# Supplementary material for: The Yeast Rab GTPase Ypt1 Modulates Unfolded Protein Response Dynamics by Regulating the Stability of HAC1 RNA
Source: PLoS Genet. 2012 Jul 26;8(7):e1002862. doi: 10.1371/journal.pgen.1002862 (PMC3406009; doi:10.1371/journal.pgen.1002862)
Supplement: Table S2 — Summary of protein microarray data from HAC1 RNA hybridizations. A total of 6 replicate experiments were performed, swapping the Cy dyes used to label HAC1 RNA and total mRNA for half of the samples. Data are median-centered and z-scores are calculated by subtracting the mean and dividing by the standard deviation. Proteins that met an enrichment threshold (see “Materials and Methods”) are shown in red. (XLS) [file pgen.1002862.s009.xls]

## Sheet: README
Total of 6 replicates for IVTed HAC1 (unspliced, full-length) mRNA hybridized to a protein microarray
Half of the replicates are done with Cy5-labeled HAC1 (vs Cy3-labeled total mRNA) and the other half
with Cy3-labeled HAC1 (vs Cy5-labeled total mRNA)
Data represent mean-centered array results of Log2 (HAC1/Total mRNA) signal
Of the >4,700 proteins present on the microarrays, only proteins with signal in either Cy5 or Cy3
1.5 times higher than background were considered in order to filter out noise (~850 proteins)
In red are shown 'significant' interactions according to the following threshold criteria used:
(1) Proteins must have values in all 6 replicates
(2) Proteins must have a mean p-value<0.0001 for the given Cy-dye used (3 experiments/dye)

## Sheet: DATA
YORF	NAME	#296_Cy5	#586_Cy5	#724_Cy5	Cy5_ Mean	z1	z2	z3	p1	p2	p3	#594_Cy3	#719_Cy3	#826 HAC1_Cy3	Cy3_ Mean	z1	z2	z3	p1	p2	p3	log p Cy5	log p Cy3	log p Both
YFL038C	|| YPT1 || Ras-like small GTPase, involved in the ER-to-Golgi step of the secretory pathway; complex formation with the Rab escort protein Mrs6p is required for prenylation of Ypt1p by protein geranylgeranyltransferase type II (Bet2p-Bet4p) || GTP binding || organelle outer membrane || YFL038C || organelle fusion || || 6656751	3.73	3.81	3.54	3.69333	7.03851	8.18948	5.33306	9.71508e-13	1.31174e-16	4.82852e-08	2.92	2.17	2.89	2.66	3.25551	3.82787	3.89707	0.000565951	6.46283e-05	4.86808e-05	-35.2109	-11.7494	-46.9603
YIL118W	|| RHO3 || Non-essential small GTPase of the Rho/Rac subfamily of Ras-like proteins involved in the establishment of cell polarity; GTPase activity positively regulated by the GTPase activating protein (GAP) Rgd1p || GTP binding || membrane || YIL118W || establishment of cell polarity || || 6660343	3.3	3.86	3.35	3.50333	6.23675	8.29359	5.0577	2.23371e-10	5.49419e-17	2.12168e-07	2.15	2.07	1.51	1.91	2.57246	3.6515	1.86608	0.00504897	0.000130356	0.0310153	-32.5844	-7.69009	-40.2745
YNL255C	|| GIS2 || Protein with seven cysteine-rich CCHC zinc-finger motifs, similar to human CNBP, proposed to be involved in the RAS/cAMP signaling pathway || metal ion binding || cytoplasm || YNL255C || response to water || || 6659323	3.51	3.36	3.2	3.35667	6.62831	7.25256	4.84031	1.69775e-11	2.04482e-13	6.48169e-07	0.61	1.74	2.3	1.55	1.20636	3.06948	3.02875	0.11384	0.00107215	0.00122784	-29.6478	-6.82431	-36.4721
YGL210W	|| YPT32 || GTPase of the Ypt/Rab family, very similar to Ypt31p; involved in the exocytic pathway; mediates intra-Golgi traffic or the budding of post-Golgi vesicles from the trans-Golgi || GTP binding || membrane || YGL210W || vesicle-mediated transport || || 6658411	1.9	3.23	2.13	2.42	3.62638	6.98189	3.28961	0.000143714	1.45613e-12	0.000501633	3.25	1.93	1.28	2.15333	3.54824	3.40458	1.52758	0.000193906	0.000331325	0.0633087	-18.9789	-8.39069	-27.3696
YML001W	|| YPT7 || GTPase; GTP-binding protein of the rab family; required for homotypic fusion event in vacuole inheritance, for endosome-endosome fusion, similar to mammalian Rab7 || GTP binding || vacuole || YML001W || vacuole fusion, non-autophagic || || 6656596	2.61	2.24	1.2	2.01667	4.95021	4.92066	1.9418	3.70666e-07	4.31257e-07	0.0260806	2.24	0.93	1.79	1.65333	2.65229	1.64089	2.27816	0.00399734	0.0504104	0.0113584	-14.38	-5.64039	-20.0204
YGL245W	|| GUS1 || Glutamyl-tRNA synthetase (GluRS), forms a complex with methionyl-tRNA synthetase (Mes1p) and Arc1p; complex formation increases the catalytic efficiency of both tRNA synthetases and ensures their correct localization to the cytoplasm || ligase activity || methionyl glutamyl tRNA synthetase complex || YGL245W || glutamyl-tRNA aminoacylation || || 6660333	0.75	0.37	2.51	1.21	1.48214	1.02723	3.84033	0.0691521	0.152157	6.14353e-05	-0.7	-0.25	-0.18	-0.376667	0.0442858	-0.440274	-0.621159	0.482338	0.670131	0.732753	-6.18949	-0.625531	-6.81502
YNL225C	|| CNM67 || Component of the spindle pole body outer plaque; required for spindle orientation and mitotic nuclear migration || structural constituent of cytoskeleton || outer plaque of spindle pole body || YNL225C || cell division || || 6659848	1.74	0.61	1.1	1.15	3.32805	1.52692	1.79687	0.000437286	0.0633905	0.0361778	1.65	0.83	0.59	1.02333	2.12892	1.46452	0.512079	0.0166305	0.0715262	0.304298	-5.99877	-3.44133	-9.4401
YNL304W	|| YPT11 || Rab-type small GTPase that interacts with the C-terminal tail domain of Myo2p; mediates distribution of mitochondria and endoplasmic reticuli to daughter cells || GTP binding || membrane || YNL304W || Golgi localization || || 6656548	1.14	1.02	1.13	1.09667	2.20931	2.38056	1.84035	0.0135764	0.00864316	0.0328583	NA	NA	NA	NA	NA	NA	NA	NA	NA	NA	-5.4139	NA	NA
YOL021C	|| DIS3 || Exosome core complex catalytic subunit; possesses both endonuclease and 3'-5' exonuclease activity; involved in 3'-5' RNA processing and degradation in both the nucleus and the cytoplasm; has similarity to E. coli RNase R and to human DIS3 || hydrolase activity || mitochondrion || YOL021C || nuclear polyadenylation-dependent CUT catabolic process || || 6657850	0.68	1.09	0.81	0.86	1.35162	2.5263	1.37659	0.0882489	0.00576348	0.0843195	-1	0.64	0.78	0.14	-0.221838	1.12942	0.791709	0.58778	0.129361	0.214265	-4.36768	-1.78803	-6.15571
YNL094W	|| APP1 || Protein of unknown function, interacts with Rvs161p and Rvs167p; computational analysis of protein-protein interactions in large-scale studies suggests a possible role in actin filament organization || molecular_function || actin cortical patch || YNL094W || actin cytoskeleton organization || || 6660023	0.81	-0.1	1.4	0.703333	1.59401	0.0486628	2.23165	0.055467	0.480594	0.012819	0.08	0.04	0.69	0.27	0.736206	0.0711981	0.659252	0.230803	0.47162	0.254867	-3.46633	-1.55685	-5.02319
YOR189W	|| IES4 || Component of the INO80 chromatiin remodeling complex and target of the Mec1p/Tel1p DNA damage signaling pathway; proposed to link chromatin remodeling to replication checkpoint responses || molecular_function || Ino80 complex || YOR189W || response to DNA damage stimulus || || 6660348	0.48	0.08	1.4	0.653333	0.978706	0.423432	2.23165	0.163863	0.33599	0.012819	-0.24	0.52	0.03	0.103333	0.452341	0.917772	-0.312094	0.325512	0.179369	0.622516	-3.15134	-1.43954	-4.59088
YNL272C	|| SEC2 || Guanyl-nucleotide exchange factor for the small G-protein Sec4p; essential for post-Golgi vesicle transport; associates with the exocyst, via exocyst subunit Sec15p, on secretory vesicles || guanyl-nucleotide exchange factor activity || mating projection tip || YNL272C || cell division || || 6658839	1.02	-0.17	1.1	0.65	1.98557	-0.0970808	1.79687	0.0235408	0.538669	0.0361778	1	-0.08	0.8	0.573333	1.55232	-0.140445	0.821144	0.0602931	0.555846	0.205782	-3.33842	-2.16137	-5.49979
YNL251C	|| NRD1 || RNA-binding protein that interacts with the C-terminal domain of the RNA polymerase II large subunit (Rpo21p), preferentially at phosphorylated Ser5; required for transcription termination and 3' end maturation of nonpolyadenylated RNAs || mRNA binding || nucleus || YNL251C || termination of RNA polymerase II transcription, poly(A)-independent || || 12557239	1.03	0.04	0.81	0.626667	2.00421	0.34015	1.37659	0.0225237	0.366872	0.0843195	NA	NA	NA	NA	NA	NA	NA	NA	NA	NA	-3.15692	NA	NA
YLR003C	|| CMS1 || Subunit of U3-containing 90S preribosome processome complex involved in production of 18S rRNA and assembly of small ribosomal subunit; overexpression rescues supressor mutant of mcm10; null mutant is viable || molecular_function || 90S preribosome || YLR003C || ribosomal small subunit biogenesis || || 6659735	0.81	0.22	0.81	0.613333	1.59401	0.714919	1.37659	0.055467	0.237329	0.0843195	NA	NA	NA	NA	NA	NA	NA	NA	NA	NA	-2.95469	NA	NA
YIL053W	|| RHR2 || Constitutively expressed isoform of DL-glycerol-3-phosphatase; involved in glycerol biosynthesis, induced in response to both anaerobic and, along with the Hor2p/Gpp2p isoform, osmotic stress || hydrolase activity || cytoplasm || YIL053W || response to drug || || 6657633	0.35	-0.12	1.6	0.61	0.736313	0.00702172	2.5215	0.23077	0.497199	0.00584273	0.4	0.11	-0.01	0.166667	1.02007	0.194657	-0.370964	0.153847	0.422831	0.644668	-3.17367	-1.37741	-4.55108
YJL080C	|| SCP160 || Essential RNA-binding G protein effector of mating response pathway, mainly associated with nuclear envelope and ER, interacts in mRNA-dependent manner with translating ribosomes via multiple KH domains, similar to vertebrate vigilins || mRNA binding || nuclear envelope-endoplasmic reticulum network || YJL080C || meiotic telomere clustering || || 6656995	0.22	0.16	1.41	0.596667	0.493921	0.589996	2.24614	0.310681	0.277597	0.0123474	0.86	0.51	0.13	0.5	1.42813	0.900135	-0.16492	0.0766277	0.184024	0.565497	-2.9727	-2.09831	-5.07101
YPR094W	|| RDS3 || Component of the SF3b subcomplex of the U2 snRNP, zinc cluster protein involved in pre-mRNA splicing and cycloheximide resistance || RNA splicing factor activity, transesterification mechanism || U2 snRNP || YPR094W || response to xenobiotic stimulus || || 6658443	-0.62	0.63	1.76	0.59	-1.07231	1.56856	2.75338	0.858209	0.0583752	0.00294913	-0.93	-1.03	-0.81	-0.923333	-0.159742	-1.81596	-1.54835	0.563458	0.965311	0.939231	-3.83048	-0.291698	-4.12218
YJL110C	|| GZF3 || GATA zinc finger protein and Dal80p homolog that negatively regulates nitrogen catabolic gene expression by competing with Gat1p for GATA site binding; function requires a repressive carbon source; dimerizes with Dal80p and binds to Tor1p || metal ion binding || nucleus || YJL110C || regulation of transcription || || 6658911	0.53	0.4	0.81	0.58	1.07193	1.08969	1.37659	0.141875	0.137925	0.0843195	0.49	0.83	-0.3	0.34	1.09991	1.46452	-0.797768	0.135686	0.0715262	0.787497	-2.78252	-2.11675	-4.89927
YDR530C	|| APA2 || Diadenosine 5',5''-P1,P4-tetraphosphate phosphorylase II (AP4A phosphorylase), involved in catabolism of bis(5'-nucleosidyl) tetraphosphates; has similarity to Apa1p || hydrolase activity || cytoplasm || YDR530C || nucleotide metabolic process || || 6656818	0.62	0.29	0.81	0.573333	1.23974	0.860663	1.37659	0.107535	0.194712	0.0843195	NA	NA	NA	NA	NA	NA	NA	NA	NA	NA	-2.75313	NA	NA
YOR158W	|| PET123 || Mitochondrial ribosomal protein of the small subunit; PET123 exhibits genetic interactions with PET122, which encodes a COX3 mRNA-specific translational activator || structural constituent of ribosome || ribonucleoprotein complex || YOR158W || mitochondrial translation || || 6658187	0.76	0.13	0.81	0.566667	1.50078	0.527535	1.37659	0.066706	0.298911	0.0843195	-2.1	-0.67	-0.22	-0.996667	-1.19762	-1.18103	-0.680029	0.884468	0.881204	0.751757	-2.77436	-0.232164	-3.00653
YDR285W	|| ZIP1 || Transverse filament protein of the synaptonemal complex; required for normal levels of meiotic recombination and pairing between homologous chromosome during meiosis; potential Cdc28p substrate || SUMO polymer binding || nucleus || YDR285W || sporulation resulting in formation of a cellular spore || || 6659842	1.19	-0.3	0.81	0.566667	2.30254	-0.367748	1.37659	0.0106524	0.643469	0.0843195	NA	NA	NA	NA	NA	NA	NA	NA	NA	NA	-3.2381	NA	NA
YBL069W	|| AST1 || Peripheral membrane protein that interacts with the plasma membrane ATPase Pma1p and has a role in its targeting to the plasma membrane, possibly by influencing its incorporation into lipid rafts || oxidoreductase activity || extrinsic to membrane || YBL069W || metabolic process || || 6659028	0.85	0.29	0.47	0.536667	1.66859	0.860663	0.883842	0.0475992	0.194712	0.188391	-1.72	0.28	-0.01	-0.483333	-0.860533	0.494485	-0.370964	0.805252	0.310482	0.644668	-2.75795	-0.792696	-3.55064
YPL169C	|| MEX67 || Poly(A)RNA binding protein involved in nuclear mRNA export, component of the nuclear pore; ortholog of human TAP || structural constituent of nuclear pore || nuclear RNA export factor complex || YPL169C || mRNA transport || || 12557153	-0.05	0.69	0.92	0.52	-0.00950902	1.69348	1.53601	0.503793	0.0451817	0.0622682	-0.03	0.08	-0.88	-0.276667	0.638628	0.141746	-1.65138	0.261533	0.44364	0.950669	-2.84852	-0.957414	-3.80593
YLR030W	|| || Putative protein of unknown function || molecular_function || cellular_component || YLR030W || biological_process || || 6657869	0.33	0.12	1.1	0.516667	0.699022	0.506714	1.79687	0.242269	0.306178	0.0361778	0.98	-0.72	-0.01	0.0833333	1.53458	-1.26921	-0.370964	0.062444	0.897817	0.644668	-2.57129	-1.44199	-4.01327
YDR463W	|| STP1 || Transcription factor, undergoes proteolytic processing by SPS (Ssy1p-Ptr3p-Ssy5p)-sensor component Ssy5p in response to extracellular amino acids; activates transcription of amino acid permease genes and may have a role in tRNA processing || metal ion binding || membrane || YDR463W || positive regulation of transcription from RNA polymerase II promoter || || 12557203	0.68	-0.01	0.81	0.493333	1.35162	0.236047	1.37659	0.0882489	0.406698	0.0843195	-1.42	-1.1	0.1	-0.806667	-0.59441	-1.93942	-0.209073	0.723881	0.973775	0.582804	-2.51909	-0.386352	-2.90544
YIL018W	|| RPL2B || Protein component of the large (60S) ribosomal subunit, identical to Rpl2Ap and has similarity to E. coli L2 and rat L8 ribosomal proteins; expression is upregulated at low temperatures || rRNA binding || ribonucleoprotein complex || YIL018W || response to drug || || 6658334	-0.02	0.08	1.4	0.486667	0.0464277	0.423432	2.23165	0.481485	0.33599	0.012819	-0.9	-0.23	0.24	-0.296667	-0.13313	-0.405	-0.00302938	0.552955	0.657261	0.501209	-2.68324	-0.739554	-3.42279
YDR364C	|| CDC40 || Pre-mRNA splicing factor, important for catalytic step II of pre-mRNA splicing and plays a role in cell cycle progression; required for DNA synthesis during mitosis and meiosis; has WD repeats || RNA splicing factor activity, transesterification mechanism || spliceosomal complex || YDR364C || cell division || || 6658450	0.03	0.19	1.24	0.486667	0.139655	0.652458	1.99977	0.444466	0.257053	0.0227625	-0.38	-0.12	-0.01	-0.17	0.328151	-0.210993	-0.370964	0.371399	0.583554	0.644668	-2.58492	-0.854743	-3.43966
YLR287C-A	|| RPS30A || Protein component of the small (40S) ribosomal subunit; nearly identical to Rps30Bp and has similarity to rat S30 ribosomal protein || structural constituent of ribosome || ribonucleoprotein complex || YLR287C-A || translation || || 12557262	0.56	0.06	0.81	0.476667	1.12787	0.381791	1.37659	0.129687	0.351308	0.0843195	-1.52	-0.21	-0.37	-0.7	-0.683118	-0.369726	-0.900789	0.752734	0.644207	0.81615	-2.41549	-0.402563	-2.81805
YGL031C	|| RPL24A || Ribosomal protein L30 of the large (60S) ribosomal subunit, nearly identical to Rpl24Bp and has similarity to rat L24 ribosomal protein; not essential for translation but may be required for normal translation rate || structural constituent of ribosome || ribonucleoprotein complex || YGL031C || regulation of translation || || 6658336	-0.42	0.15	1.69	0.473333	-0.699395	0.569176	2.65194	0.757847	0.284618	0.00400158	0.6	0.42	-0.97	0.0166667	1.19749	0.741403	-1.78383	0.115558	0.229225	0.962774	-3.06392	-1.59341	-4.65734
YPR182W	|| SMX3 || Core Sm protein Sm F; part of heteroheptameric complex (with Smb1p, Smd1p, Smd2p, Smd3p, Sme1p, and Smx2p) that is part of the spliceosomal U1, U2, U4, and U5 snRNPs; homolog of human Sm F || RNA splicing factor activity, transesterification mechanism || U4/U6 x U5 tri-snRNP complex || YPR182W || mRNA metabolic process || || 6658934	0.86	0.22	0.34	0.473333	1.68724	0.714919	0.695439	0.0457789	0.237329	0.24339	-0.43	-0.25	0.23	-0.15	0.283797	-0.440274	-0.0177468	0.388283	0.670131	0.50708	-2.57768	-0.879616	-3.4573
YGL208W	|| SIP2 || One of three beta subunits of the Snf1 serine/threonine protein kinase complex involved in the response to glucose starvation; null mutants exhibit accelerated aging; N-myristoylprotein localized to the cytoplasm and the plasma membrane || AMP-activated protein kinase activity || AMP-activated protein kinase complex || YGL208W || regulation of protein complex assembly || || 6659565	0.14	-0.17	1.45	0.473333	0.344757	-0.0970808	2.30411	0.365139	0.538669	0.0106081	-1.05	-0.39	-2.07	-1.17	-0.266191	-0.687191	-3.40274	0.604954	0.754019	0.999666	-2.68058	-0.34104	-3.02162
YKR086W	|| PRP16 || RNA helicase in the DEAH-box family involved in the second catalytic step of splicing, exhibits ATP-dependent RNA unwinding activity || RNA splicing factor activity, transesterification mechanism || spliceosomal complex || YKR086W || RNA splicing || || 12557228	0.32	0.25	0.81	0.46	0.680377	0.777381	1.37659	0.248133	0.218467	0.0843195	-1.91	0.43	-0.43	-0.636667	-1.02908	0.75904	-0.989093	0.848279	0.223914	0.838691	-2.34	-0.797777	-3.13778
YDR115W	|| || Putative mitochondrial ribosomal protein of the large subunit, has similarity to E. coli L34 ribosomal protein; required for respiratory growth, as are most mitochondrial ribosomal proteins || structural constituent of ribosome || ribonucleoprotein complex || YDR115W || mitochondrial translation || || 6657970	0.59	-0.03	0.81	0.456667	1.18381	0.194406	1.37659	0.118245	0.422929	0.0843195	-0.36	-0.58	-0.43	-0.456667	0.345892	-1.02229	-0.989093	0.364712	0.846679	0.838691	-2.37502	-0.586729	-2.96175
YPL123C	|| RNY1 || Vacuolar RNase of the T(2) family, relocalizes to the cytosol where it cleaves tRNAs upon oxidative or stationary phase stress; promotes apoptosis under stress conditions and this function is independent of its catalytic activity || ribonuclease T2 activity || cytosol || YPL123C || apoptosis || || 6658285	0.42	0.72	0.23	0.456667	0.866832	1.75594	0.536021	0.193017	0.0395489	0.295972	-0.28	-0.67	-0.31	-0.42	0.416858	-1.18103	-0.812485	0.338391	0.881204	0.791743	-2.64602	-0.62692	-3.27294
YNL136W	|| EAF7 || Subunit of the NuA4 histone acetyltransferase complex, which acetylates the N-terminal tails of histones H4 and H2A || molecular_function || H4/H2A histone acetyltransferase complex || YNL136W || regulation of transport || || 6657740	-0.05	0.59	0.81	0.45	-0.00950902	1.48528	1.37659	0.503793	0.0687351	0.0843195	0.75	-1.1	-1.01	-0.453333	1.33055	-1.93942	-1.8427	0.0916688	0.973775	0.967314	-2.53464	-1.06375	-3.59839
YJR047C	|| ANB1 || Translation elongation factor eIF-5A, previously thought to function in translation initiation; similar to and functionally redundant with Hyp2p; undergoes an essential hypusination modification; expressed under anaerobic conditions || ribosome binding || cytosolic ribosome || YJR047C || positive regulation of cellular component organization || || 6658789	0.19	0.35	0.81	0.45	0.437984	0.985586	1.37659	0.330699	0.162168	0.0843195	NA	NA	NA	NA	NA	NA	NA	NA	NA	NA	-2.34467	NA	NA
YLR415C	|| || Putative protein of unknown function; YLR415C is not an essential gene || molecular_function || mitochondrion || YLR415C || biological_process || || 6656892	0.28	-0.92	1.98	0.446667	0.605795	-1.65862	3.07222	0.272326	0.951404	0.00106236	0.66	-0.46	-0.01	0.0633333	1.25071	-0.81065	-0.370964	0.10552	0.791217	0.644668	-3.56027	-1.26903	-4.82931
YGR178C	|| PBP1 || Component of glucose deprivation induced stress granules, involved in P-body-dependent granule assembly; similar to human ataxin-2; interacts with Pab1p to regulate mRNA polyadenylation; interacts with Mkt1p to regulate HO translation || molecular_function || stress granule || YGR178C || positive regulation of translation || || 6658922	0.29	0.23	0.81	0.443333	0.62444	0.73574	1.37659	0.266169	0.230945	0.0843195	-0.41	-0.21	-0.47	-0.363333	0.301538	-0.369726	-1.04796	0.381502	0.644207	0.852672	-2.28541	-0.678696	-2.9641
YER102W	|| RPS8B || Protein component of the small (40S) ribosomal subunit; identical to Rps8Ap and has similarity to rat S8 ribosomal protein || structural constituent of ribosome || 90S preribosome || YER102W || regulation of translation || || 12557256	0.39	0.33	0.6	0.44	0.810896	0.943945	1.07225	0.208713	0.172599	0.141805	-2.13	-0.18	-1.16	-1.15667	-1.22424	-0.316815	-2.06346	0.889568	0.624308	0.980466	-2.29172	-0.263989	-2.55571
YNL067W	|| RPL9B || Protein component of the large (60S) ribosomal subunit, nearly identical to Rpl9Ap and has similarity to E. coli L6 and rat L9 ribosomal proteins || rRNA binding || ribonucleoprotein complex || YNL067W || ribosome assembly || || 6660317	0.54	-0.15	0.92	0.436667	1.09058	-0.0554398	1.53601	0.137729	0.522106	0.0622682	-1.04	-0.2	-0.32	-0.52	-0.257321	-0.352089	-0.827202	0.601534	0.637614	0.795939	-2.34895	-0.515302	-2.86425
YJR129C	|| || Putative protein of unknown function; predicted S-adenosylmethionine-dependent methyltransferase of the seven beta-strand family; green fluorescent protein (GFP)-fusion protein localizes to the cytoplasm || S-adenosylmethionine-dependent methyltransferase activity || cytoplasm || YJR129C || biological_process || || 6658971	0.39	0.08	0.81	0.426667	0.810896	0.423432	1.37659	0.208713	0.33599	0.0843195	0.63	0.11	-0.12	0.206667	1.2241	0.194657	-0.532855	0.110457	0.422831	0.702933	-2.2282	-1.48372	-3.71192
YPL133C	|| RDS2 || Zinc cluster transcriptional activator involved in conferring resistance to ketoconazole || metal ion binding || cytoplasm || YPL133C || positive regulation of gluconeogenesis || || 6660107	0.51	0.07	0.68	0.42	1.03464	0.402612	1.18819	0.150418	0.343617	0.11738	0.23	-0.12	-0.28	-0.0566667	0.869268	-0.210993	-0.768333	0.19235	0.583554	0.778855	-2.21703	-1.05837	-3.2754
YNL110C	|| NOP15 || Constituent of 66S pre-ribosomal particles, involved in 60S ribosomal subunit biogenesis; localizes to both nucleolus and cytoplasm || RNA binding || preribosome, large subunit precursor || YNL110C || ribosomal large subunit biogenesis || || 12557253	0.99	-0.04	0.31	0.42	1.92963	0.173586	0.651961	0.0268264	0.431095	0.257213	-2.38	0.02	0.19	-0.723333	-1.446	0.0359241	-0.0766162	0.925912	0.485671	0.530536	-2.52657	-0.622373	-3.14894
YGL209W	|| MIG2 || Protein containing zinc fingers, involved in repression, along with Mig1p, of SUC2 (invertase) expression by high levels of glucose; binds to Mig1p-binding sites in SUC2 promoter || metal ion binding || nucleus || YGL209W || regulation of transcription || || 6657563	-0.03	-0.12	1.4	0.416667	0.0277821	0.00702172	2.23165	0.488918	0.497199	0.012819	0.55	-0.64	0.65	0.186667	1.15313	-1.12812	0.600383	0.124428	0.870364	0.274126	-2.50638	-1.52743	-4.03381
YLL056C	|| || Putative protein of unknown function, transcription is activated by paralogous transcription factors Yrm1p and Yrr1p and genes involved in pleiotropic drug resistance (PDR); expression is induced in cells treated with the mycotoxin patulin || coenzyme binding || cellular_component || YLL056C || cellular metabolic process || || 6659896	0.03	-0.59	1.81	0.416667	0.139655	-0.971542	2.82585	0.444466	0.834361	0.00235779	NA	NA	NA	NA	NA	NA	NA	NA	NA	NA	-3.0583	NA	NA
YNL045W	|| LAP2 || Leucyl aminopeptidase yscIV (leukotriene A4 hydrolase) with epoxide hydrolase activity, metalloenzyme containing one zinc atom; green fluorescent protein (GFP)-fusion protein localizes to the cytoplasm and nucleus || metal ion binding || cytoplasm || YNL045W || cellular lipid metabolic process || || 6658261	0.42	0.21	0.6	0.41	0.866832	0.694099	1.07225	0.193017	0.24381	0.141805	NA	NA	NA	NA	NA	NA	NA	NA	NA	NA	-2.17566	NA	NA
YJL136C	|| RPS21B || Protein component of the small (40S) ribosomal subunit; nearly identical to Rps21Ap and has similarity to rat S21 ribosomal protein || structural constituent of ribosome || ribonucleoprotein complex || YJL136C || translation || || 6658073	0.32	-0.2	1.09	0.403333	0.680377	-0.159542	1.78238	0.248133	0.563379	0.0373435	0.08	0.17	-0.01	0.08	0.736206	0.300479	-0.370964	0.230803	0.381906	0.644668	-2.2823	-1.24547	-3.52777
YKR041W	|| || Putative protein of unknown function; green fluorescent protein (GFP)-fusion protein localizes to the cytoplasm and nucleus || molecular_function || cytoplasm || YKR041W || biological_process || || 6659894	0.24	0.16	0.81	0.403333	0.531212	0.589996	1.37659	0.297636	0.277597	0.0843195	0.29	0.04	0.66	0.33	0.922493	0.0711981	0.6151	0.178136	0.47162	0.269244	-2.15697	-1.64551	-3.80248
YNL178W	|| RPS3 || Protein component of the small (40S) ribosomal subunit, has apurinic/apyrimidinic (AP) endonuclease activity; essential for viability; has similarity to E. coli S3 and rat S3 ribosomal proteins || DNA-(apurinic or apyrimidinic site) lyase activity || preribosome, small subunit precursor || YNL178W || translation || || 6659339	0.23	0.16	0.81	0.4	0.512567	0.589996	1.37659	0.304127	0.277597	0.0843195	NA	NA	NA	NA	NA	NA	NA	NA	NA	NA	-2.1476	NA	NA
YCL030C	|| HIS4 || Multifunctional enzyme containing phosphoribosyl-ATP pyrophosphatase, phosphoribosyl-AMP cyclohydrolase, and histidinol dehydrogenase activities; catalyzes the second, third, ninth and tenth steps in histidine biosynthesis || NAD or NADH binding || intracellular || YCL030C || oxidation reduction || || 6660111	0.22	0.16	0.81	0.396667	0.493921	0.589996	1.37659	0.310681	0.277597	0.0843195	-0.63	1.2	0.65	0.406667	0.106381	2.11709	0.600383	0.45764	0.0171263	0.274126	-2.13834	-2.66786	-4.80621
YML074C	|| FPR3 || Nucleolar peptidyl-prolyl cis-trans isomerase (PPIase); FK506 binding protein; phosphorylated by casein kinase II (Cka1p-Cka2p-Ckb1p-Ckb2p) and dephosphorylated by Ptp1p || isomerase activity || nucleolus || YML074C || meiotic recombination checkpoint || || 6660252	0.36	0.23	0.6	0.396667	0.754959	0.73574	1.07225	0.225137	0.230945	0.141805	NA	NA	NA	NA	NA	NA	NA	NA	NA	NA	-2.13235	NA	NA
YLR265C	|| NEJ1 || Protein involved in regulation of nonhomologous end joining; interacts with DNA ligase IV components Dnl4p and Lif1p; repressed by MAT heterozygosity; regulates cellular distribution of Lif1p || chromatin binding || DNA ligase IV complex || YLR265C || response to DNA damage stimulus || || 6656685	0.01	0.24	0.9	0.383333	0.102364	0.75656	1.50702	0.459234	0.224657	0.0659024	1.26	0.5	-0.51	0.416667	1.78296	0.882498	-1.10683	0.0372966	0.188754	0.865817	-2.16755	-2.21501	-4.38256
YHR217C	|| || Dubious open reading frame unlikely to encode a protein, based on available experimental and comparative sequence data; located in the telomeric region TEL08R. || || || YHR217C || || || 6657631	0.15	0.19	0.81	0.383333	0.363402	0.652458	1.37659	0.358152	0.257053	0.0843195	-0.08	-0.28	0.49	0.0433333	0.594274	-0.493185	0.364905	0.276164	0.689059	0.357591	-2.10998	-1.16719	-3.27717
YIL015C-A	|| MNT3 || Alpha-1,3-mannosyltransferase, adds the fourth and fifth alpha-1,3-linked mannose residues to O-linked glycans during protein O-glycosylation || transferase activity, transferring glycosyl groups || integral to membrane || YIL015C-A || protein amino acid O-linked glycosylation || || 6658119	1.07	-0.06	0.13	0.38	2.07879	0.131945	0.391095	0.0188181	0.447514	0.347863	0.1	0.04	0.19	0.11	0.753948	0.0711981	-0.0766162	0.22544	0.47162	0.530536	-2.53321	-1.24866	-3.78187
YGL185C	|| || Putative protein with sequence similarity to hydroxyacid dehydrogenases; green fluorescent protein (GFP)-fusion protein localizes to the cytoplasm || cofactor binding || cytoplasm || YGL185C || oxidation reduction || || 6659718	0.8	-0.47	0.81	0.38	1.57536	-0.721696	1.37659	0.0575863	0.764759	0.0843195	1.21	0.62	-0.24	0.53	1.7386	1.09414	-0.709463	0.0410522	0.136946	0.760981	-2.43023	-2.36874	-4.79897
YCR057C	|| PWP2 || Conserved 90S pre-ribosomal component essential for proper endonucleolytic cleavage of the 35 S rRNA precursor at A0, A1, and A2 sites; contains eight WD-repeats; PWP2 deletion leads to defects in cell cycle and bud morphogenesis || snoRNA binding || Pwp2p-containing subcomplex of 90S preribosome || YCR057C || ribosome biogenesis || || 12557174	0.17	0.13	0.81	0.37	0.400693	0.527535	1.37659	0.344323	0.298911	0.0843195	NA	NA	NA	NA	NA	NA	NA	NA	NA	NA	-2.06156	NA	NA
YOR298C-A	|| MBF1 || Transcriptional coactivator that bridges the DNA-binding region of Gcn4p and TATA-binding protein Spt15p; suppressor of frameshift mutations || sequence-specific DNA binding || mitochondrion || YOR298C-A || positive regulation of transcription from RNA polymerase II promoter || || 6658127	0.5	-0.21	0.81	0.366667	1.016	-0.180363	1.37659	0.154815	0.571566	0.0843195	-0.4	-0.72	-0.01	-0.376667	0.310409	-1.26921	-0.370964	0.378125	0.897817	0.644668	-2.12719	-0.659841	-2.78703
YDR167W	|| TAF10 || Subunit (145 kDa) of TFIID and SAGA complexes, involved in RNA polymerase II transcription initiation and in chromatin modification || general RNA polymerase II transcription factor activity || SLIK (SAGA-like) complex || YDR167W || RNA polymerase II transcriptional preinitiation complex assembly || || 6659929	1.24	0.02	-0.19	0.356667	2.39577	0.298509	-0.0726672	0.00829278	0.382657	0.528965	-0.37	-0.47	0.65	-0.0633333	0.337021	-0.828287	0.600383	0.36805	0.796246	0.274126	-2.77506	-1.0951	-3.87016
YGL255W	|| ZRT1 || High-affinity zinc transporter of the plasma membrane, responsible for the majority of zinc uptake; transcription is induced under low-zinc conditions by the Zap1p transcription factor || metal ion transmembrane transporter activity || integral to membrane || YGL255W || metal ion transport || || 6659966	0.51	-0.25	0.81	0.356667	1.03464	-0.263645	1.37659	0.150418	0.603973	0.0843195	-0.21	0.12	1.35	0.42	0.478954	0.212294	1.6306	0.315986	0.415939	0.0514875	-2.11575	-2.1696	-4.28536
YLL018C	|| DPS1 || Aspartyl-tRNA synthetase, primarily cytoplasmic; homodimeric enzyme that catalyzes the specific aspartylation of tRNA(Asp); class II aminoacyl tRNA synthetase; binding to its own mRNA may confer autoregulation || ligase activity || cytoplasm || YLL018C || aspartyl-tRNA aminoacylation || || 6658169	0.22	0.25	0.6	0.356667	0.493921	0.777381	1.07225	0.310681	0.218467	0.141805	0.4	-0.14	-0.01	0.0833333	1.02007	-0.246267	-0.370964	0.153847	0.597262	0.644668	-2.01661	-1.22741	-3.24402
YDR032C	|| PST2 || Protein with similarity to members of a family of flavodoxin-like proteins; induced by oxidative stress in a Yap1p dependent manner; the authentic, non-tagged protein is detected in highly purified mitochondria in high-throughput studies || oxidoreductase activity || membrane raft || YDR032C || cellular response to heat || || 6659034	-0.05	0.29	0.81	0.35	-0.00950902	0.860663	1.37659	0.503793	0.194712	0.0843195	NA	NA	NA	NA	NA	NA	NA	NA	NA	NA	-2.08243	NA	NA
YNR036C	|| MRPS12 || Mitochondrial protein; may interact with ribosomes based on co-purification experiments; similar to E. coli and human mitochondrial S12 ribosomal proteins || structural constituent of ribosome || ribonucleoprotein complex || YNR036C || mitochondrial translation || || 12557254	1.01	-0.2	0.23	0.346667	1.96692	-0.159542	0.536021	0.0245962	0.563379	0.295972	-2.3	-0.44	-1.01	-1.25	-1.37504	-0.775376	-1.8427	0.91544	0.780941	0.967314	-2.38708	-0.160184	-2.54726
YPL086C	|| ELP3 || Subunit of Elongator complex, which is required for modification of wobble nucleosides in tRNA; exhibits histone acetyltransferase activity that is directed to histones H3 and H4; disruption confers resistance to K. lactis zymotoxin || iron-sulfur cluster binding || Elongator holoenzyme complex || YPL086C || regulation of transcription || || 12557274	1.2	0.32	-0.48	0.346667	2.32119	0.923124	-0.492952	0.0101384	0.177971	0.688977	-1.82	-0.27	0.28	-0.603333	-0.949241	-0.475548	0.0558401	0.828751	0.682802	0.477735	-2.90548	-0.568095	-3.47357
YPL079W	|| RPL21B || Protein component of the large (60S) ribosomal subunit, nearly identical to Rpl21Ap and has similarity to rat L21 ribosomal protein || structural constituent of ribosome || ribonucleoprotein complex || YPL079W || translation || || 6656734	0.17	0.03	0.81	0.336667	0.400693	0.319329	1.37659	0.344323	0.374738	0.0843195	-0.42	0.15	0.1	-0.0566667	0.292667	0.265205	-0.209073	0.384888	0.395426	0.582804	-1.96338	-1.05208	-3.01546
YJR032W	|| CPR7 || Peptidyl-prolyl cis-trans isomerase (cyclophilin), catalyzes the cis-trans isomerization of peptide bonds N-terminal to proline residues; binds to Hsp82p and contributes to chaperone activity || unfolded protein binding || cytosol || YJR032W || protein refolding || || 6658969	0.47	-0.27	0.81	0.336667	0.96006	-0.305286	1.37659	0.168512	0.619926	0.0843195	0.68	0.43	-0.33	0.26	1.26845	0.75904	-0.84192	0.102318	0.223914	0.800084	-2.0551	-1.73683	-3.79193
YPL162C	|| || Putative protein of unknown function; green fluorescent protein (GFP)-fusion protein localizes to the membrane of vacuole with cell cycle-correlated morphology || molecular_function || integral to membrane || YPL162C || biological_process || || 6659746	0.93	-0.32	0.4	0.336667	1.81776	-0.409389	0.782394	0.0345507	0.658873	0.216991	-0.9	-0.29	1.02	-0.0566667	-0.13313	-0.510822	1.14493	0.552955	0.695262	0.12612	-2.3063	-1.31438	-3.62068
YNL306W	|| MRPS18 || Mitochondrial ribosomal protein of the small subunit; essential for viability, unlike most other mitoribosomal proteins || structural constituent of ribosome || ribonucleoprotein complex || YNL306W || mitochondrial translation || || 12557208	0.31	0.29	0.4	0.333333	0.661731	0.860663	0.782394	0.254072	0.194712	0.216991	-2.25	-0.24	-0.72	-1.07	-1.33068	-0.422637	-1.4159	0.908354	0.66372	0.921597	-1.96921	-0.255219	-2.22443
YGR095C	|| RRP46 || Exosome non-catalytic core component; involved in 3'-5' RNA processing and degradation in both the nucleus and the cytoplasm; has similarity to E. coli RNase PH and to human hRrp46p (EXOSC5) || RNA binding || cytoplasm || YGR095C || nuclear polyadenylation-dependent mRNA catabolic process || || 12557292	-0.1	0.29	0.81	0.333333	-0.102737	0.860663	1.37659	0.540914	0.194712	0.0843195	-1.65	-0.81	-0.51	-0.99	-0.798438	-1.42794	-1.10683	0.787692	0.923346	0.865817	-2.05155	-0.200853	-2.2524
YOR239W	|| ABP140 || Nonessential protein that binds actin filaments and localizes to actin patches and cables, has similarity to S-adenosylmethionine (AdoMet)-dependent methyltransferases || actin filament binding || mating projection tip || YOR239W || actin cytoskeleton organization || || 6657398	-0.18	-0.1	1.27	0.33	-0.251901	0.0486628	2.04325	0.599441	0.480594	0.0205139	1.05	-0.47	-0.1	0.16	1.59667	-0.828287	-0.50342	0.0551695	0.796246	0.692666	-2.22843	-1.51673	-3.74516
YCL036W	|| GFD2 || Protein of unknown function, identified as a high-copy suppressor of a dbp5 mutation || nucleic acid binding || cellular_component || YCL036W || biological_process || || 6658049	0.11	0.06	0.81	0.326667	0.28882	0.381791	1.37659	0.38636	0.351308	0.0843195	-0.97	0.34	-0.01	-0.213333	-0.195225	0.600307	-0.370964	0.577392	0.274151	0.644668	-1.94139	-0.991204	-2.9326
YKR081C	|| RPF2 || Essential protein involved in the processing of pre-rRNA and the assembly of the 60S ribosomal subunit; interacts with ribosomal protein L11; localizes predominantly to the nucleolus; constituent of 66S pre-ribosomal particles || rRNA binding || preribosome, large subunit precursor || YKR081C || maturation of 5.8S rRNA from tricistronic rRNA transcript (SSU-rRNA, 5.8S rRNA, LSU-rRNA) |…	0.51	-0.13	0.6	0.326667	1.03464	-0.0137988	1.07225	0.150418	0.505505	0.141805	-0.53	-0.1	-0.51	-0.38	0.195089	-0.175719	-1.10683	0.422662	0.569743	0.865817	-1.96728	-0.680902	-2.64819
YDR391C	|| || Putative protein of unknown function, possibly involved in zinc homeostasis; Bdf1p-dependent transcription induced by salt stress; green fluorescent protein (GFP)-fusion protein localizes to both the cytoplasm and the nucleus || molecular_function || cytoplasm || YDR391C || biological_process || || 6658121	0.42	0.15	0.4	0.323333	0.866832	0.569176	0.782394	0.193017	0.284618	0.216991	-0.07	-0.26	0.49	0.0533333	0.603145	-0.457911	0.364905	0.273206	0.676492	0.357591	-1.9237	-1.17986	-3.10356
YOL139C	|| CDC33 || Cytoplasmic mRNA cap binding protein and translation initiation factor eIF4E; the eIF4E-cap complex is responsible for mediating cap-dependent mRNA translation via interactions with translation initiation factor eIF4G (Tif4631p or Tif4632p) || phosphatidylinositol 3-phosphate binding || eukaryotic translation initiation factor 4F complex || YOL139C || regulation of cell cycle || || 66…	0.25	0.39	0.31	0.316667	0.549858	1.06887	0.651961	0.291208	0.142565	0.257213	-1.88	-0.86	-0.31	-1.01667	-1.00247	-1.51613	-0.812485	0.841941	0.935257	0.791743	-1.97149	-0.205203	-2.17669
YBR003W	|| COQ1 || Hexaprenyl pyrophosphate synthetase, catalyzes the first step in ubiquinone (coenzyme Q) biosynthesis || transferase activity || membrane || YBR003W || oxidation reduction || || 6658670	0.16	0.38	0.4	0.313333	0.382048	1.04805	0.782394	0.351213	0.147308	0.216991	-1.88	0.29	1.15	-0.146667	-1.00247	0.512122	1.33625	0.841941	0.304283	0.0907335	-1.94976	-1.63367	-3.58343
YGL076C	|| RPL7A || Protein component of the large (60S) ribosomal subunit, nearly identical to Rpl7Bp and has similarity to E. coli L30 and rat L7 ribosomal proteins; contains a conserved C-terminal Nucleic acid Binding Domain (NDB2) || transcription regulator activity || ribonucleoprotein complex || YGL076C || regulation of translation || || 6658733	0.33	-0.2	0.81	0.313333	0.699022	-0.159542	1.37659	0.242269	0.563379	0.0843195	-1.4	-0.18	0.99	-0.196667	-0.576669	-0.316815	1.10077	0.717918	0.624308	0.135498	-1.93897	-1.21659	-3.15557
YJR145C	|| RPS4A || Protein component of the small (40S) ribosomal subunit; mutation affects 20S pre-rRNA processing; identical to Rps4Bp and has similarity to rat S4 ribosomal protein || rRNA binding || 90S preribosome || YJR145C || regulation of translation || || 12557255	0.25	0.42	0.26	0.31	0.549858	1.13133	0.579498	0.291208	0.128958	0.281126	NA	NA	NA	NA	NA	NA	NA	NA	NA	NA	-1.97645	NA	NA
YJR089W	|| BIR1 || Subunit of chromosomal passenger complex (CPC; Ipl1p-Sli15p-Bir1p-Nbl1p), which regulates chromosome segregation; required for chromosome bi-orientation and for spindle assembly checkpoint activation upon reduced sister kinetochore tension || metal ion binding || spindle midzone || YJR089W || cell division || || 6658693	0.09	-0.07	0.9	0.306667	0.251529	0.111124	1.50702	0.400703	0.455759	0.0659024	-0.17	-0.4	-0.23	-0.266667	0.514437	-0.704828	-0.694746	0.303473	0.759541	0.756393	-1.91954	-0.758581	-2.67812
YBL100C	|| || Dubious open reading frame unlikely to encode a protein, based on available experimental and comparative sequence data; almost completely overlaps the 5' end of ATP1 || || || YBL100C || || || 6658852	0.35	0.17	0.4	0.306667	0.736313	0.610817	0.782394	0.23077	0.27066	0.216991	-1.34	0.43	-0.15	-0.353333	-0.523444	0.75904	-0.577007	0.699667	0.223914	0.718033	-1.86795	-0.948882	-2.81684
YPR029C	|| APL4 || Gamma-adaptin, large subunit of the clathrin-associated protein (AP-1) complex; binds clathrin; involved in vesicle mediated transport || clathrin binding || cytoplasmic vesicle || YPR029C || vesicle-mediated transport || || 6659098	0.67	0.28	-0.03	0.306667	1.33297	0.839842	0.159214	0.0912706	0.200498	0.43675	-1.37	-0.38	0.19	-0.52	-0.550056	-0.669554	-0.0766162	0.70886	0.748429	0.530536	-2.09733	-0.550575	-2.6479
YDR120C	|| TRM1 || tRNA methyltransferase; two forms of the protein are made by alternative translation starts; localizes to both the nucleus and mitochondrion to produce the modified base N2,N2-dimethylguanosine in tRNAs in both compartments || transferase activity || mitochondrion || YDR120C || establishment of protein localization || || 6660040	0.46	0.14	0.31	0.303333	0.941415	0.548355	0.651961	0.173246	0.291724	0.257213	NA	NA	NA	NA	NA	NA	NA	NA	NA	NA	-1.88607	NA	NA
YBR251W	|| MRPS5 || Mitochondrial ribosomal protein of the small subunit || structural constituent of ribosome || ribonucleoprotein complex || YBR251W || mitochondrial translation || || 12557173	0.25	-0.16	0.81	0.3	0.549858	-0.0762603	1.37659	0.291208	0.530394	0.0843195	NA	NA	NA	NA	NA	NA	NA	NA	NA	NA	-1.88527	NA	NA
YER072W	|| VTC1 || Vacuolar transporter chaperon (VTC) involved in distributing V-ATPase and other membrane proteins; together with other VTC proteins, forms a heterotetrameric complex that associates with the SNARE Nyv1p and the V0 sector of the V-ATPase || molecular_function || vacuolar transporter chaperone complex || YER072W || vacuole fusion, non-autophagic || || 6659187	0.85	0.24	-0.19	0.3	1.66859	0.75656	-0.0726672	0.0475992	0.224657	0.528965	-2.12	-0.31	-0.01	-0.813333	-1.21536	-0.546096	-0.370964	0.887886	0.7075	0.644668	-2.24745	-0.39258	-2.64003
YNL149C	|| PGA2 || Essential protein required for maturation of Gas1p and Pho8p; involved in protein trafficking; GFP-fusion protein localizes to the ER and YFP-fusion protein to the nuclear envelope-ER network; null mutants have a cell separation defect || molecular_function || integral to membrane || YNL149C || protein transport || || 6659661	0.69	-0.62	0.81	0.293333	1.37026	-1.034	1.37659	0.0853025	0.849433	0.0843195	NA	NA	NA	NA	NA	NA	NA	NA	NA	NA	-2.21398	NA	NA
YPR060C	|| ARO7 || Chorismate mutase, catalyzes the conversion of chorismate to prephenate to initiate the tyrosine/phenylalanine-specific branch of aromatic amino acid biosynthesis || isomerase activity || cytoplasm || YPR060C || cellular metabolic compound salvage || || 6659112	0.26	-0.2	0.81	0.29	0.568503	-0.159542	1.37659	0.284847	0.563379	0.0843195	0.77	0.22	0.07	0.353333	1.34829	0.388663	-0.253225	0.0887826	0.348763	0.599953	-1.86866	-1.73103	-3.59969
YGR076C	|| MRPL25 || Mitochondrial ribosomal protein of the large subunit || structural constituent of ribosome || ribonucleoprotein complex || YGR076C || mitochondrial translation || || 12557230	0.52	0.24	0.1	0.286667	1.05329	0.75656	0.347617	0.146105	0.224657	0.364064	-2.1	0.11	-0.18	-0.723333	-1.19762	0.194657	-0.621159	0.884468	0.422831	0.732753	-1.92264	-0.562194	-2.48483
YPL178W	|| CBC2 || Small subunit of the heterodimeric cap binding complex that also contains Sto1p, component of the spliceosomal commitment complex; interacts with Npl3p, possibly to package mRNA for export from the nucleus; contains an RNA-binding motif || mRNA binding || perinuclear region of cytoplasm || YPL178W || mRNA transport || || 6657657	0.03	0.27	0.56	0.286667	0.139655	0.819022	1.01428	0.444466	0.206387	0.155226	-1.99	-0.4	-0.38	-0.923333	-1.10004	-0.704828	-0.915507	0.864344	0.759541	0.820037	-1.84652	-0.268929	-2.11544
YKL214C	|| YRA2 || Member of the REF (RNA and export factor binding proteins) family; when overexpressed, can substitute for the function of Yra1p in export of poly(A)+ mRNA from the nucleus || RNA binding || nucleus || YKL214C || poly(A)+ mRNA export from nucleus || || 6660056	0.26	0	0.6	0.286667	0.568503	0.256868	1.07225	0.284847	0.39864	0.141805	-0.66	0.52	0.25	0.0366667	0.0797689	0.917772	0.011688	0.468211	0.179369	0.495337	-1.79312	-1.38091	-3.17403
YMR116C	|| ASC1 || G-protein beta subunit and guanine nucleotide dissociation inhibitor for Gpa2p; ortholog of RACK1 that inhibits translation; core component of the small (40S) ribosomal subunit; represses Gcn4p in the absence of amino acid starvation || transferase activity, transferring phosphorus-containing groups || cytosolic small ribosomal subunit || YMR116C || peptidyl-amino acid modification || …	0.7	-0.15	0.31	0.286667	1.38891	-0.0554398	0.651961	0.0824303	0.522106	0.257213	-0.5	-0.08	0.26	-0.106667	0.221701	-0.140445	0.0264054	0.412273	0.555846	0.489467	-1.95586	-0.950137	-2.906
YGL187C	|| COX4 || Subunit IV of cytochrome c oxidase, the terminal member of the mitochondrial inner membrane electron transport chain; precursor N-terminal 25 residues are cleaved during mitochondrial import; phosphorylated; spermidine enhances translation || metal ion binding || membrane || YGL187C || oxidation reduction || || 6657627	0.32	-0.28	0.81	0.283333	0.680377	-0.326107	1.37659	0.248133	0.627828	0.0843195	1.73	1.86	-0.01	1.19333	2.19988	3.28112	-0.370964	0.0139075	0.00051697	0.644668	-1.88155	-5.33395	-7.21549
YDR161W	|| || Putative protein of unknown function; non-essential gene; proposed function in rRNA and ribosome biosynthesis based on transcriptional co-regulation || binding || cytoplasm || YDR161W || biological_process || || 6659709	0.45	0	0.4	0.283333	0.922769	0.256868	0.782394	0.178064	0.39864	0.216991	0.71	-0.26	0.56	0.336667	1.29507	-0.457911	0.467927	0.0976489	0.676492	0.319919	-1.8124	-1.67503	-3.48743
YGL143C	|| MRF1 || Mitochondrial translation release factor, involved in stop codon recognition and hydrolysis of the peptidyl-tRNA bond during mitochondrial translation; lack of MRF1 causes mitochondrial genome instability || translation release factor activity, codon specific || mitochondrion || YGL143C || translational termination || || 6657972	-0.23	0.26	0.82	0.283333	-0.345129	0.798201	1.39108	0.635001	0.212377	0.0821002	0.35	0.14	-0.51	-0.00666667	0.975717	0.247568	-1.10683	0.164602	0.402234	0.865817	-1.95577	-1.24166	-3.19743
YBR247C	|| ENP1 || Protein associated with U3 and U14 snoRNAs, required for pre-rRNA processing and 40S ribosomal subunit synthesis; localized in the nucleus and concentrated in the nucleolus || snoRNA binding || preribosome, small subunit precursor || YBR247C || ribosome biogenesis || || 6657782	0.36	0.08	0.4	0.28	0.754959	0.423432	0.782394	0.225137	0.33599	0.216991	-0.35	-0.2	-0.1	-0.216667	0.354763	-0.352089	-0.50342	0.361384	0.637614	0.692666	-1.78478	-0.79695	-2.58173
YPL210C	|| SRP72 || Core component of the signal recognition particle (SRP) ribonucleoprotein (RNP) complex that functions in targeting nascent secretory proteins to the endoplasmic reticulum (ER) membrane || 7S RNA binding || signal recognition particle || YPL210C || protein targeting to ER || || 6659275	-0.04	0.07	0.81	0.28	0.00913654	0.402612	1.37659	0.496355	0.343617	0.0843195	-0.94	-0.37	0.07	-0.413333	-0.168613	-0.651917	-0.253225	0.566949	0.742773	0.599953	-1.8422	-0.597483	-2.43969
YDL191W	|| RPL35A || Protein component of the large (60S) ribosomal subunit, identical to Rpl35Bp and has similarity to rat L35 ribosomal protein || structural constituent of ribosome || ribonucleoprotein complex || YDL191W || translation || || 6658866	-0.05	0.29	0.6	0.28	-0.00950902	0.860663	1.07225	0.503793	0.194712	0.141805	-1.42	0.05	-0.31	-0.56	-0.59441	0.088835	-0.812485	0.723881	0.464607	0.791743	-1.85666	-0.574663	-2.43133
YGL240W	|| DOC1 || Processivity factor required for the ubiquitination activity of the anaphase promoting complex (APC), mediates the activity of the APC by contributing to substrate recognition; involved in cyclin proteolysis || enzyme regulator activity || mitochondrion || YGL240W || cell division || || 6659960	0.22	0.02	0.6	0.28	0.493921	0.298509	1.07225	0.310681	0.382657	0.141805	-1.12	-0.02	0.65	-0.163333	-0.328287	-0.0346237	0.600383	0.628653	0.51381	0.274126	-1.77318	-1.05284	-2.82602
YMR059W	|| SEN15 || Subunit of the tRNA splicing endonuclease, which is composed of Sen2p, Sen15p, Sen34p, and Sen54p || tRNA-intron endonuclease activity || membrane || YMR059W || tRNA processing || || 6660084	0.57	0.17	0.1	0.28	1.14652	0.610817	0.347617	0.125791	0.27066	0.364064	NA	NA	NA	NA	NA	NA	NA	NA	NA	NA	-1.90675	NA	NA
YFL022C	|| FRS2 || Alpha subunit of cytoplasmic phenylalanyl-tRNA synthetase, forms a tetramer with Frs1p to form active enzyme; evolutionarily distant from mitochondrial phenylalanyl-tRNA synthetase based on protein sequence, but substrate binding is similar || ligase activity || phenylalanine-tRNA ligase complex || YFL022C || phenylalanyl-tRNA aminoacylation || || 6656943	-0.07	0.67	0.23	0.276667	-0.0468001	1.65184	0.536021	0.518664	0.0492833	0.295972	NA	NA	NA	NA	NA	NA	NA	NA	NA	NA	-2.12116	NA	NA
YGL082W	|| || Putative protein of unknown function; predicted prenylation/proteolysis target of Afc1p and Rce1p; green fluorescent protein (GFP)-fusion protein localizes to the cytoplasm and nucleus; YGL082W is not an essential gene || molecular_function || cytoplasm || YGL082W || biological_process || || 6659728	0.49	0.03	0.31	0.276667	0.997351	0.319329	0.651961	0.159297	0.374738	0.257213	0.07	-0.35	-0.09	-0.123333	0.727336	-0.616643	-0.488703	0.23351	0.731265	0.687474	-1.81377	-0.930363	-2.74413
YDL174C	|| DLD1 || D-lactate dehydrogenase, oxidizes D-lactate to pyruvate, transcription is heme-dependent, repressed by glucose, and derepressed in ethanol or lactate; located in the mitochondrial inner membrane || FAD binding || membrane || YDL174C || oxidation reduction || || 6659042	0.01	0.21	0.6	0.273333	0.102364	0.694099	1.07225	0.459234	0.24381	0.141805	-1.84	-0.34	0.28	-0.633333	-0.966983	-0.599006	0.0558401	0.833224	0.725416	0.477735	-1.79922	-0.539465	-2.33869
YNR054C	|| ESF2 || Essential nucleolar protein involved in pre-18S rRNA processing; binds to RNA and stimulates ATPase activity of Dbp8; involved in assembly of the small subunit (SSU) processome || RNA binding || 90S preribosome || YNR054C || ribosome biogenesis || || 12557280	0.66	0.33	-0.19	0.266667	1.31433	0.943945	-0.0726672	0.0943683	0.172599	0.528965	-0.5	0.38	-0.31	-0.143333	0.221701	0.670855	-0.812485	0.412273	0.251157	0.791743	-2.06471	-1.08629	-3.151
YBR189W	|| RPS9B || Protein component of the small (40S) ribosomal subunit; nearly identical to Rps9Ap and has similarity to E. coli S4 and rat S9 ribosomal proteins || rRNA binding || small-subunit processome || YBR189W || positive regulation of translational fidelity || || 12557234	0.25	0.14	0.4	0.263333	0.549858	0.548355	0.782394	0.291208	0.291724	0.216991	-1.79	-0.28	-0.31	-0.793333	-0.922629	-0.493185	-0.812485	0.8219	0.689059	0.791743	-1.73438	-0.34834	-2.08272
YJR014W	|| TMA22 || Protein of unknown function; associates with ribosomes and has a putative RNA binding domain; interacts with Tma20p; similar to human GRAP and human DRP1, which interacts with human Tma20p homolog MCT-1 || translation initiation factor activity || ribonucleoprotein complex || YJR014W || biological_process || || 6659143	0.48	-0.5	0.81	0.263333	0.978706	-0.784158	1.37659	0.163863	0.783526	0.0843195	2.21	0.9	-0.31	0.933333	2.62568	1.58798	-0.812485	0.00432378	0.0561458	0.791743	-1.96554	-3.71623	-5.68177
YLL011W	|| SOF1 || Essential protein required for biogenesis of 40S (small) ribosomal subunit; has similarity to the beta subunit of trimeric G-proteins and the splicing factor Prp4p || molecular_function || small-subunit processome || YLL011W || ribosome biogenesis || || 6658112	0.09	0.38	0.31	0.26	0.251529	1.04805	0.651961	0.400703	0.147308	0.257213	-2.46	-0.4	-0.75	-1.20333	-1.51697	-0.704828	-1.46005	0.935363	0.759541	0.927862	-1.81866	-0.180985	-1.99964
YBL018C	|| POP8 || Subunit of both RNase MRP, which cleaves pre-rRNA, and nuclear RNase P, which cleaves tRNA precursors to generate mature 5' ends || hydrolase activity || nucleolar ribonuclease P complex || YBL018C || intronic box C/D snoRNA processing || || 6658757	0.47	0	0.31	0.26	0.96006	0.256868	0.651961	0.168512	0.39864	0.257213	NA	NA	NA	NA	NA	NA	NA	NA	NA	NA	-1.76249	NA	NA
YMR240C	|| CUS1 || Protein required for assembly of U2 snRNP into the spliceosome, forms a complex with Hsh49p and Hsh155p || RNA splicing factor activity, transesterification mechanism || U2 snRNP || YMR240C || mRNA metabolic process || || 6656522	0.74	-0.58	0.6	0.253333	1.46349	-0.950722	1.07225	0.0716666	0.829127	0.141805	-0.66	1.02	0.21	0.19	0.0797689	1.79962	-0.0471815	0.468211	0.0359603	0.518816	-2.07437	-2.05872	-4.13309
YDL083C	|| RPS16B || Protein component of the small (40S) ribosomal subunit; identical to Rps16Ap and has similarity to E. coli S9 and rat S16 ribosomal proteins || structural constituent of ribosome || ribonucleoprotein complex || YDL083C || regulation of translation || || 6657224	0.29	0.13	0.34	0.253333	0.62444	0.527535	0.695439	0.266169	0.298911	0.24339	-1.15	-0.83	-0.01	-0.663333	-0.354899	-1.46322	-0.370964	0.638667	0.928296	0.644668	-1.713	-0.417703	-2.1307
YBR082C	|| UBC4 || Ubiquitin-conjugating enzyme (E2), mediates degradation of abnormal or excess proteins, including calmodulin and histone H3; interacts with many SCF ubiquitin protein ligases; component of the cellular stress response || small conjugating protein ligase activity || proteasome complex || YBR082C || regulation of protein metabolic process || || 6658667	0.77	0.17	-0.19	0.25	1.51943	0.610817	-0.0726672	0.0643275	0.27066	0.528965	-2.12	-0.1	0.35	-0.623333	-1.21536	-0.175719	0.158862	0.887886	0.569743	0.436889	-2.03575	-0.655593	-2.69134
YBR019C	|| GAL10 || UDP-glucose-4-epimerase, catalyzes the interconversion of UDP-galactose and UDP-D-glucose in galactose metabolism; also catalyzes the conversion of alpha-D-glucose or alpha-D-galactose to their beta-anomers || coenzyme binding || soluble fraction || YBR019C || cellular carbohydrate metabolic process || || 6658486	0.26	0.17	0.31	0.246667	0.568503	0.610817	0.651961	0.284847	0.27066	0.257213	-1.85	0.66	1	-0.0633333	-0.975854	1.16469	1.11549	0.835431	0.122072	0.13232	-1.70267	-1.86985	-3.57252
YMR081C	|| ISF1 || Serine-rich, hydrophilic protein with similarity to Mbr1p; overexpression suppresses growth defects of hap2, hap3, and hap4 mutants; expression is under glucose control; cotranscribed with NAM7 in a cyp1 mutant || molecular_function || cellular_component || YMR081C || aerobic respiration || || 6659020	-0.08	0.01	0.81	0.246667	-0.0654457	0.277688	1.37659	0.52609	0.390626	0.0843195	0.21	-0.1	-0.01	0.0333333	0.851526	-0.175719	-0.370964	0.197239	0.569743	0.644668	-1.76125	-1.13999	-2.90124
YDR037W	|| KRS1 || Lysyl-tRNA synthetase || ligase activity || cytoplasm || YDR037W || nitrogen compound metabolic process || || 6656746	-0.4	0.87	0.26	0.243333	-0.662104	2.06825	0.579498	0.746048	0.0193081	0.281126	-2.77	-0.5	-0.24	-1.17	-1.79196	-0.881198	-0.709463	0.963431	0.810895	0.760981	-2.39259	-0.225841	-2.61843
YBR121C	|| GRS1 || Cytoplasmic and mitochondrial glycyl-tRNA synthase that ligates glycine to the cognate anticodon bearing tRNA; transcription termination factor that may interact with the 3'-end of pre-mRNA to promote 3'-end formation || ligase activity || mitochondrion || YBR121C || mitochondrial glycyl-tRNA aminoacylation || || 6657099	0.2	0.22	0.31	0.243333	0.45663	0.714919	0.651961	0.323968	0.237329	0.257213	NA	NA	NA	NA	NA	NA	NA	NA	NA	NA	-1.70385	NA	NA
YLR060W	|| FRS1 || Beta subunit of cytoplasmic phenylalanyl-tRNA synthetase, forms a tetramer with Frs2p to generate active enzyme; able to hydrolyze mis-aminoacylated tRNA-Phe, which could contribute to translational quality control || ligase activity || phenylalanine-tRNA ligase complex || YLR060W || phenylalanyl-tRNA aminoacylation || || 6659975	0.7	-0.08	0.1	0.24	1.38891	0.0903038	0.347617	0.0824303	0.464023	0.364064	-1.85	-0.1	0.78	-0.39	-0.975854	-0.175719	0.791709	0.835431	0.569743	0.214265	-1.8562	-0.991459	-2.84765
YDL235C	|| YPD1 || Phosphorelay intermediate protein, phosphorylated by the plasma membrane sensor Sln1p in response to osmotic stress and then in turn phosphorylates the response regulators Ssk1p in the cytosol and Skn7p in the nucleus || transferase activity, transferring phosphorus-containing groups || cytoplasm || YDL235C || osmosensory signaling pathway via two-component system || || 6656698	0.15	-0.25	0.81	0.236667	0.363402	-0.263645	1.37659	0.358152	0.603973	0.0843195	NA	NA	NA	NA	NA	NA	NA	NA	NA	NA	-1.73899	NA	NA
YLR116W	|| MSL5 || Component of the commitment complex, which defines the first step in the splicing pathway; essential protein that interacts with Mud2p and Prp40p, forming a bridge between the intron ends; also involved in nuclear retention of pre-mRNA || metal ion binding || membrane coat || YLR116W || vesicle-mediated transport || || 6658433	0.3	0.1	0.31	0.236667	0.643086	0.465073	0.651961	0.260084	0.32094	0.257213	-1.98	-0.51	-0.01	-0.833333	-1.09117	-0.898835	-0.370964	0.862402	0.81563	0.644668	-1.66817	-0.343461	-2.01163
YBR071W	|| || Putative protein of unknown function; (GFP)-fusion and epitope-tagged proteins localize to the cytoplasm; mRNA expression may be regulated by the cell cycle and/or cell wall stress || molecular_function || cytoplasm || YBR071W || biological_process || || 6658848	0.1	0.01	0.6	0.236667	0.270174	0.277688	1.07225	0.393513	0.390626	0.141805	NA	NA	NA	NA	NA	NA	NA	NA	NA	NA	-1.66159	NA	NA
YDL196W	|| || Dubious open reading frame unlikely to encode a protein, based on available experimental and comparative sequence data; open reading frame is located in promoter region of essential gene SEC31 || || || YDL196W || || || 6658867	0.09	0.22	0.4	0.236667	0.251529	0.714919	0.782394	0.400703	0.237329	0.216991	-1.62	-0.18	-0.51	-0.77	-0.771826	-0.316815	-1.10683	0.779891	0.624308	0.865817	-1.68538	-0.375141	-2.06052
YPR178W	|| PRP4 || Splicing factor, component of the U4/U6-U5 snRNP complex || RNA splicing factor activity, transesterification mechanism || U4/U6 x U5 tri-snRNP complex || YPR178W || mRNA metabolic process || || 6656832	0.52	-0.14	0.31	0.23	1.05329	-0.0346193	0.651961	0.146105	0.513808	0.257213	-0.47	-0.36	0.07	-0.253333	0.248314	-0.63428	-0.253225	0.401946	0.737051	0.599953	-1.71424	-0.750218	-2.46446
YOR195W	|| SLK19 || Kinetochore-associated protein required for normal segregation of chromosomes in meiosis and mitosis; component of the FEAR regulatory network, which promotes Cdc14p release from the nucleolus during anaphase; potential Cdc28p substrate || structural constituent of cytoskeleton || spindle midzone || YOR195W || regulation of cell cycle || || 6658833	0.6	0.28	-0.19	0.23	1.20245	0.839842	-0.0726672	0.114594	0.200498	0.528965	1.46	-0.38	-0.34	0.246667	1.96037	-0.669554	-0.856637	0.0249761	0.748429	0.804177	-1.9153	-1.82297	-3.73827
YKR084C	|| HBS1 || GTP binding protein with sequence similarity to the elongation factor class of G proteins, EF-1alpha and Sup35p; associates with Dom34p, and shares a similar genetic relationship with genes that encode ribosomal protein components || GTP binding || cytoplasm || YKR084C || regulation of translation || || 6659577	0.2	-0.19	0.68	0.23	0.45663	-0.138722	1.18819	0.323968	0.555165	0.11738	-0.57	-0.2	-0.42	-0.396667	0.159606	-0.352089	-0.974376	0.436596	0.637614	0.835065	-1.67548	-0.633642	-2.30912
YBR257W	|| POP4 || Subunit of both RNase MRP, which cleaves pre-rRNA, and nuclear RNase P, which cleaves tRNA precursors to generate mature 5' ends; binds to the RPR1 RNA subunit in RNase P || ribonuclease activity || ribonuclease P complex || YBR257W || intronic box C/D snoRNA processing || || 12557243	0.35	0.22	0.1	0.223333	0.736313	0.714919	0.347617	0.23077	0.237329	0.364064	-1.72	-0.42	-0.15	-0.763333	-0.860533	-0.740102	-0.577007	0.805252	0.770381	0.718033	-1.70029	-0.351218	-2.05151
YDR273W	|| DON1 || Meiosis-specific component of the spindle pole body, part of the leading edge protein (LEP) coat, forms a ring-like structure at the leading edge of the prospore membrane during meiosis II || molecular_function || membrane || YDR273W || cell division || || 6657091	0.05	-0.2	0.81	0.22	0.176947	-0.159542	1.37659	0.429775	0.563379	0.0843195	NA	NA	NA	NA	NA	NA	NA	NA	NA	NA	-1.69003	NA	NA
YGL058W	|| RAD6 || Ubiquitin-conjugating enzyme (E2), involved in postreplication repair (with Rad18p), sporulation, telomere silencing, and ubiquitin-mediated N-end rule protein degradation (with Ubr1p) || small conjugating protein ligase activity || cytoplasm || YGL058W || regulation of protein metabolic process || || 6657797	0.14	-0.08	0.6	0.22	0.344757	0.0903038	1.07225	0.365139	0.464023	0.141805	-0.1	0.11	-0.22	-0.07	0.576532	0.194657	-0.680029	0.282128	0.422831	0.751757	-1.61931	-1.04731	-2.66662
YBL059W	|| || Putative protein of unknown function; the authentic, non-tagged protein is detected in highly purified mitochondria in high-throughput studies || molecular_function || integral to membrane || YBL059W || biological_process || || 6659201	0.75	0.1	-0.19	0.22	1.48214	0.465073	-0.0726672	0.0691521	0.32094	0.528965	-1.97	-0.15	-0.01	-0.71	-1.0823	-0.263904	-0.370964	0.860441	0.604073	0.644668	-1.93035	-0.474853	-2.4052
YEL050C	|| RML2 || Mitochondrial ribosomal protein of the large subunit, has similarity to E. coli L2 ribosomal protein; fat21 mutant allele causes inability to utilize oleate and may interfere with activity of the Adr1p transcription factor || transferase activity || ribonucleoprotein complex || YEL050C || fatty acid metabolic process || || 6660281	0.03	0.03	0.6	0.22	0.139655	0.319329	1.07225	0.444466	0.374738	0.141805	-0.63	-0.42	-0.01	-0.353333	0.106381	-0.740102	-0.370964	0.45764	0.770381	0.644668	-1.62674	-0.643435	-2.27018
YDL125C	|| HNT1 || Adenosine 5'-monophosphoramidase; interacts physically and genetically with Kin28p, a CDK and TFIIK subunit, and genetically with CAK1; member of the histidine triad (HIT) superfamily of nucleotide-binding proteins and similar to Hint || hydrolase activity || cytoplasm || YDL125C || nucleotide metabolic process || || 6658582	-0.05	-0.12	0.81	0.213333	-0.00950902	0.00702172	1.37659	0.503793	0.497199	0.0843195	-1.38	0.36	0.65	-0.123333	-0.558927	0.635581	0.600383	0.711894	0.262525	0.274126	-1.67529	-1.29046	-2.96575
YGR084C	|| MRP13 || Mitochondrial ribosomal protein of the small subunit || structural constituent of ribosome || ribonucleoprotein complex || YGR084C || mitochondrial translation || || 12557268	-0.04	0.37	0.31	0.213333	0.00913654	1.02723	0.651961	0.496355	0.152157	0.257213	-1.39	-0.11	-0.01	-0.503333	-0.567798	-0.193356	-0.370964	0.714914	0.57666	0.644668	-1.71162	-0.57549	-2.28711
YDR500C	|| RPL37B || Protein component of the large (60S) ribosomal subunit, has similarity to Rpl37Ap and to rat L37 ribosomal protein || metal ion binding || ribonucleoprotein complex || YDR500C || translation || || 6660285	0.42	-0.18	0.4	0.213333	0.866832	-0.117901	0.782394	0.193017	0.546927	0.216991	-0.79	0.14	0.13	-0.173333	-0.0355512	0.247568	-0.16492	0.51418	0.402234	0.565497	-1.64003	-0.931976	-2.57201
YBL070C	|| || Dubious open reading frame unlikely to encode a protein, based on available experimental and comparative sequence data || || || YBL070C || || || 6659860	0.27	-1.03	1.4	0.213333	0.587149	-1.88765	2.23165	0.278552	0.970463	0.012819	-0.27	-0.42	1.07	0.126667	0.425729	-0.740102	1.21851	0.335153	0.770381	0.111515	-2.46026	-1.54072	-4.00098
YML054C	|| CYB2 || Cytochrome b2 (L-lactate cytochrome-c oxidoreductase), component of the mitochondrial intermembrane space, required for lactate utilization; expression is repressed by glucose and anaerobic conditions || metal ion binding || respiratory chain || YML054C || oxidation reduction || || 6659234	0.65	0.17	-0.19	0.21	1.29568	0.610817	-0.0726672	0.0975428	0.27066	0.528965	0.46	-0.54	0.08	-4.62593e-18	1.0733	-0.951746	-0.238507	0.141569	0.829387	0.594256	-1.85495	-1.1563	-3.01125
YGR185C	|| TYS1 || Cytoplasmic tyrosyl-tRNA synthetase, required for cytoplasmic protein synthesis; interacts with positions 34 and 35 of the tRNATyr anticodon; mutations in human ortholog YARS are associated with Charcot-Marie-Tooth (CMT) neuropathies || ligase activity || cytoplasm || YGR185C || tyrosyl-tRNA aminoacylation || || 12557204	0.46	0.27	-0.1	0.21	0.941415	0.819022	0.0577659	0.173246	0.206387	0.476968	-2.63	-0.17	0.52	-0.76	-1.66777	-0.299178	0.409057	0.95232	0.617598	0.341249	-1.76817	-0.69744	-2.46561
YFL005W	|| SEC4 || Secretory vesicle-associated Rab GTPase essential for exocytosis; associates with the exocyst component Sec15p and may regulate polarized delivery of transport vesicles to the exocyst at the plasma membrane || enzyme regulator activity || vesicle || YFL005W || organelle fusion || || 6659787	0.52	0.29	-0.19	0.206667	1.05329	0.860663	-0.0726672	0.146105	0.194712	0.528965	-0.4	1.13	0.85	0.526667	0.310409	1.99363	0.89473	0.378125	0.0230964	0.185466	-1.82252	-2.79056	-4.61307
YPL146C	|| NOP53 || Nucleolar protein; involved in biogenesis of the 60S subunit of the ribosome; interacts with rRNA processing factors Cbf5p and Nop2p; null mutant is viable but growth is severely impaired || rRNA binding || nucleolus || YPL146C || maturation of LSU-rRNA from tricistronic rRNA transcript (SSU-rRNA, 5.8S rRNA, LSU-rRNA) || || 6657829	0.22	0.05	0.34	0.203333	0.493921	0.36097	0.695439	0.310681	0.359061	0.24339	NA	NA	NA	NA	NA	NA	NA	NA	NA	NA	-1.56621	NA	NA
YER122C	|| GLO3 || ADP-ribosylation factor GTPase activating protein (ARF GAP), involved in ER-Golgi transport; shares functional similarity with Gcs1p || metal ion binding || COPI-coated vesicle || YER122C || COPI coating of Golgi vesicle || || 6657787	0	0.01	0.6	0.203333	0.0837188	0.277688	1.07225	0.46664	0.390626	0.141805	NA	NA	NA	NA	NA	NA	NA	NA	NA	NA	-1.58757	NA	NA
YDL081C	|| RPP1A || Ribosomal stalk protein P1 alpha, involved in the interaction between translational elongation factors and the ribosome; accumulation of P1 in the cytoplasm is regulated by phosphorylation and interaction with the P2 stalk component || structural constituent of ribosome || ribonucleoprotein complex || YDL081C || peptidyl-amino acid modification || || 6659295	-0.05	0.25	0.4	0.2	-0.00950902	0.777381	0.782394	0.503793	0.218467	0.216991	-0.74	-0.29	0.28	-0.25	0.00880264	-0.510822	0.0558401	0.496488	0.695262	0.477735	-1.62192	-0.782756	-2.40467
YOR078W	|| BUD21 || Component of small ribosomal subunit (SSU) processosome that contains U3 snoRNA; originally isolated as bud-site selection mutant that displays a random budding pattern || snoRNA binding || small-subunit processome || YOR078W || ribosome biogenesis || || 6657355	-0.25	0.11	0.74	0.2	-0.38242	0.485894	1.27514	0.648925	0.313521	0.10113	-0.39	-0.29	0.23	-0.15	0.31928	-0.510822	-0.0177468	0.374757	0.695262	0.50708	-1.68666	-0.879025	-2.56569
YDR324C	|| UTP4 || Subunit of U3-containing 90S preribosome and Small Subunit (SSU) processome complexes involved in production of 18S rRNA and assembly of small ribosomal subunit; member of t-Utp subcomplex involved with transcription of 35S rRNA transcript || molecular_function || t-UTP complex || YDR324C || positive regulation of transcription from RNA polymerase I promoter || || 12557195	0.38	0.27	-0.06	0.196667	0.79225	0.819022	0.115736	0.214107	0.206387	0.453931	-1.68	-0.08	0.49	-0.423333	-0.82505	-0.140445	0.364905	0.795328	0.555846	0.357591	-1.6977	-0.801112	-2.49881
YNL005C	|| MRP7 || Mitochondrial ribosomal protein of the large subunit || structural constituent of ribosome || ribonucleoprotein complex || YNL005C || mitochondrial translation || || 6657534	-0.05	0.33	0.31	0.196667	-0.00950902	0.943945	0.651961	0.503793	0.172599	0.257213	-0.53	-0.36	-0.31	-0.4	0.195089	-0.63428	-0.812485	0.422662	0.737051	0.791743	-1.65042	-0.607925	-2.25834
YCL076W	|| || Dubious open reading frame unlikely to encode a protein, based on available experimental and comparative sequence data || || || YCL076W || || || 6657556	-0.18	0.17	0.6	0.196667	-0.251901	0.610817	1.07225	0.599441	0.27066	0.141805	-0.98	-0.09	0.49	-0.193333	-0.204096	-0.158082	0.364905	0.580861	0.562804	0.357591	-1.63814	-0.932184	-2.57032
YMR182C	|| RGM1 || Putative transcriptional repressor with proline-rich zinc fingers; overproduction impairs cell growth || metal ion binding || nucleus || YMR182C || regulation of transcription || || 6660062	0.33	-0.55	0.81	0.196667	0.699022	-0.88826	1.37659	0.242269	0.8128	0.0843195	0.74	1.48	-0.18	0.68	1.32168	2.61092	-0.621159	0.0931378	0.00451495	0.732753	-1.77979	-3.51126	-5.29105
YPL083C	|| SEN54 || Subunit of the tRNA splicing endonuclease, which is composed of Sen2p, Sen15p, Sen34p, and Sen54p || tRNA-intron endonuclease activity || membrane || YPL083C || tRNA processing || || 6659457	-0.08	0.14	0.52	0.193333	-0.0654457	0.548355	0.956305	0.52609	0.291724	0.169459	-0.26	-0.79	-0.75	-0.6	0.4346	-1.39267	-1.46005	0.331926	0.91814	0.927862	-1.5849	-0.548566	-2.13347
YLR257W	|| || Putative protein of unknown function || molecular_function || cytoplasm || YLR257W || biological_process || || 6656879	0.05	0.35	0.18	0.193333	0.176947	0.985586	0.463558	0.429775	0.162168	0.321482	1.18	-1.06	-0.01	0.0366667	1.71199	-1.86887	-0.370964	0.0434491	0.969179	0.644668	-1.64964	-1.56628	-3.21592
YGL121C	|| GPG1 || Proposed gamma subunit of the heterotrimeric G protein that interacts with the receptor Gpr1p; involved in regulation of pseudohyphal growth; requires Gpb1p or Gpb2p to interact with Gpa2p; overproduction causes prion curing || signal transducer activity || cytoplasm || YGL121C || signal transduction || || 6658150	0.82	-0.06	-0.19	0.19	1.61265	0.131945	-0.0726672	0.0534098	0.447514	0.528965	0.36	-0.01	-0.81	-0.153333	0.984588	-0.0169867	-1.54835	0.162413	0.506776	0.939231	-1.89815	-1.11179	-3.00994
YDR035W	|| ARO3 || 3-deoxy-D-arabino-heptulosonate-7-phosphate (DAHP) synthase, catalyzes the first step in aromatic amino acid biosynthesis and is feedback-inhibited by phenylalanine or high concentration of tyrosine or tryptophan || transferase activity || mitochondrion || YDR035W || aromatic amino acid family biosynthetic process || || 6658855	0.1	0.37	0.1	0.19	0.270174	1.02723	0.347617	0.393513	0.152157	0.364064	NA	NA	NA	NA	NA	NA	NA	NA	NA	NA	-1.66157	NA	NA
YDR473C	|| PRP3 || Splicing factor, component of the U4/U6-U5 snRNP complex || RNA splicing factor activity, transesterification mechanism || U4/U6 x U5 tri-snRNP complex || YDR473C || mRNA metabolic process || || 6660448	-0.09	-0.16	0.81	0.186667	-0.0840913	-0.0762603	1.37659	0.533508	0.530394	0.0843195	-0.27	0.14	1.13	0.333333	0.425729	0.247568	1.30682	0.335153	0.402234	0.0956375	-1.62233	-1.88965	-3.51198
YGL222C	|| EDC1 || RNA-binding protein, activates mRNA decapping directly by binding to the mRNA substrate and enhancing the activity of the decapping proteins Dcp1p and Dcp2p; has a role in translation during heat stress || mRNA binding || cytoplasm || YGL222C || positive regulation of translation in response to stress || || 12557270	0.54	-0.22	0.23	0.183333	1.09058	-0.201183	0.536021	0.137729	0.579722	0.295972	-2.33	-0.4	0.42	-0.77	-1.40165	-0.704828	0.261883	0.91949	0.759541	0.396706	-1.6265	-0.557433	-2.18394
YDL014W	|| NOP1 || Nucleolar protein, component of the small subunit processome complex, which is required for processing of pre-18S rRNA; has similarity to mammalian fibrillarin || transferase activity || small-subunit processome || YDL014W || ribosome biogenesis || || 12557295	-0.26	0.41	0.4	0.183333	-0.401066	1.11051	0.782394	0.655814	0.13339	0.216991	-1.69	-0.02	-0.01	-0.573333	-0.833921	-0.0346237	-0.370964	0.797837	0.51381	0.644668	-1.72165	-0.577947	-2.2996
YML046W	|| PRP39 || U1 snRNP protein involved in splicing, contains multiple tetriatricopeptide repeats || RNA splicing factor activity, transesterification mechanism || U1 snRNP || YML046W || sexual reproduction || || 6657354	0.03	0.21	0.31	0.183333	0.139655	0.694099	0.651961	0.444466	0.24381	0.257213	NA	NA	NA	NA	NA	NA	NA	NA	NA	NA	-1.55482	NA	NA
YPR128C	|| ANT1 || Peroxisomal adenine nucleotide transporter; involved in beta-oxidation of medium-chain fatty acid; required for peroxisome proliferation || hydrogen ion transmembrane transporter activity || integral to membrane || YPR128C || proton transport || || 6658093	0.07	0.08	0.4	0.183333	0.214238	0.423432	0.782394	0.415181	0.33599	0.216991	-1.39	0.12	0.19	-0.36	-0.567798	0.212294	-0.0766162	0.714914	0.415939	0.530536	-1.51899	-0.802002	-2.321
YOL048C	|| RRT8 || Putative protein of unknown function; identified in a screen for mutants with increased levels of rDNA transcription; green fluorescent protein (GFP)-fusion protein localizes to lipid particles || molecular_function || integral to membrane || YOL048C || cellular response to heat || || 6658570	0.15	-0.2	0.6	0.183333	0.363402	-0.159542	1.07225	0.358152	0.563379	0.141805	NA	NA	NA	NA	NA	NA	NA	NA	NA	NA	-1.54344	NA	NA
YNL265C	|| IST1 || Protein with a positive role in the multivesicular body sorting pathway; functions and forms a complex with Did2p; recruitment to endosomes is mediated by the Vps2p-Vps24p subcomplex of ESCRT-III; also interacts with Vps4p || molecular_function || endosome || YNL265C || establishment of protein localization || || 6658658	0.15	-0.2	0.6	0.183333	0.363402	-0.159542	1.07225	0.358152	0.563379	0.141805	0.86	-0.59	-0.34	-0.0233333	1.42813	-1.03993	-0.856637	0.0766277	0.850814	0.804177	-1.54344	-1.28043	-2.82387
YER151C	|| UBP3 || Ubiquitin-specific protease that interacts with Bre5p to co-regulate anterograde and retrograde transport between endoplasmic reticulum and Golgi compartments; inhibitor of gene silencing; cleaves ubiquitin fusions but not polyubiquitin || hydrolase activity || cytoplasm || YER151C || response to drug || || 6658954	0.6	0.35	-0.4	0.183333	1.20245	0.985586	-0.377011	0.114594	0.162168	0.646917	1.09	-0.02	-0.5	0.19	1.63215	-0.0346237	-1.09212	0.0513234	0.51381	0.862609	-1.92002	-1.64307	-3.56309
YDL043C	|| PRP11 || Subunit of the SF3a splicing factor complex, required for spliceosome assembly || metal ion binding || U2 snRNP || YDL043C || mRNA metabolic process || || 6656662	0.35	0.38	-0.19	0.18	0.736313	1.04805	-0.0726672	0.23077	0.147308	0.528965	-1.88	-0.22	-1.1	-1.06667	-1.00247	-0.387363	-1.97516	0.841941	0.650756	0.975875	-1.74517	-0.271906	-2.01707
YGL105W	|| ARC1 || Protein that binds tRNA and methionyl- and glutamyl-tRNA synthetases (Mes1p and Gus1p), delivering tRNA to them, stimulating catalysis, and ensuring their localization to the cytoplasm; also binds quadruplex nucleic acids || phosphatidylinositol-3,5-bisphosphate binding || methionyl glutamyl tRNA synthetase complex || YGL105W || positive regulation of ligase activity || || 6658325	0.37	-0.14	0.31	0.18	0.773605	-0.0346193	0.651961	0.219582	0.513808	0.257213	0.38	0.74	-0.01	0.37	1.00233	1.30579	-0.370964	0.158092	0.0958128	0.644668	-1.53731	-2.01033	-3.54764
YIL160C	|| POT1 || 3-ketoacyl-CoA thiolase with broad chain length specificity, cleaves 3-ketoacyl-CoA into acyl-CoA and acetyl-CoA during beta-oxidation of fatty acids || transferase activity || peroxisomal matrix || YIL160C || cellular lipid metabolic process || || 6658859	0.3	0.05	0.18	0.176667	0.643086	0.36097	0.463558	0.260084	0.359061	0.321482	-1.8	-1.3	-3.64	-2.24667	-0.9315	-2.29215	-5.71337	0.824202	0.989052	1	-1.52256	-0.0887472	-1.61131
YLR244C	|| MAP1 || Methionine aminopeptidase, catalyzes the cotranslational removal of N-terminal methionine from nascent polypeptides; function is partially redundant with that of Map2p || metalloaminopeptidase activity || cytosolic ribosome || YLR244C || peptidyl-amino acid modification || || 6657068	0.21	0	0.31	0.173333	0.475276	0.256868	0.651961	0.317295	0.39864	0.257213	NA	NA	NA	NA	NA	NA	NA	NA	NA	NA	-1.48766	NA	NA
YFL017W-A	|| SMX2 || Core Sm protein Sm G; part of heteroheptameric complex (with Smb1p, Smd1p, Smd2p, Smd3p, Sme1p, and Smx3p) that is part of the spliceosomal U1, U2, U4, and U5 snRNPs; homolog of human Sm G || RNA splicing factor activity, transesterification mechanism || U4/U6 x U5 tri-snRNP complex || YFL017W-A || mRNA metabolic process || || 6657423	0.45	-0.07	0.14	0.173333	0.922769	0.111124	0.405588	0.178064	0.455759	0.342523	-1.71	0.39	0.44	-0.293333	-0.851663	0.688492	0.291318	0.802799	0.245572	0.385404	-1.556	-1.1193	-2.6753
YNL135C	|| FPR1 || Peptidyl-prolyl cis-trans isomerase (PPIase), binds to the drugs FK506 and rapamycin; also binds to the nonhistone chromatin binding protein Hmo1p and may regulate its assembly or function || isomerase activity || mitochondrion || YNL135C || homoserine metabolic process || || 6659822	0.7	-0.58	0.4	0.173333	1.38891	-0.950722	0.782394	0.0824303	0.829127	0.216991	0.71	-0.32	0.49	0.293333	1.29507	-0.563733	0.364905	0.0976489	0.713532	0.357591	-1.82885	-1.60353	-3.43238
YIL060W	|| || Putative protein of unknown function; mutant accumulates less glycogen than does wild type; null mutation results in a decrease in plasma membrane electron transport; YIL060W is not an essential gene || molecular_function || integral to membrane || YIL060W || biological_process || || 6657806	0.05	-0.35	0.81	0.17	0.176947	-0.47185	1.37659	0.429775	0.681483	0.0843195	0.59	0.12	0.21	0.306667	1.18862	0.212294	-0.0471815	0.117295	0.415939	0.518816	-1.60738	-1.59668	-3.20405
YPR139C	|| VPS66 || Cytoplasmic protein of unknown function involved in vacuolar protein sorting. || molecular_function || integral to membrane || YPR139C || protein transport || || 6658094	-0.23	-0.07	0.81	0.17	-0.345129	0.111124	1.37659	0.635001	0.455759	0.0843195	-0.86	-0.22	-1.01	-0.696667	-0.0976467	-0.387363	-1.8427	0.538894	0.650756	0.967314	-1.61256	-0.469511	-2.08207
YPL104W	|| MSD1 || Mitochondrial aspartyl-tRNA synthetase, required for acylation of aspartyl-tRNA; yeast and bacterial aspartyl-, asparaginyl-, and lysyl-tRNA synthetases contain regions with high sequence similarity, suggesting a common ancestral gene || ligase activity || mitochondrial matrix || YPL104W || mitochondrial aspartyl-tRNA aminoacylation || || 6659273	0.12	0.23	0.16	0.17	0.307466	0.73574	0.434573	0.379245	0.230945	0.331936	-2.43	-0.65	-0.12	-1.06667	-1.49036	-1.14575	-0.532855	0.931935	0.874051	0.702933	-1.53652	-0.242164	-1.77868
YCR050C	|| || Non-essential protein of unknown function; deletion mutant is synthetically sick or lethal with alpha-synuclein || molecular_function || cellular_component || YCR050C || biological_process || || 6659947	0.07	0.04	0.4	0.17	0.214238	0.34015	0.782394	0.415181	0.366872	0.216991	-1.44	0.3	-0.31	-0.483333	-0.612152	0.529759	-0.812485	0.729781	0.29814	0.791743	-1.48081	-0.763803	-2.24461
YMR121C	|| RPL15B || Protein component of the large (60S) ribosomal subunit, nearly identical to Rpl15Ap and has similarity to rat L15 ribosomal protein; binds to 5.8 S rRNA || structural constituent of ribosome || ribonucleoprotein complex || YMR121C || translation || || 12557276	0.14	0.26	0.1	0.166667	0.344757	0.798201	0.347617	0.365139	0.212377	0.364064	-2.32	-0.83	-0.38	-1.17667	-1.39278	-1.46322	-0.915507	0.918157	0.928296	0.820037	-1.54926	-0.155563	-1.70482
YHR148W	|| IMP3 || Component of the SSU processome, which is required for pre-18S rRNA processing, essential protein that interacts with Mpp10p and mediates interactions of Imp4p and Mpp10p with U3 snoRNA || snoRNA binding || Mpp10 complex || YHR148W || ribosomal small subunit biogenesis || || 12557284	0.05	-0.05	0.5	0.166667	0.176947	0.152765	0.92732	0.429775	0.439292	0.17688	-2.55	-0.29	0.19	-0.883333	-1.59681	-0.510822	-0.0766162	0.944846	0.695262	0.530536	-1.47633	-0.457776	-1.9341
YAL035W	|| FUN12 || GTPase, required for general translation initiation by promoting Met-tRNAiMet binding to ribosomes and ribosomal subunit joining; homolog of bacterial IF2 || GTP binding || cytosolic small ribosomal subunit || YAL035W || translational initiation || || 6656837	0.25	-0.09	0.34	0.166667	0.549858	0.0694833	0.695439	0.291208	0.472302	0.24339	NA	NA	NA	NA	NA	NA	NA	NA	NA	NA	-1.47527	NA	NA
YOR010C	|| TIR2 || Putative cell wall mannoprotein of the Srp1p/Tip1p family of serine-alanine-rich proteins; transcription is induced by cold shock and anaerobiosis || structural constituent of cell wall || anchored to membrane || YOR010C || response to stress || || 6658103	-0.02	-0.3	0.81	0.163333	0.0464277	-0.367748	1.37659	0.481485	0.643469	0.0843195	-0.67	0.07	-0.01	-0.203333	0.0708981	0.124109	-0.370964	0.471739	0.450615	0.644668	-1.58296	-0.863157	-2.44612
YLR008C	|| PAM18 || Constituent of the import motor (PAM complex) component of the Translocase of the Inner Mitochondrial membrane (TIM23 complex); essential J-protein cochaperone that stimulates Ssc1p ATPase activity to drive import; inhibited by Pam16p || unfolded protein binding || integral to membrane || YLR008C || intracellular protein transmembrane transport || || 6659578	0.7	-1.03	0.81	0.16	1.38891	-1.88765	1.37659	0.0824303	0.970463	0.0843195	0.18	1.29	1.36	0.943333	0.824914	2.27582	1.64532	0.20471	0.0114285	0.0499523	-2.17101	-3.93232	-6.10332
YGL248W	|| PDE1 || Low-affinity cyclic AMP phosphodiesterase, controls glucose and intracellular acidification-induced cAMP signaling, target of the cAMP-protein kinase A (PKA) pathway; glucose induces transcription and inhibits translation || hydrolase activity || cellular_component || YGL248W || cellular response to heat || || 6659961	0.15	-0.07	0.4	0.16	0.363402	0.111124	0.782394	0.358152	0.455759	0.216991	-1.47	0.23	0.78	-0.153333	-0.638764	0.4063	0.791709	0.738512	0.342261	0.214265	-1.45075	-1.26633	-2.71709
YNL061W	|| NOP2 || Probable RNA m(5)C methyltransferase, essential for processing and maturation of 27S pre-rRNA and large ribosomal subunit biogenesis; localized to the nucleolus; constituent of 66S pre-ribosomal particles || transferase activity || preribosome, large subunit precursor || YNL061W || ribosome biogenesis || || 12557258	0.33	0.33	-0.19	0.156667	0.699022	0.943945	-0.0726672	0.242269	0.172599	0.528965	NA	NA	NA	NA	NA	NA	NA	NA	NA	NA	-1.65524	NA	NA
YDR116C	|| MRPL1 || Mitochondrial ribosomal protein of the large subunit || structural constituent of ribosome || ribonucleoprotein complex || YDR116C || mitochondrial translation || || 12557269	0.78	-0.33	0.02	0.156667	1.53807	-0.430209	0.231677	0.0620154	0.666478	0.408395	-1.77	-0.41	0.62	-0.52	-0.904887	-0.722465	0.556231	0.817237	0.764996	0.289027	-1.77263	-0.743055	-2.51569
YPL160W	|| CDC60 || Cytosolic leucyl tRNA synthetase, ligates leucine to the appropriate tRNA || ligase activity || cytoplasm || YPL160W || leucyl-tRNA aminoacylation || || 12557277	-0.02	0.47	0.02	0.156667	0.0464277	1.23543	0.231677	0.481485	0.108335	0.408395	-2.1	-0.57	-0.22	-0.963333	-1.19762	-1.00466	-0.680029	0.884468	0.842469	0.751757	-1.67157	-0.251687	-1.92326
YBR143C	|| SUP45 || Polypeptide release factor (eRF1) in translation termination; mutant form acts as a recessive omnipotent suppressor; methylated by Mtq2p-Trm112p in ternary complex eRF1-eRF3-GTP; mutation of methylation site confers resistance to zymocin || translation release factor activity, codon specific || translation release factor complex || YBR143C || peptidyl-amino acid modification || || 125…	0.39	0.26	-0.19	0.153333	0.810896	0.798201	-0.0726672	0.208713	0.212377	0.528965	-2.19	0.21	-0.51	-0.83	-1.27746	0.371026	-1.10683	0.89928	0.355309	0.865817	-1.62992	-0.558073	-2.18799
YLR398C	|| SKI2 || Ski complex component and putative RNA helicase, mediates 3'-5' RNA degradation by the cytoplasmic exosome; null mutants have superkiller phenotype of increased viral dsRNAs and are synthetic lethal with mutations in 5'-3' mRNA decay || hydrolase activity, acting on acid anhydrides, in phosphorus-containing anhydrides || Ski complex || YLR398C || nuclear-transcribed mRNA catabolic proc…	0.34	0.31	-0.19	0.153333	0.717668	0.902304	-0.0726672	0.236481	0.183448	0.528965	-2	-0.5	-0.39	-0.963333	-1.10892	-0.881198	-0.930224	0.866267	0.810895	0.823872	-1.63926	-0.237524	-1.87679
YOR159C	|| SME1 || Core Sm protein Sm E; part of heteroheptameric complex (with Smb1p, Smd1p, Smd2p, Smd3p, Smx3p, and Smx2p) that is part of the spliceosomal U1, U2, U4, and U5 snRNPs; homolog of human Sm E || RNA splicing factor activity, transesterification mechanism || U4/U6 x U5 tri-snRNP complex || YOR159C || RNA splicing || || 12557312	0.32	0.33	-0.19	0.153333	0.680377	0.943945	-0.0726672	0.248133	0.172599	0.528965	-1.56	-0.24	-0.01	-0.603333	-0.718601	-0.422637	-0.370964	0.763807	0.66372	0.644668	-1.64485	-0.485696	-2.13055
YDL061C	|| RPS29B || Protein component of the small (40S) ribosomal subunit; nearly identical to Rps29Ap and has similarity to rat S29 and E. coli S14 ribosomal proteins || metal ion binding || ribonucleoprotein complex || YDL061C || translation || || 6657411	0.29	-0.18	0.35	0.153333	0.62444	-0.117901	0.709932	0.266169	0.546927	0.238873	-0.15	-0.21	-1.21	-0.523333	0.532178	-0.369726	-2.13705	0.297301	0.644207	0.983703	-1.45875	-0.724914	-2.18366
YDR126W	|| SWF1 || Palmitoyltransferase that acts on the SNAREs Snc1p, Syn8p, Tlg1p and likely on all SNAREs; member of a family of putative palmitoyltransferases containing an Asp-His-His-Cys-cysteine rich (DHHC-CRD) domain; may have a role in vacuole fusion || metal ion binding || nuclear envelope-endoplasmic reticulum network || YDR126W || vacuole fusion, non-autophagic || || 6659874	0.04	-0.41	0.81	0.146667	0.158301	-0.596773	1.37659	0.43711	0.724671	0.0843195	1.43	0.9	0.28	0.87	1.93376	1.58798	0.0558401	0.0265713	0.0561458	0.477735	-1.57334	-3.14708	-4.72042
YGL050W	|| TYW3 || tRNA methyltransferase required for synthesis of wybutosine, a modified guanosine found at the 3'-position adjacent to the anticodon of phenylalanine tRNA which supports reading frame maintenance by stabilizing codon-anticodon interactions || transferase activity || cellular_component || YGL050W || wybutosine biosynthetic process || || 6660041	-0.04	-0.33	0.81	0.146667	0.00913654	-0.430209	1.37659	0.496355	0.666478	0.0843195	0.53	1.37	-0.37	0.51	1.13539	2.41691	-0.900789	0.128106	0.00782636	0.81615	-1.55449	-3.0871	-4.6416
YCR061W	|| || Protein of unknown function; green fluorescent protein (GFP)-fusion protein localizes to the cytoplasm in a punctate pattern; induced by treatment with 8-methoxypsoralen and UVA irradiation || molecular_function || integral to membrane || YCR061W || regulation of cell size || || 6657878	0.13	0.21	0.1	0.146667	0.326111	0.694099	0.347617	0.37217	0.24381	0.364064	-0.64	0.38	-0.01	-0.09	0.0975104	0.670855	-0.370964	0.461161	0.251157	0.644668	-1.48103	-1.12687	-2.6079
YDL176W	|| || Protein of unknown function, predicted by computational methods to be involved in fructose-1,6-bisphosphatase (Fbp1p) degradation; interacts with components of the GID complex; YDL176W is not an essential gene || molecular_function || cellular_component || YDL176W || biological_process || || 6659043	-0.17	0.29	0.31	0.143333	-0.233256	0.860663	0.651961	0.592219	0.194712	0.257213	-2.23	-0.4	0.99	-0.546667	-1.31294	-0.704828	1.10077	0.905399	0.759541	0.135498	-1.52783	-1.03068	-2.55851
YPL011C	|| TAF3 || TFIID subunit (47 kDa), involved in promoter binding and RNA polymerase II transcription initiation || general RNA polymerase II transcription factor activity || transcription factor TFIID complex || YPL011C || RNA polymerase II transcriptional preinitiation complex assembly || || 6659755	0.09	-0.07	0.4	0.14	0.251529	0.111124	0.782394	0.400703	0.455759	0.216991	-0.63	-0.03	0.85	0.0633333	0.106381	-0.0522607	0.89473	0.45764	0.52084	0.185466	-1.402	-1.35451	-2.75651
YJL096W	|| MRPL49 || Mitochondrial ribosomal protein of the large subunit || structural constituent of ribosome || ribonucleoprotein complex || YJL096W || mitochondrial translation || || 6658424	-0.2	-0.21	0.81	0.133333	-0.289192	-0.180363	1.37659	0.613783	0.571566	0.0843195	0.92	0.8	0.49	0.736667	1.48135	1.41161	0.364905	0.0692565	0.0790329	0.357591	-1.52899	-2.70835	-4.23734
YDR025W	|| RPS11A || Protein component of the small (40S) ribosomal subunit; identical to Rps11Bp and has similarity to E. coli S17 and rat S11 ribosomal proteins || rRNA binding || 90S preribosome || YDR025W || regulation of translation || || 6659032	-0.13	0.29	0.24	0.133333	-0.158674	0.860663	0.550513	0.563037	0.194712	0.290984	-1.92	-0.09	0.82	-0.396667	-1.03795	-0.158082	0.850578	0.850353	0.562804	0.197502	-1.4962	-1.02447	-2.52067
YBR096W	|| || Putative protein of unknown function; green fluorescent protein (GFP)-fusion protein localizes to the ER || molecular_function || endoplasmic reticulum || YBR096W || biological_process || || 6658483	0.92	0.06	-0.6	0.126667	1.79911	0.381791	-0.666863	0.0360006	0.351308	0.74757	-1.74	0.33	0.99	-0.14	-0.878275	0.58267	1.10077	0.810103	0.280058	0.135498	-2.02435	-1.51228	-3.53663
YGR128C	|| UTP8 || Nucleolar protein required for export of tRNAs from the nucleus; also copurifies with the small subunit (SSU) processome containing the U3 snoRNA that is involved in processing of pre-18S rRNA || snoRNA binding || t-UTP complex || YGR128C || positive regulation of transcription from RNA polymerase I promoter || || 6658557	0.55	-0.09	-0.08	0.126667	1.10922	0.0694833	0.0867511	0.133667	0.472302	0.465435	-2.45	-0.36	-0.47	-1.09333	-1.5081	-0.63428	-1.04796	0.934236	0.737051	0.852672	-1.5319	-0.231264	-1.76316
YFR032C-A	|| RPL29 || Protein component of the large (60S) ribosomal subunit, has similarity to rat L29 ribosomal protein; not essential for translation, but required for proper joining of the large and small ribosomal subunits and for normal translation rate || structural constituent of ribosome || ribonucleoprotein complex || YFR032C-A || translation || || 6659045	0.03	0.12	0.23	0.126667	0.139655	0.506714	0.536021	0.444466	0.306178	0.295972	-0.69	-0.32	-0.75	-0.586667	0.0531565	-0.563733	-1.46005	0.478804	0.713532	0.927862	-1.39494	-0.498946	-1.89388
YGL235W	|| || Putative protein of unknown function; potential Cdc28p substrate; null mutant displays increased resistance to antifungal agents gliotoxin, cycloheximide and H2O2 || molecular_function || cellular_component || YGL235W || biological_process || || 6657887	-0.1	0.16	0.31	0.123333	-0.102737	0.589996	0.651961	0.540914	0.277597	0.257213	NA	NA	NA	NA	NA	NA	NA	NA	NA	NA	-1.41316	NA	NA
YPL118W	|| MRP51 || Mitochondrial ribosomal protein of the small subunit; MRP51 exhibits genetic interactions with mutations in the COX2 and COX3 mRNA 5'-untranslated leader sequences || structural constituent of ribosome || ribonucleoprotein complex || YPL118W || mitochondrial translational initiation || || 6660073	0.1	-0.17	0.44	0.123333	0.270174	-0.0970808	0.840365	0.393513	0.538669	0.200352	-2.11	-0.15	-0.09	-0.783333	-1.20649	-0.263904	-0.488703	0.886186	0.604073	0.687474	-1.37193	-0.434129	-1.80605
YGR022C	|| || Dubious open reading frame unlikely to encode a protein, based on available experimental and comparative sequence data; overlaps almost completely with the verified ORF MTL1/YGR023W || || || YGR022C || || || 6660128	0.22	-0.16	0.31	0.123333	0.493921	-0.0762603	0.651961	0.310681	0.530394	0.257213	-0.75	0.16	0.49	-0.0333333	-6.81319e-05	0.282842	0.364905	0.500027	0.388649	0.357591	-1.37279	-1.15806	-2.53086
YER131W	|| RPS26B || Protein component of the small (40S) ribosomal subunit; nearly identical to Rps26Ap and has similarity to rat S26 ribosomal protein || structural constituent of ribosome || ribonucleoprotein complex || YER131W || translation || || 6657039	0.3	0.25	-0.19	0.12	0.643086	0.777381	-0.0726672	0.260084	0.218467	0.528965	0.39	-0.64	0.28	0.01	1.0112	-1.12812	0.0558401	0.15596	0.870364	0.477735	-1.52207	-1.1881	-2.71017
YPR099C	|| || Dubious open reading frame unlikely to encode a protein, based on available experimental and comparative sequence data; partially overlaps the verified gene MRPL51/YPR100W || || || YPR099C || || || 6658444	-0.42	-0.03	0.81	0.12	-0.699395	0.194406	1.37659	0.757847	0.422929	0.0843195	-0.91	-0.26	-0.01	-0.393333	-0.142001	-0.457911	-0.370964	0.55646	0.676492	0.644668	-1.56822	-0.614967	-2.18319
YPL050C	|| MNN9 || Subunit of Golgi mannosyltransferase complex also containing Anp1p, Mnn10p, Mnn11p, and Hoc1p that mediates elongation of the polysaccharide mannan backbone; forms a separate complex with Van1p that is also involved in backbone elongation || mannosyltransferase activity || integral to membrane || YPL050C || protein amino acid N-linked glycosylation || || 6659373	0.07	0.29	0	0.12	0.214238	0.860663	0.202692	0.415181	0.194712	0.419688	-1.64	-0.62	-1.38	-1.21333	-0.789567	-1.09284	-2.38724	0.78511	0.862768	0.991512	-1.46944	-0.172877	-1.64232
YOR001W	|| RRP6 || Nuclear exosome exonuclease component; has 3'-5' exonuclease activity; involved in RNA processing, maturation, surveillance, degradation, tethering, and export; has similarity to E. coli RNase D and to human PM-Sc1 100 (EXOSC10) || hydrolase activity || nucleolus || YOR001W || polyadenylation-dependent snoRNA 3'-end processing || || 12557236	-0.11	-0.06	0.52	0.116667	-0.121382	0.131945	0.956305	0.548306	0.447514	0.169459	-1.17	-0.04	0.99	-0.0733333	-0.372641	-0.0698976	1.10077	0.645292	0.527862	0.135498	-1.38111	-1.33579	-2.7169
YLR049C	|| || Putative protein of unknown function || molecular_function || cellular_component || YLR049C || biological_process || || 6660138	0.2	-0.25	0.4	0.116667	0.45663	-0.263645	0.782394	0.323968	0.603973	0.216991	0.34	0.91	0.78	0.676667	0.966847	1.60561	0.791709	0.16681	0.0541794	0.214265	-1.37204	-2.71299	-4.08503
YHR170W	|| NMD3 || Protein involved in nuclear export of the large ribosomal subunit; acts as a Crm1p-dependent adapter protein for export of nascent ribosomal subunits through the nuclear pore complex || ribosomal large subunit binding || cytosolic large ribosomal subunit || YHR170W || peptidyl-amino acid modification || || 6658510	0.22	-0.07	0.2	0.116667	0.493921	0.111124	0.492543	0.310681	0.455759	0.311168	-1.18	-0.23	0.72	-0.23	-0.381512	-0.405	0.703405	0.648588	0.657261	0.240902	-1.35596	-0.988453	-2.34441
YBR222C	|| PCS60 || Peroxisomal AMP-binding protein, localizes to both the peroxisomal peripheral membrane and matrix, expression is highly inducible by oleic acid, similar to E. coli long chain acyl-CoA synthetase || ligase activity, forming carbon-sulfur bonds || membrane || YBR222C || metabolic process || || 6658921	-0.28	0.5	0.13	0.116667	-0.438357	1.29789	0.391095	0.669436	0.0971619	0.347863	-2.1	-1.19	-3.4	-2.23	-1.19762	-2.09815	-5.36015	0.884468	0.982054	1	-1.64539	-0.0611825	-1.70657
YJL191W	|| RPS14B || Ribosomal protein 59 of the small subunit, required for ribosome assembly and 20S pre-rRNA processing; mutations confer cryptopleurine resistance; nearly identical to Rps14Ap and similar to E. coli S11 and rat S14 ribosomal proteins || SSU rRNA binding || small-subunit processome || YJL191W || ribosome biogenesis || || 6659650	0.74	-0.49	0.1	0.116667	1.46349	-0.763337	0.347617	0.0716666	0.777369	0.364064	NA	NA	NA	NA	NA	NA	NA	NA	NA	NA	-1.69288	NA	NA
YHL034C	|| SBP1 || Putative RNA binding protein; involved in translational repression and found in cytoplasmic P bodies; found associated with small nucleolar RNAs snR10 and snR11 || RNA binding || cytoplasm || YHL034C || negative regulation of translation in response to stress || || 6656670	0.01	-0.07	0.4	0.113333	0.102364	0.111124	0.782394	0.459234	0.455759	0.216991	-0.28	-0.41	0.99	0.1	0.416858	-0.722465	1.10077	0.338391	0.764996	0.135498	-1.34279	-1.45499	-2.79778
YDR363W-A	|| SEM1 || Component of the lid subcomplex of the regulatory subunit of the 26S proteasome; involved in mRNA export mediated by the TREX-2 complex (Sac3p-Thp1p); ortholog of human DSS1 || molecular_function || protein complex || YDR363W-A || regulation of cell cycle || || 6658663	0.25	0.07	0.02	0.113333	0.549858	0.402612	0.231677	0.291208	0.343617	0.408395	-2.07	-0.08	0.99	-0.386667	-1.17101	-0.140445	1.10077	0.879203	0.555846	0.135498	-1.38864	-1.17902	-2.56767
YCL056C	|| || Protein of unknown function; green fluorescent protein (GFP)-fusion protein localizes to the cytoplasm in a punctate pattern; null mutant displays decreased thermotolerance || molecular_function || cytoplasm || YCL056C || biological_process || || 6659950	0.31	0.21	-0.19	0.11	0.661731	0.694099	-0.0726672	0.254072	0.24381	0.528965	-1.59	0.43	0.78	-0.126667	-0.745213	0.75904	0.791709	0.771929	0.223914	0.214265	-1.48457	-1.43139	-2.91595
YOL077C	|| BRX1 || Nucleolar protein, constituent of 66S pre-ribosomal particles; depletion leads to defects in rRNA processing and a block in the assembly of large ribosomal subunits; possesses a sigma(70)-like RNA-binding motif || rRNA primary transcript binding || preribosome, large subunit precursor || YOL077C || ribosome biogenesis || || 6660017	0.4	-0.48	0.4	0.106667	0.829541	-0.742517	0.782394	0.203399	0.771113	0.216991	NA	NA	NA	NA	NA	NA	NA	NA	NA	NA	-1.46809	NA	NA
YDL111C	|| RRP42 || Exosome non-catalytic core component; involved in 3'-5' RNA processing and degradation in both the nucleus and the cytoplasm; has similarity to E. coli RNase PH and to human hRrp42p (EXOSC7) || RNA binding || cytoplasm || YDL111C || nuclear polyadenylation-dependent tRNA catabolic process || || 6658948	0.09	-0.06	0.29	0.106667	0.251529	0.131945	0.622976	0.400703	0.447514	0.26665	-1.69	-0.25	0.29	-0.55	-0.833921	-0.440274	0.0705575	0.797837	0.670131	0.471875	-1.32043	-0.598099	-1.91853
YDL208W	|| NHP2 || Nuclear protein related to mammalian high mobility group (HMG) proteins, essential for function of H/ACA-type snoRNPs, which are involved in 18S rRNA processing || snoRNA binding || ribonucleoprotein complex || YDL208W || ribosome biogenesis || || 6656569	-0.41	-0.09	0.81	0.103333	-0.680749	0.0694833	1.37659	0.751985	0.472302	0.0843195	-1.73	0.22	0.72	-0.263333	-0.869404	0.388663	0.703405	0.807687	0.348763	0.240902	-1.52364	-1.16839	-2.69203
YMR153W	|| NUP53 || Subunit of the nuclear pore complex (NPC), interacts with karyopherin Kap121p or with Nup170p via overlapping regions of Nup53p, involved in activation of the spindle checkpoint mediated by the Mad1p-Mad2p complex || structural molecule activity || membrane || YMR153W || intracellular protein transmembrane transport || || 6658117	0.19	-0.28	0.4	0.103333	0.437984	-0.326107	0.782394	0.330699	0.627828	0.216991	0.26	-0.07	0.38	0.19	0.89588	-0.122809	0.203014	0.185158	0.548871	0.419562	-1.34628	-1.37019	-2.71647
YCR076C	|| || Putative protein of unknown function; YCR076C is not an essential gene || molecular_function || cellular_component || YCR076C || biological_process || || 6659786	0.29	-0.3	0.31	0.1	0.62444	-0.367748	0.651961	0.266169	0.643469	0.257213	-0.66	0.38	-0.01	-0.0966667	0.0797689	0.670855	-0.370964	0.468211	0.251157	0.644668	-1.35602	-1.12028	-2.4763
YDR041W	|| RSM10 || Mitochondrial ribosomal protein of the small subunit, has similarity to E. coli S10 ribosomal protein; essential for viability, unlike most other mitoribosomal proteins || structural constituent of ribosome || ribonucleoprotein complex || YDR041W || mitochondrial translation || || 6658856	0.14	0.19	-0.04	0.0966667	0.344757	0.652458	0.144721	0.365139	0.257053	0.442465	-1.68	0.26	0.38	-0.346667	-0.82505	0.459211	0.203014	0.795328	0.323041	0.419562	-1.38164	-0.967399	-2.34904
YLR185W	|| RPL37A || Protein component of the large (60S) ribosomal subunit, has similarity to Rpl37Bp and to rat L37 ribosomal protein || metal ion binding || ribonucleoprotein complex || YLR185W || translation || || 6659820	0.16	-0.18	0.31	0.0966667	0.382048	-0.117901	0.651961	0.351213	0.546927	0.257213	-0.95	-0.46	1.57	0.0533333	-0.177484	-0.81065	1.95438	0.570436	0.791217	0.0253281	-1.30621	-1.9419	-3.2481
YCR046C	|| IMG1 || Mitochondrial ribosomal protein of the large subunit, required for respiration and for maintenance of the mitochondrial genome || structural constituent of ribosome || ribonucleoprotein complex || YCR046C || mitochondrial translation || || 12557257	0.39	0.09	-0.19	0.0966667	0.810896	0.444253	-0.0726672	0.208713	0.32843	0.528965	-2.12	-0.22	-0.51	-0.95	-1.21536	-0.387363	-1.10683	0.887886	0.650756	0.865817	-1.44058	-0.300798	-1.74138
YKL142W	|| MRP8 || Protein of unknown function; undergoes sumoylation; transcription induced under cell wall stress; protein levels are reduced under anaerobic conditions; originally thought to be a mitochondrial ribosomal protein based on sequence analysis || molecular_function || cytoplasm || YKL142W || biological_process || || 6658883	0.29	-0.26	0.26	0.0966667	0.62444	-0.284465	0.579498	0.266169	0.611973	0.281126	-0.62	-0.24	0.15	-0.236667	0.115252	-0.422637	-0.135486	0.454123	0.66372	0.553886	-1.33921	-0.777422	-2.11663
YLR466W	|| YRF1-4 || Helicase encoded by the Y' element of subtelomeric regions, highly expressed in the mutants lacking the telomerase component TLC1; potentially phosphorylated by Cdc28p || hydrolase activity || nucleus || YLR466W || telomere maintenance via recombination || || 6657472	-0.64	-0.2	1.13	0.0966667	-1.1096	-0.159542	1.84035	0.866414	0.563379	0.0328583	1.12	0.32	0.5	0.646667	1.65877	0.565033	0.379622	0.0485814	0.286026	0.352113	-1.79483	-2.31044	-4.10527
YNL182C	|| IPI3 || Essential component of the Rix1 complex (Rix1p, Ipi1p, Ipi3p) that is required for processing of ITS2 sequences from 35S pre-rRNA; highly conserved and contains WD40 motifs; Rix1 complex associates with Mdn1p in pre-60S ribosomal particles || molecular_function || nucleoplasm || YNL182C || ribosome biogenesis || || 6656628	-0.17	0.14	0.31	0.0933333	-0.233256	0.548355	0.651961	0.592219	0.291724	0.257213	-0.96	-0.68	-0.51	-0.716667	-0.186354	-1.19866	-1.10683	0.573917	0.884671	0.865817	-1.35225	-0.356944	-1.7092
YDL034W	|| || Dubious open reading frame unlikely to encode a protein, based on available experimental and comparative sequence data; partially overlaps with verified gene GPR1/YDL035C; YDL034W is not an essential gene || || || YDL034W || || || 6656855	0.03	-0.15	0.4	0.0933333	0.139655	-0.0554398	0.782394	0.444466	0.522106	0.216991	NA	NA	NA	NA	NA	NA	NA	NA	NA	NA	-1.29796	NA	NA
YCR101C	|| || Putative protein of unknown function; localizes to the membrane fraction; YCR101C is not an essential gene || molecular_function || membrane fraction || YCR101C || biological_process || || 6657558	-0.4	-0.13	0.81	0.0933333	-0.662104	-0.0137988	1.37659	0.746048	0.505505	0.0843195	-1.02	0.66	0.36	0	-0.239579	1.16469	0.173579	0.594672	0.122072	0.431098	-1.49758	-1.50453	-3.00211
YGL080W	|| FMP37 || Putative protein of unknown function; highly conserved across species and orthologous to human gene BRP44L; the authentic, non-tagged protein is detected in highly purified mitochondria in high-throughput studies || molecular_function || integral to membrane || YGL080W || biological_process || || 6657636	-0.02	-0.01	0.31	0.0933333	0.0464277	0.236047	0.651961	0.481485	0.406698	0.257213	NA	NA	NA	NA	NA	NA	NA	NA	NA	NA	-1.29785	NA	NA
YCR003W	|| MRPL32 || Mitochondrial ribosomal protein of the large subunit || structural constituent of ribosome || ribonucleoprotein complex || YCR003W || mitochondrial translation || || 12557324	0.23	0.33	-0.29	0.09	0.512567	0.943945	-0.217593	0.304127	0.172599	0.586127	-1.93	-0.04	-0.33	-0.766667	-1.04682	-0.0698976	-0.84192	0.852409	0.527862	0.800084	-1.51192	-0.443696	-1.95561
YHR206W	|| SKN7 || Nuclear response regulator and transcription factor, part of a branched two-component signaling system; required for optimal induction of heat-shock genes in response to oxidative stress; involved in osmoregulation || sequence-specific DNA binding || nucleus || YHR206W || regulation of transcription || || 6656815	0.35	-0.48	0.4	0.09	0.736313	-0.742517	0.782394	0.23077	0.771113	0.216991	NA	NA	NA	NA	NA	NA	NA	NA	NA	NA	-1.41326	NA	NA
YDR312W	|| SSF2 || Protein required for ribosomal large subunit maturation, functionally redundant with Ssf1p; member of the Brix family || rRNA binding || nucleolus || YDR312W || ribosome biogenesis || || 6658807	0.06	0.4	-0.19	0.09	0.195592	1.08969	-0.0726672	0.422465	0.137925	0.528965	-0.73	-0.25	0.19	-0.263333	0.0176734	-0.440274	-0.0766162	0.49295	0.670131	0.530536	-1.51114	-0.756323	-2.26746
YJL116C	|| NCA3 || Protein that functions with Nca2p to regulate mitochondrial expression of subunits 6 (Atp6p) and 8 (Atp8p ) of the Fo-F1 ATP synthase; member of the SUN family; expression induced in cells treated with the mycotoxin patulin || molecular_function || mitochondrion || YJL116C || response to toxin || || 6658928	0.38	0.08	-0.19	0.09	0.79225	0.423432	-0.0726672	0.214107	0.33599	0.528965	-0.92	-0.3	-0.51	-0.576667	-0.150871	-0.528459	-1.10683	0.559961	0.701409	0.865817	-1.41962	-0.468444	-1.88806
YBL043W	|| ECM13 || Non-essential protein of unknown function; induced by treatment with 8-methoxypsoralen and UVA irradiation || molecular_function || cellular_component || YBL043W || cell wall organization || || 6659377	0.46	0	-0.19	0.09	0.941415	0.256868	-0.0726672	0.173246	0.39864	0.528965	-1.22	-0.11	0.15	-0.393333	-0.416995	-0.193356	-0.135486	0.661659	0.57666	0.553886	-1.43733	-0.675026	-2.11235
YPL151C	|| PRP46 || Splicing factor that is found in the Cef1p subcomplex of the spliceosome || RNA splicing factor activity, transesterification mechanism || cytoplasm || YPL151C || RNA splicing || || 6659908	0.2	-0.18	0.25	0.09	0.45663	-0.117901	0.565006	0.323968	0.546927	0.286035	NA	NA	NA	NA	NA	NA	NA	NA	NA	NA	-1.29515	NA	NA
YPR112C	|| MRD1 || Essential conserved protein that is part of the 90S preribosome; required for production of 18S rRNA and small ribosomal subunit; contains five consensus RNA-binding domains || RNA binding || 90S preribosome || YPR112C || small-subunit processome assembly || || 12557188	0.12	0.33	-0.19	0.0866667	0.307466	0.943945	-0.0726672	0.379245	0.172599	0.528965	NA	NA	NA	NA	NA	NA	NA	NA	NA	NA	-1.46062	NA	NA
YNL002C	|| RLP7 || Nucleolar protein with similarity to large ribosomal subunit L7 proteins; constituent of 66S pre-ribosomal particles; plays an essential role in processing of precursors to the large ribosomal subunit RNAs || rRNA binding || preribosome, large subunit precursor || YNL002C || ribosomal large subunit biogenesis || || 12557288	0.06	0.02	0.18	0.0866667	0.195592	0.298509	0.463558	0.422465	0.382657	0.321482	-2.11	1.01	0.72	-0.126667	-1.20649	1.78198	0.703405	0.886186	0.037376	0.240902	-1.28424	-2.09804	-3.38228
YPL183W-A	|| RTC6 || Homolog of the prokaryotic ribosomal protein L36, likely to be a mitochondrial ribosomal protein coded in the nuclear genome; null mutation suppresses cdc13-1 temperature sensitivity || structural constituent of ribosome || ribonucleoprotein complex || YPL183W-A || mitochondrial translation || || 6659593	0.5	-0.21	-0.03	0.0866667	1.016	-0.180363	0.159214	0.154815	0.571566	0.43675	-2.16	1.1	1.89	0.276667	-1.25085	1.94072	2.42534	0.894505	0.0261464	0.00764709	-1.41289	-3.74751	-5.1604
YHR165C	|| PRP8 || Component of the U4/U6-U5 snRNP complex, involved in the second catalytic step of splicing; mutations of human Prp8 cause retinitis pigmentosa || U5 snRNA binding || U4/U6 x U5 tri-snRNP complex || YHR165C || mRNA metabolic process || || 12557157	-0.24	-0.11	0.6	0.0833333	-0.363775	0.0278422	1.07225	0.641987	0.488894	0.141805	0.29	0.19	0.57	0.35	0.922493	0.335752	0.482644	0.178136	0.368529	0.314674	-1.35157	-1.68492	-3.03648
YBL097W	|| BRN1 || Subunit of the condensin complex; required for chromosome condensation and for clustering of tRNA genes at the nucleolus; may influence multiple aspects of chromosome transmission || molecular_function || cohesin loading complex || YBL097W || tRNA gene clustering || || 6658851	0.35	0.09	-0.19	0.0833333	0.736313	0.444253	-0.0726672	0.23077	0.32843	0.528965	-1.27	0.04	-0.15	-0.46	-0.461349	0.0711981	-0.577007	0.677726	0.47162	0.718033	-1.39695	-0.63921	-2.03616
YNL072W	|| RNH201 || Ribonuclease H2 catalytic subunit, removes RNA primers during Okazaki fragment synthesis; homolog of RNAse HI (the S. cerevisiae homolog of mammalian RNAse HII is RNH1); related to human AGS4 that causes Aicardi-Goutieres syndrome || metal ion binding || ribonuclease H2 complex || YNL072W || DNA replication, removal of RNA primer || || 12557281	0.07	0.36	-0.19	0.08	0.214238	1.00641	-0.0726672	0.415181	0.15711	0.528965	-1.55	0.22	0.49	-0.28	-0.70973	0.388663	0.364905	0.761064	0.348763	0.357591	-1.46213	-1.02266	-2.48479
YBL055C	|| || 3'-->5' exonuclease and endonuclease with a possible role in apoptosis; has similarity to mammalian and C. elegans apoptotic nucleases || endodeoxyribonuclease activity, producing 5'-phosphomonoesters || cytoplasm || YBL055C || response to oxidative stress || || 6657122	0.36	0.85	-0.98	0.0766667	0.754959	2.02661	-1.21758	0.225137	0.0213511	0.888308	-1.59	-0.23	-0.19	-0.67	-0.745213	-0.405	-0.635876	0.771929	0.657261	0.737572	-2.36957	-0.426881	-2.79645
YLR295C	|| ATP14 || Subunit h of the F0 sector of mitochondrial F1F0 ATP synthase, which is a large, evolutionarily conserved enzyme complex required for ATP synthesis || hydrogen ion transporting ATP synthase activity, rotational mechanism || proton-transporting ATP synthase complex, coupling factor F(o) || YLR295C || oxidation reduction || || 6658792	0.29	0.13	-0.19	0.0766667	0.62444	0.527535	-0.0726672	0.266169	0.298911	0.528965	0.63	0.04	1.57	0.746667	1.2241	0.0711981	1.95438	0.110457	0.47162	0.0253281	-1.37587	-2.87961	-4.25548
YLR147C	|| SMD3 || Core Sm protein Sm D3; part of heteroheptameric complex (with Smb1p, Smd1p, Smd2p, Sme1p, Smx3p, and Smx2p) that is part of the spliceosomal U1, U2, U4, and U5 snRNPs; homolog of human Sm D3 || RNA splicing factor activity, transesterification mechanism || U4/U6 x U5 tri-snRNP complex || YLR147C || mRNA metabolic process || || 6659836	-0.02	0.07	0.18	0.0766667	0.0464277	0.402612	0.463558	0.481485	0.343617	0.321482	-1.17	0.23	0.04	-0.3	-0.372641	0.4063	-0.297377	0.645292	0.342261	0.616911	-1.27419	-0.865664	-2.13985
YEL020W-A	|| TIM9 || Mitochondrial intermembrane space protein, forms a complex with Mrs11p/Tim10p that mediates import and insertion of a subset of polytopic inner membrane proteins; may prevent aggregation of incoming proteins in a chaperone-like manner || unfolded protein binding || mitochondrial intermembrane space protein transporter complex || YEL020W-A || intracellular protein transmembrane transpor…	-0.29	-0.3	0.81	0.0733333	-0.457003	-0.367748	1.37659	0.676165	0.643469	0.0843195	0.53	0.56	-0.01	0.36	1.13539	0.98832	-0.370964	0.128106	0.161498	0.644668	-1.43549	-1.87493	-3.31042
YCL055W	|| KAR4 || Transcription factor required for gene regulation in repsonse to pheromones; also required during meiosis; exists in two forms, a slower-migrating form more abundant during vegetative growth and a faster-migrating form induced by pheromone || methyltransferase activity || cytoplasm || YCL055W || negative regulation of transcription from RNA polymerase II promoter by pheromones || || 66…	0.1	-0.02	0.14	0.0733333	0.270174	0.215227	0.405588	0.393513	0.414795	0.342523	-1.33	0.33	-0.16	-0.386667	-0.514573	0.58267	-0.591724	0.696574	0.280058	0.722982	-1.25252	-0.850657	-2.10317
YOR307C	|| SLY41 || Protein involved in ER-to-Golgi transport || transporter activity || integral to membrane || YOR307C || ER to Golgi vesicle-mediated transport || || 6658124	0.52	-0.11	-0.19	0.0733333	1.05329	0.0278422	-0.0726672	0.146105	0.488894	0.528965	-0.58	-0.75	-0.51	-0.613333	0.150735	-1.32212	-1.10683	0.440092	0.906936	0.865817	-1.4227	-0.461453	-1.88415
YBL037W	|| APL3 || Alpha-adaptin, large subunit of the clathrin associated protein complex (AP-2); involved in vesicle mediated transport || protein transporter activity || clathrin adaptor complex || YBL037W || cell division || || 6659376	-0.02	-0.16	0.4	0.0733333	0.0464277	-0.0762603	0.782394	0.481485	0.530394	0.216991	-0.5	-0.33	-0.01	-0.28	0.221701	-0.581369	-0.370964	0.412273	0.719504	0.644668	-1.25638	-0.718446	-1.97482
YCL042W	|| || Putative protein of unknown function; epitope-tagged protein localizes to the cytoplasm || molecular_function || cytoplasm || YCL042W || cellular response to heat || || 6660113	0.34	0.07	-0.19	0.0733333	0.717668	0.402612	-0.0726672	0.236481	0.343617	0.528965	-0.8	0.19	0.22	-0.13	-0.044422	0.335752	-0.0324641	0.517716	0.368529	0.512949	-1.3667	-1.00936	-2.37607
YLR255C	|| || Dubious ORF unlikely to encode a functional protein, based on available experimental and comparative sequence data || || || YLR255C || || || 6656878	-0.1	-0.28	0.6	0.0733333	-0.102737	-0.326107	1.07225	0.540914	0.627828	0.141805	-1.24	-0.02	0.99	-0.09	-0.434736	-0.0346237	1.10077	0.668123	0.51381	0.135498	-1.31734	-1.33241	-2.64975
YNL037C	|| IDH1 || Subunit of mitochondrial NAD(+)-dependent isocitrate dehydrogenase, which catalyzes the oxidation of isocitrate to alpha-ketoglutarate in the TCA cycle || NAD or NADH binding || mitochondrial nucleoid || YNL037C || oxidation reduction || || 12557251	0.07	0.04	0.1	0.07	0.214238	0.34015	0.347617	0.415181	0.366872	0.364064	-1.53	-0.15	0.49	-0.396667	-0.691989	-0.263904	0.364905	0.755528	0.604073	0.357591	-1.25607	-0.787273	-2.04334
YBR006W	|| UGA2 || Succinate semialdehyde dehydrogenase involved in the utilization of gamma-aminobutyrate (GABA) as a nitrogen source; part of the 4-aminobutyrate and glutamate degradation pathways; localized to the cytoplasm || oxidoreductase activity, acting on the aldehyde or oxo group of donors, NAD or NADP as acceptor || cytoplasm || YBR006W || oxidation reduction || || 6658671	0.23	0.17	-0.19	0.07	0.512567	0.610817	-0.0726672	0.304127	0.27066	0.528965	-2.05	-0.14	-0.01	-0.733333	-1.15327	-0.246267	-0.370964	0.8756	0.597262	0.644668	-1.36109	-0.472193	-1.83329
YDR020C	|| DAS2 || Putative protein of unknown function; non-essential gene identified in a screen for mutants with increased levels of rDNA transcription; weak similarity with uridine kinases and with phosphoribokinases || phosphotransferase activity, alcohol group as acceptor || cytoplasm || YDR020C || biological_process || || 6659207	-0.23	0.04	0.4	0.07	-0.345129	0.34015	0.782394	0.635001	0.366872	0.216991	-2.15	-0.34	0.78	-0.57	-1.24198	-0.599006	0.791709	0.892877	0.725416	0.214265	-1.29627	-0.857669	-2.15394
YJR017C	|| ESS1 || Peptidylprolyl-cis/trans-isomerase (PPIase) specific for phosphorylated serine and threonine residues N-terminal to proline; regulates phosphorylation of the RNA polymerase II large subunit (Rpo21p) C-terminal domain || isomerase activity || cytoplasm || YJR017C || negative regulation of phosphorylation || || 6656868	-0.04	-0.57	0.81	0.0666667	0.00913654	-0.929901	1.37659	0.496355	0.823789	0.0843195	NA	NA	NA	NA	NA	NA	NA	NA	NA	NA	-1.46246	NA	NA
YBL073W	|| || Dubious open reading frame unlikely to encode a protein, based on available experimental and comparative sequence data; partially overlaps the essential gene AAR2/YBL074C || || || YBL073W || || || 6659029	0.66	0.23	-0.69	0.0666667	1.31433	0.73574	-0.797296	0.0943683	0.230945	0.78736	-1.67	0.23	-0.12	-0.52	-0.81618	0.4063	-0.532855	0.792801	0.342261	0.702933	-1.76549	-0.719564	-2.48506
YOR272W	|| YTM1 || Constituent of 66S pre-ribosomal particles, forms a complex with Nop7p and Erb1p that is required for maturation of the large ribosomal subunit; has seven C-terminal WD repeats || molecular_function || PeBoW complex || YOR272W || chromosome organization || || 6657954	0.31	-0.21	0.1	0.0666667	0.661731	-0.180363	0.347617	0.254072	0.571566	0.364064	-1.77	0.28	0.39	-0.366667	-0.904887	0.494485	0.217731	0.817237	0.310482	0.413819	-1.2768	-0.978805	-2.2556
YJR113C	|| RSM7 || Mitochondrial ribosomal protein of the small subunit, has similarity to E. coli S7 ribosomal protein || transferase activity, transferring one-carbon groups || ribonucleoprotein complex || YJR113C || mitochondrial translation || || 6657062	-0.1	-0.52	0.81	0.0633333	-0.102737	-0.825799	1.37659	0.540914	0.795541	0.0843195	NA	NA	NA	NA	NA	NA	NA	NA	NA	NA	-1.44028	NA	NA
YLR429W	|| CRN1 || Coronin, cortical actin cytoskeletal component that associates with the Arp2p/Arp3p complex to regulate its activity; plays a role in regulation of actin patch assembly || actin filament binding || actin cortical patch || YLR429W || actin cortical patch localization || || 6656920	0.52	-0.64	0.31	0.0633333	1.05329	-1.07565	0.651961	0.146105	0.858957	0.257213	NA	NA	NA	NA	NA	NA	NA	NA	NA	NA	-1.49107	NA	NA
YDL092W	|| SRP14 || Signal recognition particle (SRP) subunit, interacts with the RNA component of SRP to form the Alu domain, which is the region of SRP responsible for arrest of nascent chain elongation during membrane targeting; homolog of mammalian SRP14 || endoplasmic reticulum signal peptide binding || signal recognition particle || YDL092W || negative regulation of translational elongation || || 6…	-0.01	0.06	0.14	0.0633333	0.0650732	0.381791	0.405588	0.474058	0.351308	0.342523	NA	NA	NA	NA	NA	NA	NA	NA	NA	NA	-1.24379	NA	NA
YCR096C	|| HMRA2 || Silenced copy of a2 at HMR; similarity to Alpha2p; required along with a1p for inhibiting expression of the HO endonuclease in a/alpha HO/HO diploid cells with an active mating-type interconversion system || sequence-specific DNA binding || nucleus || YCR096C || regulation of transcription || || 6659630	-0.06	-0.15	0.4	0.0633333	-0.0281546	-0.0554398	0.782394	0.511231	0.522106	0.216991	NA	NA	NA	NA	NA	NA	NA	NA	NA	NA	-1.23718	NA	NA
YIL051C	|| MMF1 || Mitochondrial protein involved in maintenance of the mitochondrial genome || molecular_function || mitochondrial matrix || YIL051C || isoleucine biosynthetic process || || 6657632	0.2	0.17	-0.19	0.06	0.45663	0.610817	-0.0726672	0.323968	0.27066	0.528965	0.52	0.05	-0.01	0.186667	1.12652	0.088835	-0.370964	0.129973	0.464607	0.644668	-1.33365	-1.40973	-2.74337
YDL209C	|| CWC2 || Protein involved in pre-mRNA splicing, component of a complex containing Cef1p; interacts with Prp19p; contains an RNA recognition motif; has similarity to S. pombe Cwf2p || metal ion binding || spliceosomal complex || YDL209C || mRNA metabolic process || || 6658682	0.19	0.18	-0.19	0.06	0.437984	0.631637	-0.0726672	0.330699	0.263812	0.528965	-1.79	0.21	0.34	-0.413333	-0.922629	0.371026	0.144144	0.8219	0.355309	0.442693	-1.33585	-0.888472	-2.22432
YLR124W	|| || Dubious open reading frame unlikely to encode a protein, based on available experimental and comparative sequence data || || || YLR124W || || || 6660016	1.03	-0.07	-0.78	0.06	2.00421	0.111124	-0.927729	0.0225237	0.455759	0.823226	-1.38	0.03	-1.01	-0.786667	-0.558927	0.0535611	-1.8427	0.711894	0.478642	0.967314	-2.07311	-0.482006	-2.55511
YGL123W	|| RPS2 || Protein component of the small (40S) subunit, essential for control of translational accuracy; phosphorylation by C-terminal domain kinase I (CTDK-I) enhances translational accuracy; similar to E. coli S5 and rat S2 ribosomal proteins || SSU rRNA binding || small-subunit processome || YGL123W || positive regulation of translational fidelity || || 6660204	-0.25	0.11	0.31	0.0566667	-0.38242	0.485894	0.651961	0.648925	0.313521	0.257213	-0.96	0.19	-0.51	-0.426667	-0.186354	0.335752	-1.10683	0.573917	0.368529	0.865817	-1.28125	-0.737254	-2.0185
YLR249W	|| YEF3 || Translational elongation factor 3, stimulates the binding of aminoacyl-tRNA (AA-tRNA) to ribosomes by releasing EF-1 alpha from the ribosomal complex; contains two ABC cassettes; binds and hydrolyses ATP || rRNA binding || cytosolic ribosome || YLR249W || regulation of translation || || 6658552	0.08	-0.15	0.23	0.0533333	0.232883	-0.0554398	0.536021	0.407926	0.522106	0.295972	0.93	-0.26	0.07	0.246667	1.49022	-0.457911	-0.253225	0.0680829	0.676492	0.599953	-1.20041	-1.55858	-2.75899
YGL189C	|| RPS26A || Protein component of the small (40S) ribosomal subunit; nearly identical to Rps26Bp and has similarity to rat S26 ribosomal protein || structural constituent of ribosome || ribonucleoprotein complex || YGL189C || translation || || 12557191	0.06	0.29	-0.19	0.0533333	0.195592	0.860663	-0.0726672	0.422465	0.194712	0.528965	-2.07	-0.83	0.99	-0.636667	-1.17101	-1.46322	1.10077	0.879203	0.928296	0.135498	-1.36139	-0.956293	-2.31768
YML025C	|| YML6 || Mitochondrial ribosomal protein of the large subunit, has similarity to E. coli L4 ribosomal protein and human mitoribosomal MRP-L4 protein; essential for viability, unlike most other mitoribosomal proteins || structural constituent of ribosome || ribonucleoprotein complex || YML025C || mitochondrial translation || || 6656449	-0.16	0.29	0.02	0.05	-0.21461	0.860663	0.231677	0.584964	0.194712	0.408395	-1.12	-0.18	0.32	-0.326667	-0.328287	-0.316815	0.11471	0.628653	0.624308	0.454338	-1.3324	-0.748812	-2.08121
YDL152W	|| || Dubious open reading frame unlikely to encode a protein, based on available experimental and comparative sequence data; partially overlaps the verified ORF SAS10/YDL153C, a component of the small ribosomal subunit processosome || || || YDL152W || || || 6659213	-0.19	0.53	-0.19	0.05	-0.270547	1.36036	-0.0726672	0.60663	0.0868588	0.528965	-1.15	-0.21	-0.01	-0.456667	-0.354899	-0.369726	-0.370964	0.638667	0.644207	0.644668	-1.55484	-0.576364	-2.1312
YGR129W	|| SYF2 || Component of the spliceosome complex involved in pre-mRNA splicing; involved in regulation of cell cycle progression || RNA splicing factor activity, transesterification mechanism || spliceosomal complex || YGR129W || RNA splicing || || 6659801	0.12	-0.28	0.31	0.05	0.307466	-0.326107	0.651961	0.379245	0.627828	0.257213	-0.47	-0.34	0.23	-0.193333	0.248314	-0.599006	-0.0177468	0.401946	0.725416	0.50708	-1.21295	-0.830169	-2.04312
YDR441C	|| APT2 || Apparent pseudogene, not transcribed or translated under normal conditions; encodes a protein with similarity to adenine phosphoribosyltransferase, but artificially expressed protein exhibits no enzymatic activity || transferase activity, transferring glycosyl groups || cytoplasm || YDR441C || nucleoside metabolic process || || 6657112	0.56	-0.23	-0.19	0.0466667	1.12787	-0.222004	-0.0726672	0.129687	0.587845	0.528965	-1.31	0.13	-0.01	-0.396667	-0.496832	0.229931	-0.370964	0.690346	0.409073	0.644668	-1.39441	-0.739797	-2.13421
YJL065C	|| DLS1 || Subunit of ISW2/yCHRAC chromatin accessibility complex along with Itc1p, Isw2p, and Dpb4p; involved in inheritance of telomeric silencing || DNA binding || chromatin accessibility complex || YJL065C || regulation of transcription || || 6657571	-0.18	-0.49	0.81	0.0466667	-0.251901	-0.763337	1.37659	0.599441	0.777369	0.0843195	2.41	0.16	1.28	1.28333	2.8031	0.282842	1.52758	0.00253072	0.388649	0.0633087	-1.4057	-4.20573	-5.61143
YBL032W	|| HEK2 || RNA binding protein involved in the asymmetric localization of ASH1 mRNA; represses translation of ASH1 mRNA, an effect reversed by Yck1p-dependent phosphoryation; regulates telomere position effect and length; similarity to hnRNP-K || mRNA binding || cytoplasm || YBL032W || intracellular mRNA localization || || 6658579	0.03	0.14	-0.03	0.0466667	0.139655	0.548355	0.159214	0.444466	0.291724	0.43675	0.12	-0.3	-0.01	-0.0633333	0.771689	-0.528459	-0.370964	0.220149	0.701409	0.644668	-1.24696	-1.00198	-2.24893
YGL173C	|| KEM1 || Evolutionarily-conserved 5'-3' exonuclease component of cytoplasmic processing (P) bodies involved in mRNA decay; plays a role in microtubule-mediated processes, filamentous growth, ribosomal RNA maturation, and telomere maintenance || hydrolase activity || perinuclear region of cytoplasm || YGL173C || filamentous growth || || 12557177	0.19	0.13	-0.19	0.0433333	0.437984	0.527535	-0.0726672	0.330699	0.298911	0.528965	-1.72	-0.38	-0.51	-0.87	-0.860533	-0.669554	-1.10683	0.805252	0.748429	0.865817	-1.2816	-0.282491	-1.56409
YCR071C	|| IMG2 || Mitochondrial ribosomal protein of the small subunit || structural constituent of ribosome || ribonucleoprotein complex || YCR071C || mitochondrial translation || || 12557237	0.25	0.07	-0.19	0.0433333	0.549858	0.402612	-0.0726672	0.291208	0.343617	0.528965	-1.47	0.41	-0.81	-0.623333	-0.638764	0.723766	-1.54835	0.738512	0.234605	0.939231	-1.27629	-0.788533	-2.06483
YBL087C	|| RPL23A || Protein component of the large (60S) ribosomal subunit, identical to Rpl23Bp and has similarity to E. coli L14 and rat L23 ribosomal proteins || structural constituent of ribosome || ribonucleoprotein complex || YBL087C || translation || || 12557289	-0.04	0.04	0.13	0.0433333	0.00913654	0.34015	0.391095	0.496355	0.366872	0.347863	-2.13	-0.53	0.28	-0.793333	-1.22424	-0.934109	0.0558401	0.889568	0.824876	0.477735	-1.19828	-0.455245	-1.65353
YDR471W	|| RPL27B || Protein component of the large (60S) ribosomal subunit, nearly identical to Rpl27Ap and has similarity to rat L27 ribosomal protein || structural constituent of ribosome || ribonucleoprotein complex || YDR471W || regulation of translation || || 6656553	0.15	0.17	-0.19	0.0433333	0.363402	0.610817	-0.0726672	0.358152	0.27066	0.528965	-1.4	0.03	-0.01	-0.46	-0.576669	0.0535611	-0.370964	0.717918	0.478642	0.644668	-1.29008	-0.654578	-1.94466
YDL027C	|| || Putative protein of unknown function; the authentic, non-tagged protein is detected in highly purified mitochondria in high-throughput studies; YDL027C is not an essential gene || molecular_function || integral to membrane || YDL027C || biological_process || || 6657046	-0.11	0.14	0.1	0.0433333	-0.121382	0.548355	0.347617	0.548306	0.291724	0.364064	NA	NA	NA	NA	NA	NA	NA	NA	NA	NA	-1.23483	NA	NA
YCL075W	|| || Pseudogene: encodes fragment of Ty Pol protein || peptidase activity || retrotransposon nucleocapsid || YCL075W || transposition, RNA-mediated || || 6657555	-0.21	0.03	0.31	0.0433333	-0.307838	0.319329	0.651961	0.620897	0.374738	0.257213	-0.68	0.04	0.57	-0.0233333	0.0620273	0.0711981	0.482644	0.475271	0.47162	0.314674	-1.22296	-1.15161	-2.37456
YJL063C	|| MRPL8 || Mitochondrial ribosomal protein of the large subunit || structural constituent of ribosome || ribonucleoprotein complex || YJL063C || mitochondrial translation || || 6657570	-0.24	0.03	0.34	0.0433333	-0.363775	0.319329	0.695439	0.641987	0.374738	0.24339	1.37	-0.61	-0.04	0.24	1.88054	-1.0752	-0.415116	0.0300175	0.858858	0.660971	-1.23244	-1.76852	-3.00096
YDR152W	|| GIR2 || Highly-acidic cytoplasmic RWD domain-containing protein of unknown function; interacts with Rbg1p and Gcn1p; associates with translating ribosomes; putative intrinsically unstructured protein || molecular_function || polysome || YDR152W || biological_process || || 6657621	0.3	0.23	-0.4	0.0433333	0.643086	0.73574	-0.377011	0.260084	0.230945	0.646917	0.66	-0.34	0.49	0.27	1.25071	-0.599006	0.364905	0.10552	0.725416	0.357591	-1.41053	-1.56269	-2.97322
YBR180W	|| DTR1 || Putative dityrosine transporter, required for spore wall synthesis; expressed during sporulation; member of the major facilitator superfamily (DHA1 family) of multidrug resistance transporters || amine transmembrane transporter activity || integral to membrane || YBR180W || transmembrane transport || || 6658107	0.4	-0.08	-0.19	0.0433333	0.829541	0.0903038	-0.0726672	0.203399	0.464023	0.528965	NA	NA	NA	NA	NA	NA	NA	NA	NA	NA	-1.30169	NA	NA
YHL038C	|| CBP2 || Mitochondrial protein required for splicing of the group I intron aI5 of the COB pre-mRNA, binds to the RNA to promote splicing; also involved in but not essential for splicing of the COB bI2 intron and the intron in the 21S rRNA gene || RNA splicing factor activity, transesterification mechanism || mitochondrion || YHL038C || ribosomal small subunit biogenesis || || 6658599	0.03	-0.21	0.31	0.0433333	0.139655	-0.180363	0.651961	0.444466	0.571566	0.257213	-1.77	-0.27	-0.04	-0.693333	-0.904887	-0.475548	-0.415116	0.817237	0.682802	0.660971	-1.1848	-0.433174	-1.61798
YDR022C	|| CIS1 || Autophagy-specific protein required for autophagosome formation; may form a complex with Atg17p and Atg29p that localizes other proteins to the pre-autophagosomal structure; high-copy suppressor of CIK1 deletion || molecular_function || microtubule || YDR022C || piecemeal microautophagy of nucleus || || 6659208	0.18	0.14	-0.19	0.0433333	0.419339	0.548355	-0.0726672	0.337484	0.291724	0.528965	-1.37	-0.47	-0.01	-0.616667	-0.550056	-0.828287	-0.370964	0.70886	0.796246	0.644668	-1.28335	-0.439057	-1.7224
YGR051C	|| || Dubious open reading frame unlikely to encode a protein, based on available experimental and comparative sequence data; YGR051C is not an essential gene || || || YGR051C || || || 6657568	-0.28	0.09	0.31	0.04	-0.438357	0.444253	0.651961	0.669436	0.32843	0.257213	-0.65	0.02	0.74	0.0366667	0.0886396	0.0359241	0.732839	0.464684	0.485671	0.231828	-1.24755	-1.28133	-2.52889
YKR018C	|| || Putative protein of unknown function; green fluorescent protein (GFP)-fusion protein localizes to the cytoplasm and nucleus || molecular_function || integral to membrane || YKR018C || biological_process || || 6657173	0.28	0.02	-0.19	0.0366667	0.605795	0.298509	-0.0726672	0.272326	0.382657	0.528965	NA	NA	NA	NA	NA	NA	NA	NA	NA	NA	-1.25867	NA	NA
YHR112C	|| || Putative protein of unknown function; green fluorescent protein (GFP)-fusion protein localizes to the cytoplasm || pyridoxal phosphate binding || cytoplasm || YHR112C || sulfur metabolic process || || 6659222	0.55	-0.25	-0.19	0.0366667	1.10922	-0.263645	-0.0726672	0.133667	0.603973	0.528965	0.83	0.45	-0.15	0.376667	1.40151	0.794313	-0.577007	0.0805301	0.213506	0.718033	-1.36953	-1.90849	-3.27802
YER050C	|| RSM18 || Mitochondrial ribosomal protein of the small subunit, has similarity to E. coli S18 ribosomal protein || structural constituent of ribosome || ribonucleoprotein complex || YER050C || mitochondrial translation || || 6659308	0.21	-0.39	0.29	0.0366667	0.475276	-0.555132	0.622976	0.317295	0.710598	0.26665	-0.24	-0.08	0.38	0.02	0.452341	-0.140445	0.203014	0.325512	0.555846	0.419562	-1.22097	-1.11968	-2.34065
YHR066W	|| SSF1 || Constituent of 66S pre-ribosomal particles, required for ribosomal large subunit maturation; functionally redundant with Ssf2p; member of the Brix family || rRNA binding || nucleolus || YHR066W || ribosome biogenesis || || 12557187	0.24	0.05	-0.19	0.0333333	0.531212	0.36097	-0.0726672	0.297636	0.359061	0.528965	-2.01	1.09	-0.65	-0.523333	-1.11779	1.92308	-1.31288	0.868171	0.0272351	0.905388	-1.24772	-1.66943	-2.91715
YPL040C	|| ISM1 || Mitochondrial isoleucyl-tRNA synthetase, null mutant is deficient in respiratory growth || ligase activity || mitochondrial matrix || YPL040C || mitochondrial isoleucyl-tRNA aminoacylation || || 12557189	-0.03	0.32	-0.19	0.0333333	0.0277821	0.923124	-0.0726672	0.488918	0.177971	0.528965	-2.46	-0.62	-1.76	-1.61333	-1.51697	-1.09284	-2.9465	0.935363	0.862768	0.998393	-1.33699	-0.0938241	-1.43081
YDL051W	|| LHP1 || RNA binding protein required for maturation of tRNA and U6 snRNA precursors; acts as a molecular chaperone for RNAs transcribed by polymerase III; homologous to human La (SS-B) autoantigen || RNA binding || ribonucleoprotein complex || YDL051W || tRNA processing || || 6658592	-0.31	-0.41	0.81	0.03	-0.494294	-0.596773	1.37659	0.689451	0.724671	0.0843195	-1.44	-0.31	0.9	-0.283333	-0.612152	-0.546096	0.968317	0.729781	0.7075	0.166443	-1.37543	-1.06582	-2.44124
YHR057C	|| CPR2 || Peptidyl-prolyl cis-trans isomerase (cyclophilin), catalyzes the cis-trans isomerization of peptide bonds N-terminal to proline residues; has a potential role in the secretory pathway || peptide binding || extracellular region || YHR057C || biological_process || || 6656574	-0.18	0.46	-0.19	0.03	-0.251901	1.21461	-0.0726672	0.599441	0.112257	0.528965	0.66	-0.18	-0.01	0.156667	1.25071	-0.316815	-0.370964	0.10552	0.624308	0.644668	-1.44861	-1.37193	-2.82054
YOR096W	|| RPS7A || Protein component of the small (40S) ribosomal subunit, nearly identical to Rps7Bp; interacts with Kti11p; deletion causes hypersensitivity to zymocin; has similarity to rat S7 and Xenopus S8 ribosomal proteins || structural constituent of ribosome || small-subunit processome || YOR096W || ribosome biogenesis || || 12557182	-0.08	-0.15	0.31	0.0266667	-0.0654457	-0.0554398	0.651961	0.52609	0.522106	0.257213	-1.72	0.06	-0.01	-0.556667	-0.860533	0.106472	-0.370964	0.805252	0.457604	0.644668	-1.15089	-0.624242	-1.77513
YBR108W	|| AIM3 || Protein interacting with Rvs167p; null mutant is viable and displays elevated frequency of mitochondrial genome loss || molecular_function || membrane raft || YBR108W || biological_process || || 6659288	0.22	0.05	-0.19	0.0266667	0.493921	0.36097	-0.0726672	0.310681	0.359061	0.528965	1.29	-0.22	-0.22	0.283333	1.80957	-0.387363	-0.680029	0.0351812	0.650756	0.751757	-1.22909	-1.76419	-2.99328
YGR040W	|| KSS1 || Mitogen-activated protein kinase (MAPK) involved in signal transduction pathways that control filamentous growth and pheromone response; the KSS1 gene is nonfunctional in S288C strains and functional in W303 strains || transferase activity || periplasmic space || YGR040W || regulation of transport || || 6659640	0.14	-0.45	0.39	0.0266667	0.344757	-0.680055	0.767902	0.365139	0.751765	0.221273	NA	NA	NA	NA	NA	NA	NA	NA	NA	NA	-1.21653	NA	NA
YBR055C	|| PRP6 || Splicing factor, component of the U4/U6-U5 snRNP complex || RNA splicing factor activity, transesterification mechanism || U4/U6 x U5 tri-snRNP complex || YBR055C || RNA splicing || || 6656930	0.57	-0.01	-0.48	0.0266667	1.14652	0.236047	-0.492952	0.125791	0.406698	0.688977	-1.24	0.59	-0.01	-0.22	-0.434736	1.04123	-0.370964	0.668123	0.148884	0.644668	-1.45287	-1.19296	-2.64583
YLR409C	|| UTP21 || Subunit of U3-containing 90S preribosome and Small Subunit (SSU) processome complexes involved in production of 18S rRNA and assembly of small ribosomal subunit; synthetic defect with STI1 Hsp90 cochaperone; human homolog linked to glaucoma || snoRNA binding || Pwp2p-containing subcomplex of 90S preribosome || YLR409C || ribosomal small subunit biogenesis || || 12557224	0.03	0.23	-0.19	0.0233333	0.139655	0.73574	-0.0726672	0.444466	0.230945	0.528965	-2.27	-0.39	-0.81	-1.15667	-1.34843	-0.687191	-1.54835	0.911239	0.754019	0.939231	-1.26523	-0.190213	-1.45544
YNL252C	|| MRPL17 || Mitochondrial ribosomal protein of the large subunit || structural constituent of ribosome || ribonucleoprotein complex || YNL252C || mitochondrial translation || || 6658931	0.17	0.09	-0.19	0.0233333	0.400693	0.444253	-0.0726672	0.344323	0.32843	0.528965	-0.97	-0.05	0.12	-0.3	-0.195225	-0.0875346	-0.179638	0.577392	0.534877	0.571282	-1.22316	-0.753426	-1.97659
YHR011W	|| DIA4 || Probable mitochondrial seryl-tRNA synthetase, mutant displays increased invasive and pseudohyphal growth || ligase activity || mitochondrial matrix || YHR011W || mitochondrial seryl-tRNA aminoacylation || || 6659046	0.01	0.04	0.02	0.0233333	0.102364	0.34015	0.231677	0.459234	0.366872	0.408395	-1.67	-0.17	0.99	-0.283333	-0.81618	-0.299178	1.10077	0.792801	0.617598	0.135498	-1.16237	-1.1782	-2.34057
YGR038W	|| ORM1 || Evolutionarily conserved protein with similarity to Orm2p, required for resistance to agents that induce the unfolded protein response; human ortholog is located in the endoplasmic reticulum || molecular_function || integral to membrane || YGR038W || response to unfolded protein || || 6657565	-0.15	-0.19	0.4	0.02	-0.195965	-0.138722	0.782394	0.577681	0.555165	0.216991	-0.37	-0.39	1.15	0.13	0.337021	-0.687191	1.33625	0.36805	0.754019	0.0907335	-1.15745	-1.59894	-2.75639
YMR194W	|| RPL36A || N-terminally acetylated protein component of the large (60S) ribosomal subunit, nearly identical to Rpl36Bp and has similarity to rat L36 ribosomal protein; binds to 5.8 S rRNA || structural constituent of ribosome || ribonucleoprotein complex || YMR194W || translation || || 6657819	0.43	-0.19	-0.19	0.0166667	0.885478	-0.138722	-0.0726672	0.187949	0.555165	0.528965	-0.51	-0.52	-0.22	-0.416667	0.212831	-0.916472	-0.680029	0.41573	0.82029	0.751757	-1.25811	-0.591144	-1.84925
YGR264C	|| MES1 || Methionyl-tRNA synthetase, forms a complex with glutamyl-tRNA synthetase (Gus1p) and Arc1p, which increases the catalytic efficiency of both tRNA synthetases; also has a role in nuclear export of tRNAs || ligase activity || methionyl glutamyl tRNA synthetase complex || YGR264C || methionyl-tRNA aminoacylation || || 6658460	-0.13	0.37	-0.19	0.0166667	-0.158674	1.02723	-0.0726672	0.563037	0.152157	0.528965	-0.1	0.11	-0.01	-1.73472e-18	0.576532	0.194657	-0.370964	0.282128	0.422831	0.644668	-1.34375	-1.11405	-2.4578
YOL142W	|| RRP40 || Exosome non-catalytic core component; involved in 3'-5' RNA processing and degradation in both the nucleus and the cytoplasm; predicted to contain both S1 and KH RNA binding domains; has similarity to human hRrp40p (EXOSC3) || manganese ion binding || cytoplasm || YOL142W || nuclear polyadenylation-dependent tRNA catabolic process || || 6658904	-0.15	0.39	-0.19	0.0166667	-0.195965	1.06887	-0.0726672	0.577681	0.142565	0.528965	-1.67	-0.38	-0.01	-0.686667	-0.81618	-0.669554	-0.370964	0.792801	0.748429	0.644668	-1.36087	-0.417349	-1.77822
YLR355C	|| ILV5 || Acetohydroxyacid reductoisomerase, mitochondrial protein involved in branched-chain amino acid biosynthesis, also required for maintenance of wild-type mitochondrial DNA and found in mitochondrial nucleoids || coenzyme binding || mitochondrial nucleoid || YLR355C || oxidation reduction || || 6658824	0.52	-0.29	-0.19	0.0133333	1.05329	-0.346927	-0.0726672	0.146105	0.635677	0.528965	0.94	-0.47	1.02	0.496667	1.49909	-0.828287	1.14493	0.0669247	0.796246	0.12612	-1.30867	-2.17258	-3.48126
YBR167C	|| POP7 || Subunit of both RNase MRP, which cleaves pre-rRNA, and nuclear RNase P, which cleaves tRNA precursors to generate mature 5' ends || hydrolase activity || nucleolar ribonuclease P complex || YBR167C || intronic box C/D snoRNA processing || || 6656600	-0.11	0.05	0.1	0.0133333	-0.121382	0.36097	0.347617	0.548306	0.359061	0.364064	-1.37	0.12	-0.22	-0.49	-0.550056	0.212294	-0.680029	0.70886	0.415939	0.751757	-1.14463	-0.654333	-1.79896
YOL127W	|| RPL25 || Primary rRNA-binding ribosomal protein component of the large (60S) ribosomal subunit, has similarity to E. coli L23 and rat L23a ribosomal proteins; binds to 26S rRNA via a conserved C-terminal motif || rRNA binding || ribonucleoprotein complex || YOL127W || translation || || 6659079	-0.1	-0.17	0.31	0.0133333	-0.102737	-0.0970808	0.651961	0.540914	0.538669	0.257213	-1.11	0.15	0.3	-0.22	-0.319416	0.265205	0.0852749	0.625294	0.395426	0.466021	-1.12526	-0.938444	-2.0637
YBL057C	|| PTH2 || One of two (see also PTH1) mitochondrially-localized peptidyl-tRNA hydrolases; negatively regulates the ubiquitin-proteasome pathway via interactions with ubiquitin-like ubiquitin-associated proteins; dispensable for cell growth || hydrolase activity || mitochondrial outer membrane || YBL057C || negative regulation of proteasomal ubiquitin-dependent protein catabolic process || || 6659…	0	0.51	-0.48	0.01	0.0837188	1.31871	-0.492952	0.46664	0.0936323	0.688977	-0.91	0.07	0.32	-0.173333	-0.142001	0.124109	0.11471	0.55646	0.450615	0.454338	-1.52139	-0.943382	-2.46477
YEL026W	|| SNU13 || RNA binding protein, part of U3 snoRNP involved in rRNA processing, part of U4/U6-U5 tri-snRNP involved in mRNA splicing, similar to human 15.5K protein || RNA splicing factor activity, transesterification mechanism || U4/U6 x U5 tri-snRNP complex || YEL026W || ribosome biogenesis || || 6659636	0.03	-0.02	0.02	0.01	0.139655	0.215227	0.231677	0.444466	0.414795	0.408395	NA	NA	NA	NA	NA	NA	NA	NA	NA	NA	-1.12325	NA	NA
YPL148C	|| PPT2 || Phosphopantetheine:protein transferase (PPTase), activates mitochondrial acyl carrier protein (Acp1p) by phosphopantetheinylation || transferase activity || mitochondrion || YPL148C || protein-cofactor linkage || || 6659907	0.16	0.06	-0.19	0.01	0.382048	0.381791	-0.0726672	0.351213	0.351308	0.528965	NA	NA	NA	NA	NA	NA	NA	NA	NA	NA	-1.18531	NA	NA
YGL122C	|| NAB2 || Nuclear polyadenylated RNA-binding protein required for nuclear mRNA export and poly(A) tail length control; binds nuclear pore protein Mlp1p; autoregulates mRNA levels; related to human hnRNPs; nuclear localization sequence binds Kap104p || metal ion binding || cytoplasm || YGL122C || regulation of mRNA stability || || 6656811	0.01	0.05	-0.04	0.00666667	0.102364	0.36097	0.144721	0.459234	0.359061	0.442465	-1.51	-0.73	-0.01	-0.75	-0.674247	-1.28685	-0.370964	0.749923	0.900926	0.644668	-1.13692	-0.360958	-1.49788
YGL078C	|| DBP3 || Putative ATP-dependent RNA helicase of the DEAD-box family involved in ribosomal biogenesis || hydrolase activity || nucleolus || YGL078C || ribosome biogenesis || || 6657624	-0.11	0.32	-0.19	0.00666667	-0.121382	0.923124	-0.0726672	0.548306	0.177971	0.528965	-0.37	-0.45	0.96	0.0466667	0.337021	-0.793013	1.05662	0.36805	0.786115	0.145342	-1.2872	-1.37622	-2.66342
YGR053C	|| || Putative protein of unknown function || molecular_function || cellular_component || YGR053C || biological_process || || 6658413	-0.21	-0.25	0.48	0.00666667	-0.307838	-0.263645	0.898335	0.620897	0.603973	0.184503	-0.03	-0.02	-0.01	-0.02	0.638628	-0.0346237	-0.370964	0.261533	0.51381	0.644668	-1.15996	-1.06234	-2.22229
YPR019W	|| MCM4 || Essential helicase component of heterohexameric MCM2-7 complexes which bind pre-replication complexes on DNA and melt the DNA prior to replication; accumulates in the nucleus in G1; homolog of S. pombe Cdc21p || single-stranded DNA-dependent ATPase activity || nuclear replication fork || YPR019W || regulation of transcription || || 6659276	0.04	0.17	-0.19	0.00666667	0.158301	0.610817	-0.0726672	0.43711	0.27066	0.528965	-1.3	-0.49	0.28	-0.503333	-0.487961	-0.863561	0.0558401	0.687211	0.806085	0.477735	-1.20356	-0.577342	-1.7809
YHR208W	|| BAT1 || Mitochondrial branched-chain amino acid aminotransferase, homolog of murine ECA39; highly expressed during logarithmic phase and repressed during stationary phase || transferase activity || mitochondrial matrix || YHR208W || branched chain family amino acid catabolic process || || 6659722	0.42	-0.21	-0.19	0.00666667	0.866832	-0.180363	-0.0726672	0.193017	0.571566	0.528965	-0.17	-0.12	0.36	0.0233333	0.514437	-0.210993	0.173579	0.303473	0.583554	0.431098	-1.23391	-1.11722	-2.35113
YCL045C	|| EMC1 || Member of a transmembrane complex required for efficient folding of proteins in the ER; null mutant displays induction of the unfolded protein response; interacts with Gal80p || molecular_function || integral to membrane || YCL045C || biological_process || || 6659949	-0.89	0.1	0.81	0.00666667	-1.57574	0.465073	1.37659	0.942457	0.32094	0.0843195	-0.56	0.21	-0.22	-0.19	0.168477	0.371026	-0.680029	0.433104	0.355309	0.751757	-1.59339	-0.936724	-2.53011
YMR286W	|| MRPL33 || Mitochondrial ribosomal protein of the large subunit || structural constituent of ribosome || ribonucleoprotein complex || YMR286W || mitochondrial translation || || 6660146	0.33	-0.12	-0.19	0.00666667	0.699022	0.00702172	-0.0726672	0.242269	0.497199	0.528965	-0.3	-0.04	1.57	0.41	0.399117	-0.0698976	1.95438	0.344904	0.527862	0.0253281	-1.19575	-2.33618	-3.53192
YDL117W	|| CYK3 || SH3-domain protein located in the mother-bud neck and the cytokinetic actin ring; mutant phenotype and genetic interactions suggest a role in cytokinesis || molecular_function || cellular bud neck || YDL117W || cell division || || 6656653	-0.22	-0.07	0.31	0.00666667	-0.326484	0.111124	0.651961	0.627971	0.455759	0.257213	NA	NA	NA	NA	NA	NA	NA	NA	NA	NA	-1.13303	NA	NA
YLR123C	|| || Dubious open reading frame unlikely to encode a protein, based on available experimental and comparative sequence data; partially overlaps the dubious ORF YLR122C; contains characteristic aminoacyl-tRNA motif || || || YLR123C || || || 6660305	0.03	-0.32	0.31	0.00666667	0.139655	-0.409389	0.651961	0.444466	0.658873	0.257213	-1.17	0.18	-0.01	-0.333333	-0.372641	0.318115	-0.370964	0.645292	0.375199	0.644668	-1.12307	-0.806646	-1.92971
YOR310C	|| NOP58 || Protein involved in pre-rRNA processing, 18S rRNA synthesis, and snoRNA synthesis; component of the small subunit processome complex, which is required for processing of pre-18S rRNA || molecular_function || small-subunit processome || YOR310C || ribosome biogenesis || || 12557291	0.01	-0.18	0.18	0.00333333	0.102364	-0.117901	0.463558	0.459234	0.546927	0.321482	-1.89	0.02	0.99	-0.293333	-1.01134	0.0359241	1.10077	0.844072	0.485671	0.135498	-1.09288	-1.25535	-2.34823
YBR105C	|| VID24 || Peripheral membrane protein located at Vid (vacuole import and degradation) vesicles; regulates fructose-1,6-bisphosphatase (FBPase) targeting to the vacuole; promotes proteasome-dependent catabolite degradation of FBPase || molecular_function || GID complex || YBR105C || vesicle fusion with vacuole || || 6658489	0.53	-0.12	-0.4	0.00333333	1.07193	0.00702172	-0.377011	0.141875	0.497199	0.646917	-1.68	0.56	0.99	-0.0433333	-0.82505	0.98832	1.10077	0.795328	0.161498	0.135498	-1.34072	-1.75935	-3.10007
YDR029W	|| || Dubious ORF unlikely to encode a protein, based on available experimental and comparative sequence data || || || YDR029W || || || 6659033	-0.09	0.29	-0.19	0.00333333	-0.0840913	0.860663	-0.0726672	0.533508	0.194712	0.528965	-1.97	-0.53	-0.01	-0.836667	-1.0823	-0.934109	-0.370964	0.860441	0.824876	0.644668	-1.26004	-0.339554	-1.59959
YBR268W	|| MRPL37 || Mitochondrial ribosomal protein of the large subunit || structural constituent of ribosome || ribonucleoprotein complex || YBR268W || mitochondrial translation || || 12557259	0.16	0.32	-0.48	0	0.382048	0.923124	-0.492952	0.351213	0.177971	0.688977	-2.29	-0.57	-0.01	-0.956667	-1.36617	-1.00466	-0.370964	0.914057	0.842469	0.644668	-1.36588	-0.304137	-1.67001
YHR015W	|| MIP6 || Putative RNA-binding protein, interacts with Mex67p, which is a component of the nuclear pore involved in nuclear mRNA export || RNA binding || cytoplasm || YHR015W || translational termination || || 6657144	-0.03	-0.07	0.1	0	0.0277821	0.111124	0.347617	0.488918	0.455759	0.364064	-0.69	-0.43	-0.25	-0.456667	0.0531565	-0.757739	-0.724181	0.478804	0.775696	0.765523	-1.09085	-0.546193	-1.63704
YDR337W	|| MRPS28 || Mitochondrial ribosomal protein of the small subunit || rRNA binding || ribonucleoprotein complex || YDR337W || mitochondrial translation || || 6659870	0.11	-0.36	0.25	0	0.28882	-0.492671	0.565006	0.38636	0.688877	0.286035	-0.92	0.18	-0.01	-0.25	-0.150871	0.318115	-0.370964	0.559961	0.375199	0.644668	-1.11845	-0.868245	-1.98669
YKR093W	|| PTR2 || Integral membrane peptide transporter, mediates transport of di- and tri-peptides; conserved protein that contains 12 transmembrane domains; PTR2 expression is regulated by the N-end rule pathway via repression by Cup9p || tripeptide transporter activity || integral to membrane || YKR093W || tripeptide transport || || 6656918	0.29	-0.1	-0.19	0	0.62444	0.0486628	-0.0726672	0.266169	0.480594	0.528965	NA	NA	NA	NA	NA	NA	NA	NA	NA	NA	-1.16964	NA	NA
YDL179W	|| PCL9 || Cyclin, forms a functional kinase complex with Pho85p cyclin-dependent kinase (Cdk), expressed in late M/early G1 phase, activated by Swi5p || protein kinase binding || cellular bud neck || YDL179W || regulation of cell division || || 6659044	-0.16	0.05	0.1	-0.00333333	-0.21461	0.36097	0.347617	0.584964	0.359061	0.364064	-1.89	-0.33	-0.97	-1.06333	-1.01134	-0.581369	-1.78383	0.844072	0.719504	0.962774	-1.11653	-0.233062	-1.34959
YHR091C	|| MSR1 || Mitochondrial arginyl-tRNA synthetase || ligase activity || mitochondrial matrix || YHR091C || mitochondrial arginyl-tRNA aminoacylation || || 12557296	-0.04	0.22	-0.19	-0.00333333	0.00913654	0.714919	-0.0726672	0.496355	0.237329	0.528965	-1.6	0.48	-0.01	-0.376667	-0.754084	0.847224	-0.370964	0.774601	0.198435	0.644668	-1.20543	-1.00397	-2.2094
YKL178C	|| STE3 || Receptor for a factor pheromone, transcribed in alpha cells and required for mating by alpha cells, couples to MAP kinase cascade to mediate pheromone response; ligand bound receptors are endocytosed and recycled to the plasma membrane; GPC || mating-type a-factor pheromone receptor activity || integral to membrane || YKL178C || response to pheromone || || 6656825	-0.14	-0.18	0.31	-0.00333333	-0.177319	-0.117901	0.651961	0.570371	0.546927	0.257213	-1.58	-0.3	0.99	-0.296667	-0.736343	-0.528459	1.10077	0.769239	0.701409	0.135498	-1.09562	-1.13604	-2.23166
YIL068C	|| SEC6 || Essential 88kDa subunit of the exocyst complex, which mediates polarized targeting of secretory vesicles to active sites of exocytosis; dimeric form of Sec6p interacts with Sec9p in vitro and inhibits t-SNARE assembly || protein binding || mating projection tip || YIL068C || cell division || || 6657546	-0.04	0.22	-0.19	-0.00333333	0.00913654	0.714919	-0.0726672	0.496355	0.237329	0.528965	-0.79	-0.41	-0.01	-0.403333	-0.0355512	-0.722465	-0.370964	0.51418	0.764996	0.644668	-1.20543	-0.59589	-1.80132
YBR022W	|| POA1 || Phosphatase that is highly specific for ADP-ribose 1''-phosphate, a tRNA splicing metabolite; may have a role in regulation of tRNA splicing || phosphatase activity || cellular_component || YBR022W || tRNA splicing, via endonucleolytic cleavage and ligation || || 6658487	0.24	-0.11	-0.14	-0.00333333	0.531212	0.0278422	-0.000204361	0.297636	0.488894	0.500082	-1.9	0.29	0.79	-0.273333	-1.02021	0.512122	0.806426	0.846185	0.304283	0.209999	-1.13806	-1.26704	-2.4051
YCR038C	|| BUD5 || GTP/GDP exchange factor for Rsr1p (Bud1p) required for both axial and bipolar budding patterns; mutants exhibit random budding in all cell types || Ras guanyl-nucleotide exchange factor activity || cell cortex || YCR038C || cell division || || 6660108	0.16	0.23	-0.4	-0.00333333	0.382048	0.73574	-0.377011	0.351213	0.230945	0.646917	-1.54	0.33	0.99	-0.0733333	-0.700859	0.58267	1.10077	0.758305	0.280058	0.135498	-1.28007	-1.54098	-2.82105
YOL123W	|| HRP1 || Subunit of cleavage factor I, a five-subunit complex required for the cleavage and polyadenylation of pre-mRNA 3' ends; RRM-containing heteronuclear RNA binding protein and hnRNPA/B family member that binds to poly (A) signal sequences || mRNA binding || stress granule || YOL123W || mRNA processing || || 6658752	0.14	-0.24	0.08	-0.00666667	0.344757	-0.242824	0.318632	0.365139	0.595929	0.375003	-1.21	0.38	-0.47	-0.433333	-0.408124	0.670855	-1.04796	0.658409	0.251157	0.852672	-1.08831	-0.850778	-1.93909
YGR220C	|| MRPL9 || Mitochondrial ribosomal protein of the large subunit || structural constituent of ribosome || ribonucleoprotein complex || YGR220C || translation || || 6656671	0.22	-0.05	-0.19	-0.00666667	0.493921	0.152765	-0.0726672	0.310681	0.439292	0.528965	-0.89	-0.24	0.19	-0.313333	-0.124259	-0.422637	-0.0766162	0.549445	0.66372	0.530536	-1.14151	-0.713377	-1.85488
YKR059W	|| TIF1 || Translation initiation factor eIF4A, identical to Tif2p; DEA(D/H)-box RNA helicase that couples ATPase activity to RNA binding and unwinding; forms a dumbbell structure of two compact domains connected by a linker; interacts with eIF4G || hydrolase activity || eukaryotic translation initiation factor 4F complex || YKR059W || regulation of translation || || 6659733	0.7	-0.53	-0.19	-0.00666667	1.38891	-0.846619	-0.0726672	0.0824303	0.801396	0.528965	NA	NA	NA	NA	NA	NA	NA	NA	NA	NA	-1.45664	NA	NA
YPR163C	|| TIF3 || Translation initiation factor eIF-4B, has RNA annealing activity; contains an RNA recognition motif and binds to single-stranded RNA || RNA strand annealing activity || ribosome || YPR163C || translational initiation || || 12557271	0.64	0.02	-0.69	-0.01	1.27703	0.298509	-0.797296	0.100795	0.382657	0.78736	-1.9	-0.49	0.52	-0.623333	-1.02021	-0.863561	0.409057	0.846185	0.806085	0.341249	-1.51758	-0.633082	-2.15066
YOL040C	|| RPS15 || Protein component of the small (40S) ribosomal subunit; has similarity to E. coli S19 and rat S15 ribosomal proteins || structural constituent of ribosome || ribonucleoprotein complex || YOL040C || ribosome biogenesis || || 6656486	-0.22	0.27	-0.08	-0.01	-0.326484	0.819022	0.0867511	0.627971	0.206387	0.465435	-0.61	-0.55	0.14	-0.34	0.124123	-0.969383	-0.150203	0.450609	0.833823	0.559698	-1.21952	-0.677173	-1.89669
YIL057C	|| || Putative protein of unknown function; expression induced under carbon limitation and repressed under high glucose || molecular_function || cytoplasm || YIL057C || biological_process || || 6659886	0.27	-0.11	-0.19	-0.01	0.587149	0.0278422	-0.0726672	0.278552	0.488894	0.528965	0.39	0.43	0.07	0.296667	1.0112	0.75904	-0.253225	0.15596	0.223914	0.599953	-1.14245	-1.67879	-2.82124
YPR149W	|| NCE102 || Protein of unknown function; contains transmembrane domains; involved in secretion of proteins that lack classical secretory signal sequences; component of the detergent-insoluble glycolipid-enriched complexes (DIGs) || molecular_function || mating projection membrane || YPR149W || protein transport || || 6657916	-0.2	-0.14	0.31	-0.01	-0.289192	-0.0346193	0.651961	0.613783	0.513808	0.257213	NA	NA	NA	NA	NA	NA	NA	NA	NA	NA	-1.09089	NA	NA
YBL090W	|| MRP21 || Mitochondrial ribosomal protein of the small subunit; MRP21 exhibits genetic interactions with mutations in the COX2 and COX3 mRNA 5'-untranslated leader sequences || structural constituent of ribosome || ribonucleoprotein complex || YBL090W || mitochondrial translational initiation || || 6659168	0.26	-0.11	-0.19	-0.0133333	0.568503	0.0278422	-0.0726672	0.284847	0.488894	0.528965	-0.66	-0.56	-0.01	-0.41	0.0797689	-0.98702	-0.370964	0.468211	0.838183	0.644668	-1.13275	-0.596884	-1.72963
YCR100C	|| || Putative protein of unknown function || molecular_function || cellular_component || YCR100C || biological_process || || 6657416	-0.34	-0.11	0.41	-0.0133333	-0.55023	0.0278422	0.796887	0.708919	0.488894	0.212758	-1	0.21	-1.01	-0.6	-0.221838	0.371026	-1.8427	0.58778	0.355309	0.967314	-1.1323	-0.694612	-1.82691
YPR177C	|| || Dubious open reading frame unlikely to encode a protein, based on available experimental and comparative sequence data; partially overlaps the 5' end of the essential PRP4 gene encoding a component of the U4/U6-U5 snRNP complex || || || YPR177C || || || 6659829	-0.3	-0.34	0.6	-0.0133333	-0.475648	-0.45103	1.07225	0.682837	0.674016	0.141805	-1.87	-0.65	0.69	-0.61	-0.993595	-1.14575	0.659252	0.83979	0.874051	0.254867	-1.18532	-0.727979	-1.9133
YBR282W	|| MRPL27 || Mitochondrial ribosomal protein of the large subunit || structural constituent of ribosome || ribonucleoprotein complex || YBR282W || mitochondrial translation || || 6657276	-0.25	-0.11	0.31	-0.0166667	-0.38242	0.0278422	0.651961	0.648925	0.488894	0.257213	0.4	-0.12	-0.01	0.09	1.02007	-0.210993	-0.370964	0.153847	0.583554	0.644668	-1.0883	-1.23749	-2.32579
YBR044C	|| TCM62 || Protein involved in the assembly of the mitochondrial succinate dehydrogenase complex; putative chaperone || unfolded protein binding || integral to membrane || YBR044C || cellular protein metabolic process || || 6659199	0.6	-0.17	-0.48	-0.0166667	1.20245	-0.0970808	-0.492952	0.114594	0.538669	0.688977	-2.13	0.71	-0.01	-0.476667	-1.22424	1.25287	-0.370964	0.889568	0.105126	0.644668	-1.37131	-1.21978	-2.59109
YPR089W	|| || Protein of unknown function; exhibits genetic interaction with ERG11 and protein-protein interaction with Hsp82p || molecular_function || Golgi apparatus || YPR089W || biological_process || || 6659678	0.46	-0.62	0.1	-0.02	0.941415	-1.034	0.347617	0.173246	0.849433	0.364064	NA	NA	NA	NA	NA	NA	NA	NA	NA	NA	-1.27103	NA	NA
YDR283C	|| GCN2 || Protein kinase, phosphorylates the alpha-subunit of translation initiation factor eIF2 (Sui2p) in response to starvation; activated by uncharged tRNAs and the Gcn1p-Gcn20p complex; contributes to DNA damage checkpoint control || ligase activity || cytosolic ribosome || YDR283C || cellular amino acid biosynthetic process || || 12557319	0.06	-0.22	0.1	-0.02	0.195592	-0.201183	0.347617	0.422465	0.579722	0.364064	NA	NA	NA	NA	NA	NA	NA	NA	NA	NA	-1.04981	NA	NA
YCL017C	|| NFS1 || Cysteine desulfurase involved in iron-sulfur cluster (Fe/S) biogenesis; required for the post-transcriptional thio-modification of mitochondrial and cytoplasmic tRNAs; essential protein located predominantly in mitochondria || cysteine desulfurase activity || mitochondrion || YCL017C || tRNA thio-modification || || 6658225	-0.16	0.29	-0.19	-0.02	-0.21461	0.860663	-0.0726672	0.584964	0.194712	0.528965	-0.78	-0.28	-1.01	-0.69	-0.0266805	-0.493185	-1.8427	0.510643	0.689059	0.967314	-1.22005	-0.468059	-1.68811
YDL025C	|| || Putative protein kinase, potentially phosphorylated by Cdc28p; YDL025C is not an essential gene || transferase activity || cellular_component || YDL025C || regulation of cellular catabolic process || || 6659131	0.02	0.11	-0.19	-0.02	0.12101	0.485894	-0.0726672	0.451842	0.313521	0.528965	-1.5	-0.11	-0.1	-0.57	-0.665376	-0.193356	-0.50342	0.747095	0.57666	0.692666	-1.12532	-0.525181	-1.6505
YPR059C	|| || Dubious open reading frame unlikely to encode a protein, based on available experimental and comparative sequence data; partially overlaps the verified gene YMC1/YPR058W || || || YPR059C || || || 6656981	0.69	-0.28	-0.48	-0.0233333	1.37026	-0.326107	-0.492952	0.0853025	0.627828	0.688977	-1.04	0.54	2.07	0.523333	-0.257321	0.953046	2.69025	0.601534	0.170283	0.00356993	-1.43299	-3.43691	-4.8699
YJR094W-A	|| RPL43B || Protein component of the large (60S) ribosomal subunit, identical to Rpl43Ap and has similarity to rat L37a ribosomal protein || metal ion binding || ribonucleoprotein complex || YJR094W-A || translation || || 6657249	0.02	-0.41	0.31	-0.0266667	0.12101	-0.596773	0.651961	0.451842	0.724671	0.257213	-0.21	0.02	0.4	0.07	0.478954	0.0359241	0.232449	0.315986	0.485671	0.408095	-1.07458	-1.20323	-2.27781
YER127W	|| LCP5 || Essential protein involved in maturation of 18S rRNA; depletion leads to inhibited pre-rRNA processing and reduced polysome levels; localizes primarily to the nucleolus || RNA binding || small nuclear ribonucleoprotein complex || YER127W || ribosomal small subunit biogenesis || || 6659301	0.2	0.19	-0.48	-0.03	0.45663	0.652458	-0.492952	0.323968	0.257053	0.688977	-0.55	-0.39	-0.18	-0.373333	0.177347	-0.687191	-0.621159	0.429618	0.754019	0.732753	-1.24127	-0.624578	-1.86585
YGR250C	|| || Putative RNA binding protein; localizes to stress granules induced by glucose deprivation; interacts with Rbg1p in a two-hybrid || RNA binding || stress granule || YGR250C || biological_process || || 12557265	-0.05	0.15	-0.19	-0.03	-0.00950902	0.569176	-0.0726672	0.503793	0.284618	0.528965	-1.56	-0.22	0.99	-0.263333	-0.718601	-0.387363	1.10077	0.763807	0.650756	0.135498	-1.12006	-1.17167	-2.29172
YMR268C	|| PRP24 || Splicing factor that reanneals U4 and U6 snRNPs during spliceosome recycling || snRNA binding || U6 snRNP || YMR268C || RNA splicing || || 6657116	-0.27	0.08	0.1	-0.03	-0.419711	0.423432	0.347617	0.662652	0.33599	0.364064	-1.45	-0.11	-0.01	-0.523333	-0.621022	-0.193356	-0.370964	0.732708	0.57666	0.644668	-1.09121	-0.564814	-1.65602
YDR058C	|| TGL2 || Protein with lipolytic activity towards triacylglycerols and diacylglycerols when expressed in E. coli; role in yeast lipid degradation is unclear || hydrolase activity || cellular_component || YDR058C || cellular lipid metabolic process || || 6659336	0.44	-0.45	-0.08	-0.03	0.904124	-0.680055	0.0867511	0.182965	0.751765	0.465435	0.93	-0.38	0.99	0.513333	1.49022	-0.669554	1.10077	0.0680829	0.748429	0.135498	-1.19369	-2.16088	-3.35457
YCR045C	|| RRT12 || Putative protein of unknown function; non-essential gene identified in a screen for mutants with decreased levels of rDNA transcription || identical protein binding || cellular_component || YCR045C || negative regulation of catalytic activity || || 6660114	0.04	-0.23	0.1	-0.03	0.158301	-0.222004	0.347617	0.43711	0.587845	0.364064	-1.27	0.18	0.94	-0.05	-0.461349	0.318115	1.02719	0.677726	0.375199	0.152166	-1.02897	-1.41237	-2.44134
YLR301W	|| || Protein of unknown function that interacts with Sec72p || molecular_function || endoplasmic reticulum membrane || YLR301W || cotranslational protein targeting to membrane || || 6656794	0.24	-0.14	-0.19	-0.03	0.531212	-0.0346193	-0.0726672	0.297636	0.513808	0.528965	1.93	0.56	-0.01	0.826667	2.3773	0.98832	-0.370964	0.00871995	0.161498	0.644668	-1.09209	-3.04198	-4.13407
YHR079C	|| IRE1 || Serine-threonine kinase and endoribonuclease; transmembrane protein that mediates the unfolded protein response (UPR) by regulating Hac1p synthesis through HAC1 mRNA splicing; Kar2p binds inactive Ire1p and releases from it upon ER stress || unfolded protein binding || integral to membrane || YHR079C || regulation of transcription || || 12557285	0.27	-0.47	0.1	-0.0333333	0.587149	-0.721696	0.347617	0.278552	0.764759	0.364064	-1.73	-0.03	0.19	-0.523333	-0.869404	-0.0522607	-0.0766162	0.807687	0.52084	0.530536	-1.11039	-0.651338	-1.76173
YHR088W	|| RPF1 || Nucleolar protein involved in the assembly and export of the large ribosomal subunit; constituent of 66S pre-ribosomal particles; contains a sigma(70)-like motif, which is thought to bind RNA || rRNA primary transcript binding || preribosome, large subunit precursor || YHR088W || ribosomal large subunit biogenesis || || 6658626	-0.02	-0.18	0.1	-0.0333333	0.0464277	-0.117901	0.347617	0.481485	0.546927	0.364064	-1.02	0.1	0.34	-0.193333	-0.239579	0.17702	0.144144	0.594672	0.429746	0.442693	-1.01831	-0.946408	-1.96472
YDR341C	|| || Arginyl-tRNA synthetase, proposed to be cytoplasmic but the authentic, non-tagged protein is detected in highly purified mitochondria in high-throughput studies || ligase activity || mitochondrion || YDR341C || arginyl-tRNA aminoacylation || || 12557264	-0.09	0.17	-0.19	-0.0366667	-0.0840913	0.610817	-0.0726672	0.533508	0.27066	0.528965	-1.42	-0.43	1.28	-0.19	-0.59441	-0.757739	1.52758	0.723881	0.775696	0.0633087	-1.11701	-1.44918	-2.56618
YJL218W	|| || Putative protein of unknown function, similar to bacterial galactoside O-acetyltransferases; induced by oleate in an OAF1/PIP2-dependent manner; promoter contains an oleate response element consensus sequence; non-essential gene || transferase activity || cellular_component || YJL218W || biological_process || || 6659317	0.05	0.16	-0.32	-0.0366667	0.176947	0.589996	-0.261071	0.429775	0.277597	0.602981	-2.98	-0.84	-1.46	-1.76	-1.97825	-1.48085	-2.50498	0.97605	0.930677	0.993877	-1.14304	-0.0443962	-1.18744
YDR405W	|| MRP20 || Mitochondrial ribosomal protein of the large subunit || structural constituent of ribosome || ribonucleoprotein complex || YDR405W || mitochondrial translation || || 6659932	0.36	0.19	-0.66	-0.0366667	0.754959	0.652458	-0.753818	0.225137	0.257053	0.774521	-1.18	-0.38	-0.35	-0.636667	-0.381512	-0.669554	-0.871354	0.648588	0.748429	0.80822	-1.3485	-0.406351	-1.75485
YBR237W	|| PRP5 || RNA helicase in the DEAD-box family, necessary for prespliceosome formation, bridges U1 and U2 snRNPs and enables stable U2 snRNP association with intron RNA || RNA splicing factor activity, transesterification mechanism || spliceosomal complex || YBR237W || RNA splicing || || 6660032	0.21	0.16	-0.48	-0.0366667	0.475276	0.589996	-0.492952	0.317295	0.277597	0.688977	-1.73	-0.37	-0.21	-0.77	-0.869404	-0.651917	-0.665311	0.807687	0.742773	0.747074	-1.21692	-0.348537	-1.56545
YDR514C	|| || Putative protein of unknown function || nucleic acid binding || mitochondrion || YDR514C || biological_process || || 6660121	0.45	-0.37	-0.19	-0.0366667	0.922769	-0.513491	-0.0726672	0.178064	0.696196	0.528965	0.55	0.7	0.69	0.646667	1.15313	1.23524	0.659252	0.124428	0.108371	0.254867	-1.18327	-2.46386	-3.64712
YCR083W	|| TRX3 || Mitochondrial thioredoxin, highly conserved oxidoreductase required to maintain the redox homeostasis of the cell, forms the mitochondrial thioredoxin system with Trr2p, redox state is maintained by both Trr2p and Glr1p || disulfide oxidoreductase activity || mitochondrion || YCR083W || oxidation reduction || || 6657702	-0.34	0.42	-0.19	-0.0366667	-0.55023	1.13133	-0.0726672	0.708919	0.128958	0.528965	NA	NA	NA	NA	NA	NA	NA	NA	NA	NA	-1.31553	NA	NA
YGR144W	|| THI4 || Thiazole synthase, catalyzes formation of a thiazole intermediate during thiamine biosynthesis; required for mitochondrial genome stability in response to DNA damaging agents || molecular_function || cytosol || YGR144W || regulation of protein catabolic process || || 6659641	0.28	-0.71	0.31	-0.04	0.605795	-1.22139	0.651961	0.272326	0.889031	0.257213	NA	NA	NA	NA	NA	NA	NA	NA	NA	NA	-1.2057	NA	NA
YDR153C	|| ENT5 || Protein containing an N-terminal epsin-like domain involved in clathrin recruitment and traffic between the Golgi and endosomes; associates with the clathrin adaptor Gga2p, clathrin adaptor complex AP-1, and clathrin || clathrin binding || cell cortex part || YDR153C || late endosome to vacuole transport via multivesicular body sorting pathway || || 6656900	-0.04	-0.18	0.1	-0.04	0.00913654	-0.117901	0.347617	0.496355	0.546927	0.364064	NA	NA	NA	NA	NA	NA	NA	NA	NA	NA	-1.0051	NA	NA
YBR146W	|| MRPS9 || Mitochondrial ribosomal protein of the small subunit || structural constituent of ribosome || ribonucleoprotein complex || YBR146W || mitochondrial translation || || 6657956	-0.11	0.18	-0.19	-0.04	-0.121382	0.631637	-0.0726672	0.548306	0.263812	0.528965	-1.25	0.24	0.18	-0.276667	-0.443607	0.423937	-0.0913336	0.671337	0.335806	0.536386	-1.11626	-0.917494	-2.03375
YGR006W	|| PRP18 || Splicing factor involved in the positioning of the 3' splice site during the second catalytic step of splicing, part of snRNP U5, interacts with Slu7p || RNA splicing factor activity, transesterification mechanism || U4/U6 x U5 tri-snRNP complex || YGR006W || nuclear retention of unspliced pre-mRNA at the site of transcription || || 6658247	0.09	-0.02	-0.19	-0.04	0.251529	0.215227	-0.0726672	0.400703	0.414795	0.528965	-0.24	0.2	-0.51	-0.183333	0.452341	0.353389	-1.10683	0.325512	0.361898	0.865817	-1.05592	-0.991421	-2.04734
YBR042C	|| CST26 || Protein of unknown function, affects chromosome stability when overexpressed || transferase activity || integral to membrane || YBR042C || phospholipid biosynthetic process || || 6659198	0.6	-0.03	-0.69	-0.04	1.20245	0.194406	-0.797296	0.114594	0.422929	0.78736	-1.7	0.04	-0.01	-0.556667	-0.842792	0.0711981	-0.370964	0.800328	0.47162	0.644668	-1.4184	-0.613804	-2.0322
YDR353W	|| TRR1 || Cytoplasmic thioredoxin reductase, key regulatory enzyme that determines the redox state of the thioredoxin system, which acts as a disulfide reductase system and protects cells against both oxidative and reductive stress || FAD binding || cytosol || YDR353W || oxidation reduction || || 6659871	0.1	-0.03	-0.19	-0.04	0.270174	0.194406	-0.0726672	0.393513	0.422929	0.528965	1.16	0.34	0.36	0.62	1.69425	0.600307	0.173579	0.0451089	0.274151	0.431098	-1.05535	-2.27317	-3.32852
YIL062C	|| ARC15 || Subunit of the ARP2/3 complex, which is required for the motility and integrity of cortical actin patches || structural molecule activity || cell cortex part || YIL062C || regulation of transport || || 6659887	-0.02	-0.41	0.31	-0.04	0.0464277	-0.596773	0.651961	0.481485	0.724671	0.257213	NA	NA	NA	NA	NA	NA	NA	NA	NA	NA	-1.04698	NA	NA
YGR080W	|| TWF1 || Twinfilin, highly conserved actin monomer-sequestering protein involved in regulation of the cortical actin cytoskeleton, composed of two cofilin-like regions, localizes actin monomers to sites of rapid filament assembly || actin monomer binding || mating projection tip || YGR080W || regulation of transport || || 6658630	-0.36	-0.23	0.46	-0.0433333	-0.587521	-0.222004	0.86935	0.721573	0.587845	0.192328	NA	NA	NA	NA	NA	NA	NA	NA	NA	NA	-1.08841	NA	NA
YJR149W	|| || Putative protein of unknown function; green fluorescent protein (GFP)-fusion protein localizes to the cytoplasm || 2-nitropropane dioxygenase activity || cytoplasm || YJR149W || oxidation reduction || || 6656603	-0.22	-0.31	0.4	-0.0433333	-0.326484	-0.388568	0.782394	0.627971	0.651202	0.216991	NA	NA	NA	NA	NA	NA	NA	NA	NA	NA	-1.0519	NA	NA
YDL099W	|| BUG1 || Cis-golgi localized protein involved in ER to Golgi transport; forms a complex with the mammalian GRASP65 homolog, Grh1p; mutants are compromised for the fusion of ER-derived vesicles with Golgi membranes || molecular_function || cis-Golgi network || YDL099W || establishment of protein localization || || 6656843	0	-0.23	0.1	-0.0433333	0.0837188	-0.222004	0.347617	0.46664	0.587845	0.364064	0.11	0.22	-0.01	0.106667	0.762819	0.388663	-0.370964	0.222786	0.348763	0.644668	-1.00058	-1.30025	-2.30082
YDL030W	|| PRP9 || Subunit of the SF3a splicing factor complex, required for spliceosome assembly; acts after the formation of the U1 snRNP-pre-mRNA complex || metal ion binding || U2 snRNP || YDL030W || mRNA metabolic process || || 6656854	-0.05	-0.03	-0.05	-0.0433333	-0.00950902	0.194406	0.130229	0.503793	0.422929	0.448193	-1.5	0.02	-0.01	-0.496667	-0.665376	0.0359241	-0.370964	0.747095	0.485671	0.644668	-1.02002	-0.630946	-1.65096
YBR099C	|| || Dubious open reading frame unlikely to encode a protein, based on available experimental and comparative sequence data; completely overlaps the verified gene MMS4 || || || YBR099C || || || 6658484	0.18	-0.12	-0.19	-0.0433333	0.419339	0.00702172	-0.0726672	0.337484	0.497199	0.528965	-1.68	0.7	0.99	0.00333333	-0.82505	1.23524	1.10077	0.795328	0.108371	0.135498	-1.05179	-1.93261	-2.9844
YDL033C	|| SLM3 || tRNA-specific 2-thiouridylase, responsible for 2-thiolation of the wobble base of mitochondrial tRNAs; human ortholog is implicated in myoclonus epilepsy associated with ragged red fibers (MERRF) || transferase activity || mitochondrion || YDL033C || sporulation resulting in formation of a cellular spore || || 6658956	0.22	0.13	-0.48	-0.0433333	0.493921	0.527535	-0.492952	0.310681	0.298911	0.688977	NA	NA	NA	NA	NA	NA	NA	NA	NA	NA	-1.19394	NA	NA
YNL239W	|| LAP3 || Cysteine aminopeptidase with homocysteine-thiolactonase activity; protects cells against homocysteine toxicity; has bleomycin hydrolase activity in vitro; transcription is regulated by galactose via Gal4p; orthologous to human BLMH || transcription regulator activity || mitochondrion || YNL239W || oxidation reduction || || 6659687	0.35	-0.29	-0.19	-0.0433333	0.736313	-0.346927	-0.0726672	0.23077	0.635677	0.528965	NA	NA	NA	NA	NA	NA	NA	NA	NA	NA	-1.11016	NA	NA
YER006W	|| NUG1 || GTPase that associates with nuclear 60S pre-ribosomes, required for export of 60S ribosomal subunits from the nucleus || GTP binding || preribosome, large subunit precursor || YER006W || ribosome biogenesis || || 6659791	0.23	-0.33	-0.03	-0.0433333	0.512567	-0.430209	0.159214	0.304127	0.666478	0.43675	-1.07	-0.35	0.26	-0.386667	-0.283933	-0.616643	0.0264054	0.611769	0.731265	0.489467	-1.05293	-0.659614	-1.71254
YMR296C	|| LCB1 || Component of serine palmitoyltransferase, responsible along with Lcb2p for the first committed step in sphingolipid synthesis, which is the condensation of serine with palmitoyl-CoA to form 3-ketosphinganine || pyridoxal phosphate binding || serine C-palmitoyltransferase complex || YMR296C || sphingolipid biosynthetic process || || 6660022	0.25	-0.19	-0.19	-0.0433333	0.549858	-0.138722	-0.0726672	0.291208	0.555165	0.528965	NA	NA	NA	NA	NA	NA	NA	NA	NA	NA	-1.06795	NA	NA
YGR091W	|| PRP31 || Splicing factor, component of the U4/U6-U5 snRNP complex || RNA splicing factor activity, transesterification mechanism || U4/U6 x U5 tri-snRNP complex || YGR091W || mRNA metabolic process || || 6660291	0.07	-0.01	-0.19	-0.0433333	0.214238	0.236047	-0.0726672	0.415181	0.406698	0.528965	-1.19	-0.12	-0.16	-0.49	-0.390382	-0.210993	-0.591724	0.651873	0.583554	0.722982	-1.04906	-0.560628	-1.60969
YDL020C	|| RPN4 || Transcription factor that stimulates expression of proteasome genes; Rpn4p levels are in turn regulated by the 26S proteasome in a negative feedback control mechanism; RPN4 is transcriptionally regulated by various stress responses || sequence-specific DNA binding || proteasome regulatory particle || YDL020C || response to arsenic || || 6659129	0.26	0.29	-0.69	-0.0466667	0.568503	0.860663	-0.797296	0.284847	0.194712	0.78736	-1.69	-0.15	0.28	-0.52	-0.833921	-0.263904	0.0558401	0.797837	0.604073	0.477735	-1.35982	-0.637809	-1.99763
YJL209W	|| CBP1 || Mitochondrial protein that interacts with the 5'-untranslated region of the COB mRNA and has a role in its stability and translation; found in a complex at the inner membrane along with Pet309p || mRNA binding || extrinsic to mitochondrial inner membrane || YJL209W || aerobic respiration || || 12557266	0	0.05	-0.19	-0.0466667	0.0837188	0.36097	-0.0726672	0.46664	0.359061	0.528965	-0.91	-0.22	1.28	0.05	-0.142001	-0.387363	1.52758	0.55646	0.650756	0.0633087	-1.05242	-1.63968	-2.69211
YGL089C	|| MF(ALPHA)2 || Mating pheromone alpha-factor, made by alpha cells; interacts with mating type a cells to induce cell cycle arrest and other responses leading to mating; also encoded by MF(ALPHA)1, which is more highly expressed than MF(ALPHA)2 || pheromone activity || extracellular region || YGL089C || sexual reproduction || || 6657506	-0.24	0.29	-0.19	-0.0466667	-0.363775	0.860663	-0.0726672	0.641987	0.194712	0.528965	-0.43	-0.18	-0.1	-0.236667	0.283797	-0.316815	-0.50342	0.388283	0.624308	0.692666	-1.17965	-0.774929	-1.95458
YPL228W	|| CET1 || Beta (RNA 5'-triphosphatase) subunit of the mRNA capping enzyme, a heterodimer (the other subunit is CEG1, a guanylyltransferase) involved in adding the 5' cap to mRNA; the mammalian enzyme is a single bifunctional polypeptide || hydrolase activity || mRNA cap methyltransferase complex || YPL228W || mRNA processing || || 6658456	-0.3	-0.14	0.3	-0.0466667	-0.475648	-0.0346193	0.637469	0.682837	0.513808	0.26191	NA	NA	NA	NA	NA	NA	NA	NA	NA	NA	-1.03673	NA	NA
YPR107C	|| YTH1 || Essential RNA-binding component of cleavage and polyadenylation factor, contains five zinc fingers; required for pre-mRNA 3'-end processing and polyadenylation || metal ion binding || mRNA cleavage and polyadenylation specificity factor complex || YPR107C || RNA 3'-end processing || || 6658446	-0.03	-0.29	0.17	-0.05	0.0277821	-0.346927	0.449065	0.488918	0.635677	0.326692	NA	NA	NA	NA	NA	NA	NA	NA	NA	NA	-0.993389	NA	NA
YPR166C	|| MRP2 || Mitochondrial ribosomal protein of the small subunit || structural constituent of ribosome || ribonucleoprotein complex || YPR166C || mitochondrial translation || || 6657918	-0.07	-0.09	0.01	-0.05	-0.0468001	0.0694833	0.217184	0.518664	0.472302	0.414032	-1.07	-0.38	-0.01	-0.486667	-0.283933	-0.669554	-0.370964	0.611769	0.748429	0.644668	-0.99386	-0.529926	-1.52379
YPR113W	|| PIS1 || Phosphatidylinositol synthase, required for biosynthesis of phosphatidylinositol, which is a precursor for polyphosphoinositides, sphingolipids, and glycolipid anchors for some of the plasma membrane proteins || phosphotransferase activity, for other substituted phosphate groups || integral to membrane || YPR113W || phospholipid biosynthetic process || || 6658267	-0.01	0.05	-0.19	-0.05	0.0650732	0.36097	-0.0726672	0.474058	0.359061	0.528965	-1.04	-0.29	-0.22	-0.516667	-0.257321	-0.510822	-0.680029	0.601534	0.695262	0.751757	-1.04557	-0.502514	-1.54809
YAL022C	|| FUN26 || Nucleoside transporter with broad nucleoside selectivity; localized to intracellular membranes || nucleoside transmembrane transporter activity || integral to membrane || YAL022C || transmembrane transport || || 6659291	-0.09	0.13	-0.19	-0.05	-0.0840913	0.527535	-0.0726672	0.533508	0.298911	0.528965	NA	NA	NA	NA	NA	NA	NA	NA	NA	NA	-1.07389	NA	NA
YPL027W	|| SMA1 || Protein of unknown function involved in the assembly of the prospore membrane during sporulation; interacts with Spo14p || molecular_function || prospore membrane || YPL027W || ascospore-type prospore membrane formation || || 6659597	0.25	-0.37	-0.03	-0.05	0.549858	-0.513491	0.159214	0.291208	0.696196	0.43675	-1.76	0.01	1.65	-0.0333333	-0.896017	0.0182872	2.07212	0.814878	0.492705	0.0191271	-1.05283	-2.11467	-3.1675
YPL173W	|| MRPL40 || Mitochondrial ribosomal protein of the large subunit || structural constituent of ribosome || ribonucleoprotein complex || YPL173W || mitochondrial translation || || 6659748	0.03	0.22	-0.4	-0.05	0.139655	0.714919	-0.377011	0.444466	0.237329	0.646917	-1.91	-0.34	0.52	-0.576667	-1.02908	-0.599006	0.409057	0.848279	0.725416	0.341249	-1.16596	-0.677803	-1.84376
YKR033C	|| || Dubious open reading frame unlikely to encode a protein, based on available experimental and comparative sequence data; partially overlaps the verified gene DAL80 || || || YKR033C || || || 6657924	-0.06	0.09	-0.19	-0.0533333	-0.0281546	0.444253	-0.0726672	0.511231	0.32843	0.528965	-1.56	0.27	-0.01	-0.433333	-0.718601	0.476848	-0.370964	0.763807	0.316735	0.644668	-1.05151	-0.806984	-1.8585
YBR086C	|| IST2 || Plasma membrane protein that may be involved in osmotolerance, localizes to the mother cell in small-budded cells and to the bud in medium- and large-budded cells; mRNA is transported to the bud tip by an actomyosin-driven process || lipid binding || cellular bud membrane || YBR086C || response to osmotic stress || || 6658580	0.13	-0.1	-0.19	-0.0533333	0.326111	0.0486628	-0.0726672	0.37217	0.480594	0.528965	0.3	0.5	0.49	0.43	0.931363	0.882498	0.364905	0.175833	0.188754	0.357591	-1.02405	-1.92562	-2.94967
YGR096W	|| TPC1 || Mitochondrial membrane transporter that mediates uptake of the essential cofactor thiamine pyrophosphate (ThPP) into mitochondria; expression appears to be regulated by carbon source; member of the mitochondrial carrier family || thiamin transmembrane transporter activity || integral to membrane || YGR096W || thiamin pyrophosphate transport || || 6658063	0.16	0.08	-0.4	-0.0533333	0.382048	0.423432	-0.377011	0.351213	0.33599	0.646917	-1.75	-0.41	-0.01	-0.723333	-0.887146	-0.722465	-0.370964	0.8125	0.764996	0.644668	-1.11725	-0.397182	-1.51444
YDL056W	|| MBP1 || Transcription factor involved in regulation of cell cycle progression from G1 to S phase, forms a complex with Swi6p that binds to MluI cell cycle box regulatory element in promoters of DNA synthesis genes || sequence-specific DNA binding || MBF transcription complex || YDL056W || regulation of cell cycle || || 6656504	-0.57	0	0.4	-0.0566667	-0.979078	0.256868	0.782394	0.836229	0.39864	0.216991	NA	NA	NA	NA	NA	NA	NA	NA	NA	NA	-1.14065	NA	NA
YBL078C	|| ATG8 || Component of autophagosomes and Cvt vesicles; undergoes conjugation to phosphatidylethanolamine (PE); Atg8p-PE is anchored to membranes, is involved in phagophore expansion, and may mediate membrane fusion during autophagosome formation || molecular_function || cytoplasmic vesicle || YBL078C || lipoprotein metabolic process || || 6659030	0.76	0.05	-0.98	-0.0566667	1.50078	0.36097	-1.21758	0.066706	0.359061	0.888308	-1.33	0.37	-0.59	-0.516667	-0.514573	0.653218	-1.22457	0.696574	0.256808	0.889632	-1.6721	-0.798214	-2.47032
YKL225W	|| || Dubious open reading frame unlikely to encode a functional protein, based on available experimental and comparative sequence data || || || YKL225W || || || 6660057	-0.02	-0.96	0.81	-0.0566667	0.0464277	-1.7419	1.37659	0.481485	0.959237	0.0843195	-0.73	0.28	-0.28	-0.243333	0.0176734	0.494485	-0.768333	0.49295	0.310482	0.778855	-1.40956	-0.923704	-2.33327
YHR010W	|| RPL27A || Protein component of the large (60S) ribosomal subunit, nearly identical to Rpl27Bp and has similarity to rat L27 ribosomal protein || structural constituent of ribosome || ribonucleoprotein complex || YHR010W || translation || || 12557161	-0.36	0.38	-0.19	-0.0566667	-0.587521	1.04805	-0.0726672	0.721573	0.147308	0.528965	NA	NA	NA	NA	NA	NA	NA	NA	NA	NA	-1.25007	NA	NA
YDR059C	|| UBC5 || Ubiquitin-conjugating enzyme that mediates selective degradation of short-lived, abnormal, or excess proteins, including histone H3; central component of the cellular stress response; expression is heat inducible || small conjugating protein ligase activity || proteasome complex || YDR059C || regulation of protein metabolic process || || 6658492	-0.21	0.23	-0.19	-0.0566667	-0.307838	0.73574	-0.0726672	0.620897	0.230945	0.528965	-1.48	0.15	0.85	-0.16	-0.647635	0.265205	0.89473	0.741389	0.395426	0.185466	-1.12005	-1.26463	-2.38467
YDL197C	|| ASF2 || Anti-silencing protein that causes derepression of silent loci when overexpressed || molecular_function || nucleus || YDL197C || chromatin silencing at silent mating-type cassette || || 6656760	-0.37	0.1	0.1	-0.0566667	-0.606167	0.465073	0.347617	0.727798	0.32094	0.364064	-0.52	-0.07	0.49	-0.0333333	0.20396	-0.122809	0.364905	0.419192	0.548871	0.357591	-1.07039	-1.08473	-2.15512
YGR015C	|| || Putative protein of unknown function; green fluorescent protein (GFP)-fusion protein localizes to the mitochondrion || hydrolase activity || mitochondrion || YGR015C || biological_process || || 6658061	-0.02	0.04	-0.19	-0.0566667	0.0464277	0.34015	-0.0726672	0.481485	0.366872	0.528965	-0.77	-0.22	-0.01	-0.333333	-0.0178097	-0.387363	-0.370964	0.507105	0.650756	0.644668	-1.02948	-0.672148	-1.70162
YBR079C	|| RPG1 || eIF3a subunit of the core complex of translation initiation factor 3 (eIF3), essential for translation; part of a subcomplex (Prt1p-Rpg1p-Nip1p) that stimulates binding of mRNA and tRNA(i)Met to ribosomes || translation initiation factor activity || multi-eIF complex || YBR079C || regulation of translation || || 6658854	-0.09	-0.1	0.02	-0.0566667	-0.0840913	0.0486628	0.231677	0.533508	0.480594	0.408395	-1.71	-0.1	0.72	-0.363333	-0.851663	-0.175719	0.703405	0.802799	0.569743	0.240902	-0.980001	-0.957874	-1.93787
YBR031W	|| RPL4A || N-terminally acetylated protein component of the large (60S) ribosomal subunit, nearly identical to Rpl4Bp and has similarity to E. coli L4 and rat L4 ribosomal proteins || structural constituent of ribosome || ribonucleoprotein complex || YBR031W || regulation of translation || || 6659375	0.01	0.01	-0.19	-0.0566667	0.102364	0.277688	-0.0726672	0.459234	0.390626	0.528965	-1.43	0.28	-0.18	-0.443333	-0.603281	0.494485	-0.621159	0.726839	0.310482	0.732753	-1.02278	-0.781568	-1.80435
YDR012W	|| RPL4B || Protein component of the large (60S) ribosomal subunit, nearly identical to Rpl4Ap and has similarity to E. coli L4 and rat L4 ribosomal proteins || structural constituent of ribosome || ribonucleoprotein complex || YDR012W || regulation of translation || || 12557214	-0.1	0.11	-0.19	-0.06	-0.102737	0.485894	-0.0726672	0.540914	0.313521	0.528965	-2.34	-0.52	-0.01	-0.956667	-1.41052	-0.916472	-0.370964	0.920807	0.82029	0.644668	-1.04718	-0.312528	-1.35971
YIL046W	|| MET30 || F-box protein containing five copies of the WD40 motif, controls cell cycle function, sulfur metabolism, and methionine biosynthesis as part of the ubiquitin ligase complex; interacts with and regulates Met4p, localizes within the nucleus || small conjugating protein ligase activity || nuclear SCF ubiquitin ligase complex || YIL046W || response to cadmium ion || || 6656824	0.34	-0.33	-0.19	-0.06	0.717668	-0.430209	-0.0726672	0.236481	0.666478	0.528965	NA	NA	NA	NA	NA	NA	NA	NA	NA	NA	-1.07899	NA	NA
YOR392W	|| || Dubious open reading frame unlikely to encode a protein, based on available experimental and comparative sequence data; gene expression induced by heat || || || YOR392W || || || 6657663	-0.15	0.16	-0.19	-0.06	-0.195965	0.589996	-0.0726672	0.577681	0.277597	0.528965	-1.39	-0.59	-0.01	-0.663333	-0.567798	-1.03993	-0.370964	0.714914	0.850814	0.644668	-1.07147	-0.406576	-1.47805
YPL081W	|| RPS9A || Protein component of the small (40S) ribosomal subunit; nearly identical to Rps9Bp and has similarity to E. coli S4 and rat S9 ribosomal proteins || rRNA binding || small-subunit processome || YPL081W || ribosome biogenesis || || 6658180	-0.42	-0.07	0.31	-0.06	-0.699395	0.111124	0.651961	0.757847	0.455759	0.257213	-1.07	-0.3	-0.01	-0.46	-0.283933	-0.528459	-0.370964	0.611769	0.701409	0.644668	-1.05139	-0.558105	-1.6095
YOR347C	|| PYK2 || Pyruvate kinase that appears to be modulated by phosphorylation; PYK2 transcription is repressed by glucose, and Pyk2p may be active under low glycolytic flux || metal ion binding || cytosol || YOR347C || glycolysis || || 6658014	-0.08	-0.2	0.1	-0.06	-0.0654457	-0.159542	0.347617	0.52609	0.563379	0.364064	-0.86	-0.2	0.28	-0.26	-0.0976467	-0.352089	0.0558401	0.538894	0.637614	0.477735	-0.966961	-0.784752	-1.75171
YGL096W	|| TOS8 || Homeodomain-containing protein and putative transcription factor found associated with chromatin; target of SBF transcription factor; induced during meiosis and under cell-damaging conditions; similar to Cup9p transcription factor || sequence-specific DNA binding || nucleus || YGL096W || regulation of transcription || || 6659560	0.34	-1.12	0.6	-0.06	0.717668	-2.07503	1.07225	0.236481	0.981008	0.141805	-0.06	0.43	0.76	0.376667	0.612015	0.75904	0.762274	0.270264	0.223914	0.222948	-1.48284	-1.86993	-3.35277
YDR382W	|| RPP2B || Ribosomal protein P2 beta, a component of the ribosomal stalk, which is involved in the interaction between translational elongation factors and the ribosome; regulates the accumulation of P1 (Rpp1Ap and Rpp1Bp) in the cytoplasm || structural constituent of ribosome || ribonucleoprotein complex || YDR382W || translational elongation || || 6658272	0.06	-0.27	0.02	-0.0633333	0.195592	-0.305286	0.231677	0.422465	0.619926	0.408395	-2.59	-0.53	-0.35	-1.15667	-1.63229	-0.934109	-0.871354	0.948691	0.824876	0.80822	-0.97079	-0.198957	-1.16975
YDR322W	|| MRPL35 || Mitochondrial ribosomal protein of the large subunit || structural constituent of ribosome || ribonucleoprotein complex || YDR322W || mitochondrial translation || || 12557286	0.09	-0.68	0.4	-0.0633333	0.251529	-1.15893	0.782394	0.400703	0.876757	0.216991	-2.47	-0.06	0.08	-0.816667	-1.52584	-0.105172	-0.238507	0.936475	0.54188	0.594256	-1.11786	-0.520627	-1.63848
YGL247W	|| BRR6 || Essential nuclear envelope integral membrane protein required for nuclear transport; depletion alters nucleoporin distribution and nuclear envelope morphology, suggesting a role in the spatial organization of nuclear pores || molecular_function || intrinsic to membrane || YGL247W || nuclear import || || 6657888	-0.11	0.1	-0.19	-0.0666667	-0.121382	0.465073	-0.0726672	0.548306	0.32094	0.528965	-0.88	-0.53	0.49	-0.306667	-0.115388	-0.934109	0.364905	0.545931	0.824876	0.357591	-1.03113	-0.793087	-1.82421
YEL003W	|| GIM4 || Subunit of the heterohexameric cochaperone prefoldin complex which binds specifically to cytosolic chaperonin and transfers target proteins to it || unfolded protein binding || prefoldin complex || YEL003W || negative regulation of protein metabolic process || || 6658490	-0.09	0.08	-0.19	-0.0666667	-0.0840913	0.423432	-0.0726672	0.533508	0.33599	0.528965	-2.07	0.07	1.26	-0.246667	-1.17101	0.124109	1.49814	0.879203	0.450615	0.0670481	-1.02311	-1.57572	-2.59883
YIR005W	|| IST3 || Component of the U2 snRNP, required for the first catalytic step of splicing and for spliceosomal assembly; interacts with Rds3p and is required for Mer1p-activated splicing || RNA splicing factor activity, transesterification mechanism || RES complex || YIR005W || RNA splicing || || 12557159	-0.1	0.08	-0.19	-0.07	-0.102737	0.423432	-0.0726672	0.540914	0.33599	0.528965	NA	NA	NA	NA	NA	NA	NA	NA	NA	NA	-1.01712	NA	NA
YBR191W	|| RPL21A || Protein component of the large (60S) ribosomal subunit, nearly identical to Rpl21Bp and has similarity to rat L21 ribosomal protein || structural constituent of ribosome || ribonucleoprotein complex || YBR191W || translation || || 12557304	-0.2	0.18	-0.19	-0.07	-0.289192	0.631637	-0.0726672	0.613783	0.263812	0.528965	-2.15	-0.27	0.65	-0.59	-1.24198	-0.475548	0.600383	0.892877	0.682802	0.274126	-1.06726	-0.776964	-1.84423
YFL002C	|| SPB4 || Putative ATP-dependent RNA helicase, nucleolar protein required for synthesis of 60S ribosomal subunits at a late step in the pathway; sediments with 66S pre-ribosomes in sucrose gradients || hydrolase activity || nucleolus || YFL002C || ribosome biogenesis || || 12557207	-0.1	0.29	-0.4	-0.07	-0.102737	0.860663	-0.377011	0.540914	0.194712	0.646917	-2.1	-0.16	0.15	-0.703333	-1.19762	-0.281541	-0.135486	0.884468	0.610852	0.553886	-1.16663	-0.523961	-1.69059
YGL100W	|| SEH1 || Nuclear pore protein that is part of the evolutionarily conserved Nup84p complex (Nup84p, Nup85p, Nup120p, Nup145p, and Seh1p); homologous to Sec13p || structural molecule activity || membrane || YGL100W || intracellular protein transmembrane transport || || 6659561	0.38	-1.41	0.81	-0.0733333	0.79225	-2.67882	1.37659	0.214107	0.996306	0.0843195	0.81	1.61	0.34	0.92	1.38377	2.8402	0.144144	0.083214	0.00225426	0.442693	-1.74505	-4.0807	-5.82574
YLR115W	|| CFT2 || Subunit of the mRNA cleavage and polyadenlylation factor (CPF); required for pre-mRNA cleavage, polyadenylation and poly(A) site recognition, 43% similarity with the mammalian CPSF-100 protein. || RNA binding || mRNA cleavage factor complex || YLR115W || cellular protein complex disassembly || || 6658730	-0.1	-0.43	0.31	-0.0733333	-0.102737	-0.638414	0.651961	0.540914	0.738398	0.257213	0.43	-0.07	0.99	0.45	1.04668	-0.122809	1.10077	0.147623	0.548871	0.135498	-0.988288	-1.95944	-2.94773
YNL075W	|| IMP4 || Component of the SSU processome, which is required for pre-18S rRNA processing; interacts with Mpp10p; member of a superfamily of proteins that contain a sigma(70)-like motif and associate with RNAs || single-stranded telomeric DNA binding || Mpp10 complex || YNL075W || ribosomal small subunit biogenesis || || 12557231	0.17	0.08	-0.48	-0.0766667	0.400693	0.423432	-0.492952	0.344323	0.33599	0.688977	-2.33	-0.21	-0.42	-0.986667	-1.40165	-0.369726	-0.974376	0.91949	0.644207	0.835065	-1.0985	-0.305707	-1.40421
YNL336W	|| COS1 || Protein of unknown function, member of the DUP380 subfamily of conserved, often subtelomerically-encoded proteins || molecular_function || integral to membrane || YNL336W || biological_process || || 6657847	0.26	-0.3	-0.19	-0.0766667	0.568503	-0.367748	-0.0726672	0.284847	0.643469	0.528965	-1.53	-0.47	-0.6	-0.866667	-0.691989	-0.828287	-1.23929	0.755528	0.796246	0.892381	-1.01343	-0.270152	-1.28359
YHR153C	|| SPO16 || Meiosis-specific protein involved in synaptonemal complex assembly; implicated in regulation of crossover formation; required for sporulation || molecular_function || condensed nuclear chromosome || YHR153C || ascospore formation || || 6658692	0.09	-0.13	-0.19	-0.0766667	0.251529	-0.0137988	-0.0726672	0.400703	0.505505	0.528965	-0.77	-0.16	1.15	0.0733333	-0.0178097	-0.281541	1.33625	0.507105	0.610852	0.0907335	-0.970026	-1.5512	-2.52122
YMR283C	|| RIT1 || 2'-O-ribosyl phosphate transferase, modifies the initiator methionine tRNA at position 64 to distinguish it from elongator methionine tRNA || transferase activity, transferring pentosyl groups || cytoplasm || YMR283C || charged-tRNA amino acid modification || || 6660145	-0.04	-0.21	0.02	-0.0766667	0.00913654	-0.180363	0.231677	0.496355	0.571566	0.408395	-1.03	-0.6	0.71	-0.306667	-0.24845	-1.05757	0.688687	0.598107	0.854874	0.24551	-0.936061	-0.90125	-1.83731
YIL076W	|| SEC28 || Epsilon-COP subunit of the coatomer; regulates retrograde Golgi-to-ER protein traffic; stabilizes Cop1p, the alpha-COP and the coatomer complex; non-essential for cell growth || structural molecule activity || cytoplasmic vesicle || YIL076W || establishment of protein localization || || 6660052	-0.01	-0.04	-0.19	-0.08	0.0650732	0.173586	-0.0726672	0.474058	0.431095	0.528965	-1.78	0.01	0.08	-0.563333	-0.913758	0.0182872	-0.238507	0.819578	0.492705	0.594256	-0.966169	-0.619849	-1.58602
YOR352W	|| || Putative protein of unknown function; expression levels regulated by Arg5,6p; green fluorescent protein (GFP)-fusion protein localizes to the cytoplasm and nucleus || molecular_function || cytoplasm || YOR352W || biological_process || || 6657835	-0.09	0.03	-0.19	-0.0833333	-0.0840913	0.319329	-0.0726672	0.533508	0.374738	0.528965	-1.08	-0.82	0.49	-0.47	-0.292804	-1.44558	0.364905	0.615164	0.925853	0.357591	-0.975704	-0.691081	-1.66678
YPL241C	|| CIN2 || GTPase-activating protein (GAP) for Cin4p; tubulin folding factor C involved in beta-tubulin (Tub2p) folding; mutants display increased chromosome loss and benomyl sensitivity; deletion complemented by human GAP, retinitis pigmentosa 2 || GTPase activator activity || microtubule || YPL241C || negative regulation of protein metabolic process || || 6658279	-0.31	-0.04	0.1	-0.0833333	-0.494294	0.173586	0.347617	0.689451	0.431095	0.364064	-1.1	-0.22	1.28	-0.0133333	-0.310545	-0.387363	1.52758	0.621927	0.650756	0.0633087	-0.965746	-1.59138	-2.55712
YOR204W	|| DED1 || ATP-dependent DEAD (Asp-Glu-Ala-Asp)-box RNA helicase, required for translation initiation of all yeast mRNAs; mutations in human DEAD-box DBY are a frequent cause of male infertility || RNA strand annealing activity || cytoplasm || YOR204W || regulation of transport || || 6657397	0.49	-0.68	-0.06	-0.0833333	0.997351	-1.15893	0.115736	0.159297	0.876757	0.453931	-1.98	-0.24	-0.45	-0.89	-1.09117	-0.422637	-1.01853	0.862402	0.66372	0.845786	-1.19792	-0.315045	-1.51297
YDL160C	|| DHH1 || Cytoplasmic DExD/H-box helicase, stimulates mRNA decapping, coordinates distinct steps in mRNA function and decay, interacts with both the decapping and deadenylase complexes, may have a role in mRNA export and translation || purine NTP-dependent helicase activity || cytoplasm || YDL160C || regulation of transport || || 6657541	-0.2	-0.03	-0.03	-0.0866667	-0.289192	0.194406	0.159214	0.613783	0.422929	0.43675	NA	NA	NA	NA	NA	NA	NA	NA	NA	NA	-0.945485	NA	NA
YOR359W	|| VTS1 || Post-transcriptional gene regulator, RNA-binding protein containing a SAM domain; shows genetic interactions with Vti1p, which is a v-SNARE involved in cis-Golgi membrane traffic || RNA binding || cytosol || YOR359W || protein transport || || 6657837	0.82	0.11	-1.19	-0.0866667	1.61265	0.485894	-1.52192	0.0534098	0.313521	0.935986	-0.57	-0.56	-0.01	-0.38	0.159606	-0.98702	-0.370964	0.436596	0.838183	0.644668	-1.80484	-0.627245	-2.43209
YEL036C	|| ANP1 || Subunit of the alpha-1,6 mannosyltransferase complex; type II membrane protein; has a role in retention of glycosyltransferases in the Golgi; involved in osmotic sensitivity and resistance to aminonitrophenyl propanediol || mannosyltransferase activity || integral to membrane || YEL036C || protein amino acid N-linked glycosylation || || 6659334	-0.29	0.22	-0.19	-0.0866667	-0.457003	0.714919	-0.0726672	0.676165	0.237329	0.528965	NA	NA	NA	NA	NA	NA	NA	NA	NA	NA	-1.07117	NA	NA
YMR239C	|| RNT1 || RNAase III; involved in rDNA transcription and rRNA processing; also cleaves a stem-loop structure at the 3' end of U2 snRNA to ensure formation of the correct U2 3' end || hydrolase activity || nucleolus || YMR239C || U5 snRNA 3'-end processing || || 6659582	-0.17	0.1	-0.19	-0.0866667	-0.233256	0.465073	-0.0726672	0.592219	0.32094	0.528965	-0.29	0.56	1.33	0.533333	0.407988	0.98832	1.60116	0.341641	0.161498	0.0546703	-0.997668	-2.52051	-3.51818
YDL203C	|| ACK1 || Protein that functions upstream of Pkc1p in the cell wall integrity pathway; GFP-fusion protein expression is induced in response to the DNA-damaging agent MMS; non-tagged Ack1p is detected in purified mitochondria || binding || mitochondrion || YDL203C || positive regulation of signal transduction || || 6658680	-0.15	0.23	-0.35	-0.09	-0.195965	0.73574	-0.304548	0.577681	0.230945	0.619645	-2.02	-0.15	0.99	-0.393333	-1.12666	-0.263904	1.10077	0.870056	0.604073	0.135498	-1.08266	-1.14743	-2.23009
YLR113W	|| HOG1 || Mitogen-activated protein kinase involved in osmoregulation via three independent osmosensors; mediates the recruitment and activation of RNA Pol II at Hot1p-dependent promoters; localization regulated by Ptp2p and Ptp3p || transferase activity || cytoplasm || YLR113W || response to arsenic || || 6656635	0.21	-0.71	0.23	-0.09	0.475276	-1.22139	0.536021	0.317295	0.889031	0.295972	0.86	-0.4	-0.01	0.15	1.42813	-0.704828	-0.370964	0.0766277	0.759541	0.644668	-1.07837	-1.42573	-2.5041
YBR056W	|| || Putative cytoplasmic protein of unknown function || cation binding || cytoplasm || YBR056W || cellular carbohydrate metabolic process || || 6656931	0.71	0	-0.98	-0.09	1.40755	0.256868	-1.21758	0.0796316	0.39864	0.888308	-0.88	0.5	0.17	-0.07	-0.115388	0.882498	-0.106051	0.545931	0.188754	0.542229	-1.54977	-1.25278	-2.80255
YBR039W	|| ATP3 || Gamma subunit of the F1 sector of mitochondrial F1F0 ATP synthase, which is a large, evolutionarily conserved enzyme complex required for ATP synthesis || proton-transporting ATPase activity, rotational mechanism || proton-transporting ATP synthase complex, catalytic core F(1) || YBR039W || oxidation reduction || || 6657120	0.32	-0.4	-0.19	-0.09	0.680377	-0.575953	-0.0726672	0.248133	0.717676	0.528965	-0.07	0.94	-0.01	0.286667	0.603145	1.65852	-0.370964	0.273206	0.0486058	0.644668	-1.02596	-2.06749	-3.09345
YDL228C	|| || Dubious open reading frame unlikely to encode a protein, based on available experimental and comparative sequence data; almost completely overlaps the verified gene SSB1 || || || YDL228C || || || 6658499	-0.3	0.22	-0.19	-0.09	-0.475648	0.714919	-0.0726672	0.682837	0.237329	0.528965	-1.68	0.31	0.57	-0.266667	-0.82505	0.547396	0.482644	0.795328	0.292053	0.314674	-1.0669	-1.13613	-2.20303
YDL216C	|| RRI1 || Catalytic subunit of the COP9 signalosome (CSN) complex that acts as an isopeptidase in cleaving the ubiquitin-like protein Nedd8 from SCF ubiquitin ligases; metalloendopeptidase involved in the adaptation to pheromone signaling || metal ion binding || signalosome || YDL216C || regulation of signal transduction || || 6658496	-0.25	0.16	-0.19	-0.0933333	-0.38242	0.589996	-0.0726672	0.648925	0.277597	0.528965	-1.79	-0.33	0.56	-0.52	-0.922629	-0.581369	0.467927	0.8219	0.719504	0.319919	-1.02096	-0.723108	-1.74407
YOR319W	|| HSH49 || U2-snRNP associated splicing factor with similarity to the mammalian splicing factor SAP49; proposed to function as a U2-snRNP assembly factor along with Hsh155p and binding partner Cus1p; contains two RNA recognition motifs (RRM) || RNA splicing factor activity, transesterification mechanism || U2 snRNP || YOR319W || mRNA processing || || 6660018	0.03	-0.12	-0.19	-0.0933333	0.139655	0.00702172	-0.0726672	0.444466	0.497199	0.528965	-0.61	0.54	-0.22	-0.0966667	0.124123	0.953046	-0.680029	0.450609	0.170283	0.751757	-0.932205	-1.23895	-2.17116
YPR031W	|| NTO1 || Subunit of the NuA3 histone acetyltransferase complex that acetylates histone H3; contains PHD finger domain that interacts with methylated histone H3 || metal ion binding || NuA3 histone acetyltransferase complex || YPR031W || regulation of transcription || || 6660100	0.37	0.03	-0.69	-0.0966667	0.773605	0.319329	-0.797296	0.219582	0.374738	0.78736	-1.96	0.29	0.44	-0.41	-1.07343	0.512122	0.291318	0.858461	0.304283	0.385404	-1.1885	-0.997086	-2.18559
YDR147W	|| EKI1 || Ethanolamine kinase, primarily responsible for phosphatidylethanolamine synthesis via the CDP-ethanolamine pathway; exhibits some choline kinase activity, thus contributing to phosphatidylcholine synthesis via the CDP-choline pathway || transferase activity || cytoplasm || YDR147W || phosphatidylcholine biosynthetic process || || 6656627	-0.18	0.08	-0.19	-0.0966667	-0.251901	0.423432	-0.0726672	0.599441	0.33599	0.528965	-1.4	-0.47	-0.01	-0.626667	-0.576669	-0.828287	-0.370964	0.717918	0.796246	0.644668	-0.9725	-0.433542	-1.40604
YDR088C	|| SLU7 || RNA splicing factor, required for ATP-independent portion of 2nd catalytic step of spliceosomal RNA splicing; interacts with Prp18p; contains zinc knuckle domain || metal ion binding || spliceosomal complex || YDR088C || RNA splicing || || 12557176	-0.3	0.41	-0.4	-0.0966667	-0.475648	1.11051	-0.377011	0.682837	0.13339	0.646917	-2.39	-0.3	-0.43	-1.04	-1.45488	-0.528459	-0.989093	0.927148	0.701409	0.838691	-1.22971	-0.263277	-1.49299
YHR161C	|| YAP1801 || Protein involved in clathrin cage assembly; binds Pan1p and clathrin; homologous to Yap1802p, member of the AP180 protein family || clathrin binding || actin cortical patch || YHR161C || cell division || || 6658328	0.04	-0.47	0.13	-0.1	0.158301	-0.721696	0.391095	0.43711	0.764759	0.347863	0.93	0.59	0.17	0.563333	1.49022	1.04123	-0.106051	0.0680829	0.148884	0.542229	-0.934476	-2.25993	-3.19441
YJR075W	|| HOC1 || Alpha-1,6-mannosyltransferase involved in cell wall mannan biosynthesis; subunit of a Golgi-localized complex that also contains Anp1p, Mnn9p, Mnn11p, and Mnn10p; identified as a suppressor of a cell lysis sensitive pkc1-371 allele || transferase activity, transferring glycosyl groups || integral to membrane || YJR075W || substituted mannan metabolic process || || 6658609	0.21	-0.32	-0.19	-0.1	0.475276	-0.409389	-0.0726672	0.317295	0.658873	0.528965	0.7	0.36	0.61	0.556667	1.28619	0.635581	0.541513	0.0991876	0.262525	0.294077	-0.956308	-2.11591	-3.07222
YDR007W	|| TRP1 || Phosphoribosylanthranilate isomerase that catalyzes the third step in tryptophan biosynthesis; in 2004, the sequence of TRP1 from strain S228C was updated by changing the previously annotated internal STOP (TAA) to serine (TCA) || isomerase activity || cytoplasm || YDR007W || aromatic amino acid family biosynthetic process || || 6659384	-1.11	0	0.81	-0.1	-1.98594	0.256868	1.37659	0.97648	0.39864	0.0843195	NA	NA	NA	NA	NA	NA	NA	NA	NA	NA	-1.48383	NA	NA
YKR002W	|| PAP1 || Poly(A) polymerase, one of three factors required for mRNA 3'-end polyadenylation, forms multiprotein complex with polyadenylation factor I (PF I), also required for mRNA nuclear export; may also polyadenylate rRNAs || nucleotidyltransferase activity || mRNA cleavage and polyadenylation specificity factor complex || YKR002W || snoRNA polyadenylation || || 6657989	0.21	-0.04	-0.48	-0.103333	0.475276	0.173586	-0.492952	0.317295	0.431095	0.688977	-0.52	-0.41	-0.47	-0.466667	0.20396	-0.722465	-1.04796	0.419192	0.764996	0.852672	-1.02576	-0.563145	-1.5889
YER156C	|| || Putative protein of unknown function; interacts with Hsp82p and copurifies with Ipl1p; expression is copper responsive and downregulated in strains deleted for MAC1, a copper-responsive transcription factor; similarity to mammalian MYG1 || molecular_function || cytoplasm || YER156C || biological_process || || 6658294	-0.09	-0.03	-0.19	-0.103333	-0.0840913	0.194406	-0.0726672	0.533508	0.422929	0.528965	-0.18	0.78	-0.01	0.196667	0.505566	1.37633	-0.370964	0.306581	0.0843593	0.644668	-0.923165	-1.77799	-2.70115
YJL189W	|| RPL39 || Protein component of the large (60S) ribosomal subunit, has similarity to rat L39 ribosomal protein; required for ribosome biogenesis; loss of both Rpl31p and Rpl39p confers lethality; also exhibits genetic interactions with SIS1 and PAB1 || structural constituent of ribosome || ribonucleoprotein complex || YJL189W || translation || || 6659611	-0.04	-0.08	-0.19	-0.103333	0.00913654	0.0903038	-0.0726672	0.496355	0.464023	0.528965	-0.2	0.4	1.31	0.503333	0.487825	0.706129	1.57173	0.312837	0.240054	0.0580066	-0.914242	-2.3609	-3.27514
YGR074W	|| SMD1 || Core Sm protein Sm D1; part of heteroheptameric complex (with Smb1p, Smd2p, Smd3p, Sme1p, Smx3p, and Smx2p) that is part of the spliceosomal U1, U2, U4, and U5 snRNPs; homolog of human Sm D1 || RNA splicing factor activity, transesterification mechanism || U4/U6 x U5 tri-snRNP complex || YGR074W || mRNA metabolic process || || 6660288	0.1	-0.55	0.14	-0.103333	0.270174	-0.88826	0.405588	0.393513	0.8128	0.342523	-1.61	0.61	0.67	-0.11	-0.762955	1.0765	0.629818	0.777255	0.140851	0.264407	-0.960368	-1.5384	-2.49877
YOR055W	|| || Dubious open reading frame unlikely to encode a functional protein, based on available experimental and comparative sequence data || || || YOR055W || || || 6657753	-0.26	0.13	-0.19	-0.106667	-0.401066	0.527535	-0.0726672	0.655814	0.298911	0.528965	NA	NA	NA	NA	NA	NA	NA	NA	NA	NA	-0.98425	NA	NA
YKL005C	|| BYE1 || Negative regulator of transcription elongation, contains a TFIIS-like domain and a PHD finger, multicopy suppressor of temperature-sensitive ess1 mutations, probably binds RNA polymerase II large subunit || metal ion binding || nucleus || YKL005C || regulation of transcription || || 6658606	0.03	-0.16	-0.19	-0.106667	0.139655	-0.0762603	-0.0726672	0.444466	0.530394	0.528965	0.56	-0.25	0.99	0.433333	1.162	-0.440274	1.10077	0.122617	0.670131	0.135498	-0.904136	-1.95336	-2.85749
YBR091C	|| TIM12 || Essential protein of the inner mitochondrial membrane, peripherally localized; component of the TIM22 complex, which is a twin-pore translocase that mediates insertion of numerous multispanning inner membrane proteins || metal ion binding || mitochondrial inner membrane protein insertion complex || YBR091C || intracellular protein transmembrane transport || || 6658673	-0.26	0.13	-0.19	-0.106667	-0.401066	0.527535	-0.0726672	0.655814	0.298911	0.528965	-1.27	-0.2	0.69	-0.26	-0.461349	-0.352089	0.659252	0.677726	0.637614	0.254867	-0.98425	-0.958075	-1.94233
YGL200C	|| EMP24 || Integral membrane component of endoplasmic reticulum-derived COPII-coated vesicles, which function in ER to Golgi transport || molecular_function || ER to Golgi transport vesicle || YGL200C || vesicle-mediated transport || || 6659564	0.61	-0.74	-0.19	-0.106667	1.2211	-1.28385	-0.0726672	0.111024	0.900403	0.528965	0.11	0.68	0.38	0.39	0.762819	1.19996	0.203014	0.222786	0.115077	0.419562	-1.27672	-1.96833	-3.24505
YPL268W	|| PLC1 || Phospholipase C, hydrolyzes phosphatidylinositol 4,5-biphosphate (PIP2) to generate the signaling molecules inositol 1,4,5-triphosphate (IP3) and 1,2-diacylglycerol (DAG); involved in regulating many cellular processes || hydrolase activity || condensed nuclear chromosome kinetochore || YPL268W || cellular lipid metabolic process || || 6657169	0.07	0.29	-0.69	-0.11	0.214238	0.860663	-0.797296	0.415181	0.194712	0.78736	NA	NA	NA	NA	NA	NA	NA	NA	NA	NA	-1.1962	NA	NA
YPR147C	|| || Putative protein of unknown function; green fluorescent protein (GFP)-fusion protein localizes to the cytoplasm and is induced in response to the DNA-damaging agent MMS || molecular_function || integral to membrane || YPR147C || biological_process || || 6659990	-0.12	0.09	-0.3	-0.11	-0.140028	0.444253	-0.232086	0.555681	0.32843	0.591764	NA	NA	NA	NA	NA	NA	NA	NA	NA	NA	-0.966583	NA	NA
YDL011C	|| || Dubious open reading frame unlikely to encode a protein, based on available experimental and comparative sequence data; overlaps the uncharacterized ORF YDL010W || || || YDL011C || || || 6659306	-0.28	0.14	-0.19	-0.11	-0.438357	0.548355	-0.0726672	0.669436	0.291724	0.528965	-1	-0.08	0.19	-0.296667	-0.221838	-0.140445	-0.0766162	0.58778	0.555846	0.530536	-0.985892	-0.761116	-1.74701
YKL160W	|| ELF1 || Transcription elongation factor that contains a conserved zinc finger domain; implicated in the maintenance of proper chromatin structure in actively transcribed regions; deletion inhibits Brome mosaic virus (BMV) gene expression || metal ion binding || nucleus || YKL160W || regulation of transcription || || 6656588	-0.24	-0.24	0.14	-0.113333	-0.363775	-0.242824	0.405588	0.641987	0.595929	0.342523	0.87	-0.05	-0.01	0.27	1.437	-0.0875346	-0.370964	0.0753593	0.534877	0.644668	-0.88259	-1.58527	-2.46786
YPL156C	|| PRM4 || Pheromone-regulated protein, predicted to have 1 transmembrane segment; transcriptionally regulated by Ste12p during mating and by Cat8p during the diauxic shift || protein disulfide oxidoreductase activity || integral to membrane || YPL156C || cell redox homeostasis || || 6657654	-0.06	-0.09	-0.19	-0.113333	-0.0281546	0.0694833	-0.0726672	0.511231	0.472302	0.528965	NA	NA	NA	NA	NA	NA	NA	NA	NA	NA	-0.893736	NA	NA
YHR060W	|| VMA22 || Peripheral membrane protein that is required for vacuolar H+-ATPase (V-ATPase) function, although not an actual component of the V-ATPase complex; functions in the assembly of the V-ATPase; localized to the yeast endoplasmic reticulum (ER) || unfolded protein binding || extrinsic to endoplasmic reticulum membrane || YHR060W || vacuolar proton-transporting V-type ATPase complex assembl…	0.2	0.15	-0.69	-0.113333	0.45663	0.569176	-0.797296	0.323968	0.284618	0.78736	-0.45	-0.13	0.35	-0.0766667	0.266055	-0.22863	0.158862	0.395098	0.590422	0.436889	-1.13906	-0.991761	-2.13082
YER009W	|| NTF2 || Nuclear envelope protein, interacts with GDP-bound Gsp1p and with proteins of the nuclear pore to transport Gsp1p into the nucleus where it is an essential player in nucleocytoplasmic transport || Ran GTPase binding || cytoplasm || YER009W || protein transport || || 6659792	0.66	0.18	-1.19	-0.116667	1.31433	0.631637	-1.52192	0.0943683	0.263812	0.935986	0.87	-0.28	0.28	0.29	1.437	-0.493185	0.0558401	0.0753593	0.689059	0.477735	-1.63261	-1.60542	-3.23803
YNL175C	|| NOP13 || Nucleolar protein found in preribosomal complexes; contains an RNA recognition motif (RRM) || RNA binding || preribosome || YNL175C || biological_process || || 6656539	-0.27	0.17	-0.25	-0.116667	-0.419711	0.610817	-0.159623	0.662652	0.27066	0.563411	-0.8	-0.37	0.49	-0.226667	-0.044422	-0.651917	0.364905	0.517716	0.742773	0.357591	-0.995465	-0.861666	-1.85713
YDR056C	|| || Putative protein of unknown function; green fluorescent protein (GFP)-fusion protein localizes to the endoplasmic retiuculum; YDR056C is not an essential protein || molecular_function || endoplasmic reticulum || YDR056C || biological_process || || 6658491	-0.25	0.09	-0.19	-0.116667	-0.38242	0.444253	-0.0726672	0.648925	0.32843	0.528965	-1.79	0.2	1.44	-0.05	-0.922629	0.353389	1.76306	0.8219	0.361898	0.0389456	-0.947936	-1.93614	-2.88407
YPR135W	|| CTF4 || Chromatin-associated protein, required for sister chromatid cohesion; interacts with DNA polymerase alpha (Pol1p) and may link DNA synthesis to sister chromatid cohesion || DNA binding || nuclear replication fork || YPR135W || regulation of cell cycle || || 6659371	0.47	0	-0.82	-0.116667	0.96006	0.256868	-0.985699	0.168512	0.39864	0.83786	-1.27	-0.56	0.49	-0.446667	-0.461349	-0.98702	0.364905	0.677726	0.838183	0.357591	-1.24962	-0.69222	-1.94184
YOR056C	|| NOB1 || Essential nuclear protein involved in proteasome maturation and synthesis of 40S ribosomal subunits; required for cleavage of the 20S pre-rRNA to generate the mature 18S rRNA || metal ion binding || preribosome || YOR056C || proteasome assembly || || 6659837	-0.09	-0.36	0.1	-0.116667	-0.0840913	-0.492671	0.347617	0.533508	0.688877	0.364064	-1.67	-0.49	0.54	-0.54	-0.81618	-0.863561	0.438492	0.792801	0.806085	0.330515	-0.87354	-0.675264	-1.5488
YBR152W	|| SPP381 || mRNA splicing factor, component of U4/U6.U5 tri-snRNP; interacts genetically and physically with Prp38p || RNA splicing factor activity, transesterification mechanism || U4/U6 x U5 tri-snRNP complex || YBR152W || RNA splicing || || 6660029	0.03	-0.48	0.1	-0.116667	0.139655	-0.742517	0.347617	0.444466	0.771113	0.364064	-1.61	0.65	0.17	-0.263333	-0.762955	1.14705	-0.106051	0.777255	0.12568	0.542229	-0.903866	-1.27599	-2.17985
YLR139C	|| SLS1 || Mitochondrial membrane protein that coordinates expression of mitochondrially-encoded genes; may facilitate delivery of mRNA to membrane-bound translation machinery || molecular_function || mitochondrial nucleoid || YLR139C || mitochondrial translation || || 6659652	0.41	-0.99	0.23	-0.116667	0.848187	-1.80436	0.536021	0.198167	0.964413	0.295972	NA	NA	NA	NA	NA	NA	NA	NA	NA	NA	-1.24746	NA	NA
YBR142W	|| MAK5 || Essential nucleolar protein, putative DEAD-box RNA helicase required for maintenance of M1 dsRNA virus; involved in biogenesis of large (60S) ribosomal subunits || hydrolase activity || nucleolus || YBR142W || ribosome biogenesis || || 6656813	-0.04	-0.26	-0.06	-0.12	0.00913654	-0.284465	0.115736	0.496355	0.611973	0.453931	-2.62	-0.82	0.12	-1.10667	-1.6589	-1.44558	-0.179638	0.951432	0.925853	0.571282	-0.860485	-0.29823	-1.15872
YPL046C	|| ELC1 || Elongin C, involved in transcription elongation as a heterodimer with Ela1p; required for ubiquitin-dependent degradation of Rpo21p; plays a role in global genomic nucleotide excision repair; expression highly upregulated during sporulation || ubiquitin-protein ligase activity || Cul3-RING ubiquitin ligase complex || YPL046C || protein ubiquitination during ubiquitin-dependent protein …	-0.05	-0.12	-0.19	-0.12	-0.00950902	0.00702172	-0.0726672	0.503793	0.497199	0.528965	-1.87	0.06	0.04	-0.59	-0.993595	0.106472	-0.297377	0.83979	0.457604	0.616911	-0.877791	-0.625117	-1.50291
YPR101W	|| SNT309 || Component of NineTeen complex (NTC) containing Prp19p involved in mRNA splicing, interacts physically and genetically with Prp19p || RNA splicing factor activity, transesterification mechanism || spliceosomal complex || YPR101W || mRNA metabolic process || || 6660483	-0.15	-0.02	-0.19	-0.12	-0.195965	0.215227	-0.0726672	0.577681	0.414795	0.528965	-1.72	0.49	-0.01	-0.413333	-0.860533	0.864861	-0.370964	0.805252	0.193557	0.644668	-0.897052	-0.997922	-1.89497
YLR382C	|| NAM2 || Mitochondrial leucyl-tRNA synthetase, also has a direct role in splicing of several mitochondrial group I introns; indirectly required for mitochondrial genome maintenance || ligase activity || mitochondrial matrix || YLR382C || mitochondrial translation || || 6656919	0.05	-0.01	-0.4	-0.12	0.176947	0.236047	-0.377011	0.429775	0.406698	0.646917	-0.67	-0.02	-0.22	-0.303333	0.0708981	-0.0346237	-0.680029	0.471739	0.51381	0.751757	-0.946638	-0.739418	-1.68606
YNL010W	|| || Putative protein of unknown function with similarity to phosphoserine phosphatases; green fluorescent protein (GFP)-fusion protein localizes to the cytoplasm and nucleus; homozygous diploid mutant shows an increase in glycogen accumulation || phosphatase activity || cytoplasm || YNL010W || metabolic process || || 6659663	0.38	-0.55	-0.19	-0.12	0.79225	-0.88826	-0.0726672	0.214107	0.8128	0.528965	NA	NA	NA	NA	NA	NA	NA	NA	NA	NA	-1.03596	NA	NA
YHR215W	|| PHO12 || One of three repressible acid phosphatases, a glycoprotein that is transported to the cell surface by the secretory pathway; nearly identical to Pho11p; upregulated by phosphate starvation || hydrolase activity || fungal-type vacuole || YHR215W || biological_process || || 6659884	-0.23	-0.44	0.31	-0.12	-0.345129	-0.659235	0.651961	0.635001	0.745127	0.257213	-0.39	0.11	0.88	0.2	0.31928	0.194657	0.938883	0.374757	0.422831	0.173896	-0.914702	-1.55979	-2.4745
YDL115C	|| IWR1 || Protein of unknown function, deletion causes hypersensitivity to the K1 killer toxin || molecular_function || DNA-directed RNA polymerase II, holoenzyme || YDL115C || regulation of transcription || || 6656652	-0.07	-0.11	-0.19	-0.123333	-0.0468001	0.0278422	-0.0726672	0.518664	0.488894	0.528965	NA	NA	NA	NA	NA	NA	NA	NA	NA	NA	-0.872473	NA	NA
YOR141C	|| ARP8 || Nuclear actin-related protein involved in chromatin remodeling, component of chromatin-remodeling enzyme complexes || ATP-dependent 3'-5' DNA helicase activity || Ino80 complex || YOR141C || regulation of transcription || || 6657293	-0.72	-0.24	0.59	-0.123333	-1.25876	-0.242824	1.05775	0.895942	0.595929	0.145084	0.42	-2.06	-0.6	-0.746667	1.03781	-3.63256	-1.23929	0.149679	0.99986	0.892381	-1.11091	-0.874351	-1.98526
YNL073W	|| MSK1 || Mitochondrial lysine-tRNA synthetase, required for import of both aminoacylated and deacylated forms of tRNA(Lys) into mitochondria and for aminoacylation of mitochondrially encoded tRNA(Lys) || ligase activity || mitochondrial matrix || YNL073W || mitochondrial lysyl-tRNA aminoacylation || || 6658085	0.29	-0.47	-0.19	-0.123333	0.62444	-0.721696	-0.0726672	0.266169	0.764759	0.528965	NA	NA	NA	NA	NA	NA	NA	NA	NA	NA	-0.967891	NA	NA
YKL167C	|| MRP49 || Mitochondrial ribosomal protein of the large subunit, not essential for mitochondrial translation || structural constituent of ribosome || ribonucleoprotein complex || YKL167C || translation || || 6658519	0.17	-0.35	-0.19	-0.123333	0.400693	-0.47185	-0.0726672	0.344323	0.681483	0.528965	-0.5	0.36	1.07	0.31	0.221701	0.635581	1.21851	0.412273	0.262525	0.111515	-0.906152	-1.91831	-2.82447
YOL060C	|| MAM3 || Protein required for normal mitochondrial morphology, has similarity to hemolysins || molecular_function || integral to membrane || YOL060C || ion homeostasis || || 6658740	0.17	-0.35	-0.19	-0.123333	0.400693	-0.47185	-0.0726672	0.344323	0.681483	0.528965	-2	-0.56	0.65	-0.636667	-1.10892	-0.98702	0.600383	0.866267	0.838183	0.274126	-0.906152	-0.70106	-1.60721
YBL075C	|| SSA3 || ATPase involved in protein folding and the response to stress; plays a role in SRP-dependent cotranslational protein-membrane targeting and translocation; member of the heat shock protein 70 (HSP70) family; localized to the cytoplasm || unfolded protein binding || cytosol || YBL075C || response to stress || || 6656934	-0.06	-0.34	0.02	-0.126667	-0.0281546	-0.45103	0.231677	0.511231	0.674016	0.408395	-0.9	0.43	-0.01	-0.16	-0.13313	0.75904	-0.370964	0.552955	0.223914	0.644668	-0.851633	-1.09789	-1.94953
YOR044W	|| IRC23 || Putative protein of unknown function; green fluorescent protein (GFP)-fusion localizes to the ER; null mutant displays increased levels of spontaneous Rad52p foci || molecular_function || integral to membrane || YOR044W || biological_process || || 6657752	-0.37	0.18	-0.19	-0.126667	-0.606167	0.631637	-0.0726672	0.727798	0.263812	0.528965	-1.43	-0.47	-0.01	-0.636667	-0.603281	-0.828287	-0.370964	0.726839	0.796246	0.644668	-0.993268	-0.428179	-1.42145
YCR047C	|| BUD23 || Protein involved in bud-site selection; diploid mutants display a random budding pattern instead of the wild-type bipolar pattern || transferase activity || cytoplasm || YCR047C || RNA modification || || 6658051	0.31	0.17	-0.86	-0.126667	0.661731	0.610817	-1.04367	0.254072	0.27066	0.851681	-0.81	0.37	0.15	-0.0966667	-0.0532928	0.653218	-0.135486	0.521251	0.256808	0.553886	-1.23234	-1.12992	-2.36227
YPL018W	|| CTF19 || Outer kinetochore protein, required for accurate mitotic chromosome segregation; component of the kinetochore sub-complex COMA (Ctf19p, Okp1p, Mcm21p, Ame1p) that functions as a platform for kinetochore assembly || protein binding || cytoskeletal part || YPL018W || cell division || || 6659756	-0.23	0.03	-0.19	-0.13	-0.345129	0.319329	-0.0726672	0.635001	0.374738	0.528965	NA	NA	NA	NA	NA	NA	NA	NA	NA	NA	-0.900071	NA	NA
YDL225W	|| SHS1 || One of five related septins (Cdc3p, Cdc10p, Cdc11p, Cdc12p, Shs1p) that form a cortical filamentous collar at the mother-bud neck which is necessary for normal morphogenesis and cytokinesis || phosphoinositide binding || mating projection tip || YDL225W || multi-organism process || || 6656430	-0.71	0.28	0.03	-0.133333	-1.24012	0.839842	0.246169	0.892534	0.200498	0.402776	-1.42	0.32	-0.81	-0.636667	-0.59441	0.565033	-1.54835	0.723881	0.286026	0.939231	-1.1422	-0.711155	-1.85336
YDL087C	|| LUC7 || Essential protein associated with the U1 snRNP complex; splicing factor involved in recognition of 5' splice site; contains two zinc finger motifs; N-terminal zinc finger binds pre-mRNA || mRNA binding || ribonucleoprotein complex || YDL087C || mRNA metabolic process || || 6657033	-0.05	0.04	-0.39	-0.133333	-0.00950902	0.34015	-0.362519	0.503793	0.366872	0.641518	-1.5	-0.08	-0.01	-0.53	-0.665376	-0.140445	-0.370964	0.747095	0.555846	0.644668	-0.926024	-0.572334	-1.49836
YNL147W	|| LSM7 || Lsm (Like Sm) protein; part of heteroheptameric complexes (Lsm2p-7p and either Lsm1p or 8p): cytoplasmic Lsm1p complex involved in mRNA decay; nuclear Lsm8p complex part of U6 snRNP and possibly involved in processing tRNA, snoRNA, and rRNA || RNA splicing factor activity, transesterification mechanism || U4/U6 x U5 tri-snRNP complex || YNL147W || RNA splicing || || 6657736	0.11	-0.53	0.02	-0.133333	0.28882	-0.846619	0.231677	0.38636	0.801396	0.408395	0.28	-0.12	0.38	0.18	0.913622	-0.210993	0.203014	0.180458	0.583554	0.419562	-0.898081	-1.35475	-2.25283
YDL044C	|| MTF2 || Mitochondrial matrix protein that interacts with an N-terminal region of mitochondrial RNA polymerase (Rpo41p) and couples RNA processing and translation to transcription || RNA binding || mitochondrial matrix || YDL044C || cellular response to heat || || 6658772	0.14	0.18	-0.72	-0.133333	0.344757	0.631637	-0.840773	0.365139	0.263812	0.799763	-1.76	0.23	0.77	-0.253333	-0.896017	0.4063	0.776991	0.814878	0.342261	0.218582	-1.11329	-1.21494	-2.32822
YPL170W	|| DAP1 || Heme-binding protein involved in regulation of cytochrome P450 protein Erg11p; damage response protein, related to mammalian membrane progesterone receptors; mutations lead to defects in telomeres, mitochondria, and sterol synthesis || heme binding || membrane || YPL170W || cellular response to heat || || 6659747	-0.03	-0.02	-0.35	-0.133333	0.0277821	0.215227	-0.304548	0.488918	0.414795	0.619645	-1.97	-0.79	0.1	-0.886667	-1.0823	-1.39267	-0.209073	0.860441	0.91814	0.582804	-0.900787	-0.336847	-1.23763
YDR050C	|| TPI1 || Triose phosphate isomerase, abundant glycolytic enzyme; mRNA half-life is regulated by iron availability; transcription is controlled by activators Reb1p, Gcr1p, and Rap1p through binding sites in the 5' non-coding region || isomerase activity || mitochondrion || YDR050C || lipid biosynthetic process || || 6658677	-0.16	0.23	-0.48	-0.136667	-0.21461	0.73574	-0.492952	0.584964	0.230945	0.688977	-1.36	-0.06	-0.22	-0.546667	-0.541185	-0.105172	-0.680029	0.70581	0.54188	0.751757	-1.03116	-0.541331	-1.57249
YKR062W	|| TFA2 || TFIIE small subunit, involved in RNA polymerase II transcription initiation || general RNA polymerase II transcription factor activity || transcription factor TFIIE complex || YKR062W || regulation of transcription || || 6659997	-0.18	0.12	-0.35	-0.136667	-0.251901	0.506714	-0.304548	0.599441	0.306178	0.619645	-1.51	-0.47	0.28	-0.566667	-0.674247	-0.828287	0.0558401	0.749923	0.796246	0.477735	-0.944137	-0.544749	-1.48889
YPR043W	|| RPL43A || Protein component of the large (60S) ribosomal subunit, identical to Rpl43Bp and has similarity to rat L37a ribosomal protein; null mutation confers a dominant lethal phenotype || metal ion binding || ribonucleoprotein complex || YPR043W || translation || || 12557325	-0.49	0.09	-0.01	-0.136667	-0.829914	0.444253	0.188199	0.796706	0.32843	0.42536	-1.8	-0.04	0.34	-0.5	-0.9315	-0.0698976	0.144144	0.824202	0.527862	0.442693	-0.953502	-0.715342	-1.66884
YGR087C	|| PDC6 || Minor isoform of pyruvate decarboxylase, decarboxylates pyruvate to acetaldehyde, involved in amino acid catabolism; transcription is glucose- and ethanol-dependent, and is strongly induced during sulfur limitation || metal ion binding || cytoplasm || YGR087C || branched chain family amino acid catabolic process || || 6658242	0.15	-0.37	-0.19	-0.136667	0.363402	-0.513491	-0.0726672	0.358152	0.696196	0.528965	0.41	-0.14	-0.01	0.0866667	1.02894	-0.246267	-0.370964	0.151753	0.597262	0.644668	-0.879774	-1.23336	-2.11313
YDR061W	|| || Protein with similarity to ATP-binding cassette (ABC) transporter family members; lacks predicted membrane-spanning regions; transcriptionally activated by Yrm1p along with genes involved in multidrug resistance || nucleoside-triphosphatase activity || mitochondrion || YDR061W || biological_process || || 6658493	-0.27	0.05	-0.19	-0.136667	-0.419711	0.36097	-0.0726672	0.662652	0.359061	0.528965	-1.76	0.2	0.35	-0.403333	-0.896017	0.353389	0.158862	0.814878	0.361898	0.436889	-0.90012	-0.88995	-1.79007
YLR448W	|| RPL6B || Protein component of the large (60S) ribosomal subunit, has similarity to Rpl6Ap and to rat L6 ribosomal protein; binds to 5.8S rRNA || structural constituent of ribosome || ribonucleoprotein complex || YLR448W || regulation of translation || || 6656786	0.4	-0.63	-0.19	-0.14	0.829541	-1.05482	-0.0726672	0.203399	0.854247	0.528965	0.44	0.1	-0.01	0.176667	1.05555	0.17702	-0.370964	0.145586	0.429746	0.644668	-1.03664	-1.39433	-2.43097
YDL008W	|| APC11 || Catalytic core subunit of the Anaphase-Promoting Complex/Cyclosome (APC/C), which is a ubiquitin-protein ligase required for degradation of anaphase inhibitors, including mitotic cyclins, during the metaphase/anaphase transition || metal ion binding || anaphase-promoting complex || YDL008W || cell division || || 6659305	-0.42	0.4	-0.4	-0.14	-0.699395	1.08969	-0.377011	0.757847	0.137925	0.646917	NA	NA	NA	NA	NA	NA	NA	NA	NA	NA	-1.16993	NA	NA
YPL101W	|| ELP4 || Subunit of Elongator complex, which is required for modification of wobble nucleosides in tRNA; required for Elongator structural integrity || molecular_function || Elongator holoenzyme complex || YPL101W || regulation of transcription || || 6660071	0	0.01	-0.43	-0.14	0.0837188	0.277688	-0.420489	0.46664	0.390626	0.662936	-1.72	-0.15	1.57	-0.1	-0.860533	-0.263904	1.95438	0.805252	0.604073	0.0253281	-0.917786	-1.90938	-2.82716
YDR051C	|| DET1 || Protein involved in the non-vesicular transport of sterols in both directions between the endoplasmic reticulum and plasma membrane; deletion confers sensitivity to nickel || isomerase activity || cytoplasm || YDR051C || intracellular sterol transport || || 6656562	-0.4	0.38	-0.4	-0.14	-0.662104	1.04805	-0.377011	0.746048	0.147308	0.646917	-1.16	-1.25	0.99	-0.473333	-0.36377	-2.20397	1.10077	0.641985	0.986237	0.135498	-1.14816	-1.06656	-2.21472
YGR159C	|| NSR1 || Nucleolar protein that binds nuclear localization sequences, required for pre-rRNA processing and ribosome biogenesis || RNA binding || mitochondrion || YGR159C || response to stress || || 6659481	-0.3	-0.09	-0.03	-0.14	-0.475648	0.0694833	0.159214	0.682837	0.472302	0.43675	-0.76	-0.46	0.81	-0.136667	-0.00893891	-0.81065	0.835861	0.503566	0.791217	0.201617	-0.851229	-1.09512	-1.94635
YDR048C	|| || Dubious ORF unlikely to encode a functional protein, based on available experimental and comparative sequence data || || || YDR048C || || || 6658676	-0.18	0.23	-0.48	-0.143333	-0.251901	0.73574	-0.492952	0.599441	0.230945	0.688977	-1.48	-0.11	0.19	-0.466667	-0.647635	-0.193356	-0.0766162	0.741389	0.57666	0.530536	-1.02054	-0.644319	-1.66486
YDL046W	|| NPC2 || Functional homolog of human NPC2/He1, which is a cholesterol-binding protein whose deficiency causes Niemann-Pick type C2 disease involving retention of cholesterol in lysosomes || molecular_function || vacuole || YDL046W || intracellular sterol transport || || 6656664	-0.28	0.04	-0.19	-0.143333	-0.438357	0.34015	-0.0726672	0.669436	0.366872	0.528965	NA	NA	NA	NA	NA	NA	NA	NA	NA	NA	-0.88635	NA	NA
YHR133C	|| NSG1 || Protein involved in regulation of sterol biosynthesis; specifically stabilizes Hmg2p, one of two HMG-CoA isoenzymes that catalyze the rate-limiting step in sterol biosynthesis; homolog of mammalian INSIG proteins || protein binding || integral to membrane || YHR133C || establishment of protein localization || || 6656765	-0.34	0.1	-0.19	-0.143333	-0.55023	0.465073	-0.0726672	0.708919	0.32094	0.528965	1.04	-0.26	-0.01	0.256667	1.5878	-0.457911	-0.370964	0.0561657	0.676492	0.644668	-0.919553	-1.61093	-2.53048
YFR034C	|| PHO4 || Basic helix-loop-helix (bHLH) transcription factor of the myc-family; binds cooperatively with Pho2p to the PHO5 promoter; function is regulated by phosphorylation at multiple sites and by phosphate availability || sequence-specific DNA binding || cytoplasm || YFR034C || regulation of transcription || || 6656946	0.11	-0.35	-0.19	-0.143333	0.28882	-0.47185	-0.0726672	0.38636	0.681483	0.528965	NA	NA	NA	NA	NA	NA	NA	NA	NA	NA	-0.856127	NA	NA
YPR126C	|| || Dubious open reading frame unlikely to encode a functional protein, based on available experimental and comparative sequence data || || || YPR126C || || || 6658270	-0.25	0.01	-0.19	-0.143333	-0.38242	0.277688	-0.0726672	0.648925	0.390626	0.528965	NA	NA	NA	NA	NA	NA	NA	NA	NA	NA	-0.872618	NA	NA
YOR351C	|| MEK1 || Meiosis-specific serine/threonine protein kinase, functions in meiotic checkpoint, promotes recombination between homologous chromosomes by suppressing double strand break repair between sister chromatids || transferase activity || nucleus || YOR351C || meiotic recombination checkpoint || || 6659913	-0.01	-0.23	-0.19	-0.143333	0.0650732	-0.222004	-0.0726672	0.474058	0.587845	0.528965	-0.33	-0.16	0.73	0.08	0.372504	-0.281541	0.718122	0.354759	0.610852	0.236341	-0.83148	-1.29059	-2.12207
YDR047W	|| HEM12 || Uroporphyrinogen decarboxylase, catalyzes the fifth step in the heme biosynthetic pathway; localizes to both the cytoplasm and nucleus; a hem12 mutant has phenotypes similar to patients with porphyria cutanea tarda || carboxy-lyase activity || cytoplasm || YDR047W || heme biosynthetic process || || 6656561	-0.47	0.22	-0.19	-0.146667	-0.792623	0.714919	-0.0726672	0.786001	0.237329	0.528965	NA	NA	NA	NA	NA	NA	NA	NA	NA	NA	-1.0058	NA	NA
YGR037C	|| ACB1 || Acyl-CoA-binding protein, transports newly synthesized acyl-CoA esters from fatty acid synthetase (Fas1p-Fas2p) to acyl-CoA-consuming processes || lipid binding || cytoplasm || YGR037C || long-chain fatty acid transport || || 6659639	-0.29	-0.41	0.26	-0.146667	-0.457003	-0.596773	0.579498	0.676165	0.724671	0.281126	NA	NA	NA	NA	NA	NA	NA	NA	NA	NA	-0.860905	NA	NA
YHL013C	|| OTU2 || Protein of unknown function that may interact with ribosomes, based on co-purification experiments; member of the ovarian tumor-like (OTU) superfamily of predicted cysteine proteases; shows cytoplasmic localization || molecular_function || ribosome || YHL013C || biological_process || || 6656667	-0.06	-0.19	-0.19	-0.146667	-0.0281546	-0.138722	-0.0726672	0.511231	0.555165	0.528965	-1.14	-0.4	-0.01	-0.516667	-0.346028	-0.704828	-0.370964	0.635339	0.759541	0.644668	-0.823535	-0.507107	-1.33064
YGR073C	|| || Dubious open reading frame unlikely to encode a functional protein, extensively overlaps essential SMD1 gene encoding a U6 snRNP protein || || || YGR073C || || || 6658239	-0.19	-0.06	-0.19	-0.146667	-0.270547	0.131945	-0.0726672	0.60663	0.447514	0.528965	-1.18	-0.3	-0.01	-0.496667	-0.381512	-0.528459	-0.370964	0.648588	0.701409	0.644668	-0.842843	-0.532723	-1.37557
YDR197W	|| CBS2 || Mitochondrial translational activator of the COB mRNA; interacts with translating ribosomes, acts on the COB mRNA 5'-untranslated leader || coenzyme binding || mitochondrial inner membrane || YDR197W || pantothenate biosynthetic process || || 6658316	-0.26	0.14	-0.32	-0.146667	-0.401066	0.548355	-0.261071	0.655814	0.291724	0.602981	-1.92	1.17	0.46	-0.0966667	-1.03795	2.06417	0.320753	0.850353	0.0195006	0.374199	-0.937943	-2.20725	-3.14519
YLR243W	|| || Putative protein of unknown function; YLR243W is an essential gene || ATP binding || cellular_component || YLR243W || biological_process || || 6659151	0.58	-0.62	-0.4	-0.146667	1.16516	-1.034	-0.377011	0.121977	0.849433	0.646917	0.71	-0.26	-0.01	0.146667	1.29507	-0.457911	-0.370964	0.0976489	0.676492	0.644668	-1.17374	-1.37073	-2.54448
YCR027C	|| RHB1 || Putative Rheb-related GTPase involved in regulating canavanine resistance and arginine uptake; member of the Ras superfamily of G-proteins || GTP binding || extrinsic to plasma membrane || YCR027C || retrograde transport, endosome to Golgi || || 6658222	-0.24	-0.02	-0.19	-0.15	-0.363775	0.215227	-0.0726672	0.641987	0.414795	0.528965	NA	NA	NA	NA	NA	NA	NA	NA	NA	NA	-0.851214	NA	NA
YPL126W	|| NAN1 || U3 snoRNP protein, component of the small (ribosomal) subunit (SSU) processosome containing U3 snoRNA; required for the biogenesis of18S rRNA || snoRNA binding || t-UTP complex || YPL126W || positive regulation of transcription from RNA polymerase I promoter || || 6659185	-0.15	-0.29	-0.01	-0.15	-0.195965	-0.346927	0.188199	0.577681	0.635677	0.42536	NA	NA	NA	NA	NA	NA	NA	NA	NA	NA	-0.806318	NA	NA
YKL149C	|| DBR1 || RNA lariat debranching enzyme, involved in intron turnover; required for efficient Ty1 transposition || hydrolase activity, acting on ester bonds || cytoplasm || YKL149C || transposition, RNA-mediated || || 6656776	-0.35	-0.2	0.1	-0.15	-0.568876	-0.159542	0.347617	0.71528	0.563379	0.364064	-0.57	-0.42	0.51	-0.16	0.159606	-0.740102	0.39434	0.436596	0.770381	0.346665	-0.833546	-0.933305	-1.76685
YGR145W	|| ENP2 || Essential nucleolar protein of unknown function; contains WD repeats, interacts with Mpp10p and Bfr2p, and has homology to Spb1p || molecular_function || 90S preribosome || YGR145W || ribosomal small subunit biogenesis || || 6659642	-0.08	-0.78	0.4	-0.153333	-0.0654457	-1.36713	0.782394	0.52609	0.914208	0.216991	NA	NA	NA	NA	NA	NA	NA	NA	NA	NA	-0.981452	NA	NA
YPR188C	|| MLC2 || Regulatory light chain for the type II myosin, Myo1p; binds to an IQ motif of Myo1p, localization to the bud neck depends on Myo1p; involved in the disassembly of the Myo1p ring || myosin II binding || myosin complex || YPR188C || cell division || || 6659669	0.18	-0.45	-0.19	-0.153333	0.419339	-0.680055	-0.0726672	0.337484	0.751765	0.528965	NA	NA	NA	NA	NA	NA	NA	NA	NA	NA	-0.872238	NA	NA
YOR015W	|| || Dubious open reading frame unlikely to encode a functional protein, based on available experimental and comparative sequence data || || || YOR015W || || || 6660001	-0.05	-0.01	-0.4	-0.153333	-0.00950902	0.236047	-0.377011	0.503793	0.406698	0.646917	NA	NA	NA	NA	NA	NA	NA	NA	NA	NA	-0.877627	NA	NA
YLR325C	|| RPL38 || Protein component of the large (60S) ribosomal subunit, has similarity to rat L38 ribosomal protein || structural constituent of ribosome || ribonucleoprotein complex || YLR325C || ribosome assembly || || 6658701	-0.12	-0.37	0.02	-0.156667	-0.140028	-0.513491	0.231677	0.555681	0.696196	0.408395	-0.03	-0.37	0.38	-0.00666667	0.638628	-0.651917	0.203014	0.261533	0.742773	0.419562	-0.801363	-1.08882	-1.89018
YGR253C	|| PUP2 || Alpha 5 subunit of the 20S proteasome involved in ubiquitin-dependent catabolism; human homolog is subunit zeta || hydrolase activity || protein complex || YGR253C || proteolysis involved in cellular protein catabolic process || || 6658603	-0.02	-0.26	-0.19	-0.156667	0.0464277	-0.284465	-0.0726672	0.481485	0.611973	0.528965	0.28	-0.17	0.15	0.0866667	0.913622	-0.299178	-0.135486	0.180458	0.617598	0.553886	-0.807259	-1.2095	-2.01676
YGR171C	|| MSM1 || Mitochondrial methionyl-tRNA synthetase (MetRS), functions as a monomer in mitochondrial protein synthesis; functions similarly to cytoplasmic MetRS although the cytoplasmic form contains a zinc-binding domain not found in Msm1p || ligase activity || mitochondrial matrix || YGR171C || methionyl-tRNA aminoacylation || || 12557317	-0.3	-0.35	0.17	-0.16	-0.475648	-0.47185	0.449065	0.682837	0.681483	0.326692	NA	NA	NA	NA	NA	NA	NA	NA	NA	NA	-0.818089	NA	NA
YDL039C	|| PRM7 || Pheromone-regulated protein, predicted to have one transmembrane segment; promoter contains Gcn4p binding elements || molecular_function || integral to membrane || YDL039C || response to drug || || 6656856	-0.2	-0.09	-0.19	-0.16	-0.289192	0.0694833	-0.0726672	0.613783	0.472302	0.528965	NA	NA	NA	NA	NA	NA	NA	NA	NA	NA	-0.814338	NA	NA
YNL131W	|| TOM22 || Component of the TOM (translocase of outer mitochondrial membrane) complex responsible for initial import of mitochondrially directed proteins; acts as a receptor for precursor proteins and mediates interaction between TOM and TIM complexes || P-P-bond-hydrolysis-driven protein transmembrane transporter activity || integral to mitochondrial outer membrane || YNL131W || intracellular p…	0.29	-0.58	-0.19	-0.16	0.62444	-0.950722	-0.0726672	0.266169	0.829127	0.528965	NA	NA	NA	NA	NA	NA	NA	NA	NA	NA	-0.932794	NA	NA
YDR247W	|| VHS1 || Cytoplasmic serine/threonine protein kinase; identified as a high-copy suppressor of the synthetic lethality of a sis2 sit4 double mutant, suggesting a role in G1/S phase progression; homolog of Sks1p || transferase activity || cytoplasm || YDR247W || cell cycle || || 6657078	0.35	-0.64	-0.19	-0.16	0.736313	-1.07565	-0.0726672	0.23077	0.858957	0.528965	NA	NA	NA	NA	NA	NA	NA	NA	NA	NA	-0.979423	NA	NA
YOR085W	|| OST3 || Gamma subunit of the oligosaccharyltransferase complex of the ER lumen, which catalyzes asparagine-linked glycosylation of newly synthesized proteins; Ost3p is important for N-glycosylation of a subset of proteins || transferase activity || integral to membrane || YOR085W || cellular carbohydrate metabolic process || || 6657590	-0.24	-0.05	-0.19	-0.16	-0.363775	0.152765	-0.0726672	0.641987	0.439292	0.528965	-1.94	-0.43	1.15	-0.406667	-1.05569	-0.757739	1.33625	0.854445	0.775696	0.0907335	-0.826294	-1.22086	-2.04715
YDL060W	|| TSR1 || Protein required for processing of 20S pre-rRNA in the cytoplasm, associates with pre-40S ribosomal particles || ribonucleoprotein binding || 90S preribosome || YDL060W || ribosome biogenesis || || 6658595	-0.17	-0.12	-0.19	-0.16	-0.233256	0.00702172	-0.0726672	0.592219	0.497199	0.528965	-1.89	0.55	-0.6	-0.646667	-1.01134	0.970683	-1.23929	0.844072	0.165853	0.892381	-0.807561	-0.903347	-1.71091
YIR001C	|| SGN1 || Cytoplasmic RNA-binding protein, contains an RNA recognition motif (RRM); may have a role in mRNA translation, as suggested by genetic interactions with genes encoding proteins involved in translational initiation || poly(A) RNA binding || cytoplasm || YIR001C || mRNA metabolic process || || 6659569	-0.26	-0.02	-0.2	-0.16	-0.401066	0.215227	-0.0871598	0.655814	0.414795	0.534728	-1.69	-0.25	0.49	-0.483333	-0.833921	-0.440274	0.364905	0.797837	0.670131	0.357591	-0.837253	-0.718539	-1.55579
YGR020C	|| VMA7 || Subunit F of the eight-subunit V1 peripheral membrane domain of vacuolar H+-ATPase (V-ATPase), an electrogenic proton pump found throughout the endomembrane system; required for the V1 domain to assemble onto the vacuolar membrane || proton-transporting ATPase activity, rotational mechanism || proton-transporting V-type ATPase, V1 domain || YGR020C || ion homeostasis || || 6660124	-0.24	-0.05	-0.19	-0.16	-0.363775	0.152765	-0.0726672	0.641987	0.439292	0.528965	NA	NA	NA	NA	NA	NA	NA	NA	NA	NA	-0.826294	NA	NA
YGR045C	|| || Dubious open reading frame unlikely to encode a protein, based on available experimental and comparative sequence data || || || YGR045C || || || 6657567	-0.43	-0.65	0.6	-0.16	-0.71804	-1.09647	1.07225	0.763634	0.863562	0.141805	0.18	-0.57	1.57	0.393333	0.824914	-1.00466	1.95438	0.20471	0.842469	0.0253281	-1.02913	-2.3597	-3.38883
YOR017W	|| PET127 || Protein with a role in 5'-end processing of mitochondrial RNAs, located in the mitochondrial membrane || molecular_function || mitochondrial envelope || YOR017W || RNA processing || || 6659024	0.16	0.13	-0.78	-0.163333	0.382048	0.527535	-0.927729	0.351213	0.298911	0.823226	-1.23	-0.24	-0.01	-0.493333	-0.425865	-0.422637	-0.370964	0.664897	0.66372	0.644668	-1.06337	-0.545925	-1.60929
YJL138C	|| TIF2 || Translation initiation factor eIF4A, identical to Tif1p; DEA(D/H)-box RNA helicase that couples ATPase activity to RNA binding and unwinding; forms a dumbbell structure of two compact domains connected by a linker; interacts with eIF4G || hydrolase activity || eukaryotic translation initiation factor 4F complex || YJL138C || regulation of translational initiation || || 6659882	-0.57	-0.33	0.4	-0.166667	-0.979078	-0.430209	0.782394	0.836229	0.666478	0.216991	0.94	0.61	-0.16	0.463333	1.49909	1.0765	-0.591724	0.0669247	0.140851	0.722982	-0.917446	-2.16653	-3.08397
YOR276W	|| CAF20 || Phosphoprotein of the mRNA cap-binding complex involved in translational control, repressor of cap-dependent translation initiation, competes with eIF4G for binding to eIF4E || translation regulator activity || mRNA cap binding complex || YOR276W || negative regulation of translation || || 6659011	-0.16	-0.15	-0.19	-0.166667	-0.21461	-0.0554398	-0.0726672	0.584964	0.522106	0.528965	0.53	-0.25	1.13	0.47	1.13539	-0.440274	1.30682	0.128106	0.670131	0.0956375	-0.791685	-2.08564	-2.87733
YDL004W	|| ATP16 || Delta subunit of the central stalk of mitochondrial F1F0 ATP synthase, which is a large, evolutionarily conserved enzyme complex required for ATP synthesis; phosphorylated || proton-transporting ATPase activity, rotational mechanism || proton-transporting ATP synthase complex, catalytic core F(1) || YDL004W || oxidation reduction || || 6659304	-0.31	0	-0.19	-0.166667	-0.494294	0.256868	-0.0726672	0.689451	0.39864	0.528965	-1.21	-0.17	0.35	-0.343333	-0.408124	-0.299178	0.158862	0.658409	0.617598	0.436889	-0.837489	-0.750428	-1.58792
YOR340C	|| RPA43 || RNA polymerase I subunit A43 || DNA-directed RNA polymerase activity || nucleoplasm part || YOR340C || regulation of transport || || 6660098	-0.11	-0.05	-0.34	-0.166667	-0.121382	0.152765	-0.290056	0.548306	0.439292	0.614113	-1.63	0.79	-0.23	-0.356667	-0.780696	1.39397	-0.694746	0.782509	0.0816633	0.756393	-0.829976	-1.31574	-2.14571
YBR065C	|| ECM2 || Pre-mRNA splicing factor, facilitates the cooperative formation of U2/U6 helix II in association with stem II in the spliceosome, function may be regulated by Slu7p || RNA splicing factor activity, transesterification mechanism || spliceosomal complex || YBR065C || mRNA metabolic process || || 12557293	-0.29	0.29	-0.51	-0.17	-0.457003	0.860663	-0.536429	0.676165	0.194712	0.704169	-2.13	-0.57	-0.01	-0.903333	-1.22424	-1.00466	-0.370964	0.889568	0.842469	0.644668	-1.03288	-0.315931	-1.34881
YGR195W	|| SKI6 || Exosome non-catalytic core component; involved in 3'-5' RNA processing and degradation in both the nucleus and the cytoplasm; has similarity to E. coli RNase PH and to human hRrp41p (EXOSC4) || RNA binding || cytoplasm || YGR195W || polyadenylation-dependent snoRNA 3'-end processing || || 12557298	0.66	-0.98	-0.19	-0.17	1.31433	-1.78354	-0.0726672	0.0943683	0.962751	0.528965	NA	NA	NA	NA	NA	NA	NA	NA	NA	NA	-1.31823	NA	NA
YMR213W	|| CEF1 || Essential splicing factor; associated with Prp19p and the spliceosome, contains an N-terminal c-Myb DNA binding motif necessary for cell viability but not for Prp19p association, evolutionarily conserved and homologous to S. pombe Cdc5p || RNA splicing factor activity, transesterification mechanism || cytoplasm || YMR213W || regulation of transcription || || 12557299	0.64	-0.96	-0.19	-0.17	1.27703	-1.7419	-0.0726672	0.100795	0.959237	0.528965	NA	NA	NA	NA	NA	NA	NA	NA	NA	NA	-1.29121	NA	NA
YGL135W	|| RPL1B || N-terminally acetylated protein component of the large (60S) ribosomal subunit, nearly identical to Rpl1Ap and has similarity to E. coli L1 and rat L10a ribosomal proteins; rpl1a rpl1b double null mutation is lethal || structural constituent of ribosome || ribonucleoprotein complex || YGL135W || translation || || 6658153	-0.21	0.09	-0.39	-0.17	-0.307838	0.444253	-0.362519	0.620897	0.32843	0.641518	-1.38	-0.09	-0.44	-0.636667	-0.558927	-0.158082	-1.00381	0.711894	0.562804	0.842265	-0.883329	-0.471778	-1.35511
YKR061W	|| KTR2 || Mannosyltransferase involved in N-linked protein glycosylation; member of the KRE2/MNT1 mannosyltransferase family || transferase activity, transferring glycosyl groups || integral to membrane || YKR061W || cellular response to heat || || 6659574	0.25	-1.17	0.4	-0.173333	0.549858	-2.17913	0.782394	0.291208	0.985339	0.216991	-0.52	0.16	1.58	0.406667	0.20396	0.282842	1.9691	0.419192	0.388649	0.0244709	-1.20577	-2.39938	-3.60515
YDR496C	|| PUF6 || Pumilio-homology domain protein that binds ASH1 mRNA at PUF consensus sequences in the 3' UTR and represses its translation, resulting in proper asymmetric localization of ASH1 mRNA || specific transcriptional repressor activity || cellular bud tip || YDR496C || regulation of transcription, mating-type specific || || 12557314	-0.43	0.1	-0.19	-0.173333	-0.71804	0.465073	-0.0726672	0.763634	0.32094	0.528965	NA	NA	NA	NA	NA	NA	NA	NA	NA	NA	-0.887265	NA	NA
YHR090C	|| YNG2 || Subunit of the NuA4 histone acetyltransferase complex that acetylates histone H4 and H2A; has similarity to the human tumor suppressor ING1 and its isoforms ING4 and ING5 || metal ion binding || NuA4 histone acetyltransferase complex || YHR090C || histone acetylation || || 6656435	-0.4	-0.09	-0.03	-0.173333	-0.662104	0.0694833	0.159214	0.746048	0.472302	0.43675	0.96	0.01	0.28	0.416667	1.51683	0.0182872	0.0558401	0.0646542	0.492705	0.477735	-0.81278	-1.81763	-2.63041
YBR024W	|| SCO2 || Protein anchored to the mitochondrial inner membrane, similar to Sco1p and may have a redundant function with Sco1p in delivery of copper to cytochrome c oxidase; interacts with Cox2p || transition metal ion binding || integral to membrane || YBR024W || cell redox homeostasis || || 6658488	-0.26	0.14	-0.4	-0.173333	-0.401066	0.548355	-0.377011	0.655814	0.291724	0.646917	-1.95	0.52	1.44	0.00333333	-1.06456	0.917772	1.76306	0.856463	0.179369	0.0389456	-0.907398	-2.22309	-3.13048
YDL127W	|| PCL2 || Cyclin, interacts with cyclin-dependent kinase Pho85p; member of the Pcl1,2-like subfamily, involved in the regulation of polarized growth and morphogenesis and progression through the cell cycle; localizes to sites of polarized cell growth || protein kinase binding || cellular bud neck || YDL127W || regulation of cell division || || 6658583	-0.08	-0.25	-0.19	-0.173333	-0.0654457	-0.263645	-0.0726672	0.52609	0.603973	0.528965	NA	NA	NA	NA	NA	NA	NA	NA	NA	NA	-0.774495	NA	NA
YLR291C	|| GCD7 || Beta subunit of the translation initiation factor eIF2B, the guanine-nucleotide exchange factor for eIF2; activity subsequently regulated by phosphorylated eIF2; first identified as a negative regulator of GCN4 expression || enzyme regulator activity || guanyl-nucleotide exchange factor complex || YLR291C || cellular metabolic process || || 6658617	0.13	-0.46	-0.19	-0.173333	0.326111	-0.700876	-0.0726672	0.37217	0.75831	0.528965	0.93	0.09	0.65	0.556667	1.49022	0.159383	0.600383	0.0680829	0.436684	0.274126	-0.825985	-2.08885	-2.91483
YER004W	|| FMP52 || Protein of unknown function, localized to the mitochondrial outer membrane; induced by treatment with 8-methoxypsoralen and UVA irradiation || binding || membrane || YER004W || metabolic process || || 6659790	0.54	-0.87	-0.19	-0.173333	1.09058	-1.55452	-0.0726672	0.137729	0.939969	0.528965	NA	NA	NA	NA	NA	NA	NA	NA	NA	NA	-1.16443	NA	NA
YCR041W	|| || Dubious open reading frame unlikely to encode a protein, based on available experimental and comparative sequence data || || || YCR041W || || || 6660109	0.11	-0.15	-0.48	-0.173333	0.28882	-0.0554398	-0.492952	0.38636	0.522106	0.688977	-1.53	0.47	0.65	-0.136667	-0.691989	0.829587	0.600383	0.755528	0.203386	0.274126	-0.857045	-1.37548	-2.23252
YDL052C	|| SLC1 || 1-acyl-sn-gylcerol-3-phosphate acyltransferase, catalyzes the acylation of lysophosphatidic acid to form phosphatidic acid, a key intermediate in lipid metabolism; enzymatic activity detected in lipid particles and microsomes || transferase activity || integral to membrane || YDL052C || glycerophospholipid biosynthetic process || || 6656502	-0.15	-0.19	-0.19	-0.176667	-0.195965	-0.138722	-0.0726672	0.577681	0.555165	0.528965	NA	NA	NA	NA	NA	NA	NA	NA	NA	NA	-0.770463	NA	NA
YLL010C	|| PSR1 || Plasma membrane associated protein phosphatase involved in the general stress response; required along with binding partner Whi2p for full activation of STRE-mediated gene expression, possibly through dephosphorylation of Msn2p || phosphatase activity || membrane || YLL010C || response to stress || || 6657543	-0.38	-0.25	0.1	-0.176667	-0.624813	-0.263645	0.347617	0.733953	0.603973	0.364064	NA	NA	NA	NA	NA	NA	NA	NA	NA	NA	-0.792137	NA	NA
YMR143W	|| RPS16A || Protein component of the small (40S) ribosomal subunit; identical to Rps16Bp and has similarity to E. coli S9 and rat S16 ribosomal proteins || structural constituent of ribosome || 90S preribosome || YMR143W || ribosomal small subunit biogenesis || || 6660391	-0.59	-0.25	0.31	-0.176667	-1.01637	-0.263645	0.651961	0.845273	0.603973	0.257213	0.61	0.42	0.71	0.58	1.20636	0.741403	0.688687	0.11384	0.229225	0.24551	-0.881692	-2.19337	-3.07507
YML049C	|| RSE1 || Protein involved in pre-mRNA splicing; component of the pre-spliceosome; associates with U2 snRNA; involved in ER to Golgi transport || RNA splicing factor activity, transesterification mechanism || U2 snRNP || YML049C || mRNA metabolic process || || 12557244	0.31	0.34	-1.19	-0.18	0.661731	0.964765	-1.52192	0.254072	0.167331	0.935986	-1.87	0.01	-0.43	-0.763333	-0.993595	0.0182872	-0.989093	0.83979	0.492705	0.838691	-1.4002	-0.45964	-1.85984
YLR048W	|| RPS0B || Protein component of the small (40S) ribosomal subunit, nearly identical to Rps0Ap; required for maturation of 18S rRNA along with Rps0Ap; deletion of either RPS0 gene reduces growth rate, deletion of both genes is lethal || structural constituent of ribosome || ribonucleoprotein complex || YLR048W || regulation of translation || || 6658077	0.3	-0.15	-0.69	-0.18	0.643086	-0.0554398	-0.797296	0.260084	0.522106	0.78736	0.14	-0.53	0.22	-0.0566667	0.789431	-0.934109	-0.0324641	0.21493	0.824876	0.512949	-0.970954	-1.04124	-2.01219
YBR107C	|| IML3 || Protein with a role in kinetochore function, localizes to the outer kinetochore in a Ctf19p-dependent manner, interacts with Chl4p and Ctf19p || molecular_function || cytoskeletal part || YBR107C || cell division || || 6658309	0.14	0.51	-1.19	-0.18	0.344757	1.31871	-1.52192	0.365139	0.0936323	0.935986	NA	NA	NA	NA	NA	NA	NA	NA	NA	NA	-1.49485	NA	NA
YLR441C	|| RPS1A || Ribosomal protein 10 (rp10) of the small (40S) subunit; nearly identical to Rps1Bp and has similarity to rat S3a ribosomal protein || structural constituent of ribosome || 90S preribosome || YLR441C || regulation of translation || || 12557181	-0.26	-0.09	-0.19	-0.18	-0.401066	0.0694833	-0.0726672	0.655814	0.472302	0.528965	-2.29	0.04	-1.01	-1.08667	-1.36617	0.0711981	-1.8427	0.914057	0.47162	0.967314	-0.785572	-0.379867	-1.16544
YPL220W	|| RPL1A || N-terminally acetylated protein component of the large (60S) ribosomal subunit, nearly identical to Rpl1Bp and has similarity to E. coli L1 and rat L10a ribosomal proteins; rpl1a rpl1b double null mutation is lethal || structural constituent of ribosome || ribonucleoprotein complex || YPL220W || regulation of translation || || 6657201	-0.05	-0.3	-0.19	-0.18	-0.00950902	-0.367748	-0.0726672	0.503793	0.643469	0.528965	NA	NA	NA	NA	NA	NA	NA	NA	NA	NA	-0.765793	NA	NA
YDR087C	|| RRP1 || Essential evolutionarily conserved nucleolar protein necessary for biogenesis of 60S ribosomal subunits and processing of pre-rRNAs to mature rRNAs, associated with several distinct 66S pre-ribosomal particles || molecular_function || preribosome, small subunit precursor || YDR087C || rRNA processing || || 6658146	-0.29	-0.06	-0.19	-0.18	-0.457003	0.131945	-0.0726672	0.676165	0.447514	0.528965	-2.39	-0.6	-0.6	-1.19667	-1.45488	-1.05757	-1.23929	0.927148	0.854874	0.892381	-0.795714	-0.150399	-0.946113
YDL053C	|| PBP4 || Pbp1p binding protein, interacts strongly with Pab1p-binding protein 1 (Pbp1p) in the yeast two-hybrid system; also interacts with Lsm12p in a copurification assay || molecular_function || cytoplasm || YDL053C || biological_process || || 6658593	-0.05	-0.3	-0.19	-0.18	-0.00950902	-0.367748	-0.0726672	0.503793	0.643469	0.528965	NA	NA	NA	NA	NA	NA	NA	NA	NA	NA	-0.765793	NA	NA
YOR337W	|| TEA1 || Ty1 enhancer activator required for full levels of Ty enhancer-mediated transcription; C6 zinc cluster DNA-binding protein || metal ion binding || nucleus || YOR337W || regulation of transcription || || 6660077	0.09	-0.15	-0.48	-0.18	0.251529	-0.0554398	-0.492952	0.400703	0.522106	0.688977	-1.27	0.19	0.15	-0.31	-0.461349	0.335752	-0.135486	0.677726	0.368529	0.553886	-0.841215	-0.859054	-1.70027
YBL094C	|| || Dubious open reading frame unlikely to encode a protein, based on available experimental and comparative sequence data; partially overlaps uncharacterized ORF YBL095W || || || YBL094C || || || 6656742	-0.35	-0.01	-0.19	-0.183333	-0.568876	0.236047	-0.0726672	0.71528	0.406698	0.528965	-0.92	0.43	0.28	-0.07	-0.150871	0.75904	0.0558401	0.559961	0.223914	0.477735	-0.812825	-1.22257	-2.0354
YJL069C	|| UTP18 || Possible U3 snoRNP protein involved in maturation of pre-18S rRNA, based on computational analysis of large-scale protein-protein interaction data || molecular_function || Pwp2p-containing subcomplex of 90S preribosome || YJL069C || ribosome biogenesis || || 6657140	0.06	-0.42	-0.19	-0.183333	0.195592	-0.617594	-0.0726672	0.422465	0.731578	0.528965	NA	NA	NA	NA	NA	NA	NA	NA	NA	NA	-0.786522	NA	NA
YDR432W	|| NPL3 || RNA-binding protein that promotes elongation, regulates termination, and carries poly(A) mRNA from nucleus to cytoplasm; required for pre-mRNA splicing; dissociation from mRNAs promoted by Mtr10p; phosphorylated by Sky1p in the cytoplasm || RNA polymerase II transcription elongation factor activity || ribonucleoprotein complex || YDR432W || ribosome biogenesis || || 6656532	0.28	0.14	-0.98	-0.186667	0.605795	0.548355	-1.21758	0.272326	0.291724	0.888308	-0.93	0.01	0.76	-0.0533333	-0.159742	0.0182872	0.762274	0.563458	0.492705	0.222948	-1.15138	-1.20835	-2.35972
YLR211C	|| || Putative protein of unknown function; green fluorescent protein (GFP)-fusion protein localizes to the cytoplasm; YLR211C is not an essential gene; ORF contains an intron || molecular_function || cytoplasm || YLR211C || biological_process || || 6657256	0.34	-0.71	-0.19	-0.186667	0.717668	-1.22139	-0.0726672	0.236481	0.889031	0.528965	NA	NA	NA	NA	NA	NA	NA	NA	NA	NA	-0.95386	NA	NA
YDL006W	|| PTC1 || Type 2C protein phosphatase (PP2C); inactivates the osmosensing MAPK cascade by dephosphorylating Hog1p; mutation delays mitochondrial inheritance; deletion reveals defects in precursor tRNA splicing, sporulation and cell separation || metal ion binding || protein serine/threonine phosphatase complex || YDL006W || protein kinase cascade || || 6657234	-0.12	-0.25	-0.19	-0.186667	-0.140028	-0.263645	-0.0726672	0.555681	0.603973	0.528965	-0.69	0.25	2.31	0.623333	0.0531565	0.441574	3.04347	0.478804	0.329399	0.00116935	-0.75073	-3.73418	-4.48491
YPL281C	|| ERR2 || Protein of unknown function, has similarity to enolases || metal ion binding || cellular_component || YPL281C || biological_process || || 6659245	0.41	-0.78	-0.19	-0.186667	0.848187	-1.36713	-0.0726672	0.198167	0.914208	0.528965	0.22	-0.58	0.61	0.0833333	0.860397	-1.02229	0.541513	0.194785	0.846679	0.294077	-1.0185	-1.31426	-2.33276
YOL066C	|| RIB2 || Bifunctional enzyme with DRAP deaminase and tRNA:pseudouridine synthase activity; the deaminase catalyzes the third step in riboflavin biosynthesis and the synthase catalyzes formation of pseudouridine at position 32 in cytoplasmic tRNAs || DRAP deaminase activity || cytoplasm || YOL066C || tRNA pseudouridine synthesis || || 6659701	-0.42	-0.13	-0.01	-0.186667	-0.699395	-0.0137988	0.188199	0.757847	0.505505	0.42536	-1.86	-0.01	0.85	-0.34	-0.984724	-0.0169867	0.89473	0.83762	0.506776	0.185466	-0.787936	-1.10387	-1.89181
YPL137C	|| GIP3 || Glc7-interacting protein whose overexpression relocalizes Glc7p from the nucleus and prevents chromosome segregation; may interact with ribosomes, based on co-purification experiments || protein phosphatase type 1 regulator activity || ribosome || YPL137C || regulation of phosphoprotein phosphatase activity || || 6660099	0.48	-0.26	-0.78	-0.186667	0.978706	-0.284465	-0.927729	0.163863	0.611973	0.823226	-0.97	1.16	0.78	0.323333	-0.195225	2.04654	0.791709	0.577392	0.0203518	0.214265	-1.08327	-2.59898	-3.68224
YLR317W	|| || Dubious open reading frame; may be part of a bicistronic transcript with NKP2/YLR315W; overlaps the verified ORF TAD3/YLR316C || || || YLR317W || || || 6659675	-0.26	-0.23	-0.08	-0.19	-0.401066	-0.222004	0.0867511	0.655814	0.587845	0.465435	NA	NA	NA	NA	NA	NA	NA	NA	NA	NA	-0.746098	NA	NA
YAL038W	|| CDC19 || Pyruvate kinase, functions as a homotetramer in glycolysis to convert phosphoenolpyruvate to pyruvate, the input for aerobic (TCA cycle) or anaerobic (glucose fermentation) respiration || metal ion binding || cytosol || YAL038W || nitrogen compound metabolic process || || 6656838	0.22	-0.6	-0.19	-0.19	0.493921	-0.992363	-0.0726672	0.310681	0.83949	0.528965	NA	NA	NA	NA	NA	NA	NA	NA	NA	NA	-0.860243	NA	NA
YDR235W	|| PRP42 || U1 snRNP protein involved in splicing, required for U1 snRNP biogenesis; contains multiple tetriatricopeptide repeats || RNA binding || ribonucleoprotein complex || YDR235W || RNA splicing || || 6658142	0.04	-0.42	-0.19	-0.19	0.158301	-0.617594	-0.0726672	0.43711	0.731578	0.528965	-2.51	-0.38	-0.12	-1.00333	-1.56132	-0.669554	-0.532855	0.940776	0.748429	0.702933	-0.771722	-0.305449	-1.07717
YGR075C	|| PRP38 || Unique component of the U4/U6.U5 tri-snRNP particle, required for conformational changes which result in the catalytic activation of the spliceosome; dispensible for spliceosome assembly || RNA splicing factor activity, transesterification mechanism || U4/U6 x U5 tri-snRNP complex || YGR075C || RNA splicing || || 6658240	-0.13	-0.04	-0.4	-0.19	-0.158674	0.173586	-0.377011	0.563037	0.431095	0.646917	-0.56	-0.32	-0.41	-0.43	0.168477	-0.563733	-0.959659	0.433104	0.713532	0.831386	-0.804041	-0.590191	-1.39423
YIL009W	|| FAA3 || Long chain fatty acyl-CoA synthetase, has a preference for C16 and C18 fatty acids; green fluorescent protein (GFP)-fusion protein localizes to the cell periphery || ligase activity || cellular_component || YIL009W || cellular lipid metabolic process || || 6659566	0.03	-0.41	-0.19	-0.19	0.139655	-0.596773	-0.0726672	0.444466	0.724671	0.528965	-0.6	0.92	1.35	0.556667	0.132994	1.62325	1.6306	0.447099	0.0522679	0.0514875	-0.768594	-2.91966	-3.68825
YPR152C	|| URN1 || Putative protein of unknown function containing WW and FF domains; overexpression causes accumulation of cells in G1 phase || molecular_function || spliceosomal complex || YPR152C || RNA splicing || || 6659991	-0.1	-0.28	-0.19	-0.19	-0.102737	-0.326107	-0.0726672	0.540914	0.627828	0.528965	-1.12	0.16	0.15	-0.27	-0.328287	0.282842	-0.135486	0.628653	0.388649	0.553886	-0.745604	-0.868611	-1.61422
YKL173W	|| SNU114 || GTPase component of U5 snRNP involved in mRNA splicing via spliceosome; binds directly to U5 snRNA; proposed to be involved in conformational changes of the spliceosome; similarity to ribosomal translocation factor EF-2 || translation regulator activity || U4/U6 x U5 tri-snRNP complex || YKL173W || mRNA metabolic process || || 6660101	0.05	-0.22	-0.4	-0.19	0.176947	-0.201183	-0.377011	0.429775	0.579722	0.646917	-0.52	0.2	0.65	0.11	0.20396	0.353389	0.600383	0.419192	0.361898	0.274126	-0.79269	-1.38105	-2.17374
YGL226W	|| MTC3 || Protein of unknown function; green fluorescent protein (GFP)-fusion protein localizes to the mitochondrion; mtc3 is synthetically sick with cdc13-1 || cytochrome-c oxidase activity || mitochondrion || YGL226W || biological_process || || 6660286	-0.47	0.09	-0.19	-0.19	-0.792623	0.444253	-0.0726672	0.786001	0.32843	0.528965	-1.22	0.73	0.4	-0.03	-0.416995	1.28815	0.232449	0.661659	0.0988472	0.408095	-0.864707	-1.57364	-2.43835
YER074W	|| RPS24A || Protein component of the small (40S) ribosomal subunit; identical to Rps24Bp and has similarity to rat S24 ribosomal protein || structural constituent of ribosome || ribonucleoprotein complex || YER074W || regulation of translation || || 6658950	-0.58	0.08	-0.08	-0.193333	-0.997724	0.423432	0.0867511	0.840793	0.33599	0.465435	-1.64	-0.59	1.28	-0.316667	-0.789567	-1.03993	1.52758	0.78511	0.850814	0.0633087	-0.881126	-1.37377	-2.2549
YDR010C	|| || Dubious open reading frame unlikely to encode a protein, based on available experimental and comparative sequence data || || || YDR010C || || || 6659206	-0.87	-0.11	0.4	-0.193333	-1.53845	0.0278422	0.782394	0.93803	0.488894	0.216991	0.04	-0.09	0.51	0.153333	0.700723	-0.158082	0.39434	0.241738	0.562804	0.346665	-1.00213	-1.32639	-2.32851
YDL167C	|| NRP1 || Putative RNA binding protein of unknown function; localizes to stress granules induced by glucose deprivation; predicted to be involved in ribosome biogenesis || metal ion binding || stress granule || YDL167C || biological_process || || 12557318	-0.05	-0.47	-0.06	-0.193333	-0.00950902	-0.721696	0.115736	0.503793	0.764759	0.453931	NA	NA	NA	NA	NA	NA	NA	NA	NA	NA	-0.757233	NA	NA
YNL118C	|| DCP2 || Catalytic subunit of the Dcp1p-Dcp2p decapping enzyme complex, which removes the 5' cap structure from mRNAs prior to their degradation; member of the Nudix hydrolase family || m7G(5')pppN diphosphatase activity || cytoplasm || YNL118C || regulation of transport || || 6658372	-0.2	-0.35	-0.03	-0.193333	-0.289192	-0.47185	0.159214	0.613783	0.681483	0.43675	NA	NA	NA	NA	NA	NA	NA	NA	NA	NA	-0.738297	NA	NA
YKL132C	|| RMA1 || Putative dihydrofolate synthetase; has similarity to Fol3p and to E. coli folylpolyglutamate synthetase/dihydrofolate synthetase; the authentic, non-tagged protein is detected in highly purified mitochondria in high-throughput studies || ligase activity || mitochondrion || YKL132C || folic acid and derivative biosynthetic process || || 6659059	-0.36	-1.35	1.13	-0.193333	-0.587521	-2.5539	1.84035	0.721573	0.994674	0.0328583	2.3	0.87	0.19	1.12	2.70552	1.53507	-0.0766162	0.00340989	0.0623838	0.530536	-1.62739	-3.94747	-5.57487
YPL149W	|| ATG5 || Conserved protein involved in autophagy and the Cvt pathway; undergoes conjugation with Atg12p to form a complex involved in Atg8p lipidation; conjugated Atg12p also forms a complex with Atg16p that is essential for autophagosome formation || Atg8 ligase activity || Atg12-Atg5-Atg16 complex || YPL149W || piecemeal microautophagy of nucleus || || 6657830	0.08	-0.48	-0.19	-0.196667	0.232883	-0.742517	-0.0726672	0.407926	0.771113	0.528965	-0.69	0.39	-0.01	-0.103333	0.0531565	0.688492	-0.370964	0.478804	0.245572	0.644668	-0.778874	-1.12033	-1.8992
YDL155W	|| CLB3 || B-type cyclin involved in cell cycle progression; activates Cdc28p to promote the G2/M transition; may be involved in DNA replication and spindle assembly; accumulates during S phase and G2, then targeted for ubiquitin-mediated degradation || cyclin-dependent protein kinase regulator activity || cytoplasm || YDL155W || cell division || || 6659214	-0.25	0.35	-0.69	-0.196667	-0.38242	0.985586	-0.797296	0.648925	0.162168	0.78736	-1.56	0.02	0.4	-0.38	-0.718601	0.0359241	0.232449	0.763807	0.485671	0.408095	-1.08167	-0.819913	-1.90158
YPR187W	|| RPO26 || RNA polymerase subunit ABC23, common to RNA polymerases I, II, and III; part of central core; similar to bacterial omega subunit || DNA-directed RNA polymerase activity || RNA polymerase complex || YPR187W || regulation of transport || || 6659668	-0.12	-0.57	0.1	-0.196667	-0.140028	-0.929901	0.347617	0.555681	0.823789	0.364064	NA	NA	NA	NA	NA	NA	NA	NA	NA	NA	-0.778181	NA	NA
YPR125W	|| YLH47 || Mitochondrial inner membrane protein exposed to the mitochondrial matrix, associates with mitochondrial ribosomes, NOT required for respiratory growth; homolog of human Letm1, a protein implicated in Wolf-Hirschhorn syndrome || molecular_function || integral to membrane || YPR125W || protein insertion into mitochondrial membrane || || 6660320	-0.11	0	-0.48	-0.196667	-0.121382	0.256868	-0.492952	0.548306	0.39864	0.688977	-2.06	-0.27	0.3	-0.676667	-1.16214	-0.475548	0.0852749	0.877411	0.682802	0.466021	-0.822191	-0.554097	-1.37629
YJR131W	|| MNS1 || Alpha-1,2-mannosidase involved in ER quality control; catalyzes the removal of one mannose residue from Man9GlcNAc to produce a single isomer of Man8GlcNAc in N-linked oligosaccharide biosynthesis; integral to ER membrane || hydrolase activity, acting on glycosyl bonds || integral to membrane || YJR131W || ER-associated protein catabolic process || || 6656872	0.12	-0.52	-0.19	-0.196667	0.307466	-0.825799	-0.0726672	0.379245	0.795541	0.528965	NA	NA	NA	NA	NA	NA	NA	NA	NA	NA	-0.796992	NA	NA
YLR296W	|| || Dubious open reading frame unlikely to encode a protein, based on available experimental and comparative sequence data || || || YLR296W || || || 6657063	0.03	-0.43	-0.19	-0.196667	0.139655	-0.638414	-0.0726672	0.444466	0.738398	0.528965	NA	NA	NA	NA	NA	NA	NA	NA	NA	NA	-0.760444	NA	NA
YKL180W	|| RPL17A || Protein component of the large (60S) ribosomal subunit, nearly identical to Rpl17Bp and has similarity to E. coli L22 and rat L17 ribosomal proteins; copurifies with the Dam1 complex (aka DASH complex) || structural constituent of ribosome || ribonucleoprotein complex || YKL180W || regulation of translation || || 6658339	-0.12	-0.28	-0.19	-0.196667	-0.140028	-0.326107	-0.0726672	0.555681	0.627828	0.528965	NA	NA	NA	NA	NA	NA	NA	NA	NA	NA	-0.733907	NA	NA
YLR233C	|| EST1 || TLC1 RNA-associated factor involved in telomere length regulation as the recruitment subunit of the telomerase holoenzyme, has a possible role in activating Est2p-TLC1-RNA bound to the telomere || telomeric DNA binding || nucleolus || YLR233C || regulation of transport || || 6657544	-0.19	0.04	-0.45	-0.2	-0.270547	0.34015	-0.449474	0.60663	0.366872	0.673455	-1.3	-0.18	0.44	-0.346667	-0.487961	-0.316815	0.291318	0.687211	0.624308	0.385404	-0.824253	-0.781595	-1.60585
YNL217W	|| || Hypothetical protein || phosphatase activity || vacuole || YNL217W || biological_process || || 6658666	-0.15	-0.26	-0.19	-0.2	-0.195965	-0.284465	-0.0726672	0.577681	0.611973	0.528965	NA	NA	NA	NA	NA	NA	NA	NA	NA	NA	-0.728153	NA	NA
YPL143W	|| RPL33A || N-terminally acetylated ribosomal protein L37 of the large (60S) ribosomal subunit, nearly identical to Rpl33Bp and has similarity to rat L35a; rpl33a null mutant exhibits slow growth while rpl33a rpl33b double null mutant is inviable || structural constituent of ribosome || ribonucleoprotein complex || YPL143W || translation || || 6657828	0.13	-0.05	-0.69	-0.203333	0.326111	0.152765	-0.797296	0.37217	0.439292	0.78736	-0.58	0.06	-0.01	-0.176667	0.150735	0.106472	-0.370964	0.440092	0.457604	0.644668	-0.890332	-0.88663	-1.77696
YPR127W	|| || Protein of unknown function, differentially expressed during alcoholic fermentation; expression activated by transcription factor YRM1/YOR172W; green fluorescent protein (GFP)-fusion protein localizes to both the cytoplasm and the nucleus || pyridoxine 4-dehydrogenase activity || cytoplasm || YPR127W || oxidation reduction || || 6660321	0	-0.42	-0.19	-0.203333	0.0837188	-0.617594	-0.0726672	0.46664	0.731578	0.528965	-1.12	0.02	-0.11	-0.403333	-0.328287	0.0359241	-0.518137	0.628653	0.485671	0.697819	-0.743331	-0.671504	-1.41483
YOR201C	|| MRM1 || Ribose methyltransferase that modifies a functionally critical, conserved nucleotide in mitochondrial 21S rRNA || transferase activity || mitochondrion || YOR201C || RNA processing || || 6660409	-0.35	-0.52	0.26	-0.203333	-0.568876	-0.825799	0.579498	0.71528	0.795541	0.281126	NA	NA	NA	NA	NA	NA	NA	NA	NA	NA	-0.79596	NA	NA
YPL252C	|| YAH1 || Ferredoxin of the mitochondrial matrix required for formation of cellular iron-sulfur proteins; involved in heme A biosynthesis; homologous to human adrenodoxin || 2 iron, 2 sulfur cluster binding || mitochondrial matrix || YPL252C || electron transport chain || || 6660161	-0.19	-0.1	-0.32	-0.203333	-0.270547	0.0486628	-0.261071	0.60663	0.480594	0.602981	-1.66	0.11	0.11	-0.48	-0.807309	0.194657	-0.194355	0.790256	0.422831	0.577051	-0.754994	-0.714851	-1.46985
YDR053W	|| || Putative protein of unknown function; open reading frame overlaps 5' end of essential DBF4 gene encoding the regulatory subunit of the Cdc7p-Dbf4p kinase complex || || || YDR053W || || || 6658678	-0.36	0.22	-0.48	-0.206667	-0.587521	0.714919	-0.492952	0.721573	0.237329	0.688977	NA	NA	NA	NA	NA	NA	NA	NA	NA	NA	-0.928163	NA	NA
YKL161C	|| || Protein kinase implicated in the Slt2p mitogen-activated (MAP) kinase signaling pathway; associates with Rlm1p || transferase activity || cellular_component || YKL161C || biological_process || || 6658699	-0.13	-0.3	-0.19	-0.206667	-0.158674	-0.367748	-0.0726672	0.563037	0.643469	0.528965	0.11	-0.47	0.99	0.21	0.762819	-0.828287	1.10077	0.222786	0.796246	0.135498	-0.717509	-1.61913	-2.33664
YMR256C	|| COX7 || Subunit VII of cytochrome c oxidase, which is the terminal member of the mitochondrial inner membrane electron transport chain || oxidoreductase activity || integral to membrane || YMR256C || oxidation reduction || || 6659367	-0.14	-0.29	-0.19	-0.206667	-0.177319	-0.346927	-0.0726672	0.570371	0.635677	0.528965	-0.19	-0.22	-0.01	-0.14	0.496695	-0.387363	-0.370964	0.309702	0.650756	0.644668	-0.717179	-0.886302	-1.60348
YOL164W	|| BDS1 || Bacterially-derived sulfatase required for use of alkyl- and aryl-sulfates as sulfur sources || alkyl sulfatase activity || cellular_component || YOL164W || dodecyl sulfate metabolic process || || 6659605	0.01	-0.41	-0.22	-0.206667	0.102364	-0.596773	-0.116145	0.459234	0.724671	0.546231	-2.49	0.21	2.05	-0.0766667	-1.54358	0.371026	2.66082	0.938655	0.355309	0.00389759	-0.740449	-2.88609	-3.62654
YIL052C	|| RPL34B || Protein component of the large (60S) ribosomal subunit, nearly identical to Rpl34Ap and has similarity to rat L34 ribosomal protein || structural constituent of ribosome || ribonucleoprotein complex || YIL052C || translation || || 6659725	0.04	-0.47	-0.19	-0.206667	0.158301	-0.721696	-0.0726672	0.43711	0.764759	0.528965	-0.14	-0.22	0.62	0.0866667	0.541049	-0.387363	0.556231	0.294237	0.650756	0.289027	-0.752458	-1.25695	-2.00941
YPR158W-A	|| || Retrotransposon TYA Gag gene co-transcribed with TYB Pol; translated as TYA or TYA-TYB polyprotein; Gag is a nucleocapsid protein that is the structural constituent of virus-like particles (VLPs); similar to retroviral Gag || protein binding || cytoplasm || YPR158W-A || transposition, RNA-mediated || || 6658776	-0.09	-0.19	-0.34	-0.206667	-0.0840913	-0.138722	-0.290056	0.533508	0.555165	0.614113	-1.02	-0.43	1.32	-0.0433333	-0.239579	-0.757739	1.58645	0.594672	0.775696	0.056319	-0.740188	-1.58538	-2.32556
YIR003W	|| AIM21 || Protein of unknown function; may interact with ribosomes; GFP-fusion protein colocalizes with Sac1p to the actin cytoskeleton; YIR003W is not an essential gene; null mutant displays elevated frequency of mitochondrial genome loss || molecular_function || cytoskeletal part || YIR003W || mitochondrial migration along actin filament || || 6659545	-0.95	-0.12	0.44	-0.21	-1.68761	0.00702172	0.840365	0.954257	0.497199	0.200352	1	-1.25	-1	-0.416667	1.55232	-2.20397	-1.82798	0.0602931	0.986237	0.966224	-1.02201	-1.24067	-2.26268
YFR031C-A	|| RPL2A || Protein component of the large (60S) ribosomal subunit, identical to Rpl2Bp and has similarity to E. coli L2 and rat L8 ribosomal proteins || rRNA binding || ribonucleoprotein complex || YFR031C-A || regulation of translation || || 12557290	-0.2	-0.24	-0.19	-0.21	-0.289192	-0.242824	-0.0726672	0.613783	0.595929	0.528965	NA	NA	NA	NA	NA	NA	NA	NA	NA	NA	-0.713364	NA	NA
YDL210W	|| UGA4 || Permease that serves as a gamma-aminobutyrate (GABA) transport protein involved in the utilization of GABA as a nitrogen source; catalyzes the transport of putrescine and delta-aminolevulinic acid (ALA); localized to the vacuolar membrane || gamma-aminobutyric acid:hydrogen symporter activity || integral to membrane || YDL210W || transmembrane transport || || 6656570	-0.5	0.06	-0.19	-0.21	-0.848559	0.381791	-0.0726672	0.801937	0.351308	0.528965	-1.29	-0.1	0.49	-0.3	-0.47909	-0.175719	0.364905	0.684063	0.569743	0.357591	-0.826745	-0.855838	-1.68258
YLR268W	|| SEC22 || R-SNARE protein; assembles into SNARE complex with Bet1p, Bos1p and Sed5p; cycles between the ER and Golgi complex; involved in anterograde and retrograde transport between the ER and Golgi; synaptobrevin homolog || SNAP receptor activity || Golgi apparatus part || YLR268W || establishment of protein localization || || 6656686	-0.02	-0.13	-0.48	-0.21	0.0464277	-0.0137988	-0.492952	0.481485	0.505505	0.688977	NA	NA	NA	NA	NA	NA	NA	NA	NA	NA	-0.775488	NA	NA
YBL064C	|| PRX1 || Mitochondrial peroxiredoxin (1-Cys Prx) with thioredoxin peroxidase activity, has a role in reduction of hydroperoxides; reactivation requires Trr2p and glutathione; induced during respiratory growth and oxidative stress; phosphorylated || peroxiredoxin activity || mitochondrion || YBL064C || oxidation reduction || || 6659202	-0.11	-0.04	-0.48	-0.21	-0.121382	0.173586	-0.492952	0.548306	0.431095	0.688977	-1.48	0.08	-0.37	-0.59	-0.647635	0.141746	-0.900789	0.741389	0.44364	0.81615	-0.788199	-0.571153	-1.35935
YDR427W	|| RPN9 || Non-ATPase regulatory subunit of the 26S proteasome, has similarity to putative proteasomal subunits in other species; null mutant is temperature sensitive and exhibits cell cycle and proteasome assembly defects || structural molecule activity || protein complex || YDR427W || proteasome assembly || || 6659364	-0.05	0.2	-0.78	-0.21	-0.00950902	0.673278	-0.927729	0.503793	0.250385	0.823226	-1.53	-0.41	-0.01	-0.65	-0.691989	-0.722465	-0.370964	0.755528	0.764996	0.644668	-0.98362	-0.428755	-1.41237
YBL102W	|| SFT2 || Non-essential tetra-spanning membrane protein found mostly in the late Golgi, can suppress some sed5 alleles; may be part of the transport machinery, but precise function is unknown; similar to mammalian syntaxin 5 || molecular_function || integral to membrane || YBL102W || protein transport || || 6656695	-0.04	-0.41	-0.19	-0.213333	0.00913654	-0.596773	-0.0726672	0.496355	0.724671	0.528965	NA	NA	NA	NA	NA	NA	NA	NA	NA	NA	-0.72064	NA	NA
YBR063C	|| || Putative protein of unknown function; YBR063C is not an essential gene || molecular_function || integral to membrane || YBR063C || biological_process || || 6656744	-0.23	-0.01	-0.4	-0.213333	-0.345129	0.236047	-0.377011	0.635001	0.406698	0.646917	-1.07	0.07	0.21	-0.263333	-0.283933	0.124109	-0.0471815	0.611769	0.450615	0.518816	-0.777105	-0.844594	-1.6217
YBR061C	|| TRM7 || 2'-O-ribose methyltransferase, methylates the 2'-O-ribose of nucleotides at positions 32 and 34 of the tRNA anticodon loop || transferase activity || cytoplasm || YBR061C || methylation || || 6656936	-0.4	-0.26	0.02	-0.213333	-0.662104	-0.284465	0.231677	0.746048	0.611973	0.408395	-1.31	0.46	0.49	-0.12	-0.496832	0.81195	0.364905	0.690346	0.20841	0.357591	-0.729421	-1.28863	-2.01805
YPR081C	|| GRS2 || Protein with sequence similarity to Grs1p, which is a glycyl-tRNA synthetase; cannot substitute for Grs1p; possible pseudogene that is expressed at very low levels || ligase activity || cytoplasm || YPR081C || glycyl-tRNA aminoacylation || || 6657591	-0.38	-0.08	-0.19	-0.216667	-0.624813	0.0903038	-0.0726672	0.733953	0.464023	0.528965	-1.14	-0.25	0.82	-0.19	-0.346028	-0.440274	0.850578	0.635339	0.670131	0.197502	-0.744366	-1.07526	-1.81963
YGL223C	|| COG1 || Essential component of the conserved oligomeric Golgi complex (Cog1p through Cog8p), a cytosolic tethering complex that functions in protein trafficking to mediate fusion of transport vesicles to Golgi compartments || molecular_function || Golgi transport complex || YGL223C || establishment of protein localization || || 6658422	-0.13	-0.33	-0.19	-0.216667	-0.158674	-0.430209	-0.0726672	0.563037	0.666478	0.528965	0.5	0.49	-0.01	0.326667	1.10878	0.864861	-0.370964	0.133763	0.193557	0.644668	-0.702251	-1.77752	-2.47977
YPL038W	|| MET31 || Zinc-finger DNA-binding protein, involved in transcriptional regulation of the methionine biosynthetic genes, similar to Met32p || metal ion binding || cytoplasm || YPL038W || regulation of transcription || || 6659598	-0.38	-0.5	0.23	-0.216667	-0.624813	-0.784158	0.536021	0.733953	0.783526	0.295972	-1.35	0.58	1.14	0.123333	-0.532315	1.02359	1.32153	0.702746	0.153014	0.0931617	-0.769027	-1.99923	-2.76826
YOR020C	|| HSP10 || Mitochondrial matrix co-chaperonin that inhibits the ATPase activity of Hsp60p, a mitochondrial chaperonin; involved in protein folding and sorting in the mitochondria; 10 kD heat shock protein with similarity to E. coli groES || chaperone binding || mitochondrial matrix || YOR020C || protein refolding || || 6660002	-0.14	0.08	-0.6	-0.22	-0.177319	0.423432	-0.666863	0.570371	0.33599	0.74757	-1.74	-0.53	0.28	-0.663333	-0.878275	-0.934109	0.0558401	0.810103	0.824876	0.477735	-0.843864	-0.495884	-1.33975
YMR290C	|| HAS1 || ATP-dependent RNA helicase; localizes to both the nuclear periphery and nucleolus; highly enriched in nuclear pore complex fractions; constituent of 66S pre-ribosomal particles || hydrolase activity || preribosome, large subunit precursor || YMR290C || ribosomal subunit assembly || || 6660147	-0.04	-0.19	-0.43	-0.22	0.00913654	-0.138722	-0.420489	0.496355	0.555165	0.662936	-1.73	0.31	0.44	-0.326667	-0.869404	0.547396	0.291318	0.807687	0.292053	0.385404	-0.738314	-1.04138	-1.77969
YOL118C	|| || Dubious open reading frame unlikely to encode a functional protein, based on available experimental and comparative sequence data || || || YOL118C || || || 6657180	0.08	-0.56	-0.19	-0.223333	0.232883	-0.909081	-0.0726672	0.407926	0.818346	0.528965	NA	NA	NA	NA	NA	NA	NA	NA	NA	NA	-0.753055	NA	NA
YHR151C	|| MTC6 || Protein of unknown function; mtc6 is synthetically sick with cdc13-1 || molecular_function || integral to membrane || YHR151C || biological_process || || 6658691	0.16	-0.15	-0.69	-0.226667	0.382048	-0.0554398	-0.797296	0.351213	0.522106	0.78736	-0.73	-0.3	1.44	0.136667	0.0176734	-0.528459	1.76306	0.49295	0.701409	0.0389456	-0.840497	-1.87077	-2.71126
YDR013W	|| PSF1 || Subunit of the GINS complex (Sld5p, Psf1p, Psf2p, Psf3p), which is localized to DNA replication origins and implicated in assembly of the DNA replication machinery || molecular_function || replication fork protection complex || YDR013W || cell cycle || || 6657128	-0.41	-0.09	-0.19	-0.23	-0.680749	0.0694833	-0.0726672	0.751985	0.472302	0.528965	NA	NA	NA	NA	NA	NA	NA	NA	NA	NA	-0.726144	NA	NA
YDL153C	|| SAS10 || Essential subunit of U3-containing Small Subunit (SSU) processome complex involved in production of 18S rRNA and assembly of small ribosomal subunit; disrupts silencing when overproduced || molecular_function || small-subunit processome || YDL153C || ribosome biogenesis || || 6657137	-0.43	-0.07	-0.19	-0.23	-0.71804	0.111124	-0.0726672	0.763634	0.455759	0.528965	NA	NA	NA	NA	NA	NA	NA	NA	NA	NA	-0.734953	NA	NA
YGR016W	|| || Putative protein of unknown function || molecular_function || integral to membrane || YGR016W || biological_process || || 6660123	-0.24	-0.26	-0.19	-0.23	-0.363775	-0.284465	-0.0726672	0.641987	0.611973	0.528965	NA	NA	NA	NA	NA	NA	NA	NA	NA	NA	-0.682315	NA	NA
YKL044W	|| || Dubious open reading frame unlikely to encode a functional protein, based on available experimental and comparative sequence data || || || YKL044W || || || 6657001	0.04	-0.05	-0.69	-0.233333	0.158301	0.152765	-0.797296	0.43711	0.439292	0.78736	0.46	-0.38	0.99	0.356667	1.0733	-0.669554	1.10077	0.141569	0.748429	0.135498	-0.820483	-1.84295	-2.66343
YOR012W	|| || Putative protein of unknown function || molecular_function || cellular_component || YOR012W || biological_process || || 6660160	-0.17	-0.05	-0.48	-0.233333	-0.233256	0.152765	-0.492952	0.592219	0.439292	0.688977	-1.57	-0.28	0.44	-0.47	-0.727472	-0.493185	0.291318	0.766532	0.689059	0.385404	-0.74656	-0.691297	-1.43786
YDL213C	|| NOP6 || Putative RNA-binding protein implicated in ribosome biogenesis; contains an RNA recognition motif (RRM) and has similarity to hydrophilins; NOP6 may be a fungal-specific gene as no homologs have been yet identified in higher eukaryotes || RNA binding || nucleolus || YDL213C || ribosomal small subunit biogenesis || || 12557311	0.11	0.37	-1.19	-0.236667	0.28882	1.02723	-1.52192	0.38636	0.152157	0.935986	-1.45	0.24	0.49	-0.24	-0.621022	0.423937	0.364905	0.732708	0.335806	0.357591	-1.25945	-1.05559	-2.31504
YDR042C	|| || Putative protein of unknown function; expression is increased in ssu72-ts69 mutant || molecular_function || cellular_component || YDR042C || biological_process || || 6656747	-0.31	-0.01	-0.4	-0.24	-0.494294	0.236047	-0.377011	0.689451	0.406698	0.646917	NA	NA	NA	NA	NA	NA	NA	NA	NA	NA	-0.741376	NA	NA
YBR058C	|| UBP14 || Ubiquitin-specific protease that specifically disassembles unanchored ubiquitin chains; involved in fructose-1,6-bisphosphatase (Fbp1p) degradation; similar to human isopeptidase T || metal ion binding || cytoplasm || YBR058C || negative regulation of gluconeogenesis || || 6656935	-0.1	-0.43	-0.19	-0.24	-0.102737	-0.638414	-0.0726672	0.540914	0.738398	0.528965	-1.36	0.35	-0.01	-0.34	-0.541185	0.617944	-0.370964	0.70581	0.268306	0.644668	-0.675155	-0.913345	-1.5885
YJL144W	|| || Cytoplasmic hydrophilin of unknown function, possibly involved in the dessication response; expression induced by osmotic stress, starvation and during stationary phase; GFP-fusion protein is induced by the DNA-damaging agent MMS || molecular_function || cytoplasm || YJL144W || response to osmotic stress || || 6656642	0.17	-0.71	-0.19	-0.243333	0.400693	-1.22139	-0.0726672	0.344323	0.889031	0.528965	0.54	0.49	2.45	1.16	1.14426	0.864861	3.24951	0.126257	0.193557	0.00057802	-0.790691	-4.84999	-5.64068
YBL024W	|| NCL1 || S-adenosyl-L-methionine-dependent tRNA: m5C-methyltransferase, methylates cytosine to m5C at several positions in tRNAs and intron-containing pre-tRNAs; similar to Nop2p and human proliferation associated nucleolar protein p120 || transferase activity || nucleolus || YBL024W || tRNA methylation || || 6658575	-0.27	-0.27	-0.19	-0.243333	-0.419711	-0.305286	-0.0726672	0.662652	0.619926	0.528965	-1.37	0.45	-0.32	-0.413333	-0.550056	0.794313	-0.827202	0.70886	0.213506	0.795939	-0.662948	-0.919149	-1.5821
YKL186C	|| MTR2 || mRNA transport regulator, essential nuclear protein; Mex67p and Mtr2p form a mRNA export complex which binds to RNA || protein binding || nuclear RNA export factor complex || YKL186C || establishment of protein localization || || 6658700	-0.42	-0.12	-0.19	-0.243333	-0.699395	0.00702172	-0.0726672	0.757847	0.497199	0.528965	-0.25	0.11	0.2	0.02	0.443471	0.194657	-0.0618989	0.328713	0.422831	0.524678	-0.700462	-1.13712	-1.83759
YDL017W	|| CDC7 || DDK (Dbf4-dependent kinase) catalytic subunit required for firing origins and replication fork progression in mitosis through phosphorylation of Mcm2-7p complexes and Cdc45p; kinase activity correlates with cyclical DBF4 expression || metal ion binding || Dbf4-dependent protein kinase complex || YDL017W || cell division || || 6658955	0.17	0.29	-1.19	-0.243333	0.400693	0.860663	-1.52192	0.344323	0.194712	0.935986	NA	NA	NA	NA	NA	NA	NA	NA	NA	NA	-1.20237	NA	NA
YOL143C	|| RIB4 || Lumazine synthase (6,7-dimethyl-8-ribityllumazine synthase, also known as DMRL synthase); catalyzes synthesis of immediate precursor to riboflavin || transferase activity || riboflavin synthase complex || YOL143C || riboflavin biosynthetic process || || 6656799	0.23	-0.28	-0.69	-0.246667	0.512567	-0.326107	-0.797296	0.304127	0.627828	0.78736	NA	NA	NA	NA	NA	NA	NA	NA	NA	NA	-0.82293	NA	NA
YBL065W	|| || Dubious open reading frame unlikely to encode a protein, based on available experimental and comparative sequence data; partially overlaps verified ORF SEF1/YBL066C; YBL065W is a non-essential gene || || || YBL065W || || || 6656932	-0.03	-0.23	-0.48	-0.246667	0.0277821	-0.222004	-0.492952	0.488918	0.587845	0.688977	-1.6	0.28	0.07	-0.416667	-0.754084	0.494485	-0.253225	0.774601	0.310482	0.599953	-0.703297	-0.840769	-1.54407
YPR181C	|| SEC23 || GTPase-activating protein; component of the Sec23p-Sec24p heterodimeric complex of the COPII vesicle coat, involved in ER to Golgi transport and autophagy; stimulates the GDP-bound form of Sar1p || metal ion binding || cytoplasmic vesicle || YPR181C || ER-associated protein catabolic process || || 6657745	-0.38	-0.17	-0.19	-0.246667	-0.624813	-0.0970808	-0.0726672	0.733953	0.538669	0.528965	NA	NA	NA	NA	NA	NA	NA	NA	NA	NA	-0.679583	NA	NA
YIL043C	|| CBR1 || Microsomal cytochrome b reductase, not essential for viability; also detected in mitochondria; mutation in conserved NADH binding domain of the human ortholog results in type I methemoglobinemia || oxidoreductase activity || integral to membrane || YIL043C || oxidation reduction || || 6658160	-0.5	-0.05	-0.19	-0.246667	-0.848559	0.152765	-0.0726672	0.801937	0.439292	0.528965	-0.58	-0.17	0	-0.25	0.150735	-0.299178	-0.356246	0.440092	0.617598	0.639172	-0.72968	-0.760133	-1.48981
YPL212C	|| PUS1 || tRNA:pseudouridine synthase, introduces pseudouridines at positions 26-28, 34-36, 65, and 67 of tRNA; nuclear protein that appears to be involved in tRNA export; also acts on U2 snRNA || isomerase activity || nucleus || YPL212C || snRNA pseudouridine synthesis || || 12557294	-0.29	0.32	-0.78	-0.25	-0.457003	0.923124	-0.927729	0.676165	0.177971	0.823226	-2.14	-0.87	-0.31	-1.10667	-1.23311	-1.53377	-0.812485	0.891232	0.937456	0.791743	-1.00408	-0.179474	-1.18355
YGR221C	|| TOS2 || Protein involved in localization of Cdc24p to the site of bud growth; may act as a membrane anchor; localizes to the bud neck and bud tip; potentially phosphorylated by Cdc28p || molecular_function || integral to membrane || YGR221C || budding cell bud growth || || 6656863	-0.22	-0.34	-0.19	-0.25	-0.326484	-0.45103	-0.0726672	0.627971	0.674016	0.528965	NA	NA	NA	NA	NA	NA	NA	NA	NA	NA	-0.649964	NA	NA
YLR167W	|| RPS31 || Fusion protein that is cleaved to yield a ribosomal protein of the small (40S) subunit and ubiquitin; ubiquitin may facilitate assembly of the ribosomal protein into ribosomes; interacts genetically with translation factor eIF2B || metal ion binding || ribonucleoprotein complex || YLR167W || ribosome biogenesis || || 6657906	-0.57	-0.28	0.1	-0.25	-0.979078	-0.326107	0.347617	0.836229	0.627828	0.364064	0.41	-0.09	-0.01	0.103333	1.02894	-0.158082	-0.370964	0.151753	0.562804	0.644668	-0.718656	-1.25917	-1.97782
YLR067C	|| PET309 || Specific translational activator for the COX1 mRNA, also influences stability of intron-containing COX1 primary transcripts; localizes to the mitochondrial inner membrane; contains seven pentatricopeptide repeats (PPRs) || translation regulator activity || extrinsic to mitochondrial inner membrane || YLR067C || positive regulation of mitochondrial translational initiation || || 66566…	-0.63	-0.32	0.18	-0.256667	-1.09095	-0.409389	0.463558	0.862353	0.658873	0.321482	-0.04	-0.51	-0.01	-0.186667	0.629757	-0.898835	-0.370964	0.264427	0.81563	0.644668	-0.738356	-0.856866	-1.59522
YHL004W	|| MRP4 || Mitochondrial ribosomal protein of the small subunit || structural constituent of ribosome || ribonucleoprotein complex || YHL004W || mitochondrial translation || || 6657049	0.01	-0.8	0.02	-0.256667	0.102364	-1.40877	0.231677	0.459234	0.920549	0.408395	-0.61	-0.42	0.28	-0.25	0.124123	-0.740102	0.0558401	0.450609	0.770381	0.477735	-0.762839	-0.780308	-1.54315
YHR214C-C	|| || Retrotransposon TYA Gag gene co-transcribed with TYB Pol; translated as TYA or TYA-TYB polyprotein; Gag is a nucleocapsid protein that is the structural constituent of virus-like particles (VLPs); similar to retroviral Gag || protein binding || cytoplasm || YHR214C-C || transposition, RNA-mediated || || 6657811	0.1	0.01	-0.88	-0.256667	0.270174	0.277688	-1.07265	0.393513	0.390626	0.858287	-0.36	0.28	-0.21	-0.0966667	0.345892	0.494485	-0.665311	0.364712	0.310482	0.747074	-0.879647	-1.07265	-1.9523
YDL158C	|| || Dubious ORF unlikely to encode a protein, based on available experimental and comparative sequence data || || || YDL158C || || || 6659215	-0.34	0.35	-0.78	-0.256667	-0.55023	0.985586	-0.927729	0.708919	0.162168	0.823226	NA	NA	NA	NA	NA	NA	NA	NA	NA	NA	-1.02392	NA	NA
YBR027C	|| || Dubious open reading frame unlikely to encode a protein, based on available experimental and comparative sequence data || || || YBR027C || || || 6659374	0.32	0.1	-1.19	-0.256667	0.680377	0.465073	-1.52192	0.248133	0.32094	0.935986	-1.06	0.23	0.19	-0.213333	-0.275062	0.4063	-0.0766162	0.608366	0.342261	0.530536	-1.12762	-0.956763	-2.08439
YIL167W	|| SDL1 || Open reading frame, unlikely to produce a functional protein in S288C; in closely related species and other <i>S. cerevisiae</i> strain backgrounds YIL167W and adjacent ORF, YIL168W, constitute a single ORF encoding L-serine dehydratase || pyridoxal phosphate binding || cytoplasm || YIL167W || response to toxin || || 6659568	0.16	-0.74	-0.19	-0.256667	0.382048	-1.28385	-0.0726672	0.351213	0.900403	0.528965	0.37	1.06	1.07	0.833333	0.993459	1.87017	1.21851	0.160243	0.0307302	0.111515	-0.776566	-3.26032	-4.03689
YPL251W	|| || Dubious open reading frame unlikely to encode a functional protein, based on available experimental and comparative sequence data; partially overlaps 5' end of the verified, essential gene YAH1/YPL252C || || || YPL251W || || || 6658104	-0.09	0	-0.69	-0.26	-0.0840913	0.256868	-0.797296	0.533508	0.39864	0.78736	-1.22	-0.63	-0.51	-0.786667	-0.416995	-1.11048	-1.10683	0.661659	0.866604	0.865817	-0.776104	-0.304119	-1.08022
YPR137C-A	|| || Retrotransposon TYA Gag gene co-transcribed with TYB Pol; translated as TYA or TYA-TYB polyprotein; Gag is a nucleocapsid protein that is the structural constituent of virus-like particles (VLPs); similar to retroviral Gag || protein binding || cytoplasm || YPR137C-A || transposition, RNA-mediated || || 6656704	0.1	-0.4	-0.48	-0.26	0.270174	-0.575953	-0.492952	0.393513	0.717676	0.688977	0.38	-0.56	0.45	0.09	1.00233	-0.98702	0.306035	0.158092	0.838183	0.379789	-0.710908	-1.29821	-2.00912
YBL048W	|| RRT1 || Identified in a screen for mutants with increased levels of rDNA transcription; dubious open reading frame unlikely to encode a protein, based on experimental and comparative sequence data || || || YBL048W || || || 6659378	-0.05	0.05	-0.78	-0.26	-0.00950902	0.36097	-0.927729	0.503793	0.359061	0.823226	-0.8	0.74	-0.24	-0.1	-0.044422	1.30579	-0.709463	0.517716	0.0958128	0.760981	-0.82706	-1.42311	-2.25017
YGR285C	|| ZUO1 || Cytosolic ribosome-associated chaperone that acts, together with Ssz1p and the Ssb proteins, as a chaperone for nascent polypeptide chains; contains a DnaJ domain and functions as a J-protein partner for Ssb1p and Ssb2p || unfolded protein binding || ribosome || YGR285C || peptidyl-amino acid modification || || 6657242	-0.35	-0.46	0.02	-0.263333	-0.568876	-0.700876	0.231677	0.71528	0.75831	0.408395	-0.33	-0.35	2.07	0.463333	0.372504	-0.616643	2.69025	0.354759	0.731265	0.00356993	-0.654597	-3.03333	-3.68793
YBRL080C	|| || || || || YBRL080C || || || 12557158	-0.43	-0.18	-0.19	-0.266667	-0.71804	-0.117901	-0.0726672	0.763634	0.546927	0.528965	0.05	0.77	0.56	0.46	0.709594	1.3587	0.467927	0.238978	0.0871214	0.319919	-0.655759	-2.17648	-2.83224
YDL076C	|| RXT3 || Subunit of the RPD3L complex; involved in histone deacetylation || molecular_function || Rpd3L-Expanded complex || YDL076C || regulation of transcription || || 6657222	-0.28	-0.33	-0.19	-0.266667	-0.438357	-0.430209	-0.0726672	0.669436	0.666478	0.528965	-0.57	0.95	-0.01	0.123333	0.159606	1.67616	-0.370964	0.436596	0.0468533	0.644668	-0.627078	-1.87984	-2.50692
YCR023C	|| || Vacuolar membrane protein of unknown function; member of the multidrug resistance family; YCR023C is not an essential gene || molecular_function || integral to membrane || YCR023C || biological_process || || 6659205	0.25	-0.07	-0.98	-0.266667	0.549858	0.111124	-1.21758	0.291208	0.455759	0.888308	-1.58	0.29	-0.26	-0.516667	-0.736343	0.512122	-0.738898	0.769239	0.304283	0.770016	-0.928497	-0.744162	-1.67266
YCR099C	|| || Putative protein of unknown function || molecular_function || cellular_component || YCR099C || biological_process || || 6659471	-0.39	0.07	-0.48	-0.266667	-0.643458	0.402612	-0.492952	0.740037	0.343617	0.688977	-1.08	0.75	0.78	0.15	-0.292804	1.32342	0.791709	0.615164	0.0928475	0.214265	-0.756468	-1.91229	-2.66875
YKR020W	|| VPS51 || Component of the GARP (Golgi-associated retrograde protein) complex, Vps51p-Vps52p-Vps53p-Vps54p, which is required for the recycling of proteins from endosomes to the late Golgi; links the (VFT/GARP) complex to the SNARE Tlg1p || protein binding || membrane || YKR020W || retrograde transport, endosome to Golgi || || 6659996	-0.09	-0.31	-0.4	-0.266667	-0.0840913	-0.388568	-0.377011	0.533508	0.651202	0.646917	-1.36	-0.65	0.19	-0.606667	-0.541185	-1.14575	-0.0766162	0.70581	0.874051	0.530536	-0.648294	-0.485061	-1.13336
YKR060W	|| UTP30 || Subunit of U3-containing 90S preribosome complex involved in production of 18S rRNA and assembly of small ribosomal subunit || RNA binding || 90S preribosome || YKR060W || ribosomal small subunit biogenesis || || 6657516	0.12	-0.24	-0.69	-0.27	0.307466	-0.242824	-0.797296	0.379245	0.595929	0.78736	-0.99	-0.38	0.99	-0.126667	-0.212967	-0.669554	1.10077	0.584324	0.748429	0.135498	-0.749712	-1.22726	-1.97698
YDL124W	|| || NADPH-dependent alpha-keto amide reductase; reduces aromatic alpha-keto amides, aliphatic alpha-keto esters, and aromatic alpha-keto esters; member of the aldo-keto reductase (AKR) family || alpha-keto ester reductase activity || cytoplasm || YDL124W || oxidation reduction || || 6658767	0.03	-0.57	-0.27	-0.27	0.139655	-0.929901	-0.188608	0.444466	0.823789	0.5748	-2.41	0.68	0.55	-0.393333	-1.47262	1.19996	0.453209	0.929573	0.115077	0.325199	-0.676829	-1.45858	-2.13541
YBR170C	|| NPL4 || Endoplasmic reticulum and nuclear membrane protein, forms a complex with Cdc48p and Ufd1p that recognizes ubiquitinated proteins in the endoplasmic reticulum and delivers them to the proteasome for degradation || molecular_function || perinuclear region of cytoplasm || YBR170C || intracellular protein transmembrane transport || || 6659868	-0.04	-0.58	-0.19	-0.27	0.00913654	-0.950722	-0.0726672	0.496355	0.829127	0.528965	NA	NA	NA	NA	NA	NA	NA	NA	NA	NA	-0.66216	NA	NA
YJL076W	|| NET1 || Core subunit of the RENT complex, which is a complex involved in nucleolar silencing and telophase exit; stimulates transcription by RNA polymerase I and regulates nucleolar structure || rDNA binding || RENT complex || YJL076W || cell division || || 6660009	-0.17	-0.45	-0.19	-0.27	-0.233256	-0.680055	-0.0726672	0.592219	0.751765	0.528965	0.67	0.19	0.99	0.616667	1.25958	0.335752	1.10077	0.10391	0.368529	0.135498	-0.628009	-2.28494	-2.91295
YDR234C	|| || || || || YDR234C || || || 12557152	-0.56	-0.07	-0.19	-0.273333	-0.960433	0.111124	-0.0726672	0.831581	0.455759	0.528965	-1.62	-0.01	-0.3	-0.643333	-0.771826	-0.0169867	-0.797768	0.779891	0.506776	0.787497	-0.697934	-0.506901	-1.20483
YJR154W	|| || Putative protein of unknown function; green fluorescent protein (GFP)-fusion protein localizes to the cytoplasm || molecular_function || cytoplasm || YJR154W || biological_process || || 6656682	-0.17	-0.47	-0.19	-0.276667	-0.233256	-0.721696	-0.0726672	0.592219	0.764759	0.528965	1.5	0.57	-0.01	0.686667	1.99586	1.00596	-0.370964	0.0229748	0.157218	0.644668	-0.620567	-2.63291	-3.25348
YLR126C	|| || Putative protein of unknown function with similarity to glutamine amidotransferase proteins; has Aft1p-binding motif in the promoter; may be involved in copper and iron homeostasis; YLR126C is not an essential protein || transferase activity || cytoplasm || YLR126C || cellular response to heat || || 6656820	0.29	-0.34	-0.78	-0.276667	0.62444	-0.45103	-0.927729	0.266169	0.674016	0.823226	1.22	-0.07	-0.01	0.38	1.74747	-0.122809	-0.370964	0.0402775	0.548871	0.644668	-0.830653	-1.84613	-2.67678
YCR009C	|| RVS161 || Amphiphysin-like lipid raft protein; interacts with Rvs167p and regulates polarization of the actin cytoskeleton, endocytosis, cell polarity, cell fusion and viability following starvation or osmotic stress || cytoskeletal protein binding || membrane raft || YCR009C || actin cortical patch localization || || 6659179	0.09	-0.73	-0.19	-0.276667	0.251529	-1.26303	-0.0726672	0.400703	0.896711	0.528965	NA	NA	NA	NA	NA	NA	NA	NA	NA	NA	-0.721099	NA	NA
YHR214W	|| || Putative protein of unknown function; predicted to be a glycosylphosphatidylinositol-modified (GPI) protein || molecular_function || extracellular region || YHR214W || biological_process || || 6659883	0.07	-0.21	-0.69	-0.276667	0.214238	-0.180363	-0.797296	0.415181	0.571566	0.78736	0.04	-0.1	0.08	0.00666667	0.700723	-0.175719	-0.238507	0.241738	0.569743	0.594256	-0.728523	-1.087	-1.81553
YBL036C	|| || Putative non-specific single-domain racemase based on structural similarity; binds pyridoxal 5'-phosphate; expression of GFP-fusion protein induced in response to the DNA-damaging agent MMS || pyridoxal phosphate binding || cellular_component || YBL036C || biological_process || || 6657310	-0.22	-0.14	-0.48	-0.28	-0.326484	-0.0346193	-0.492952	0.627971	0.513808	0.688977	0.52	0.5	-0.01	0.336667	1.12652	0.882498	-0.370964	0.129973	0.188754	0.644668	-0.653055	-1.80092	-2.45397
YJL060W	|| BNA3 || Kynurenine aminotransferase, catalyzes formation of kynurenic acid from kynurenine; potential Cdc28p substrate || pyridoxal phosphate binding || mitochondrion || YJL060W || oxidation reduction || || 6659645	0.38	-0.74	-0.48	-0.28	0.79225	-1.28385	-0.492952	0.214107	0.900403	0.688977	NA	NA	NA	NA	NA	NA	NA	NA	NA	NA	-0.876727	NA	NA
YBR181C	|| RPS6B || Protein component of the small (40S) ribosomal subunit; identical to Rps6Ap and has similarity to rat S6 ribosomal protein || structural constituent of ribosome || small-subunit processome || YBR181C || ribosome biogenesis || || 12557252	0.32	0.02	-1.19	-0.283333	0.680377	0.298509	-1.52192	0.248133	0.382657	0.935986	-1.67	0.03	-0.01	-0.55	-0.81618	0.0535611	-0.370964	0.792801	0.478642	0.644668	-1.05124	-0.611489	-1.66272
YDL013W	|| SLX5 || Subunit of the Slx5-Slx8 SUMO-targeted ubiquitin ligase (STUbL) complex, stimulated by SUMO-modified substrates; contains a RING domain and two SIMs (SUMO-interacting motifs); forms SUMO-dependent nuclear foci, including DNA repair centers || SUMO binding || nucleolus || YDL013W || regulation of transcription || || 6659128	0.26	0.08	-1.19	-0.283333	0.568503	0.423432	-1.52192	0.284847	0.33599	0.935986	-1.46	0.49	-0.01	-0.326667	-0.629893	0.864861	-0.370964	0.735618	0.193557	0.644668	-1.04779	-1.0372	-2.085
YPL279C	|| || Putative protein of unknown function || molecular_function || integral to membrane || YPL279C || biological_process || || 6657022	0.09	-0.16	-0.78	-0.283333	0.251529	-0.0762603	-0.927729	0.400703	0.530394	0.823226	-0.24	-0.48	-0.01	-0.243333	0.452341	-0.845924	-0.370964	0.325512	0.801202	0.644668	-0.75706	-0.774355	-1.53142
YJL190C	|| RPS22A || Protein component of the small (40S) ribosomal subunit; nearly identical to Rps22Bp and has similarity to E. coli S8 and rat S15a ribosomal proteins || structural constituent of ribosome || ribonucleoprotein complex || YJL190C || translation || || 6659649	-0.21	-0.45	-0.19	-0.283333	-0.307838	-0.680055	-0.0726672	0.620897	0.751765	0.528965	0.38	0.5	-0.38	0.166667	1.00233	0.882498	-0.915507	0.158092	0.188754	0.820037	-0.607471	-1.61136	-2.21883
YHL006C	|| SHU1 || Protein involved in a Rad51p-, Rad54p-dependent pathway for homologous recombination repair, important for error-free repair of spontaneous and induced DNA lesions to protect the genome from mutation; associates with Shu2p, Psy3p, and Csm2p || molecular_function || nucleus || YHL006C || error-free DNA repair || || 6656860	-0.15	-0.52	-0.19	-0.286667	-0.195965	-0.825799	-0.0726672	0.577681	0.795541	0.528965	NA	NA	NA	NA	NA	NA	NA	NA	NA	NA	-0.614223	NA	NA
YHR077C	|| NMD2 || Protein involved in the nonsense-mediated mRNA decay (NMD) pathway; interacts with Nam7p and Upf3p; involved in telomere maintenance || protein binding || polysome || YHR077C || nuclear-transcribed mRNA catabolic process, 3'-5' exonucleolytic nonsense-mediated decay || || 6656434	-0.37	-0.21	-0.29	-0.29	-0.606167	-0.180363	-0.217593	0.727798	0.571566	0.586127	-0.73	-0.09	-0.01	-0.276667	0.0176734	-0.158082	-0.370964	0.49295	0.562804	0.644668	-0.612931	-0.747504	-1.36044
YJR065C	|| ARP3 || Essential component of the Arp2/3 complex, which is a highly conserved actin nucleation center required for the motility and integrity of actin patches; involved in endocytosis and membrane growth and polarity || ATPase activity || actin cortical patch || YJR065C || organelle inheritance || || 6656679	0.09	-0.36	-0.6	-0.29	0.251529	-0.492671	-0.666863	0.400703	0.688877	0.74757	-0.1	0.73	1.15	0.593333	0.576532	1.28815	1.33625	0.282128	0.0988472	0.0907335	-0.685384	-2.59682	-3.28221
YBR118W	|| TEF2 || Translational elongation factor EF-1 alpha; also encoded by TEF1; functions in the binding reaction of aminoacyl-tRNA (AA-tRNA) to ribosomes || GDP binding || cytoskeleton || YBR118W || regulation of translation || || 6660358	-1.02	0.53	-0.39	-0.293333	-1.81813	1.36036	-0.362519	0.965478	0.0868588	0.641518	-0.94	-0.38	0.56	-0.253333	-0.168613	-0.669554	0.467927	0.566949	0.748429	0.319919	-1.26924	-0.867266	-2.1365
YPL049C	|| DIG1 || Regulatory protein of unknown function, constitutively-expressed, involved in the regulation of mating-specific genes and the invasive growth pathway, required for MAP-kinase imposed repression, inhibits pheromone-responsive transcription || transcription factor binding || nucleus || YPL049C || cell growth || || 6659600	-0.45	-0.26	-0.19	-0.3	-0.755331	-0.284465	-0.0726672	0.774975	0.611973	0.528965	-2.41	-0.18	0.62	-0.656667	-1.47262	-0.316815	0.556231	0.929573	0.624308	0.289027	-0.600553	-0.77538	-1.37593
YGR026W	|| || Putative protein of unknown function; green fluorescent protein (GFP)-fusion protein localizes to the cell periphery || molecular_function || integral to membrane || YGR026W || biological_process || || 6659798	0.03	-0.45	-0.48	-0.3	0.139655	-0.680055	-0.492952	0.444466	0.751765	0.688977	-0.53	-0.21	0.99	0.0833333	0.195089	-0.369726	1.10077	0.422662	0.644207	0.135498	-0.637875	-1.43305	-2.07092
YGR062C	|| COX18 || Mitochondrial integral inner membrane protein required for membrane insertion of C-terminus of Cox2p; interacts genetically and physically with Mss2p and Pnt1p; similar to S. cerevisiae Oxa1, N. crassa Oxa2p, and E. coli YidC || membrane insertase activity || integral to mitochondrial inner membrane || YGR062C || protein insertion into membrane || || 6658414	-0.53	-0.19	-0.19	-0.303333	-0.904496	-0.138722	-0.0726672	0.817134	0.555165	0.528965	NA	NA	NA	NA	NA	NA	NA	NA	NA	NA	-0.619858	NA	NA
YCR002C	|| CDC10 || Component of the septin ring of the mother-bud neck that is required for cytokinesis; septins recruit proteins to the neck and can act as a barrier to diffusion at the membrane, and they comprise the 10nm filaments seen with EM || phosphatidylinositol binding || mating projection tip || YCR002C || cell division || || 6657557	-0.33	0.2	-0.78	-0.303333	-0.531585	0.673278	-0.927729	0.702493	0.250385	0.823226	-1.48	0.82	-1.01	-0.556667	-0.647635	1.44688	-1.8427	0.741389	0.0739651	0.967314	-0.83923	-1.27536	-2.11459
YPR171W	|| BSP1 || Adapter that links synaptojanins Inp52p and Inp53p to the cortical actin cytoskeleton || protein binding, bridging || mating projection tip || YPR171W || actin cortical patch localization || || 6657743	-0.16	-0.07	-0.69	-0.306667	-0.21461	0.111124	-0.797296	0.584964	0.455759	0.78736	-1.67	-0.26	-0.01	-0.646667	-0.81618	-0.457911	-0.370964	0.792801	0.676492	0.644668	-0.677962	-0.461237	-1.1392
YDL219W	|| DTD1 || D-Tyr-tRNA(Tyr) deacylase, functions in protein translation, may affect nonsense suppression via alteration of the protein synthesis machinery; ubiquitous among eukaryotes || D-tyrosyl-tRNA(Tyr) deacylase activity || cytoplasm || YDL219W || D-amino acid catabolic process || || 6656429	-0.59	0.14	-0.48	-0.31	-1.01637	0.548355	-0.492952	0.845273	0.291724	0.688977	-1.34	-0.05	-0.01	-0.466667	-0.523444	-0.0875346	-0.370964	0.699667	0.534877	0.644668	-0.769826	-0.617519	-1.38734
YML026C	|| RPS18B || Protein component of the small (40S) ribosomal subunit; nearly identical to Rps18Ap and has similarity to E. coli S13 and rat S18 ribosomal proteins || rRNA binding || ribonucleoprotein complex || YML026C || translation || || 6658531	0.08	-0.82	-0.19	-0.31	0.232883	-1.45041	-0.0726672	0.407926	0.926528	0.528965	-0.41	-0.27	1.76	0.36	0.301538	-0.475548	2.23401	0.381502	0.682802	0.0127412	-0.699133	-2.479	-3.17813
YBR010W	|| HHT1 || Histone H3, core histone protein required for chromatin assembly, part of heterochromatin-mediated telomeric and HM silencing; one of two identical histone H3 proteins (see HHT2); regulated by acetylation, methylation, and phosphorylation || DNA binding || replication fork protection complex || YBR010W || chromosome organization || || 6658672	-0.51	0.06	-0.48	-0.31	-0.867205	0.381791	-0.492952	0.807085	0.351308	0.688977	-1.76	-0.36	0.57	-0.516667	-0.896017	-0.63428	0.482644	0.814878	0.737051	0.314674	-0.709188	-0.723549	-1.43274
YDL243C	|| AAD4 || Putative aryl-alcohol dehydrogenase with similarity to P. chrysosporium aryl-alcohol dehydrogenase, involved in the oxidative stress response; expression induced in cells treated with the mycotoxin patulin || aryl-alcohol dehydrogenase activity || cellular_component || YDL243C || oxidation reduction || || 6659382	-0.65	-0.09	-0.19	-0.31	-1.12824	0.0694833	-0.0726672	0.870391	0.472302	0.528965	-1.16	0.38	0.4	-0.126667	-0.36377	0.670855	0.232449	0.641985	0.251157	0.408095	-0.662639	-1.18177	-1.84441
YDR023W	|| SES1 || Cytosolic seryl-tRNA synthetase, class II aminoacyl-tRNA synthetase that aminoacylates tRNA(Ser), displays tRNA-dependent amino acid recognition which enhances discrimination of the serine substrate, interacts with peroxin Pex21p || ligase activity || cytoplasm || YDR023W || seryl-tRNA aminoacylation || || 6656938	-0.15	0.19	-0.98	-0.313333	-0.195965	0.652458	-1.21758	0.577681	0.257053	0.888308	-1.63	-0.08	-0.41	-0.706667	-0.780696	-0.140445	-0.959659	0.782509	0.555846	0.831386	-0.879726	-0.441753	-1.32148
YPR174C	|| || Protein of unknown function; green fluorescent protein (GFP)-fusion protein localizes to the nuclear periphery; potential Cdc28p substrate || molecular_function || membrane || YPR174C || biological_process || || 6659828	-0.32	-0.43	-0.19	-0.313333	-0.512939	-0.638414	-0.0726672	0.696003	0.738398	0.528965	-2.02	-0.85	0.86	-0.67	-1.12666	-1.49849	0.909448	0.870056	0.932997	0.181557	-0.565672	-0.83156	-1.39723
YIR021W	|| MRS1 || Protein required for the splicing of two mitochondrial group I introns (BI3 in COB and AI5beta in COX1); forms a splicing complex, containing four subunits of Mrs1p and two subunits of the BI3-encoded maturase, that binds to the BI3 RNA || endodeoxyribonuclease activity || mitochondrial matrix || YIR021W || mRNA processing || || 6658526	0.45	-0.8	-0.6	-0.316667	0.922769	-1.40877	-0.666863	0.178064	0.920549	0.74757	0.23	-0.48	1.31	0.353333	0.869268	-0.845924	1.57173	0.19235	0.801202	0.0580066	-0.911726	-2.04869	-2.96041
YML058W	|| SML1 || Ribonucleotide reductase inhibitor involved in regulating dNTP production; regulated by Mec1p and Rad53p during DNA damage and S phase || enzyme inhibitor activity || cytoplasm || YML058W || nucleotide metabolic process || || 6659845	0.74	-1.5	-0.19	-0.316667	1.46349	-2.86621	-0.0726672	0.0716666	0.997923	0.528965	1.56	-0.57	-0.01	0.326667	2.04908	-1.00466	-0.370964	0.0202271	0.842469	0.644668	-1.42216	-1.95918	-3.38134
YDR064W	|| RPS13 || Protein component of the small (40S) ribosomal subunit; has similarity to E. coli S15 and rat S13 ribosomal proteins || SSU rRNA binding || 90S preribosome || YDR064W || translation || || 6656424	-0.67	-0.1	-0.19	-0.32	-1.16553	0.0486628	-0.0726672	0.878099	0.480594	0.528965	-0.96	0.14	0.65	-0.0566667	-0.186354	0.247568	0.600383	0.573917	0.402234	0.274126	-0.651252	-1.19872	-1.84997
YJL196C	|| ELO1 || Elongase I, medium-chain acyl elongase, catalyzes carboxy-terminal elongation of unsaturated C12-C16 fatty acyl-CoAs to C16-C18 fatty acids || fatty acid elongase activity || integral to membrane || YJL196C || fatty acid elongation, unsaturated fatty acid || || 6660237	-0.72	-0.06	-0.19	-0.323333	-1.25876	0.131945	-0.0726672	0.895942	0.447514	0.528965	-1.47	-0.43	0.19	-0.57	-0.638764	-0.757739	-0.0766162	0.738512	0.775696	0.530536	-0.673487	-0.517236	-1.19072
YCL014W	|| BUD3 || Protein involved in bud-site selection and required for axial budding pattern; localizes with septins to bud neck in mitosis and may constitute an axial landmark for next round of budding || Rho guanyl-nucleotide exchange factor activity || cellular bud neck || YCL014W || cell division || || 6658986	0.09	0.12	-1.19	-0.326667	0.251529	0.506714	-1.52192	0.400703	0.306178	0.935986	-0.13	0.02	0.28	0.0566667	0.54992	0.0359241	0.0558401	0.291187	0.485671	0.477735	-0.939935	-1.1703	-2.11023
YGL021W	|| ALK1 || Protein kinase; accumulation and phosphorylation are periodic during the cell cycle; phosphorylated in response to DNA damage; contains characteristic motifs for degradation via the APC pathway; similar to Alk2p and to mammalian haspins || transferase activity || cellular_component || YGL021W || mitosis || || 6656782	0.52	-0.32	-1.19	-0.33	1.05329	-0.409389	-1.52192	0.146105	0.658873	0.935986	NA	NA	NA	NA	NA	NA	NA	NA	NA	NA	-1.04527	NA	NA
YGR156W	|| PTI1 || Essential protein that is a component of CPF (cleavage and polyadenylation factor); involved in 3' end formation of snoRNA and mRNA; interacts directly with Pta1p; has similarity to mammalian Cleavage-Stimulation Factor CstF-64 || RNA binding || mRNA cleavage and polyadenylation specificity factor complex || YGR156W || snoRNA 3'-end processing || || 6656700	-0.61	-0.2	-0.19	-0.333333	-1.05366	-0.159542	-0.0726672	0.853981	0.563379	0.528965	2	-0.38	-0.01	0.536667	2.4394	-0.669554	-0.370964	0.00735593	0.748429	0.644668	-0.594325	-2.44988	-3.0442
YLR216C	|| CPR6 || Peptidyl-prolyl cis-trans isomerase (cyclophilin), catalyzes the cis-trans isomerization of peptide bonds N-terminal to proline residues; binds to Hsp82p and contributes to chaperone activity || unfolded protein binding || cytoplasm || YLR216C || positive regulation of cellular component organization || || 6657257	-0.03	-0.78	-0.19	-0.333333	0.0277821	-1.36713	-0.0726672	0.488918	0.914208	0.528965	NA	NA	NA	NA	NA	NA	NA	NA	NA	NA	-0.626292	NA	NA
YGR215W	|| RSM27 || Mitochondrial ribosomal protein of the small subunit || structural constituent of ribosome || ribonucleoprotein complex || YGR215W || mitochondrial translation || || 6659136	0.19	0	-1.19	-0.333333	0.437984	0.256868	-1.52192	0.330699	0.39864	0.935986	-0.13	-0.5	-0.15	-0.26	0.54992	-0.881198	-0.577007	0.291187	0.810895	0.718033	-0.908717	-0.770719	-1.67944
YOR005C	|| DNL4 || DNA ligase required for nonhomologous end-joining (NHEJ), forms stable heterodimer with required cofactor Lif1p, interacts with Nej1p; involved in meiosis, not essential for vegetative growth || metal ion binding || DNA ligase IV complex || YOR005C || cell division || || 6659765	0.42	-0.73	-0.69	-0.333333	0.866832	-1.26303	-0.797296	0.193017	0.896711	0.78736	NA	NA	NA	NA	NA	NA	NA	NA	NA	NA	-0.865579	NA	NA
YDL207W	|| GLE1 || Cytoplasmic nucleoporin required for polyadenylated RNA export but not for protein import; component of Nup82p nuclear pore subcomplex; contains a nuclear export signal || translation initiation factor binding || membrane || YDL207W || intracellular protein transmembrane transport || || 6658681	-0.32	0.09	-0.78	-0.336667	-0.512939	0.444253	-0.927729	0.696003	0.32843	0.823226	-1.66	-0.03	0.69	-0.333333	-0.807309	-0.0522607	0.659252	0.790256	0.52084	0.254867	-0.725427	-0.979215	-1.70464
YPL199C	|| || Putative protein of unknown function, predicted to be palmitoylated || molecular_function || cytoplasm || YPL199C || biological_process || || 6659592	0.03	-0.85	-0.19	-0.336667	0.139655	-1.51288	-0.0726672	0.444466	0.934844	0.528965	-1.08	-0.01	0.78	-0.103333	-0.292804	-0.0169867	0.791709	0.615164	0.506776	0.214265	-0.657995	-1.17524	-1.83324
YGL130W	|| CEG1 || Alpha (guanylyltransferase) subunit of the mRNA capping enzyme, a heterodimer (the other subunit is CET1, an RNA 5'-triphophatase) involved in adding the 5' cap to mRNA; the mammalian enzyme is a single bifunctional polypeptide || nucleotidyltransferase activity || mRNA cap methyltransferase complex || YGL130W || positive regulation of transcription from RNA polymerase II promoter || |…	-0.25	-0.09	-0.69	-0.343333	-0.38242	0.0694833	-0.797296	0.648925	0.472302	0.78736	-0.17	0.07	0.99	0.296667	0.514437	0.124109	1.10077	0.303473	0.450615	0.135498	-0.617412	-1.73214	-2.34955
YBR100W	|| || Dubious open reading frame unlikely to encode a protein, based on available experimental and comparative sequence data; completely overlaps the verified gene MMS4 || || || YBR100W || || || 6656791	-0.18	-0.07	-0.78	-0.343333	-0.251901	0.111124	-0.927729	0.599441	0.455759	0.823226	-1.31	0.11	0.49	-0.236667	-0.496832	0.194657	0.364905	0.690346	0.422831	0.357591	-0.647999	-0.98138	-1.62938
YPR193C	|| HPA2 || Tetrameric histone acetyltransferase with similarity to Gcn5p, Hat1p, Elp3p, and Hpa3p; acetylates histones H3 and H4 in vitro and exhibits autoacetylation activity || transferase activity || cytoplasm || YPR193C || histone acetylation || || 6657584	-0.36	-0.49	-0.19	-0.346667	-0.587521	-0.763337	-0.0726672	0.721573	0.777369	0.528965	-0.12	0.35	2.15	0.793333	0.558791	0.617944	2.80799	0.288152	0.268306	0.0024926	-0.527666	-3.7151	-4.24276
YDL098C	|| SNU23 || Component of U4/U6.U5 snRNP involved in mRNA splicing via spliceosome || metal ion binding || U4/U6 x U5 tri-snRNP complex || YDL098C || mRNA metabolic process || || 6659123	-0.33	-0.02	-0.69	-0.346667	-0.531585	0.215227	-0.797296	0.702493	0.414795	0.78736	-1.29	-0.1	0.07	-0.44	-0.47909	-0.175719	-0.253225	0.684063	0.569743	0.599953	-0.639351	-0.631108	-1.27046
YAR008W	|| SEN34 || Subunit of the tRNA splicing endonuclease, which is composed of Sen2p, Sen15p, Sen34p, and Sen54p; Sen34p contains the active site for tRNA 3' splice site cleavage and has similarity to Sen2p and to Archaeal tRNA splicing endonuclease || hydrolase activity || membrane || YAR008W || tRNA processing || || 6657409	-0.85	-0.51	0.31	-0.35	-1.50115	-0.804978	0.651961	0.933342	0.789584	0.257213	-0.87	2.04	-0.1	0.356667	-0.106517	3.59859	-0.50342	0.542414	0.000159974	0.692666	-0.722268	-4.2211	-4.94337
YLR061W	|| RPL22A || Protein component of the large (60S) ribosomal subunit, has similarity to Rpl22Bp and to rat L22 ribosomal protein || structural constituent of ribosome || ribonucleoprotein complex || YLR061W || translation || || 6656643	-0.23	-0.63	-0.19	-0.35	-0.345129	-1.05482	-0.0726672	0.635001	0.854247	0.528965	0.85	0	1.94	0.93	1.41926	0.000650211	2.49892	0.0779122	0.499741	0.00622855	-0.542215	-3.61526	-4.15748
YOR021C	|| || Putative protein of unknown function; YOR021C is not an essential gene; predicted to be involved in rRNA processing and ribosome biogenesis and in biopolymer catabolism || molecular_function || cytoplasm || YOR021C || biological_process || || 6657928	-0.02	-0.05	-0.98	-0.35	0.0464277	0.152765	-1.21758	0.481485	0.439292	0.888308	-0.95	-0.1	-1.01	-0.686667	-0.177484	-0.175719	-1.8427	0.570436	0.569743	0.967314	-0.726101	-0.502547	-1.22865
YER117W	|| RPL23B || Protein component of the large (60S) ribosomal subunit, identical to Rpl23Ap and has similarity to E. coli L14 and rat L23 ribosomal proteins || structural constituent of ribosome || ribonucleoprotein complex || YER117W || response to drug || || 6657419	-1.38	1.1	-0.78	-0.353333	-2.48937	2.54712	-0.927729	0.993601	0.00543073	0.823226	-2.1	0.02	0.03	-0.683333	-1.19762	0.0359241	-0.312094	0.884468	0.485671	0.622516	-2.35241	-0.572825	-2.92524
YGL147C	|| RPL9A || Protein component of the large (60S) ribosomal subunit, nearly identical to Rpl9Bp and has similarity to E. coli L6 and rat L9 ribosomal proteins || rRNA binding || ribonucleoprotein complex || YGL147C || translation || || 6660043	0.3	-1.17	-0.19	-0.353333	0.643086	-2.17913	-0.0726672	0.260084	0.985339	0.528965	-1.46	0.07	0.28	-0.37	-0.629893	0.124109	0.0558401	0.735618	0.450615	0.477735	-0.867874	-0.800356	-1.66823
YGR196C	|| FYV8 || Protein of unknown function, required for survival upon exposure to K1 killer toxin || molecular_function || cytoplasm || YGR196C || biological_process || || 6658923	-0.06	0.17	-1.19	-0.36	-0.0281546	0.610817	-1.52192	0.511231	0.27066	0.935986	-1.9	-0.12	0.14	-0.626667	-1.02021	-0.210993	-0.150203	0.846185	0.583554	0.559698	-0.887689	-0.5585	-1.44619
YOR041C	|| || Dubious open reading frame, unlikely to encode a protein; not conserved in closely related Saccharomyces species; 85% of ORF overlaps the uncharacterized gene CUE5; deletion in cyr1 mutant results in loss of stress resistance || || || YOR041C || || || 6656551	-0.41	-0.5	-0.19	-0.366667	-0.680749	-0.784158	-0.0726672	0.751985	0.783526	0.528965	NA	NA	NA	NA	NA	NA	NA	NA	NA	NA	-0.506311	NA	NA
YLR202C	|| || Dubious open reading frame unlikely to encode a protein, based on available experimental and comparative sequence data; partially overlaps the verified ORF YLR201C; ORF contains a putative intron || || || YLR202C || || || 6656913	0.56	-0.47	-1.19	-0.366667	1.12787	-0.721696	-1.52192	0.129687	0.764759	0.935986	0.04	-0.35	0.32	0.00333333	0.700723	-0.616643	0.11471	0.241738	0.731265	0.454338	-1.03231	-1.0952	-2.12751
YLR229C	|| CDC42 || Small rho-like GTPase, essential for establishment and maintenance of cell polarity; mutants have defects in the organization of actin and septins || GTP binding || mating projection tip || YLR229C || cell division || || 6657067	-0.03	-0.88	-0.19	-0.366667	0.0277821	-1.57534	-0.0726672	0.488918	0.942411	0.528965	NA	NA	NA	NA	NA	NA	NA	NA	NA	NA	-0.613097	NA	NA
YOR065W	|| CYT1 || Cytochrome c1, component of the mitochondrial respiratory chain; expression is regulated by the heme-activated, glucose-repressed Hap2p/3p/4p/5p CCAAT-binding complex || metal ion binding || respiratory chain || YOR065W || oxidation reduction || || 6657754	-0.51	0.1	-0.69	-0.366667	-0.867205	0.465073	-0.797296	0.807085	0.32094	0.78736	NA	NA	NA	NA	NA	NA	NA	NA	NA	NA	-0.690484	NA	NA
YCR052W	|| RSC6 || Component of the RSC chromatin remodeling complex; essential for mitotic growth; homolog of SWI/SNF subunit Swp73p || DNA-dependent ATPase activity || RSC complex || YCR052W || regulation of transcription || || 6659948	0.26	0.12	-1.48	-0.366667	0.568503	0.506714	-1.94221	0.284847	0.306178	0.973944	-2.08	0.64	-0.01	-0.483333	-1.17988	1.12942	-0.370964	0.880976	0.129361	0.644668	-1.07088	-1.1339	-2.20478
YDR529C	|| QCR7 || Subunit 7 of the ubiquinol cytochrome-c reductase complex, which is a component of the mitochondrial inner membrane electron transport chain; oriented facing the mitochondrial matrix; N-terminus appears to play a role in complex assembly || ubiquinol-cytochrome-c reductase activity || respiratory chain || YDR529C || oxidation reduction || || 6660177	-0.46	-0.13	-0.51	-0.366667	-0.773977	-0.0137988	-0.536429	0.780528	0.505505	0.704169	-1.27	0.47	0.72	-0.0266667	-0.461349	0.829587	0.703405	0.677726	0.203386	0.240902	-0.556209	-1.47878	-2.03499
YDR201W	|| SPC19 || Essential subunit of the Dam1 complex (aka DASH complex), couples kinetochores to the force produced by MT depolymerization thereby aiding in chromosome segregation; also localized to nuclear side of spindle pole body || structural constituent of cytoskeleton || DASH complex || YDR201W || cell division || || 6656941	-0.57	-0.06	-0.48	-0.37	-0.979078	0.131945	-0.492952	0.836229	0.447514	0.688977	0.72	0.54	1.15	0.803333	1.30394	0.953046	1.33625	0.0961277	0.170283	0.0907335	-0.588663	-2.82821	-3.41687
YOR077W	|| RTS2 || Basic zinc-finger protein, similar to human and mouse Kin17 proteins which are chromatin-associated proteins involved in UV response and DNA replication || metal ion binding || cytoplasm || YOR077W || biological_process || || 6659838	-0.33	-0.38	-0.4	-0.37	-0.531585	-0.534312	-0.377011	0.702493	0.703437	0.646917	NA	NA	NA	NA	NA	NA	NA	NA	NA	NA	-0.495284	NA	NA
YDR234W	|| LYS4 || Homoaconitase, catalyzes the conversion of homocitrate to homoisocitrate, which is a step in the lysine biosynthesis pathway || 4 iron, 4 sulfur cluster binding || mitochondrion || YDR234W || lysine biosynthetic process via aminoadipic acid || || 6656563	-0.28	0.07	-0.9	-0.37	-0.438357	0.402612	-1.10164	0.669436	0.343617	0.864691	-0.49	-0.05	-0.01	-0.183333	0.230572	-0.0875346	-0.370964	0.408824	0.534877	0.644668	-0.701355	-0.850874	-1.55223
YJL177W	|| RPL17B || Protein component of the large (60S) ribosomal subunit, nearly identical to Rpl17Ap and has similarity to E. coli L22 and rat L17 ribosomal proteins || structural constituent of ribosome || ribonucleoprotein complex || YJL177W || regulation of translation || || 6659811	0.09	-0.66	-0.54	-0.37	0.251529	-1.11729	-0.579907	0.400703	0.868064	0.719011	-0.77	-0.34	0.35	-0.253333	-0.0178097	-0.599006	0.158862	0.507105	0.725416	0.436889	-0.60189	-0.793944	-1.39583
YHR140W	|| || Putative integral membrane protein of unknown function || molecular_function || integral to membrane || YHR140W || biological_process || || 6656767	-0.04	-0.39	-0.69	-0.373333	0.00913654	-0.555132	-0.797296	0.496355	0.710598	0.78736	0.11	0.36	-0.01	0.153333	0.762819	0.635581	-0.370964	0.222786	0.262525	0.644668	-0.55641	-1.42361	-1.98002
YNR015W	|| SMM1 || Dihydrouridine synthase, member of a family of dihydrouridine synthases including Dus1p, Smm1p, Dus3p, and Dus4p; modifies uridine residues at position 20 of cytoplasmic tRNAs || FAD binding || cytoplasm || YNR015W || oxidation reduction || || 6657291	-0.17	0.01	-0.96	-0.373333	-0.233256	0.277688	-1.1886	0.592219	0.390626	0.882701	-0.35	-0.84	-0.51	-0.566667	0.354763	-1.48085	-1.10683	0.361384	0.930677	0.865817	-0.689944	-0.535806	-1.22575
YGR055W	|| MUP1 || High affinity methionine permease, integral membrane protein with 13 putative membrane-spanning regions; also involved in cysteine uptake || amino acid transmembrane transporter activity || integral to membrane || YGR055W || amino acid transport || || 6660454	-0.84	-0.09	-0.19	-0.373333	-1.48251	0.0694833	-0.0726672	0.930897	0.472302	0.528965	NA	NA	NA	NA	NA	NA	NA	NA	NA	NA	-0.633451	NA	NA
YMR106C	|| YKU80 || Subunit of the telomeric Ku complex (Yku70p-Yku80p), involved in telomere length maintenance, structure and telomere position effect; relocates to sites of double-strand cleavage to promote nonhomologous end joining during DSB repair || telomeric DNA binding || Ku70:Ku80 complex || YMR106C || protein localization to chromosome || || 12557225	0.31	-0.65	-0.78	-0.373333	0.661731	-1.09647	-0.927729	0.254072	0.863562	0.823226	-1.96	-0.53	-0.47	-0.986667	-1.07343	-0.934109	-1.04796	0.858461	0.824876	0.852672	-0.743231	-0.219108	-0.962339
YGR239C	|| PEX21 || Peroxin required for targeting of peroxisomal matrix proteins containing PTS2; interacts with Pex7p; partially redundant with Pex18p || protein binding || membrane || YGR239C || positive regulation of protein binding || || 6656673	-0.12	-0.81	-0.19	-0.373333	-0.140028	-1.42959	-0.0726672	0.555681	0.923583	0.528965	NA	NA	NA	NA	NA	NA	NA	NA	NA	NA	-0.566272	NA	NA
YPL257W-A	|| || Retrotransposon TYA Gag gene co-transcribed with TYB Pol; translated as TYA or TYA-TYB polyprotein; Gag is a nucleocapsid protein that is the structural constituent of virus-like particles (VLPs); similar to retroviral Gag || protein binding || cytoplasm || YPL257W-A || transposition, RNA-mediated || || 6657319	-0.38	-0.35	-0.39	-0.373333	-0.624813	-0.47185	-0.362519	0.733953	0.681483	0.641518	-0.61	-0.17	-0.51	-0.43	0.124123	-0.299178	-1.10683	0.450609	0.617598	0.865817	-0.493668	-0.618068	-1.11174
YPR129W	|| SCD6 || Protein containing an Lsm domain, may bind RNA and have a role in RNA processing; overproduction suppresses a null mutation in CHC1, which encodes the heavy chain of clathrin || RNA binding || cytoplasm || YPR129W || RNA metabolic process || || 6660151	-0.2	-0.52	-0.41	-0.376667	-0.289192	-0.825799	-0.391504	0.613783	0.795541	0.652288	-2.01	-0.13	-0.67	-0.936667	-1.11779	-0.22863	-1.34231	0.868171	0.590422	0.910252	-0.496884	-0.331071	-0.827954
YHR180W	|| || Dubious open reading frame unlikely to encode a protein, based on available experimental and comparative sequence data || || || YHR180W || || || 6660209	-0.82	-0.12	-0.19	-0.376667	-1.44522	0.00702172	-0.0726672	0.925802	0.497199	0.528965	-0.67	0.26	0.41	-1.85037e-17	0.0708981	0.459211	0.247166	0.471739	0.323041	0.40239	-0.613525	-1.21239	-1.82592
YBR244W	|| GPX2 || Phospholipid hydroperoxide glutathione peroxidase induced by glucose starvation that protects cells from phospholipid hydroperoxides and nonphospholipid peroxides during oxidative stress || phospholipid-hydroperoxide glutathione peroxidase activity || cytoplasm || YBR244W || oxidation reduction || || 6660033	0.14	-0.09	-1.19	-0.38	0.344757	0.0694833	-1.52192	0.365139	0.472302	0.935986	-1.2	-0.2	-0.6	-0.666667	-0.399253	-0.352089	-1.23929	0.655147	0.637614	0.892381	-0.792053	-0.428553	-1.22061
YGL258W	|| VEL1 || Protein of unknown function; highly induced in zinc-depleted conditions and has increased expression in NAP1 deletion mutants || zinc ion binding || cytosol || YGL258W || biological_process || || 6657831	0.11	-0.07	-1.19	-0.383333	0.28882	0.111124	-1.52192	0.38636	0.455759	0.935986	-0.23	-0.08	-0.01	-0.106667	0.461212	-0.140445	-0.370964	0.322323	0.555846	0.644668	-0.783004	-0.937418	-1.72042
YGR034W	|| RPL26B || Protein component of the large (60S) ribosomal subunit, nearly identical to Rpl26Ap and has similarity to E. coli L24 and rat L26 ribosomal proteins; binds to 5.8S rRNA || structural constituent of ribosome || ribonucleoprotein complex || YGR034W || translation || || 6659805	0.24	-0.2	-1.19	-0.383333	0.531212	-0.159542	-1.52192	0.297636	0.563379	0.935986	-0.2	-0.63	1.02	0.0633333	0.487825	-1.11048	1.14493	0.312837	0.866604	0.12612	-0.804245	-1.46608	-2.27032
YBL060W	|| YEL1 || Guanine nucleotide exchange factor specific for Arf3p; localized to the bud neck and tip; required for localization of Arf3p to the bud neck and tip || ARF guanyl-nucleotide exchange factor activity || cellular bud neck || YBL060W || actin cortical patch localization || || 6657124	-0.52	-0.24	-0.4	-0.386667	-0.88585	-0.242824	-0.377011	0.812151	0.595929	0.646917	NA	NA	NA	NA	NA	NA	NA	NA	NA	NA	-0.50432	NA	NA
YPR086W	|| SUA7 || Transcription factor TFIIB, a general transcription factor required for transcription initiation and start site selection by RNA polymerase II || metal ion binding || transcription factor complex || YPR086W || regulation of transcription || || 6659677	-0.27	-0.49	-0.4	-0.386667	-0.419711	-0.763337	-0.377011	0.662652	0.777369	0.646917	NA	NA	NA	NA	NA	NA	NA	NA	NA	NA	-0.477239	NA	NA
YDL192W	|| ARF1 || ADP-ribosylation factor, GTPase of the Ras superfamily involved in regulation of coated vesicle formation in intracellular trafficking within the Golgi; functionally interchangeable with Arf2p || GTP binding || clathrin-coated vesicle || YDL192W || establishment of protein localization || || 6656759	-0.19	0.21	-1.19	-0.39	-0.270547	0.694099	-1.52192	0.60663	0.24381	0.935986	-1.09	0.68	0.49	0.0266667	-0.301675	1.19996	0.364905	0.61855	0.115077	0.357591	-0.858755	-1.59425	-2.45301
YDL224C	|| WHI4 || Putative RNA binding protein and partially redundant Whi3p homolog that regulates the cell size requirement for passage through Start and commitment to cell division || RNA binding || cytoplasm || YDL224C || regulation of transport || || 6658498	-0.38	0.19	-0.98	-0.39	-0.624813	0.652458	-1.21758	0.733953	0.257053	0.888308	-1.49	0.31	1.52	0.113333	-0.656506	0.547396	1.88079	0.744251	0.292053	0.0299999	-0.775745	-2.1857	-2.96144
YBR064W	|| || Dubious open reading frame unlikely to encode a protein; partially overlaps the uncharacterized ORF YBR063C || || || YBR064W || || || 6656739	-0.06	0.07	-1.19	-0.393333	-0.0281546	0.402612	-1.52192	0.511231	0.343617	0.935986	-0.69	0.97	0.49	0.256667	0.0531565	1.71144	0.364905	0.478804	0.0435004	0.357591	-0.784039	-2.12796	-2.912
YDR065W	|| || Protein of unknown function, required for vacuolar acidification; the authentic, non-tagged protein is detected in highly purified mitochondria in high-throughput studies || molecular_function || mitochondrion || YDR065W || vacuolar acidification || || 6658494	-0.37	0.38	-1.19	-0.393333	-0.606167	1.04805	-1.52192	0.727798	0.147308	0.935986	-1.88	-0.26	0.99	-0.383333	-1.00247	-0.457911	1.10077	0.841941	0.676492	0.135498	-0.998492	-1.11252	-2.11102
YLR400W	|| || Dubious open reading frame unlikely to encode a functional protein, based on available experimental and comparative sequence data || || || YLR400W || || || 6658619	0.46	-0.45	-1.19	-0.393333	0.941415	-0.680055	-1.52192	0.173246	0.751765	0.935986	0	-0.65	0.28	-0.123333	0.66524	-1.14575	0.0558401	0.252948	0.874051	0.477735	-0.913985	-0.976244	-1.89023
YLR117C	|| CLF1 || Essential splicesome assembly factor; contains multiple tetratricopeptide repeat (TPR) protein-binding motifs and interacts specifically with many spliceosome components, may serve as a scaffold during splicesome assembly || RNA splicing factor activity, transesterification mechanism || spliceosomal complex || YLR117C || mRNA metabolic process || || 6660428	-0.87	-0.12	-0.19	-0.393333	-1.53845	0.00702172	-0.0726672	0.93803	0.497199	0.528965	-0.38	-0.28	-0.01	-0.223333	0.328151	-0.493185	-0.370964	0.371399	0.689059	0.644668	-0.607827	-0.782567	-1.39039
YKR080W	|| MTD1 || NAD-dependent 5,10-methylenetetrahydrafolate dehydrogenase, plays a catalytic role in oxidation of cytoplasmic one-carbon units; expression is regulated by Bas1p and Bas2p, repressed by adenine, and may be induced by inositol and choline || oxidoreductase activity || cytosol || YKR080W || oxidation reduction || || 6657518	-0.03	-0.68	-0.48	-0.396667	0.0277821	-1.15893	-0.492952	0.488918	0.876757	0.688977	-1.35	-0.79	-0.81	-0.983333	-0.532315	-1.39267	-1.54835	0.702746	0.91814	0.939231	-0.52968	-0.21752	-0.7472
YBR195C	|| MSI1 || Subunit of chromatin assembly factor I (CAF-1), negative regulator of the RAS/cAMP pathway via sequestration of Npr1p kinase; localizes to the nucleus and cytoplasm; homologous to human retinoblastoma binding proteins RbAp48 and RbAp46 || transcription regulator activity || CAF-1 complex || YBR195C || Ras protein signal transduction || || 6659549	0.3	-1.3	-0.19	-0.396667	0.643086	-2.4498	-0.0726672	0.260084	0.992853	0.528965	-0.94	1.88	1.49	0.81	-0.168613	3.3164	1.83664	0.566949	0.000455928	0.0331314	-0.864574	-5.06732	-5.93189
YHL015W	|| RPS20 || Protein component of the small (40S) ribosomal subunit; overproduction suppresses mutations affecting RNA polymerase III-dependent transcription; has similarity to E. coli S10 and rat S20 ribosomal proteins || structural constituent of ribosome || ribonucleoprotein complex || YHL015W || translation || || 6657680	0.05	-0.06	-1.19	-0.4	0.176947	0.131945	-1.52192	0.429775	0.447514	0.935986	NA	NA	NA	NA	NA	NA	NA	NA	NA	NA	-0.744683	NA	NA
YJR120W	|| || Protein of unknown function; essential for growth under anaerobic conditions; mutation causes decreased expression of ATP2, impaired respiration, defective sterol uptake, and altered levels/localization of ABC transporters Aus1p and Pdr11p || molecular_function || cellular_component || YJR120W || cellular respiration || || 6658173	-0.74	0.02	-0.48	-0.4	-1.29605	0.298509	-0.492952	0.902521	0.382657	0.688977	-1.05	-0.57	-0.01	-0.543333	-0.266191	-1.00466	-0.370964	0.604954	0.842469	0.644668	-0.623528	-0.483388	-1.10692
YDL202W	|| MRPL11 || Mitochondrial ribosomal protein of the large subunit || structural constituent of ribosome || ribonucleoprotein complex || YDL202W || mitochondrial translation || || 6659442	-0.57	0.06	-0.69	-0.4	-0.979078	0.381791	-0.797296	0.836229	0.351308	0.78736	-1.29	-0.3	0.48	-0.37	-0.47909	-0.528459	0.350188	0.684063	0.701409	0.363099	-0.635813	-0.758907	-1.39472
YPR098C	|| || Protein of unknown function, localized to the mitochondrial outer membrane || molecular_function || integral to membrane || YPR098C || biological_process || || 6660482	-1.05	0.04	-0.19	-0.4	-1.87407	0.34015	-0.0726672	0.969539	0.366872	0.528965	NA	NA	NA	NA	NA	NA	NA	NA	NA	NA	-0.725494	NA	NA
YGR064W	|| || Dubious open reading frame unlikely to encode a protein, based on available experimental and comparative sequence data; partially overlaps the verified ORF SPT4/YGR063C || || || YGR064W || || || 6658415	-0.4	-0.62	-0.19	-0.403333	-0.662104	-1.034	-0.0726672	0.746048	0.849433	0.528965	NA	NA	NA	NA	NA	NA	NA	NA	NA	NA	-0.474678	NA	NA
YLR103C	|| CDC45 || DNA replication initiation factor; recruited to MCM pre-RC complexes at replication origins; promotes release of MCM from Mcm10p, recruits elongation machinery; mutants in human homolog may cause velocardiofacial and DiGeorge syndromes || DNA replication origin binding || nuclear replication fork || YLR103C || chromosome organization || || 6656618	-0.11	-0.93	-0.19	-0.41	-0.121382	-1.67944	-0.0726672	0.548306	0.953467	0.528965	NA	NA	NA	NA	NA	NA	NA	NA	NA	NA	-0.558245	NA	NA
YFR005C	|| SAD1 || Conserved zinc-finger domain protein involved in pre-mRNA splicing, required for assembly of U4 snRNA into the U4/U6 particle || metal ion binding || ribonucleoprotein complex || YFR005C || RNA splicing || || 6657323	-0.63	0.4	-1	-0.41	-1.09095	1.08969	-1.24657	0.862353	0.137925	0.893722	0.48	-0.14	0.15	0.163333	1.09104	-0.246267	-0.135486	0.137628	0.597262	0.553886	-0.973469	-1.34171	-2.31518
YHR067W	|| HTD2 || Mitochondrial 3-hydroxyacyl-thioester dehydratase involved in fatty acid biosynthesis, required for respiratory growth and for normal mitochondrial morphology || 3-hydroxyacyl-[acyl-carrier-protein] dehydratase activity || mitochondrion || YHR067W || oxidation reduction || || 6656433	-0.58	-0.47	-0.19	-0.413333	-0.997724	-0.721696	-0.0726672	0.840793	0.764759	0.528965	0.43	-0.11	-0.01	0.103333	1.04668	-0.193356	-0.370964	0.147623	0.57666	0.644668	-0.468359	-1.26059	-1.72895
YHR086W	|| NAM8 || RNA binding protein, component of the U1 snRNP protein; mutants are defective in meiotic recombination and in formation of viable spores, involved in the formation of DSBs through meiosis-specific splicing of MER2 pre-mRNA || mRNA binding || mitochondrion || YHR086W || positive regulation of nuclear mRNA splicing, via spliceosome || || 6657334	0.09	-0.47	-0.86	-0.413333	0.251529	-0.721696	-1.04367	0.400703	0.764759	0.851681	-1.3	-0.56	-0.85	-0.903333	-0.487961	-0.98702	-1.60722	0.687211	0.838183	0.945997	-0.583376	-0.263681	-0.847057
YBR122C	|| MRPL36 || Mitochondrial ribosomal protein of the large subunit; overproduction suppresses mutations in the COX2 leader peptide-encoding region || structural constituent of ribosome || ribonucleoprotein complex || YBR122C || mitochondrial translation || || 6658311	-0.91	0.07	-0.4	-0.413333	-1.61303	0.402612	-0.377011	0.946631	0.343617	0.646917	-0.02	0.06	-0.22	-0.06	0.647499	0.106472	-0.680029	0.258655	0.457604	0.751757	-0.676896	-1.05071	-1.72761
YMR228W	|| MTF1 || Mitochondrial RNA polymerase specificity factor with structural similarity to S-adenosylmethionine-dependent methyltransferases and functional similarity to bacterial sigma-factors, interacts with mitochondrial core polymerase Rpo41p || mitochondrial transcription initiation factor activity || mitochondrial DNA-directed RNA polymerase complex || YMR228W || regulation of transcription |…	-1.28	-0.28	0.31	-0.416667	-2.30291	-0.326107	0.651961	0.989358	0.627828	0.257213	0.14	-0.01	-0.11	0.00666667	0.789431	-0.0169867	-0.518137	0.21493	0.506776	0.697819	-0.796513	-1.11914	-1.91566
YDL136W	|| RPL35B || Protein component of the large (60S) ribosomal subunit, identical to Rpl35Ap and has similarity to rat L35 ribosomal protein || structural constituent of ribosome || ribonucleoprotein complex || YDL136W || translation || || 6657328	-0.67	-0.4	-0.19	-0.42	-1.16553	-0.575953	-0.0726672	0.878099	0.717676	0.528965	-0.37	0.63	0.32	0.193333	0.337021	1.11178	0.11471	0.36805	0.133117	0.454338	-0.477102	-1.65248	-2.12958
YKL096W-A	|| CWP2 || Covalently linked cell wall mannoprotein, major constituent of the cell wall; plays a role in stabilizing the cell wall; involved in low pH resistance; precursor is GPI-anchored || structural constituent of cell wall || anchored to membrane || YKL096W-A || cell wall organization || || 6657346	-0.07	-1	-0.19	-0.42	-0.0468001	-1.82518	-0.0726672	0.518664	0.966013	0.528965	1.05	0.64	-0.01	0.56	1.59667	1.12942	-0.370964	0.0551695	0.129361	0.644668	-0.576704	-2.33716	-2.91387
YGL184C	|| STR3 || Cystathionine beta-lyase, converts cystathionine into homocysteine || pyridoxal phosphate binding || cytoplasm || YGL184C || heterocycle metabolic process || || 6657626	-0.35	-0.44	-0.48	-0.423333	-0.568876	-0.659235	-0.492952	0.71528	0.745127	0.688977	0.08	0.69	0.19	0.32	0.736206	1.2176	-0.0766162	0.230803	0.111688	0.530536	-0.435089	-1.86404	-2.29913
YLR195C	|| NMT1 || N-myristoyl transferase, catalyzes the cotranslational, covalent attachment of myristic acid to the N-terminal glycine residue of several proteins involved in cellular growth and signal transduction || transferase activity || cytosol || YLR195C || peptidyl-amino acid modification || || 6659771	0.07	-0.45	-0.9	-0.426667	0.214238	-0.680055	-1.10164	0.415181	0.751765	0.864691	-1.52	-0.21	0.65	-0.36	-0.683118	-0.369726	0.600383	0.752734	0.644207	0.274126	-0.56882	-0.876384	-1.4452
YCR028C-A	|| RIM1 || Single-stranded DNA-binding protein essential for mitochondrial genome maintenance; involved in mitochondrial DNA replication || single-stranded DNA binding || mitochondrial nucleoid || YCR028C-A || mitochondrial DNA replication || || 6660282	-0.14	-0.09	-1.06	-0.43	-0.177319	0.0694833	-1.33352	0.570371	0.472302	0.90882	-1.57	0.13	0.19	-0.416667	-0.727472	0.229931	-0.0766162	0.766532	0.409073	0.530536	-0.611145	-0.778955	-1.3901
YJL064W	|| || Dubious open reading frame unlikely to encode a protein, based on available experimental and comparative sequence data; completely overlaps the verified gene YJL065C/DLS1 || || || YJL064W || || || 6660403	-1.1	0	-0.19	-0.43	-1.96729	0.256868	-0.0726672	0.975425	0.39864	0.528965	-0.63	0.72	0.33	0.14	0.106381	1.27051	0.129427	0.45764	0.101951	0.44851	-0.686798	-1.67931	-2.36611
YPR158C-C	|| || Retrotransposon TYA Gag gene co-transcribed with TYB Pol; translated as TYA or TYA-TYB polyprotein; Gag is a nucleocapsid protein that is the structural constituent of virus-like particles (VLPs); similar to retroviral Gag || protein binding || cytoplasm || YPR158C-C || transposition, RNA-mediated || || 6657598	-0.57	-0.32	-0.42	-0.436667	-0.979078	-0.409389	-0.405996	0.836229	0.658873	0.657627	-0.56	-0.76	0.28	-0.346667	0.168477	-1.33976	0.0558401	0.433104	0.909838	0.477735	-0.440893	-0.725257	-1.16615
YHR072W-A	|| NOP10 || Constituent of small nucleolar ribonucleoprotein particles containing H/ACA-type snoRNAs, which are required for pseudouridylation and processing of pre-18S rRNA || RNA binding || ribonucleoprotein complex || YHR072W-A || ribosome biogenesis || || 6658513	-0.21	-0.32	-0.78	-0.436667	-0.307838	-0.409389	-0.927729	0.620897	0.658873	0.823226	0.05	0.83	1.23	0.703333	0.709594	1.46452	1.45399	0.238978	0.0715262	0.0729745	-0.47266	-2.90401	-3.37667
YNL292W	|| PUS4 || Pseudouridine synthase, catalyzes only the formation of pseudouridine-55 (Psi55), a highly conserved tRNA modification, in mitochondrial and cytoplasmic tRNAs; PUS4 overexpression leads to translational derepression of GCN4 (Gcd- phenotype) || isomerase activity || mitochondrion || YNL292W || RNA modification || || 6658661	-0.66	-0.14	-0.51	-0.436667	-1.14689	-0.0346193	-0.536429	0.874286	0.513808	0.704169	-0.85	0	0.11	-0.246667	-0.0887759	0.000650211	-0.194355	0.53537	0.499741	0.577051	-0.499868	-0.811387	-1.31126
YFL016C	|| MDJ1 || Co-chaperone that stimulates the ATPase activity of the HSP70 protein Ssc1p; involved in protein folding/refolding in the mitochodrial matrix; required for proteolysis of misfolded proteins; member of the HSP40 (DnaJ) family of chaperones || unfolded protein binding || extrinsic to mitochondrial inner membrane || YFL016C || oxidation reduction || || 6657468	-0.56	-0.57	-0.19	-0.44	-0.960433	-0.929901	-0.0726672	0.831581	0.823789	0.528965	0.69	-0.35	0.18	0.173333	1.27732	-0.616643	-0.0913336	0.100744	0.731265	0.536386	-0.440853	-1.40323	-1.84408
YDL178W	|| DLD2 || D-lactate dehydrogenase, located in the mitochondrial matrix || FAD binding || mitochondrial matrix || YDL178W || oxidation reduction || || 6656951	-0.29	-0.06	-0.98	-0.443333	-0.457003	0.131945	-1.21758	0.676165	0.447514	0.888308	-1.53	-0.02	-0.01	-0.52	-0.691989	-0.0346237	-0.370964	0.755528	0.51381	0.644668	-0.570577	-0.601611	-1.17219
YIL084C	|| SDS3 || Component of the Rpd3p/Sin3p deacetylase complex required for its structural integrity and catalytic activity, involved in transcriptional silencing and required for sporulation; cells defective in SDS3 display pleiotropic phenotypes || histone deacetylase activity || Rpd3L-Expanded complex || YIL084C || regulation of transcription || || 6659793	0.52	-0.08	-1.77	-0.443333	1.05329	0.0903038	-2.36249	0.146105	0.464023	0.990924	NA	NA	NA	NA	NA	NA	NA	NA	NA	NA	-1.17276	NA	NA
YBL098W	|| BNA4 || Kynurenine 3-mono oxygenase, required for the de novo biosynthesis of NAD from tryptophan via kynurenine; expression regulated by Hst1p; putative therapeutic target for Huntington disease || oxidoreductase activity || mitochondrial outer membrane || YBL098W || oxidation reduction || || 6656743	-0.75	-0.11	-0.48	-0.446667	-1.3147	0.0278422	-0.492952	0.905694	0.488894	0.688977	-0.17	0.22	0.78	0.276667	0.514437	0.388663	0.791709	0.303473	0.348763	0.214265	-0.515599	-1.6444	-2.16
YOL097C	|| WRS1 || Cytoplasmic tryptophanyl-tRNA synthetase, aminoacylates tryptophanyl-tRNA || ligase activity || cytoplasm || YOL097C || tryptophanyl-tRNA aminoacylation || || 6657367	-0.97	-0.2	-0.19	-0.453333	-1.7249	-0.159542	-0.0726672	0.957727	0.563379	0.528965	-0.47	0.15	-0.32	-0.213333	0.248314	0.265205	-0.827202	0.401946	0.395426	0.795939	-0.544531	-0.897888	-1.44242
YOR305W	|| || Protein of unknown function; green fluorescent protein (GFP)-fusion protein localizes to the mitochondrion; deletion confers sensitivity to 4-(N-(S-glutathionylacetyl)amino) phenylarsenoxide (GSAO); YOR305W is not an essential gene || molecular_function || mitochondrion || YOR305W || response to drug || || 6658190	-0.97	-0.2	-0.19	-0.453333	-1.7249	-0.159542	-0.0726672	0.957727	0.563379	0.528965	-1.11	-0.46	0.49	-0.36	-0.319416	-0.81065	0.364905	0.625294	0.791217	0.357591	-0.544531	-0.752233	-1.29676
YDL002C	|| NHP10 || Protein related to mammalian high mobility group proteins; likely component of the INO80 complex, which is an ATP-dependent chromatin-remodeling complex || sequence-specific DNA binding || Ino80 complex || YDL002C || regulation of transcription || || 6657233	-0.1	-0.08	-1.19	-0.456667	-0.102737	0.0903038	-1.52192	0.540914	0.464023	0.935986	NA	NA	NA	NA	NA	NA	NA	NA	NA	NA	-0.629063	NA	NA
YNR018W	|| AIM38 || Putative protein of unknown function; non-tagged protein is detected in purified mitochondria; null mutant is viable and displays reduced frequency of mitochondrial genome loss || molecular_function || integral to membrane || YNR018W || biological_process || || 6659861	-0.31	-0.66	-0.4	-0.456667	-0.494294	-1.11729	-0.377011	0.689451	0.868064	0.646917	-1.57	0.37	0.79	-0.136667	-0.727472	0.653218	0.806426	0.766532	0.256808	0.209999	-0.412096	-1.38365	-1.79574
YGL220W	|| FRA2 || Protein involved in negative regulation of transcription of iron regulon; forms an iron independent complex with Fra2p, Grx3p, and Grx4p; null mutant fails to repress iron regulon and is sensitive to nickel || molecular_function || cytosol || YGL220W || negative regulation of transcription from RNA polymerase II promoter in response to iron || || 6658421	-0.49	-0.71	-0.19	-0.463333	-0.829914	-1.22139	-0.0726672	0.796706	0.889031	0.528965	0.21	-0.02	-0.01	0.06	0.851526	-0.0346237	-0.370964	0.197239	0.51381	0.644668	-0.426359	-1.18487	-1.61123
YPR136C	|| || Dubious open reading frame unlikely to encode a protein, based on available experimental and comparative sequence data; partially overlaps verified ORF RRP9 || || || YPR136C || || || 6660152	-0.36	-0.34	-0.69	-0.463333	-0.587521	-0.45103	-0.797296	0.721573	0.674016	0.78736	-1.18	0.43	0.08	-0.223333	-0.381512	0.75904	-0.238507	0.648588	0.223914	0.594256	-0.416876	-1.06398	-1.48085
YDL217C	|| TIM22 || Component of the mitochondrial Tim54p-Tim22p complex involved in insertion of polytopic proteins into the inner membrane || passive transmembrane transporter activity || mitochondrial inner membrane protein insertion complex || YDL217C || intracellular protein transmembrane transport || || 6656428	-0.46	-0.45	-0.48	-0.463333	-0.773977	-0.680055	-0.492952	0.780528	0.751765	0.688977	-0.58	-0.18	0.49	-0.09	0.150735	-0.316815	0.364905	0.440092	0.624308	0.357591	-0.393325	-1.00767	-1.401
YHR048W	|| YHK8 || Presumed antiporter of the DHA1 family of multidrug resistance transporters; contains 12 predicted transmembrane spans; expression of gene is up-regulated in cells exhibiting reduced susceptibility to azoles || drug transporter activity || integral to membrane || YHR048W || drug transport || || 6657171	-0.07	-0.15	-1.19	-0.47	-0.0468001	-0.0554398	-1.52192	0.518664	0.522106	0.935986	NA	NA	NA	NA	NA	NA	NA	NA	NA	NA	-0.596086	NA	NA
YLR467W	|| YRF1-5 || Helicase encoded by the Y' element of subtelomeric regions, highly expressed in the mutants lacking the telomerase component TLC1; potentially phosphorylated by Cdc28p || hydrolase activity || nucleus || YLR467W || telomere maintenance via recombination || || 6656439	-0.09	-0.14	-1.19	-0.473333	-0.0840913	-0.0346193	-1.52192	0.533508	0.513808	0.935986	1.66	-0.95	-0.01	0.233333	2.13779	-1.67486	-0.370964	0.0162669	0.953019	0.644668	-0.590789	-2.00026	-2.59105
YDL156W	|| || Putative protein of unknown function; protein sequence contains three WD domains (WD-40 repeat); green fluorescent protein (GFP)-fusion protein localizes to the cytoplasm and nucleus || molecular_function || cytoplasm || YDL156W || biological_process || || 6657138	-0.63	-0.32	-0.48	-0.476667	-1.09095	-0.409389	-0.492952	0.862353	0.658873	0.688977	NA	NA	NA	NA	NA	NA	NA	NA	NA	NA	-0.407309	NA	NA
YOL128C	|| YGK3 || Protein kinase related to mammalian glycogen synthase kinases of the GSK-3 family; GSK-3 homologs (Mck1p, Rim11p, Mrk1p, Ygk3p) are involved in control of Msn2p-dependent transcription of stress responsive genes and in protein degradation || transferase activity || cellular_component || YOL128C || response to water || || 6657779	-0.09	-0.15	-1.19	-0.476667	-0.0840913	-0.0554398	-1.52192	0.533508	0.522106	0.935986	NA	NA	NA	NA	NA	NA	NA	NA	NA	NA	-0.583831	NA	NA
YIL012W	|| || Dubious open reading frame unlikely to encode a protein, based on available experimental and comparative sequence data || || || YIL012W || || || 6657510	-0.33	0.08	-1.19	-0.48	-0.531585	0.423432	-1.52192	0.702493	0.33599	0.935986	-1.07	-0.24	0.78	-0.176667	-0.283933	-0.422637	0.791709	0.611769	0.66372	0.214265	-0.655762	-1.06048	-1.71624
YNL210W	|| MER1 || Protein with RNA-binding motifs required for meiosis-specific mRNA splicing; required for chromosome pairing and meiotic recombination || RNA splicing factor activity, transesterification mechanism || U1 snRNP || YNL210W || positive regulation of nuclear mRNA splicing, via spliceosome || || 6658838	-0.28	0.03	-1.19	-0.48	-0.438357	0.319329	-1.52192	0.669436	0.374738	0.935986	0.48	0.39	0.57	0.48	1.09104	0.688492	0.482644	0.137628	0.245572	0.314674	-0.629293	-1.97325	-2.60255
YBR050C	|| REG2 || Regulatory subunit of the Glc7p type-1 protein phosphatase; involved with Reg1p, Glc7p, and Snf1p in regulation of glucose-repressible genes, also involved in glucose-induced proteolysis of maltose permease || protein phosphatase type 1 regulator activity || protein phosphatase type 1 complex || YBR050C || sporulation resulting in formation of a cellular spore || || 6659203	-0.21	-0.05	-1.19	-0.483333	-0.307838	0.152765	-1.52192	0.620897	0.439292	0.935986	-1.85	-0.24	0.15	-0.646667	-0.975854	-0.422637	-0.135486	0.835431	0.66372	0.553886	-0.592958	-0.512684	-1.10564
YDL001W	|| RMD1 || Cytoplasmic protein required for sporulation || molecular_function || cytoplasm || YDL001W || sporulation resulting in formation of a cellular spore || || 6659303	-0.39	0.13	-1.19	-0.483333	-0.643458	0.527535	-1.52192	0.740037	0.298911	0.935986	-0.78	0.14	0.28	-0.12	-0.0266805	0.247568	0.0558401	0.510643	0.402234	0.477735	-0.683935	-1.00822	-1.69215
YNL016W	|| PUB1 || Poly (A)+ RNA-binding protein, abundant mRNP-component protein that binds mRNA and is required for stability of many mRNAs; component of glucose deprivation induced stress granules, involved in P-body-dependent granule assembly || mRNA binding || heterogeneous nuclear ribonucleoprotein complex || YNL016W || regulation of mRNA stability || || 12557303	-0.59	-0.46	-0.4	-0.483333	-1.01637	-0.700876	-0.377011	0.845273	0.75831	0.646917	-2.63	-0.59	-0.22	-1.14667	-1.66777	-1.03993	-0.680029	0.95232	0.850814	0.751757	-0.382307	-0.215305	-0.597613
YLR314C	|| CDC3 || Component of the septin ring of the mother-bud neck that is required for cytokinesis; septins recruit proteins to the neck and can act as a barrier to diffusion at the membrane, and they comprise the 10nm filaments seen with EM || phosphatidylinositol binding || septin complex || YLR314C || multi-organism process || || 6657254	0.19	-0.46	-1.19	-0.486667	0.437984	-0.700876	-1.52192	0.330699	0.75831	0.935986	NA	NA	NA	NA	NA	NA	NA	NA	NA	NA	-0.629451	NA	NA
YLR282C	|| || Dubious open reading frame unlikely to encode a functional protein, based on available experimental and comparative sequence data; deletion mutation confers an increase in Ty1 transposition || || || YLR282C || || || 6658615	-0.49	-0.28	-0.69	-0.486667	-0.829914	-0.326107	-0.797296	0.796706	0.627828	0.78736	NA	NA	NA	NA	NA	NA	NA	NA	NA	NA	-0.404687	NA	NA
YCR024C	|| SLM5 || Mitochondrial asparaginyl-tRNA synthetase || ligase activity || mitochondrial matrix || YCR024C || mitochondrial asparaginyl-tRNA aminoacylation || || 6660274	-0.14	0.19	-1.51	-0.486667	-0.177319	0.652458	-1.98569	0.570371	0.257053	0.976466	-1.56	0.05	-0.51	-0.673333	-0.718601	0.088835	-1.10683	0.763807	0.464607	0.865817	-0.844163	-0.512505	-1.35667
YGR085C	|| RPL11B || Protein component of the large (60S) ribosomal subunit, nearly identical to Rpl11Ap; involved in ribosomal assembly; depletion causes degradation of proteins and RNA of the 60S subunit; has similarity to E. coli L5 and rat L11 || rRNA binding || ribonucleoprotein complex || YGR085C || translation || || 6660290	-0.29	0.01	-1.19	-0.49	-0.457003	0.277688	-1.52192	0.676165	0.390626	0.935986	-1.49	-0.25	-0.12	-0.62	-0.656506	-0.440274	-0.532855	0.744251	0.670131	0.702933	-0.606917	-0.455207	-1.06212
YDL119C	|| || Putative mitochondrial transport protein; GFP-fusion protein is induced in response to the DNA-damaging agent MMS; the authentic, non-tagged protein is detected in purified mitochondria || transmembrane transporter activity || integral to membrane || YDL119C || transport || || 6656654	-0.24	-0.05	-1.19	-0.493333	-0.363775	0.152765	-1.52192	0.641987	0.439292	0.935986	-1.04	0.03	-0.01	-0.34	-0.257321	0.0535611	-0.370964	0.601534	0.478642	0.644668	-0.578452	-0.731392	-1.30984
YOR181W	|| LAS17 || Actin assembly factor, activates the Arp2/3 protein complex that nucleates branched actin filaments; localizes with the Arp2/3 complex to actin patches; homolog of the human Wiskott-Aldrich syndrome protein (WASP) || cytoskeletal protein binding || mating projection tip || YOR181W || actin cortical patch localization || || 6660431	-0.86	-0.43	-0.19	-0.493333	-1.5198	-0.638414	-0.0726672	0.935719	0.738398	0.528965	0.81	0.69	0.35	0.616667	1.38377	1.2176	0.158862	0.083214	0.111688	0.436889	-0.437137	-2.39143	-2.82856
YDL163W	|| || Dubious open reading frame unlikely to encode a protein, based on experimental and comparative sequence data; partially overlaps the verified gene CDC9/YDL164C encoding DNA ligase || || || YDL163W || || || 6657139	-0.62	0.01	-0.9	-0.503333	-1.07231	0.277688	-1.10164	0.858209	0.390626	0.864691	NA	NA	NA	NA	NA	NA	NA	NA	NA	NA	-0.537785	NA	NA
YDL009C	|| || Dubious open reading frame unlikely to encode a protein, based on available experimental and comparative sequence data; partially overlaps the uncharacterized ORF YDL010W; YDL009C is not an essential gene || || || YDL009C || || || 6657235	-0.84	-0.48	-0.19	-0.503333	-1.48251	-0.742517	-0.0726672	0.930897	0.771113	0.528965	NA	NA	NA	NA	NA	NA	NA	NA	NA	NA	-0.420554	NA	NA
YGL159W	|| || Putative protein of unknown function; deletion mutant has no detectable phenotype || binding || cellular_component || YGL159W || metabolic process || || 6659878	-0.72	-0.6	-0.19	-0.503333	-1.25876	-0.992363	-0.0726672	0.895942	0.83949	0.528965	0.96	0.36	-0.11	0.403333	1.51683	0.635581	-0.518137	0.0646542	0.262525	0.697819	-0.400278	-1.92649	-2.32677
YGL044C	|| RNA15 || Cleavage and polyadenylation factor I (CF I) component involved in cleavage and polyadenylation of mRNA 3' ends; interacts with the A-rich polyadenylation signal in complex with Rna14p and Hrp1p || protein heterodimerization activity || mRNA cleavage factor complex || YGL044C || mRNA processing || || 6658162	-0.32	-0.22	-0.98	-0.506667	-0.512939	-0.201183	-1.21758	0.696003	0.579722	0.888308	-0.45	-0.17	0.07	-0.183333	0.266055	-0.299178	-0.253225	0.395098	0.617598	0.599953	-0.445605	-0.834472	-1.28008
YBR072W	|| HSP26 || Small heat shock protein (sHSP) with chaperone activity; forms hollow, sphere-shaped oligomers that suppress unfolded proteins aggregation; oligomer activation requires a heat-induced conformational change; not expressed in unstressed cells || unfolded protein binding || cytoplasm || YBR072W || response to temperature stimulus || || 6656745	-0.56	-0.22	-0.78	-0.52	-0.960433	-0.201183	-0.927729	0.831581	0.579722	0.823226	-0.56	-0.02	0.99	0.136667	0.168477	-0.0346237	1.10077	0.433104	0.51381	0.135498	-0.401356	-1.52067	-1.92203
YER037W	|| PHM8 || Protein of unknown function, expression is induced by low phosphate levels and by inactivation of Pho85p || phosphatase activity || cytoplasm || YER037W || metabolic process || || 6657424	-1.37	-1	0.81	-0.52	-2.47072	-1.82518	1.37659	0.993258	0.966013	0.0843195	2.59	0.71	-0.01	1.09667	2.96277	1.25287	-0.370964	0.00152442	0.105126	0.644668	-1.09203	-3.98585	-5.07788
YPL080C	|| || Dubious open reading frame unlikely to encode a protein, based on available experimental and comparative sequence data || || || YPL080C || || || 6660233	-0.7	0.11	-0.98	-0.523333	-1.22147	0.485894	-1.21758	0.889046	0.313521	0.888308	-1.43	0.24	0.52	-0.223333	-0.603281	0.423937	0.409057	0.726839	0.335806	0.341249	-0.606245	-1.0794	-1.68565
YDR031W	|| MIC14 || Mitochondrial intermembrane space cysteine motif protein of 14 kDa || molecular_function || mitochondrial intermembrane space || YDR031W || biological_process || || 6656940	-0.33	-0.06	-1.19	-0.526667	-0.531585	0.131945	-1.52192	0.702493	0.447514	0.935986	NA	NA	NA	NA	NA	NA	NA	NA	NA	NA	-0.531282	NA	NA
YLR385C	|| SWC7 || Protein of unknown function, component of the Swr1p complex that incorporates Htz1p into chromatin || molecular_function || nucleus || YLR385C || regulation of transcription || || 6657589	-0.4	-0.49	-0.69	-0.526667	-0.662104	-0.763337	-0.797296	0.746048	0.777369	0.78736	-0.25	-0.45	1.99	0.43	0.443471	-0.793013	2.57251	0.328713	0.786115	0.00504819	-0.340433	-2.88456	-3.22499
YDR204W	|| COQ4 || Protein with a role in ubiquinone (Coenzyme Q) biosynthesis, possibly functioning in stabilization of Coq7p; located on the matrix face of the mitochondrial inner membrane; component of a mitochondrial ubiquinone-synthesizing complex || molecular_function || membrane || YDR204W || oxidation reduction || || 6660176	-0.81	-0.58	-0.19	-0.526667	-1.42657	-0.950722	-0.0726672	0.923148	0.829127	0.528965	-0.24	0.28	0.81	0.283333	0.452341	0.494485	0.835861	0.325512	0.310482	0.201617	-0.392681	-1.69087	-2.08355
YML024W	|| RPS17A || Ribosomal protein 51 (rp51) of the small (40s) subunit; nearly identical to Rps17Bp and has similarity to rat S17 ribosomal protein || structural constituent of ribosome || ribonucleoprotein complex || YML024W || regulation of translation || || 6658193	-0.83	0.22	-0.98	-0.53	-1.46386	0.714919	-1.21758	0.928384	0.237329	0.888308	-1.48	-0.57	-0.5	-0.85	-0.647635	-1.00466	-1.09212	0.741389	0.842469	0.862609	-0.708357	-0.268586	-0.976943
YGR269W	|| || Dubious open reading frame unlikely to encode a protein, based on available experimental and comparative sequence data; partially overlaps the uncharacterized ORF HUA1/YGR268C || || || YGR269W || || || 6659137	-0.58	-0.23	-0.78	-0.53	-0.997724	-0.222004	-0.927729	0.840793	0.587845	0.823226	-1.1	-0.57	0.62	-0.35	-0.310545	-1.00466	0.556231	0.621927	0.842469	0.289027	-0.390529	-0.819769	-1.2103
YMR071C	|| TVP18 || Integral membrane protein localized to late Golgi vesicles along with the v-SNARE Tlg2p; may interact with ribosomes, based on co-purification experiments || molecular_function || integral to Golgi membrane || YMR071C || vesicle-mediated transport || || 6657004	0.03	-0.45	-1.19	-0.536667	0.139655	-0.680055	-1.52192	0.444466	0.751765	0.935986	NA	NA	NA	NA	NA	NA	NA	NA	NA	NA	-0.50481	NA	NA
YDL048C	|| STP4 || Protein containing a Kruppel-type zinc-finger domain; has similarity to Stp1p, Stp2p, and Stp3p || metal ion binding || mitochondrion || YDL048C || biological_process || || 6656665	-0.41	-0.23	-0.98	-0.54	-0.680749	-0.222004	-1.21758	0.751985	0.587845	0.888308	NA	NA	NA	NA	NA	NA	NA	NA	NA	NA	-0.405965	NA	NA
YDL078C	|| MDH3 || Peroxisomal malate dehydrogenase, catalyzes interconversion of malate and oxaloacetate; involved in the glyoxylate cycle || L-malate dehydrogenase activity || peroxisomal matrix || YDL078C || oxidation reduction || || 6657299	-0.41	-0.16	-1.05	-0.54	-0.680749	-0.0762603	-1.31903	0.751985	0.530394	0.90642	-2.75	-1.6	-2.48	-2.27667	-1.77422	-2.82126	-4.00615	0.961987	0.997608	0.999969	-0.441863	-0.0178842	-0.459747
YBL019W	|| APN2 || Class II abasic (AP) endonuclease involved in repair of DNA damage; homolog of human HAP1 and E. coli exoIII || lyase activity || nucleus || YBL019W || response to DNA damage stimulus || || 6656650	-0.03	-0.42	-1.19	-0.546667	0.0277821	-0.617594	-1.52192	0.488918	0.731578	0.935986	0.25	0.47	-0.01	0.236667	0.88701	0.829587	-0.370964	0.187537	0.203386	0.644668	-0.475234	-1.60926	-2.08449
YOR082C	|| || Dubious open reading frame unlikely to encode a protein, based on experimental and comparative sequence data; partially overlaps the verified gene YOR083W || || || YOR082C || || || 6657755	-0.37	-0.08	-1.19	-0.546667	-0.606167	0.0903038	-1.52192	0.727798	0.464023	0.935986	NA	NA	NA	NA	NA	NA	NA	NA	NA	NA	-0.50018	NA	NA
YDR002W	|| YRB1 || Ran GTPase binding protein; involved in nuclear protein import and RNA export, ubiquitin-mediated protein degradation during the cell cycle; shuttles between the nucleus and cytoplasm; is essential; homolog of human RanBP1 || Ran GTPase binding || cytoplasm || YDR002W || intracellular transport || || 6659383	-1.33	-0.16	-0.19	-0.56	-2.39614	-0.0762603	-0.0726672	0.991716	0.530394	0.528965	-1.37	0.16	0.99	-0.0733333	-0.550056	0.282842	1.10077	0.70886	0.388649	0.135498	-0.555588	-1.42795	-1.98354
YMR284W	|| YKU70 || Subunit of the telomeric Ku complex (Yku70p-Yku80p), involved in telomere length maintenance, structure and telomere position effect; relocates to sites of double-strand cleavage to promote nonhomologous end joining during DSB repair || sequence-specific DNA binding || Ku70:Ku80 complex || YMR284W || chromatin silencing at silent mating-type cassette || || 6659760	0.16	-0.36	-1.48	-0.56	0.382048	-0.492671	-1.94221	0.351213	0.688877	0.973944	-0.95	-0.41	-0.55	-0.636667	-0.177484	-0.722465	-1.1657	0.570436	0.764996	0.878132	-0.627754	-0.416574	-1.04433
YJL006C	|| CTK2 || Beta subunit of C-terminal domain kinase I (CTDK-I), which phosphorylates both RNA pol II subunit Rpo21p to affect transcription and pre-mRNA 3' end processing, and ribosomal protein Rps2p to increase translational fidelity || enzyme regulator activity || carboxy-terminal domain protein kinase complex || YJL006C || positive regulation of transcription from RNA polymerase I promoter || …	-0.52	-0.48	-0.69	-0.563333	-0.88585	-0.742517	-0.797296	0.812151	0.771113	0.78736	0.45	-0.21	0.24	0.16	1.06443	-0.369726	-0.00302938	0.143568	0.644207	0.501209	-0.307072	-1.3339	-1.64097
YNL192W	|| CHS1 || Chitin synthase I, requires activation from zymogenic form in order to catalyze the transfer of N-acetylglucosamine (GlcNAc) to chitin; required for repairing the chitin septum during cytokinesis; transcription activated by mating factor || transferase activity, transferring glycosyl groups || chitosome || YNL192W || sexual reproduction || || 6656629	-0.55	-0.97	-0.19	-0.57	-0.941787	-1.76272	-0.0726672	0.826849	0.961026	0.528965	-0.76	-0.74	0.99	-0.17	-0.00893891	-1.30448	1.10077	0.503566	0.903966	0.135498	-0.376412	-1.20986	-1.58627
YLR279W	|| || Dubious open reading frame unlikely to encode a functional protein, based on available experimental and comparative sequence data || || || YLR279W || || || 6657489	-0.99	-0.53	-0.19	-0.57	-1.76219	-0.846619	-0.0726672	0.960982	0.801396	0.528965	0.55	0.03	-0.01	0.19	1.15313	0.0535611	-0.370964	0.124428	0.478642	0.644668	-0.390011	-1.41573	-1.80575
YDL129W	|| || Putative protein of unknown function; green fluorescent protein (GFP)-fusion protein localizes to the cytoplasm and the nucleus; YDL129W is not an essential gene || molecular_function || cytoplasm || YDL129W || biological_process || || 6656498	-0.69	-0.34	-0.69	-0.573333	-1.20282	-0.45103	-0.797296	0.885478	0.674016	0.78736	NA	NA	NA	NA	NA	NA	NA	NA	NA	NA	-0.327979	NA	NA
YBR076W	|| ECM8 || Non-essential protein of unknown function || molecular_function || cellular_component || YBR076W || cell wall organization || || 6659784	-0.51	-0.81	-0.4	-0.573333	-0.867205	-1.42959	-0.377011	0.807085	0.923583	0.646917	-0.59	-0.39	-0.01	-0.33	0.141864	-0.687191	-0.370964	0.443594	0.754019	0.644668	-0.316756	-0.666297	-0.983052
YHR157W	|| REC104 || Protein involved in early stages of meiotic recombination; required for meiotic crossing over; forms a complex with Rec102p and Spo11p necessary during the initiation of recombination || molecular_function || condensed nuclear chromosome || YHR157W || regulation of transcription || || 6656580	-0.34	-0.2	-1.19	-0.576667	-0.55023	-0.159542	-1.52192	0.708919	0.563379	0.935986	NA	NA	NA	NA	NA	NA	NA	NA	NA	NA	-0.427333	NA	NA
YDR034C-C	|| || Retrotransposon TYA Gag gene co-transcribed with TYB Pol; translated as TYA or TYA-TYB polyprotein; Gag is a nucleocapsid protein that is the structural constituent of virus-like particles (VLPs); similar to retroviral Gag || protein binding || cytoplasm || YDR034C-C || transposition, RNA-mediated || || 6658858	-0.27	-0.62	-0.84	-0.576667	-0.419711	-1.034	-1.01468	0.662652	0.849433	0.844872	-0.56	0.21	0.6	0.0833333	0.168477	0.371026	0.526796	0.433104	0.355309	0.299168	-0.322795	-1.33689	-1.65968
YPR196W	|| || Putative maltose activator || metal ion binding || nucleus || YPR196W || regulation of transcription || || 6659671	-0.43	-0.32	-0.98	-0.576667	-0.71804	-0.409389	-1.21758	0.763634	0.658873	0.888308	NA	NA	NA	NA	NA	NA	NA	NA	NA	NA	-0.34975	NA	NA
YHR174W	|| ENO2 || Enolase II, a phosphopyruvate hydratase that catalyzes the conversion of 2-phosphoglycerate to phosphoenolpyruvate during glycolysis and the reverse reaction during gluconeogenesis; expression is induced in response to glucose || metal ion binding || internal side of plasma membrane || YHR174W || cellular carbohydrate metabolic process || || 6656436	-0.54	-0.42	-0.78	-0.58	-0.923142	-0.617594	-0.927729	0.822033	0.731578	0.823226	NA	NA	NA	NA	NA	NA	NA	NA	NA	NA	-0.305331	NA	NA
YIR034C	|| LYS1 || Saccharopine dehydrogenase (NAD+, L-lysine-forming), catalyzes the conversion of saccharopine to L-lysine, which is the final step in the lysine biosynthesis pathway || oxidoreductase activity || cytoplasm || YIR034C || oxidation reduction || || 6657512	-0.86	-0.19	-0.69	-0.58	-1.5198	-0.138722	-0.797296	0.935719	0.555165	0.78736	-0.36	0.82	-0.01	0.15	0.345892	1.44688	-0.370964	0.364712	0.0739651	0.644668	-0.388259	-1.75969	-2.14795
YHL033C	|| RPL8A || Ribosomal protein L4 of the large (60S) ribosomal subunit, nearly identical to Rpl8Bp and has similarity to rat L7a ribosomal protein; mutation results in decreased amounts of free 60S subunits || structural constituent of ribosome || ribonucleoprotein complex || YHL033C || ribosome biogenesis || || 6657330	-0.36	-0.36	-1.03	-0.583333	-0.587521	-0.492671	-1.29004	0.721573	0.688877	0.901482	-2	-0.12	0.49	-0.543333	-1.10892	-0.210993	0.364905	0.866267	0.583554	0.357591	-0.348621	-0.742881	-1.0915
YDR018C	|| || Probable membrane protein with three predicted transmembrane domains; homologous to Ybr042cp, similar to C. elegans F55A11.5 and maize 1-acyl-glycerol-3-phosphate acyltransferase || transferase activity || integral to membrane || YDR018C || phospholipid biosynthetic process || || 6657129	-0.51	-0.06	-1.19	-0.586667	-0.867205	0.131945	-1.52192	0.807085	0.447514	0.935986	NA	NA	NA	NA	NA	NA	NA	NA	NA	NA	-0.471005	NA	NA
YOR303W	|| CPA1 || Small subunit of carbamoyl phosphate synthetase, which catalyzes a step in the synthesis of citrulline, an arginine precursor; translationally regulated by an attenuator peptide encoded by YOR302W within the CPA1 mRNA 5'-leader || ligase activity || carbamoyl-phosphate synthase complex || YOR303W || cellular amino acid biosynthetic process || || 6660244	-0.64	0.07	-1.19	-0.586667	-1.1096	0.402612	-1.52192	0.866414	0.343617	0.935986	-1.44	0.11	0.12	-0.403333	-0.612152	0.194657	-0.179638	0.729781	0.422831	0.571282	-0.554931	-0.75379	-1.30872
YDL237W	|| AIM6 || Putative protein of unknown function, required for respiratory growth; YDL237W is not an essential gene || molecular_function || cellular_component || YDL237W || biological_process || || 6656909	-1.08	0.1	-0.78	-0.586667	-1.93	0.465073	-0.927729	0.973197	0.32094	0.823226	-1.49	-0.06	0.28	-0.423333	-0.656506	-0.105172	0.0558401	0.744251	0.54188	0.477735	-0.589857	-0.715191	-1.30505
YDR472W	|| TRS31 || One of 10 subunits of the transport protein particle (TRAPP) complex of the cis-Golgi which mediates vesicle docking and fusion; involved in endoplasmic reticulum (ER) to Golgi membrane traffic || Ras guanyl-nucleotide exchange factor activity || TRAPP complex || YDR472W || vesicle-mediated transport || || 6659620	0.61	-1.59	-0.78	-0.586667	1.2211	-3.05359	-0.927729	0.111024	0.998869	0.823226	-1.29	0.82	2.57	0.7	-0.47909	1.44688	3.42612	0.684063	0.0739651	0.000306136	-1.03955	-4.80996	-5.84952
YPR051W	|| MAK3 || Catalytic subunit of N-terminal acetyltransferase of the NatC type; required for replication of dsRNA virus || transferase activity || NatC complex || YPR051W || peptidyl-amino acid modification || || 6659111	0.4	-1.5	-0.69	-0.596667	0.829541	-2.86621	-0.797296	0.203399	0.997923	0.78736	-0.34	-0.53	0.65	-0.0733333	0.363634	-0.934109	0.600383	0.358066	0.824876	0.274126	-0.79638	-1.0917	-1.88808
YDL109C	|| || Putative lipase; involved in lipid metabolism; YDL109C is not an essential gene || hydrolase activity || cellular_component || YDL109C || cellular lipid metabolic process || || 6659381	-0.73	-0.08	-0.98	-0.596667	-1.27741	0.0903038	-1.21758	0.899271	0.464023	0.888308	NA	NA	NA	NA	NA	NA	NA	NA	NA	NA	-0.431006	NA	NA
YPR114W	|| || Putative protein of unknown function || molecular_function || integral to membrane || YPR114W || biological_process || || 6660318	-0.37	0.05	-1.48	-0.6	-0.606167	0.36097	-1.94221	0.727798	0.359061	0.973944	-1.75	1.2	0.12	-0.143333	-0.887146	2.11709	-0.179638	0.8125	0.0171263	0.571282	-0.594287	-2.09966	-2.69395
YDL123W	|| SNA4 || Protein of unknown function, localized to the vacuolar outer membrane; predicted to be palmitoylated || molecular_function || integral to membrane || YDL123W || biological_process || || 6656655	-0.53	-0.3	-0.98	-0.603333	-0.904496	-0.367748	-1.21758	0.817134	0.643469	0.888308	NA	NA	NA	NA	NA	NA	NA	NA	NA	NA	-0.330615	NA	NA
YDL132W	|| CDC53 || Cullin, structural protein of SCF complexes (which also contain Skp1p, Cdc34p, Hrt1p and an F-box protein) involved in ubiquitination; SCF promotes the G1-S transition by targeting G1 cyclins and the Cln-CDK inhibitor Sic1p for degradation || ubiquitin protein ligase binding || cullin-RING ubiquitin ligase complex || YDL132W || cell division || || 6659391	-0.79	0.14	-1.19	-0.613333	-1.38928	0.548355	-1.52192	0.917626	0.291724	0.935986	NA	NA	NA	NA	NA	NA	NA	NA	NA	NA	-0.601093	NA	NA
YJL124C	|| LSM1 || Lsm (Like Sm) protein; forms heteroheptameric complex (with Lsm2p, Lsm3p, Lsm4p, Lsm5p, Lsm6p, and Lsm7p) involved in degradation of cytoplasmic mRNAs || RNA splicing factor activity, transesterification mechanism || U4/U6 x U5 tri-snRNP complex || YJL124C || cellular macromolecular complex assembly || || 6658249	-0.1	-0.56	-1.19	-0.616667	-0.102737	-0.909081	-1.52192	0.540914	0.818346	0.935986	1.61	-0.84	0.73	0.5	2.09344	-1.48085	0.718122	0.0181552	0.930677	0.236341	-0.382665	-2.39866	-2.78133
YLR246W	|| ERF2 || Subunit of a palmitoyltransferase, composed of Erf2p and Shr5p, that adds a palmitoyl lipid moiety to heterolipidated substrates such as Ras1p and Ras2p through a thioester linkage; mutants partially mislocalize Ras2p to the vacuole || metal ion binding || palmitoyltransferase complex || YLR246W || protein amino acid palmitoylation || || 6659152	-0.16	-0.5	-1.19	-0.616667	-0.21461	-0.784158	-1.52192	0.584964	0.783526	0.935986	NA	NA	NA	NA	NA	NA	NA	NA	NA	NA	-0.367548	NA	NA
YOR120W	|| GCY1 || Putative NADP(+) coupled glycerol dehydrogenase, proposed to be involved in an alternative pathway for glycerol catabolism; member of the aldo-keto reductase (AKR) family || oxidoreductase activity || cytoplasm || YOR120W || oxidation reduction || || 6657167	-0.99	-0.03	-0.84	-0.62	-1.76219	0.194406	-1.01468	0.960982	0.422929	0.844872	-2.66	-1.81	0.82	-1.21667	-1.69439	-3.19164	0.850578	0.954904	0.999293	0.197502	-0.464227	-0.724776	-1.189
YHR160C	|| PEX18 || Peroxin required for targeting of peroxisomal matrix proteins containing PTS2; interacts with Pex7p; partially redundant with Pex21p || protein binding || membrane || YHR160C || protein import into peroxisome matrix || || 6658509	-0.08	-0.59	-1.19	-0.62	-0.0654457	-0.971542	-1.52192	0.52609	0.834361	0.935986	0.11	0.03	1.31	0.483333	0.762819	0.0535611	1.57173	0.222786	0.478642	0.0580066	-0.386316	-2.20862	-2.59494
YBL062W	|| || Dubious open reading frame unlikely to encode a protein, based on available experimental and comparative sequence data || || || YBL062W || || || 6657125	-0.5	-0.68	-0.69	-0.623333	-0.848559	-1.15893	-0.797296	0.801937	0.876757	0.78736	NA	NA	NA	NA	NA	NA	NA	NA	NA	NA	-0.256807	NA	NA
YNL024C	|| || Putative protein of unknown function with seven beta-strand methyltransferase motif; green fluorescent protein (GFP)-fusion protein localizes to the cytoplasm; YNL024C is not an essential gene || S-adenosylmethionine-dependent methyltransferase activity || cytoplasm || YNL024C || biological_process || || 6658481	-0.69	-0.04	-1.19	-0.64	-1.20282	0.173586	-1.52192	0.885478	0.431095	0.935986	-0.97	-0.47	-1.01	-0.816667	-0.195225	-0.828287	-1.8427	0.577392	0.796246	0.967314	-0.446979	-0.351915	-0.798894
YHR093W	|| AHT1 || Dubious open reading frame, unlikely to encode a protein; not conserved in closely related Saccharomyces species; multicopy suppressor of glucose transport defects, likely due to the presence of an HXT4 regulatory element in the region || || || YHR093W || || || 6658506	-0.14	-0.3	-1.48	-0.64	-0.177319	-0.367748	-1.94221	0.570371	0.643469	0.973944	-0.83	-0.01	1.18	0.113333	-0.0710343	-0.0169867	1.3804	0.528315	0.506776	0.0837312	-0.446781	-1.6494	-2.09618
YLR392C	|| || Putative protein of unknown function; green fluorescent protein (GFP)-fusion protein localizes to the cytoplasm; YLR392C is not an essential gene || molecular_function || cytoplasm || YLR392C || biological_process || || 6658613	-0.78	-0.95	-0.19	-0.64	-1.37064	-1.72108	-0.0726672	0.914756	0.957382	0.528965	-0.97	0.64	0.89	0.186667	-0.195225	1.12942	0.9536	0.577392	0.129361	0.170143	-0.334183	-1.89591	-2.23009
YKL118W	|| || Dubious open reading frame, unlikely to encode a protein; partially overlaps the verified gene VPH2 || || || YKL118W || || || 6660486	-1.01	0.01	-0.93	-0.643333	-1.79948	0.277688	-1.14512	0.964029	0.390626	0.87392	NA	NA	NA	NA	NA	NA	NA	NA	NA	NA	-0.482678	NA	NA
YNL035C	|| || Putative protein of unknown function with similarity to proteins containing WD-40 domains; green fluorescent protein (GFP)-fusion protein localizes to the nucleus; YNL035C is not an essential gene || molecular_function || nucleus || YNL035C || biological_process || || 6660186	-0.6	-0.15	-1.19	-0.646667	-1.03501	-0.0554398	-1.52192	0.849669	0.522106	0.935986	NA	NA	NA	NA	NA	NA	NA	NA	NA	NA	-0.381722	NA	NA
YKL150W	|| MCR1 || Mitochondrial NADH-cytochrome b5 reductase, involved in ergosterol biosynthesis || oxidoreductase activity || integral to mitochondrial outer membrane || YKL150W || oxidation reduction || || 6658715	-0.63	-0.85	-0.48	-0.653333	-1.09095	-1.51288	-0.492952	0.862353	0.934844	0.688977	-1.05	0.71	-0.01	-0.116667	-0.266191	1.25287	-0.370964	0.604954	0.105126	0.644668	-0.255371	-1.38723	-1.6426
YCL061C	|| MRC1 || S-phase checkpoint protein required for DNA replication; interacts with and stabilizes Pol2p at stalled replication forks during stress, where it forms a pausing complex with Tof1p and is phosphorylated by Mec1p; protects uncapped telomeres || molecular_function || nuclear replication fork || YCL061C || chromosome organization || || 6656814	-0.02	-0.45	-1.51	-0.66	0.0464277	-0.680055	-1.98569	0.481485	0.751765	0.976466	NA	NA	NA	NA	NA	NA	NA	NA	NA	NA	-0.451678	NA	NA
YGL109W	|| || Dubious open reading frame unlikely to encode a protein, based on available experimental and comparative sequence data; overlaps the uncharacterized gene YGL108C || || || YGL109W || || || 6660371	-1.28	-0.01	-0.69	-0.66	-2.30291	0.236047	-0.797296	0.989358	0.406698	0.78736	NA	NA	NA	NA	NA	NA	NA	NA	NA	NA	-0.499201	NA	NA
YOR386W	|| PHR1 || DNA photolyase involved in photoreactivation, repairs pyrimidine dimers in the presence of visible light; induced by DNA damage; regulated by transcriptional repressor Rph1p || lyase activity || mitochondrion || YOR386W || protein-chromophore linkage || || 6657528	-0.54	-0.78	-0.69	-0.67	-0.923142	-1.36713	-0.797296	0.822033	0.914208	0.78736	NA	NA	NA	NA	NA	NA	NA	NA	NA	NA	-0.227892	NA	NA
YHL022C	|| SPO11 || Meiosis-specific protein that initiates meiotic recombination by catalyzing the formation of double-strand breaks in DNA via a transesterification reaction; required for homologous chromosome pairing and synaptonemal complex formation || endodeoxyribonuclease activity, producing 3'-phosphomonoesters || chromosome || YHL022C || meiotic cell cycle || || 6656669	-0.42	-1.63	0.03	-0.673333	-0.699395	-3.13688	0.246169	0.757847	0.999146	0.402776	NA	NA	NA	NA	NA	NA	NA	NA	NA	NA	-0.515726	NA	NA
YKL091C	|| || Putative homolog of Sec14p, which is a phosphatidylinositol/phosphatidylcholine transfer protein involved in lipid metabolism; localizes to the nucleus || phosphatidylinositol transporter activity || nucleus || YKL091C || cellular response to heat || || 6658516	-0.07	-0.76	-1.19	-0.673333	-0.0468001	-1.32549	-1.52192	0.518664	0.907496	0.935986	1.81	1.87	1.65	1.77667	2.27085	3.29876	2.07212	0.011578	0.000485561	0.0191271	-0.356	-6.96847	-7.32447
YIL176C	|| || Putative protein of unknown function || molecular_function || integral to membrane || YIL176C || biological_process || || 6657245	-0.54	-0.38	-1.19	-0.703333	-0.923142	-0.534312	-1.52192	0.822033	0.703437	0.935986	NA	NA	NA	NA	NA	NA	NA	NA	NA	NA	-0.266616	NA	NA
YOR309C	|| || Dubious open reading frame unlikely to encode a protein, based on available experimental and comparative sequence data; partially overlaps the verified gene NOP58 || || || YOR309C || || || 6660245	-0.72	0.09	-1.48	-0.703333	-1.25876	0.444253	-1.94221	0.895942	0.32843	0.973944	-1.88	0.34	-0.01	-0.516667	-1.00247	0.600307	-0.370964	0.841941	0.274151	0.644668	-0.542743	-0.827393	-1.37014
YBR207W	|| FTH1 || Putative high affinity iron transporter involved in transport of intravacuolar stores of iron; forms complex with Fet5p; expression is regulated by iron; proposed to play indirect role in endocytosis || iron ion binding || integral to membrane || YBR207W || ion homeostasis || || 6660356	-0.92	0	-1.19	-0.703333	-1.63167	0.256868	-1.52192	0.948626	0.39864	0.935986	-0.32	0.3	0.19	0.0566667	0.381375	0.529759	-0.0766162	0.351462	0.29814	0.530536	-0.451054	-1.25499	-1.70604
YDR275W	|| BSC2 || Protein of unknown function, ORF exhibits genomic organization compatible with a translational readthrough-dependent mode of expression || molecular_function || integral to membrane || YDR275W || biological_process || || 6657131	-0.72	-0.61	-0.78	-0.703333	-1.25876	-1.01318	-0.927729	0.895942	0.844514	0.823226	NA	NA	NA	NA	NA	NA	NA	NA	NA	NA	-0.205594	NA	NA
YDR411C	|| DFM1 || ER localized derlin-like family member involved in ER stress and homeostasis; not involved in ERAD or substrate retrotranslocation; interacts with CDC48; contains four transmembrane domains and two SHP boxes || molecular_function || integral to membrane || YDR411C || endoplasmic reticulum unfolded protein response || || 6657617	-0.73	-0.6	-0.78	-0.703333	-1.27741	-0.992363	-0.927729	0.899271	0.83949	0.823226	NA	NA	NA	NA	NA	NA	NA	NA	NA	NA	-0.206575	NA	NA
YER054C	|| GIP2 || Putative regulatory subunit of the protein phosphatase Glc7p, involved in glycogen metabolism; contains a conserved motif (GVNK motif) that is also found in Gac1p, Pig1p, and Pig2p || protein phosphatase regulator activity || protein phosphatase type 1 complex || YER054C || cellular carbohydrate metabolic process || || 6657236	-1	-0.95	-0.19	-0.713333	-1.78084	-1.72108	-0.0726672	0.96253	0.957382	0.528965	NA	NA	NA	NA	NA	NA	NA	NA	NA	NA	-0.312074	NA	NA
YOL103W-A	|| || Retrotransposon TYA Gag gene co-transcribed with TYB Pol; translated as TYA or TYA-TYB polyprotein; Gag is a nucleocapsid protein that is the structural constituent of virus-like particles (VLPs); similar to retroviral Gag || protein binding || cytoplasm || YOL103W-A || transposition, RNA-mediated || || 6657607	-0.74	-0.68	-0.74	-0.72	-1.29605	-1.15893	-0.869759	0.902521	0.876757	0.807784	-2.09	-0.18	0.44	-0.61	-1.18875	-0.316815	0.291318	0.882731	0.624308	0.385404	-0.194368	-0.672856	-0.867224
YPL094C	|| SEC62 || Essential subunit of Sec63 complex (Sec63p, Sec62p, Sec66p and Sec72p); with Sec61 complex, Kar2p/BiP and Lhs1p forms a channel competent for SRP-dependent and post-translational SRP-independent protein targeting and import into the ER || protein transporter activity || Sec62/Sec63 complex || YPL094C || intracellular protein transmembrane transport || || 6660235	-0.91	-0.06	-1.19	-0.72	-1.61303	0.131945	-1.52192	0.946631	0.447514	0.935986	-1.93	-0.15	0.28	-0.6	-1.04682	-0.263904	0.0558401	0.852409	0.604073	0.477735	-0.401743	-0.609076	-1.01082
YJR077C	|| MIR1 || Mitochondrial phosphate carrier, imports inorganic phosphate into mitochondria; functionally redundant with Pic2p but more abundant than Pic2p under normal conditions; phosphorylated || binding || integral to membrane || YJR077C || oxidation reduction || || 6658610	-0.48	-0.52	-1.19	-0.73	-0.811268	-0.825799	-1.52192	0.791394	0.795541	0.935986	-0.03	0.41	0.41	0.263333	0.638628	0.723766	0.247166	0.261533	0.234605	0.40239	-0.229675	-1.60749	-1.83717
YKL093W	|| MBR1 || Protein involved in mitochondrial functions and stress response; overexpression suppresses growth defects of hap2, hap3, and hap4 mutants || molecular_function || mitochondrion || YKL093W || aerobic respiration || || 6656441	-1.24	-0.84	-0.19	-0.756667	-2.22833	-1.49206	-0.0726672	0.987071	0.932158	0.528965	1.86	0.82	1.99	1.55667	2.3152	1.44688	2.57251	0.0103009	0.0739651	0.00504819	-0.312736	-5.41496	-5.7277
YGL039W	|| || Oxidoreductase shown to reduce carbonyl compounds to chiral alcohols || coenzyme binding || cytoplasm || YGL039W || oxidation reduction || || 6658149	-0.53	-0.38	-1.39	-0.766667	-0.904496	-0.534312	-1.81178	0.817134	0.703437	0.96499	1.2	0.44	-0.51	0.376667	1.72973	0.776676	-1.10683	0.041839	0.218675	0.865817	-0.255959	-2.10119	-2.35715
YOL058W	|| ARG1 || Arginosuccinate synthetase, catalyzes the formation of L-argininosuccinate from citrulline and L-aspartate in the arginine biosynthesis pathway; potential Cdc28p substrate || ligase activity || cytosol || YOL058W || cellular amino acid biosynthetic process || || 6657606	-0.24	-0.59	-1.51	-0.78	-0.363775	-0.971542	-1.98569	0.641987	0.834361	0.976466	1.29	-0.15	1.07	0.736667	1.80957	-0.263904	1.21851	0.0351812	0.604073	0.111515	-0.281463	-2.62527	-2.90673
YBL050W	|| SEC17 || Peripheral membrane protein required for vesicular transport between ER and Golgi and for the 'priming' step in homotypic vacuole fusion, part of the cis-SNARE complex; has similarity to alpha-SNAP || soluble NSF attachment protein activity || membrane || YBL050W || organelle fusion || || 6659379	-0.57	0	-1.77	-0.78	-0.979078	0.256868	-2.36249	0.836229	0.39864	0.990924	NA	NA	NA	NA	NA	NA	NA	NA	NA	NA	-0.481053	NA	NA
YLR315W	|| NKP2 || Non-essential kinetochore protein, subunit of the Ctf19 central kinetochore complex (Ctf19p-Mcm21p-Okp1p-Mcm22p-Mcm16p-Ctf3p-Chl4p-Mcm19p-Nkp1p-Nkp2p-Ame1p-Mtw1p) || molecular_function || spindle pole body || YLR315W || cell division || || 6656444	-0.7	-1.5	-0.19	-0.796667	-1.22147	-2.86621	-0.0726672	0.889046	0.997923	0.528965	1.93	0.69	0.99	1.20333	2.3773	1.2176	1.10077	0.00871995	0.111688	0.135498	-0.328552	-3.87955	-4.2081
YLR410W-A	|| || Retrotransposon TYA Gag gene co-transcribed with TYB Pol; translated as TYA or TYA-TYB polyprotein; Gag is a nucleocapsid protein that is the structural constituent of virus-like particles (VLPs); similar to retroviral Gag || protein binding || cytoplasm || YLR410W-A || transposition, RNA-mediated || || 6658232	-0.39	-0.14	-1.96	-0.83	-0.643458	-0.0346193	-2.63785	0.740037	0.513808	0.995828	-0.35	0	0.32	-0.01	0.354763	0.000650211	0.11471	0.361384	0.499741	0.454338	-0.421761	-1.08591	-1.50767
YCR072C	|| RSA4 || WD-repeat protein involved in ribosome biogenesis; may interact with ribosomes; required for maturation and efficient intra-nuclear transport or pre-60S ribosomal subunits, localizes to the nucleolus || molecular_function || ribosome || YCR072C || ribosomal large subunit biogenesis || || 6657697	-0.77	-0.97	-0.77	-0.836667	-1.35199	-1.76272	-0.913236	0.911811	0.961026	0.819441	NA	NA	NA	NA	NA	NA	NA	NA	NA	NA	-0.143842	NA	NA
YER029C	|| SMB1 || Core Sm protein Sm B; part of heteroheptameric complex (with Smd1p, Smd2p, Smd3p, Sme1p, Smx3p, and Smx2p) that is part of the spliceosomal U1, U2, U4, and U5 snRNPs; homolog of human Sm B and Sm B' || RNA splicing factor activity, transesterification mechanism || U4/U6 x U5 tri-snRNP complex || YER029C || mRNA metabolic process || || 6657454	-0.48	-2.3	0.23	-0.85	-0.811268	-4.53185	0.536021	0.791394	0.999997	0.295972	-0.34	0.3	-0.01	-0.0166667	0.363634	0.529759	-0.370964	0.358066	0.29814	0.644668	-0.630358	-1.16228	-1.79264
YGL061C	|| DUO1 || Essential subunit of the Dam1 complex (aka DASH complex), couples kinetochores to the force produced by MT depolymerization thereby aiding in chromosome segregation; is transferred to the kinetochore prior to mitosis || structural constituent of cytoskeleton || DASH complex || YGL061C || cell division || || 6657798	-1.01	-0.73	-0.83	-0.856667	-1.79948	-1.26303	-1.00019	0.964029	0.896711	0.841391	-2.77	-0.83	-0.51	-1.37	-1.79196	-1.46322	-1.10683	0.963431	0.928296	0.865817	-0.13826	-0.111067	-0.249327
YBL072C	|| RPS8A || Protein component of the small (40S) ribosomal subunit; identical to Rps8Bp and has similarity to rat S8 ribosomal protein || structural constituent of ribosome || 90S preribosome || YBL072C || regulation of translation || || 6657415	-1.37	-0.43	-0.78	-0.86	-2.47072	-0.638414	-0.927729	0.993258	0.738398	0.823226	NA	NA	NA	NA	NA	NA	NA	NA	NA	NA	-0.219128	NA	NA
YNL270C	|| ALP1 || Arginine transporter; expression is normally very low and it is unclear what conditions would induce significant expression || basic amino acid transmembrane transporter activity || integral to membrane || YNL270C || basic amino acid transport || || 6659328	-0.94	-1.3	-0.35	-0.863333	-1.66896	-2.4498	-0.304548	0.952438	0.992853	0.619645	NA	NA	NA	NA	NA	NA	NA	NA	NA	NA	-0.232135	NA	NA
YOR288C	|| MPD1 || Member of the protein disulfide isomerase (PDI) family; interacts with and inhibits the chaperone activity of Cne1p; MPD1 overexpression in a pdi1 null mutant suppresses defects in Pdi1p functions such as carboxypeptidase Y maturation || isomerase activity || endoplasmic reticulum lumen || YOR288C || cell redox homeostasis || || 6660410	-1.68	0.14	-1.06	-0.866667	-3.04874	0.548355	-1.33352	0.998851	0.291724	0.90882	NA	NA	NA	NA	NA	NA	NA	NA	NA	NA	-0.577049	NA	NA
YDL142C	|| CRD1 || Cardiolipin synthase; produces cardiolipin, which is a phospholipid of the mitochondrial inner membrane that is required for normal mitochondrial membrane potential and function; also required for normal vacuolar ion homeostasis || phosphotransferase activity, for other substituted phosphate groups || integral to membrane || YDL142C || phospholipid biosynthetic process || || 6659394	-1.55	0.11	-1.19	-0.876667	-2.80634	0.485894	-1.52192	0.997495	0.313521	0.935986	NA	NA	NA	NA	NA	NA	NA	NA	NA	NA	-0.533553	NA	NA
YLR393W	|| ATP10 || Mitochondrial inner membrane protein required for assembly of the F0 sector of mitochondrial F1F0 ATP synthase, interacts genetically with ATP6 || unfolded protein binding || integral to mitochondrial membrane || YLR393W || mitochondrial proton-transporting ATP synthase complex assembly || || 6658618	-0.45	-0.47	-1.77	-0.896667	-0.755331	-0.721696	-2.36249	0.774975	0.764759	0.990924	-0.16	0.32	0.89	0.35	0.523308	0.565033	0.9536	0.30038	0.286026	0.170143	-0.231147	-1.83511	-2.06626
YMR205C	|| PFK2 || Beta subunit of heterooctameric phosphofructokinase involved in glycolysis, indispensable for anaerobic growth, activated by fructose-2,6-bisphosphate and AMP, mutation inhibits glucose induction of cell cycle-related genes || transferase activity || 6-phosphofructokinase complex || YMR205C || regulation of translation || || 6656822	-0.25	-0.33	-2.16	-0.913333	-0.38242	-0.430209	-2.9277	0.648925	0.666478	0.998293	NA	NA	NA	NA	NA	NA	NA	NA	NA	NA	-0.364762	NA	NA
YPR111W	|| DBF20 || Ser/Thr kinase involved in late nuclear division, one of the mitotic exit network (MEN) proteins; necessary for the execution of cytokinesis || transferase activity || cytoplasm || YPR111W || cell cycle || || 6660485	-1.32	0.08	-1.51	-0.916667	-2.3775	0.423432	-1.98569	0.991285	0.33599	0.976466	NA	NA	NA	NA	NA	NA	NA	NA	NA	NA	-0.487818	NA	NA
YKR094C	|| RPL40B || Fusion protein, identical to Rpl40Ap, that is cleaved to yield ubiquitin and a ribosomal protein of the large (60S) ribosomal subunit with similarity to rat L40; ubiquitin may facilitate assembly of the ribosomal protein into ribosomes || protein tag || cytosolic large ribosomal subunit || YKR094C || ribosome biogenesis || || 6660389	-1.19	-0.11	-1.48	-0.926667	-2.1351	0.0278422	-1.94221	0.983624	0.488894	0.973944	-0.81	-0.25	-0.88	-0.646667	-0.0532928	-0.440274	-1.65138	0.521251	0.670131	0.950669	-0.329422	-0.478765	-0.808187
YKL033W-A	|| || Putative protein of unknown function; similar to uncharacterized proteins from other fungi || hydrolase activity || cellular_component || YKL033W-A || metabolic process || || 6659235	-2.07	-0.56	-0.19	-0.94	-3.77591	-0.909081	-0.0726672	0.99992	0.818346	0.528965	-0.08	-0.25	-0.31	-0.213333	0.594274	-0.440274	-0.812485	0.276164	0.670131	0.791743	-0.363671	-0.834088	-1.19776
YPL065W	|| VPS28 || Component of the ESCRT-I complex (Stp22p, Srn2p, Vps28p, and Mvb12p), which is involved in ubiquitin-dependent sorting of proteins into the endosome; conserved C-terminal domain interacts with ESCRT-III subunit Vps20p || protein binding || membrane || YPL065W || ubiquitin-dependent protein catabolic process via the multivesicular body sorting pathway || || 6660401	-1.89	-0.25	-0.69	-0.943333	-3.44029	-0.263645	-0.797296	0.999709	0.603973	0.78736	0.23	0.06	0.19	0.16	0.869268	0.106472	-0.0766162	0.19235	0.457604	0.530536	-0.322935	-1.3307	-1.65364
YLR220W	|| CCC1 || Putative vacuolar Fe2+/Mn2+ transporter; suppresses respiratory deficit of yfh1 mutants, which lack the ortholog of mammalian frataxin, by preventing mitochondrial iron accumulation || ferrous iron transmembrane transporter activity || integral to membrane || YLR220W || cellular manganese ion homeostasis || || 6657258	-0.82	-1.84	-0.19	-0.95	-1.44522	-3.57411	-0.0726672	0.925802	0.999824	0.528965	NA	NA	NA	NA	NA	NA	NA	NA	NA	NA	-0.310132	NA	NA
YIL029C	|| || Putative protein of unknown function; deletion confers sensitivity to 4-(N-(S-glutathionylacetyl)amino) phenylarsenoxide (GSAO) || molecular_function || integral to membrane || YIL029C || response to drug || || 6660380	-1.69	-0.22	-0.98	-0.963333	-3.06738	-0.201183	-1.21758	0.99892	0.579722	0.888308	-0.43	-0.17	0.07	-0.176667	0.283797	-0.299178	-0.253225	0.388283	0.617598	0.599953	-0.288685	-0.842029	-1.13071
YPL078C	|| ATP4 || Subunit b of the stator stalk of mitochondrial F1F0 ATP synthase, which is a large, evolutionarily conserved enzyme complex required for ATP synthesis; phosphorylated || hydrogen ion transporting ATP synthase activity, rotational mechanism || proton-transporting ATP synthase complex, coupling factor F(o) || YPL078C || oxidation reduction || || 6660402	-1.92	-0.08	-0.93	-0.976667	-3.49623	0.0903038	-1.14512	0.999764	0.464023	0.87392	NA	NA	NA	NA	NA	NA	NA	NA	NA	NA	-0.392092	NA	NA
YLR316C	|| TAD3 || Subunit of tRNA-specific adenosine-34 deaminase, forms a heterodimer with Tad2p that converts adenosine to inosine at the wobble position of several tRNAs || hydrolase activity || cytoplasm || YLR316C || tRNA processing || || 6659232	-0.17	-1	-1.77	-0.98	-0.233256	-1.82518	-2.36249	0.592219	0.966013	0.990924	2	0.9	-0.27	0.876667	2.4394	1.58798	-0.753615	0.00735593	0.0561458	0.77446	-0.246495	-3.49505	-3.74154
YPL088W	|| || Putative aryl alcohol dehydrogenase; transcription is activated by paralogous transcription factors Yrm1p and Yrr1p along with genes involved in multidrug resistance || aryl-alcohol dehydrogenase activity || cellular_component || YPL088W || oxidation reduction || || 6658181	-0.99	-0.23	-1.77	-0.996667	-1.76219	-0.222004	-2.36249	0.960982	0.587845	0.990924	-1.19	-0.18	0.99	-0.126667	-0.390382	-0.316815	1.10077	0.651873	0.624308	0.135498	-0.251982	-1.25851	-1.51049
YER082C	|| UTP7 || Nucleolar protein, component of the small subunit (SSU) processome containing the U3 snoRNA that is involved in processing of pre-18S rRNA || molecular_function || nucleolar part || YER082C || ribosomal small subunit biogenesis || || 6660361	-1.81	0.01	-1.19	-0.996667	-3.29113	0.277688	-1.52192	0.999501	0.390626	0.935986	-0.76	-0.32	1.07	-0.00333333	-0.00893891	-0.563733	1.21851	0.503566	0.713532	0.111515	-0.437186	-1.3972	-1.83438
YHR185C	|| PFS1 || Sporulation protein required for prospore membrane formation at selected spindle poles, ensures functionality of all four spindle pole bodies during meiosis II; not required for meiotic recombination or meiotic chromosome segregation || molecular_function || nucleus || YHR185C || positive regulation of cellular component organization || || 6658331	-1.26	-0.32	-1.72	-1.1	-2.26562	-0.409389	-2.29003	0.988263	0.658873	0.98899	1.03	1.01	0.57	0.87	1.57893	1.78198	0.482644	0.057176	0.037376	0.314674	-0.191134	-3.17233	-3.36347
YML045W-A	|| || Retrotransposon TYA Gag gene co-transcribed with TYB Pol; translated as TYA or TYA-TYB polyprotein; Gag is a nucleocapsid protein that is the structural constituent of virus-like particles (VLPs); similar to retroviral Gag || protein binding || cytoplasm || YML045W-A || transposition, RNA-mediated || || 6659422	-1.04	-0.13	-2.19	-1.12	-1.85542	-0.0137988	-2.97118	0.968232	0.505505	0.998517	-0.18	-0.11	0.49	0.0666667	0.505566	-0.193356	0.364905	0.306581	0.57666	0.357591	-0.31094	-1.19915	-1.51009
YBR102C	|| EXO84 || Essential protein with dual roles in spliceosome assembly and exocytosis; the exocyst complex (Sec3p, Sec5p, Sec6p, Sec8p, Sec10p, Sec15p, Exo70p, and Exo84p) mediates polarized targeting of secretory vesicles to active sites of exocytosis || protein binding || mating projection tip || YBR102C || cell division || || 6657410	-2.29	-0.45	-0.78	-1.17333	-4.18611	-0.680055	-0.927729	0.999986	0.751765	0.823226	NA	NA	NA	NA	NA	NA	NA	NA	NA	NA	-0.208405	NA	NA
YER125W	|| RSP5 || Ubiquitin-protein ligase involved in ubiquitin-mediated protein degradation; functions in multivesicular body sorting, heat shock response and ubiquitylation of arrested RNAPII; contains a hect (homologous to E6-AP carboxyl terminus) domain || ubiquitin binding || extrinsic to internal side of plasma membrane || YER125W || ubiquitin-dependent endocytosis || || 6657230	-1.51	-0.99	-1.18	-1.22667	-2.73176	-1.80436	-1.50743	0.99685	0.964413	0.93415	2.09	0.6	-0.01	0.893333	2.51923	1.05887	-0.370964	0.00588055	0.14483	0.644668	-0.0466905	-3.26039	-3.30708
YHL010C	|| ETP1 || Putative protein of unknown function that is required for growth on ethanol; contains a zinc finger region and has homology to human BRAP2, which is a cytoplasmic protein that binds nuclear localization sequences || metal ion binding || cellular_component || YHL010C || response to ethanol || || 6659515	-1.71	-0.82	-1.4	-1.31	-3.10467	-1.45041	-1.82627	0.999048	0.926528	0.966095	-2.67	-0.77	0.85	-0.863333	-1.70326	-1.3574	0.89473	0.95574	0.912672	0.185466	-0.0485352	-0.791082	-0.839617
YGR038C-A	|| || Retrotransposon TYA Gag gene co-transcribed with TYB Pol; translated as TYA or TYA-TYB polyprotein; Gag is a nucleocapsid protein that is the structural constituent of virus-like particles (VLPs); similar to retroviral Gag || protein binding || cytoplasm || YGR038C-A || transposition, RNA-mediated || || 6659470	-2.18	-0.29	-1.47	-1.31333	-3.98101	-0.346927	-1.92772	0.999966	0.635677	0.973055	0.07	-0.14	0.99	0.306667	0.727336	-0.246267	1.10077	0.23351	0.597262	0.135498	-0.208641	-1.7236	-1.93224
YHR105W	|| YPT35 || Endosomal protein of unknown function that contains a phox (PX) homology domain and binds to both phosphatidylinositol-3-phosphate (PtdIns(3)P) and proteins involved in ER-Golgi or vesicular transport || phosphoinositide binding || membrane || YHR105W || biological_process || || 6659400	-1.28	-0.62	-2.19	-1.36333	-2.30291	-1.034	-2.97118	0.989358	0.849433	0.998517	-0.36	0.19	0.08	-0.03	0.345892	0.335752	-0.238507	0.364712	0.368529	0.594256	-0.0761621	-1.0976	-1.17377
YNL112W	|| DBP2 || Essential ATP-dependent RNA helicase of the DEAD-box protein family, involved in nonsense-mediated mRNA decay and rRNA processing || purine NTP-dependent helicase activity || mitochondrion || YNL112W || ribosome biogenesis || || 6660417	-1.91	-0.85	-2.14	-1.63333	-3.47758	-1.51288	-2.89872	0.999747	0.934844	0.998127	-2.13	-0.3	0.49	-0.646667	-1.22424	-0.528459	0.364905	0.889568	0.701409	0.357591	-0.0301849	-0.651462	-0.681647
YOR119C	|| RIO1 || Essential serine kinase involved in cell cycle progression and processing of the 20S pre-rRNA into mature 18S rRNA || transferase activity || cytoplasm || YOR119C || cell division || || 6659607	-0.79	-1.71	-2.56	-1.68667	-1.38928	-3.30344	-3.50741	0.917626	0.999522	0.999774	2.08	1.13	0.84	1.35	2.51036	1.99363	0.880013	0.00603038	0.0230964	0.189426	-0.0376399	-4.57867	-4.61631
YNL284C	|| MRPL10 || Mitochondrial ribosomal protein of the large subunit; appears as two protein spots (YmL10 and YmL18) on two-dimensional SDS gels || structural constituent of ribosome || ribonucleoprotein complex || YNL284C || mitochondrial translation || || 6656483	-1.32	-2.1	-1.73	-1.71667	-2.3775	-4.11544	-2.30452	0.991285	0.999981	0.989403	4.47	2.79	1.56	2.94	4.63048	4.92136	1.93966	1.82412e-06	4.2972e-07	0.0262103	-0.00843662	-13.6873	-13.6957
YAR018C	|| KIN3 || Nonessential protein kinase with unknown cellular role || transferase activity || cellular_component || YAR018C || chromosome segregation || || 6657214	-0.36	-3.84	-4.19	-2.79667	-0.587521	-7.73821	-5.8697	0.721573	1	1	5.49	4.96	1.28	3.91	5.5353	8.74858	1.52758	1.55351e-08	1.08025e-18	0.0633087	-0.14172	-26.9737	-27.1154
