# Supplementary material for: The Yeast Rab GTPase Ypt1 Modulates Unfolded Protein Response Dynamics by Regulating the Stability of HAC1 RNA
Source: PLoS Genet. 2012 Jul 26;8(7):e1002862. doi: 10.1371/journal.pgen.1002862 (PMC3406009; doi:10.1371/journal.pgen.1002862)
Supplement: Table S3 — Summary of DNA microarray data from GST-Ypt1 RIP-ChIP experiments. IPs of tagged Ypt1 were done under normal conditions (tab 1) or after 50 min treatment with DTT (tab 2). Data are median-centered. Significantly enriched RNAs (by SAM analysis) are shown in tabs 3 and 4. (XLS) [file pgen.1002862.s010.xls]

## Sheet: README
Anti-GST IPs of Ypt1-GST (Open Biosystems) in formaldehyde crosslinked cells
Data are median-centered for each IP and represent Log2 (IP/Depleted Supernatant RNA) and we filtered for
genes with values in >1/2 of the replicates for each condition
Mock IPs were performed with untagged isogenic parental strain BY4741
"xxx_IPs" tabs contain raw data
"_SAM" tabs contain SAM analysis for enriched RNAs (relative to Mock IPs); RNAs enriched with FDR <5% were considered "bona fide" targets

## Sheet: NormalGrowthIPs
YORF	NAME	#8595 Ypt1 IP	#8596 Ypt1 IP	#8657 Mock IP	#8626 Mock IP	#8660 Ypt1 IP	#8665 Ypt1 IP	#8692 Mock IP	#8693 Mock IP	#8767 Ypt1 IP	#8768 Ypt1 IP	#8766Mock IP	#8769 Mock IP	IP	Mock	IP-Mock
YML123C_ORF	|| PHO84 || High-affinity inorganic phosphate (Pi) transporter and low-affinity manganese transporter; regulated by Pho4p and Spt7p; mutation confers resistance to arsenate; exit from the ER during maturation requires Pho86p || transporter activity || integral to membrane || YML123C_ORF || manganese ion transport || || YML123C || 1041463	0.82	1.36	-0.49	-2.61	4.6	5.54	-1.06	-2.45	0.77	0.11	0.21	0.81	2.2	-0.931667	3.13167
YFL031W_JXN_EI_1_ORF	|| HAC1 || Basic leucine zipper (bZIP) transcription factor (ATF/CREB1 homolog) that regulates the unfolded protein response, via UPRE binding, and membrane biogenesis; ER stress-induced splicing pathway facilitates efficient Hac1p synthesis || sequence-specific DNA binding transcription factor activity || nucleus || YFL031W_JXN_EI_1_ORF || regulation of transcription from RNA polymerase II promo…	0.83	0.83	0.65	-1.05	2.35	2.18	-1.73	-0.64	4.06	3.41	0.13	0.04	2.27667	-0.433333	2.71
YFL038C_ORF	|| YPT1 || Rab family GTPase, involved in the ER-to-Golgi step of the secretory pathway; complex formation with the Rab escort protein Mrs6p is required for prenylation of Ypt1p by protein geranylgeranyltransferase type II (Bet2p-Bet4p) || GTP binding || trans-Golgi network || YFL038C_ORF || early endosome to Golgi transport || || YFL038C || 1039307	3.92	4.22	0.86	-0.62	0.43	0.12	-0.17	0.02	3.48	4.64	0.93	0.8	2.80167	0.303333	2.49833
YFL031W_JXN_IE_1_ORF	|| HAC1 || Basic leucine zipper (bZIP) transcription factor (ATF/CREB1 homolog) that regulates the unfolded protein response, via UPRE binding, and membrane biogenesis; ER stress-induced splicing pathway facilitates efficient Hac1p synthesis || sequence-specific DNA binding transcription factor activity || nucleus || YFL031W_JXN_IE_1_ORF || regulation of transcription from RNA polymerase II promo…	0.52	0.52	0.26	-1.2	1.73	1.72	-1.97	-0.99	3.78	3.14	0.13	0.09	1.90167	-0.613333	2.515
YHR136C_AAA_11_NCR	|| SPL2 || Protein with similarity to cyclin-dependent kinase inhibitors; downregulates low-affinity phosphate transport during phosphate limitation; overproduction suppresses a plc1 null mutation; GFP-fusion protein localizes to the cytoplasm || enzyme inhibitor activity || cytoplasm || YHR136C_AAA_11_NCR || response to temperature stimulus || || YHR136C || 1044005	-0.52	-0.43	-1.04	-1.61	4.83	5.47	-0.13	-0.65	NA	-2.07	-1.02	-0.16	1.456	-0.768333	2.22433
YFL031W_INT_1	|| HAC1 || Basic leucine zipper (bZIP) transcription factor (ATF/CREB1 homolog) that regulates the unfolded protein response, via UPRE binding, and membrane biogenesis; ER stress-induced splicing pathway facilitates efficient Hac1p synthesis || sequence-specific DNA binding transcription factor activity || nucleus || YFL031W_INT_1 || regulation of transcription from RNA polymerase II promoter || …	0.27	0.23	0.12	-1.6	2.68	2.63	NA	NA	2.24	3.19	0.32	-0.16	1.87333	-0.33	2.20333
YFL031W_ORF	|| HAC1 || Basic leucine zipper (bZIP) transcription factor (ATF/CREB1 homolog) that regulates the unfolded protein response, via UPRE binding, and membrane biogenesis; ER stress-induced splicing pathway facilitates efficient Hac1p synthesis || sequence-specific DNA binding transcription factor activity || nucleus || YFL031W_ORF || regulation of transcription from RNA polymerase II promoter || ||…	1.89	2.35	0.83	0.01	NA	3.16	-0.9	NA	NA	2.03	0.42	0.3	2.3575	0.132	2.2255
YEL045C_ORF	|| || Dubious open reading frame unlikely to encode a protein based on available experimental and comparative sequence data; deletion gives MMS sensitivity, growth defect under alkaline conditions, less than optimal growth upon citric acid stress || || || YEL045C_ORF || || || YEL045C || 1043901	-0.21	0.2	0.04	-1.74	3.7	4.29	-1.72	-2.17	NA	-1.94	-0.09	0.47	1.208	-0.868333	2.07633
ITS2-1_RRNA	|| ITS2-1 || Non-coding region between RDN58 and RDN25, that is transcribed as part of the 35S rRNA precursor transcript; forms a stem-loop structure that is required for processing of the precursor transcript || || || ITS2-1_RRNA || || || ITS2-1 || 1047044	0.86	1.67	0.15	-0.12	4.37	4.3	0.97	5.04	NA	NA	-0.31	0.24	2.8	0.995	1.805
YGR192C_AAA_21_NCR	|| TDH3 || Glyceraldehyde-3-phosphate dehydrogenase, isozyme 3, involved in glycolysis and gluconeogenesis; tetramer that catalyzes the reaction of glyceraldehyde-3-phosphate to 1,3 bis-phosphoglycerate; detected in the cytoplasm and cell wall || binding || cytoplasm || YGR192C_AAA_21_NCR || metabolic process || || YGR192C || 1047038	-1.81	-1.54	-1.78	-2.21	4.94	4.67	-1.63	2.23	NA	-2.46	-1.49	-1.07	0.76	-0.991667	1.75167
YBR296C_ORF	|| PHO89 || Na+/Pi cotransporter, active in early growth phase; similar to phosphate transporters of Neurospora crassa; transcription regulated by inorganic phosphate concentrations and Pho4p || sodium:inorganic phosphate symporter activity || plasma membrane || YBR296C_ORF || translational elongation || || YBR296C || 1040458	-0.49	-0.5	-1.04	-1.83	3.38	3.87	-1.12	0.16	NA	-0.88	-0.4	-0.23	1.076	-0.743333	1.81933
YOR049C_ORF	|| RSB1 || Suppressor of sphingoid long chain base (LCB) sensitivity of an LCB-lyase mutation; putative integral membrane transporter or flippase that may transport LCBs from the cytoplasmic side toward the extracytoplasmic side of the membrane || phospholipid-translocating ATPase activity || plasma membrane || YOR049C_ORF || fatty acid transport || || YOR049C || 1042461	-0.82	-1	-0.69	-1.89	4.39	5.68	-0.09	0.59	NA	-1.34	-0.53	-0.2	1.382	-0.468333	1.85033
YDR157W_ORF	|| || Dubious open reading frame unlikely to encode a functional protein, based on available experimental and comparative sequence data || || || YDR157W_ORF || || || YDR157W || 1039757	-0.93	-1.31	-0.59	-1.99	2.42	2.62	-0.49	-1.98	NA	-1.36	-0.74	-1.11	0.288	-1.15	1.438
YKL152C_AAA_28_NCR	|| GPM1 || Tetrameric phosphoglycerate mutase, mediates the conversion of 3-phosphoglycerate to 2-phosphoglycerate during glycolysis and the reverse reaction during gluconeogenesis || intramolecular transferase activity, phosphotransferases || cytosol || YKL152C_AAA_28_NCR || metabolic process || || YKL152C || 1041737	-1.51	-1.45	-1.87	-1.36	3.39	3.44	-1.07	0.52	NA	-0.99	-0.67	-0.34	0.576	-0.798333	1.37433
ITS1-1_RRNA	|| ITS1-1 || Non-coding region between RDN58 and RDN18, that is transcribed as part of the 35S rRNA precursor transcript; excision during transcript maturation is coupled with processing of the 3' external transcribed spacer (3'ETS) || || || ITS1-1_RRNA || || || ITS1-1 || 1044796	-1.18	-0.96	-1.55	-0.46	4.24	5.28	0.4	4.97	NA	NA	-0.07	NA	1.845	0.658	1.187
YGL076C_INT_2	|| RPL7A || Protein component of the large (60S) ribosomal subunit, nearly identical to Rpl7Bp and has similarity to E. coli L30 and rat L7 ribosomal proteins; contains a conserved C-terminal Nucleic acid Binding Domain (NDB2) || transcription regulator activity || cytosolic large ribosomal subunit || YGL076C_INT_2 || translation || || YGL076C || 1041452	-0.51	-0.26	-1.09	NA	2.88	3.33	-2.82	2.34	NA	-0.31	0.05	0.07	1.026	-0.29	1.316
YBR093C_OCH__ORF	|| PHO5 || Repressible acid phosphatase (1 of 3) that also mediates extracellular nucleotide-derived phosphate hydrolysis; secretory pathway derived cell surface glycoprotein; induced by phosphate starvation and coordinately regulated by PHO4 and PHO2 || nucleoside-triphosphatase activity || extracellular region || YBR093C_OCH__ORF || cellular response to phosphate starvation || || YBR093C || 104…	-0.07	-0.05	-0.52	-1.92	1.17	2.13	-1.1	-0.82	NA	0.46	0.07	-0.2	0.728	-0.748333	1.47633
YBL113C_OCH__ORF	|| || Helicase-like protein encoded within the telomeric Y' element || helicase activity || cellular_component || YBL113C_OCH__ORF || biological_process || || YBL113C || 1040518	2.34	2.86	2.68	0.86	4.61	5.34	1.42	4.91	NA	-0.51	0.38	0.5	2.928	1.79167	1.13633
YFR031C-A_INT_1	|| RPL2A || Protein component of the large (60S) ribosomal subunit, identical to Rpl2Bp and has similarity to E. coli L2 and rat L8 ribosomal proteins || RNA binding || intracellular || YFR031C-A_INT_1 || regulation of translation || || YFR031C-A || 1041303	-0.11	0.01	-0.2	-1.24	4.54	5.15	0.1	4.49	NA	-1.69	-1.13	-0.42	1.58	0.266667	1.31333
YLL018C-A_ORF	|| COX19 || Protein required for cytochrome c oxidase assembly, located in the cytosol and mitochondrial intermembrane space; putative copper metallochaperone that delivers copper to cytochrome c oxidase; contains twin cysteine-x9-cysteine motifs || copper ion binding || cytoplasm || YLL018C-A_ORF || mitochondrial respiratory chain complex IV assembly || || YLL018C-A || 1044913	0.26	0.12	0.32	-1.19	2.18	1.79	0.72	-2.19	NA	0.05	-0.15	0.03	0.88	-0.41	1.29
YBR158W_TIL_1_82__ORF	|| AMN1 || Protein required for daughter cell separation, multiple mitotic checkpoints, and chromosome stability; contains 12 degenerate leucine-rich repeat motifs; expression is induced by the Mitotic Exit Network (MEN) || protein binding || nucleus || YBR158W_TIL_1_82__ORF || mitotic cell cycle checkpoint || || YBR158W || 1043696	0.03	0.26	0.02	-1.03	5	4.38	0.66	3.1	NA	-0.9	0.03	0.14	1.754	0.486667	1.26733
YOL039W_ORF	|| RPP2A || Ribosomal protein P2 alpha, a component of the ribosomal stalk, which is involved in the interaction between translational elongation factors and the ribosome; regulates the accumulation of P1 (Rpp1Ap and Rpp1Bp) in the cytoplasm || structural constituent of ribosome || cytoplasm || YOL039W_ORF || translational elongation || || YOL039W || 1041284	0.62	0.59	0.36	-0.85	-0.56	-0.85	-1.06	-1.33	2.71	2.77	0.06	0.24	0.88	-0.43	1.31
YBR078W_JXN_EI_1_ORF	|| ECM33 || GPI-anchored protein of unknown function, has a possible role in apical bud growth; GPI-anchoring on the plasma membrane crucial to function; phosphorylated in mitochondria; similar to Sps2p and Pst1p || molecular_function || mitochondrion || YBR078W_JXN_EI_1_ORF || cellular cell wall organization || || YBR078W || 1044945	1.07	1.7	0.24	-1.57	4.76	4.92	0.11	6.01	NA	-1.42	0.62	0.37	2.206	0.963333	1.24267
ITS2_5.8S_JXN_RRNA	|| || || || || ITS2_5.8S_JXN_RRNA || || YBOX_RRN1000015:RRN_JXN_5.8S_ITS2:Chr:12:455375:to:455455:RC:5.8S_ITS2:overlap_8 || || 1041956	-0.81	-0.58	-0.96	-0.63	3.84	3.76	1.13	NA	NA	-1.16	-0.13	0.1	1.01	-0.098	1.108
YNL066W_TIL_6_75__ORF	|| SUN4 || Cell wall protein related to glucanases, possibly involved in cell wall septation; member of the SUN family || glucosidase activity || cell wall || YNL066W_TIL_6_75__ORF || mitochondrion organization || || YNL066W || 1041654	0.72	0.91	0	-1.91	-0.67	-0.55	-1.92	NA	1.76	2.29	0.48	0.3	0.743333	-0.61	1.35333
YLR112W_ORF	|| || Dubious open reading frame unlikely to encode a protein, based on available experimental and comparative sequence data || || || YLR112W_ORF || || || YLR112W || 1045674	-0.13	-0.04	-0.15	-1.19	3.66	3.48	-0.23	1.39	NA	-1.01	-0.24	-0.03	1.192	-0.075	1.267
YDL081C_ORF	|| RPP1A || Ribosomal stalk protein P1 alpha, involved in the interaction between translational elongation factors and the ribosome; accumulation of P1 in the cytoplasm is regulated by phosphorylation and interaction with the P2 stalk component || structural constituent of ribosome || cytoplasm || YDL081C_ORF || translation || || YDL081C || 1043300	1.06	1.2	-0.05	-0.27	-1.08	-1.65	-2.07	-1.85	2.1	2.83	0.53	0.34	0.743333	-0.561667	1.305
ETS2_25S_JXN_RRNA	|| || || || || ETS2_25S_JXN_RRNA || || YBOX_RRN1000018:RRN_JXN_25S_ETS2:Chr:12:451747:to:451827:RC:25S_ETS2:overlap || || 1043648	0.47	0.44	-0.22	0.48	5.23	6.1	0.15	7.19	NA	-1.34	-1.04	0.24	2.18	1.13333	1.04667
YEL017C-A_ORF	|| PMP2 || Proteolipid associated with plasma membrane H(+)-ATPase (Pma1p); regulates plasma membrane H(+)-ATPase activity; nearly identical to PMP1 || molecular_function || integral to membrane || YEL017C-A_ORF || organic acid transport || || YEL017C-A || 1041338	0.38	0.05	-0.02	-1.63	-0.78	-0.95	-3.08	-1.88	1.66	2.04	0.65	0.35	0.4	-0.935	1.335
YDR048C_ORF	|| || Dubious ORF unlikely to encode a functional protein, based on available experimental and comparative sequence data || || || YDR048C_ORF || || || YDR048C || 1046620	-1.24	-1.01	-0.78	-1.28	4.59	5.72	3.09	NA	NA	-1.74	-0.53	-0.21	1.264	0.058	1.206
TM(CAU)C_TRNA	|| || tRNA-Met || triplet codon-amino acid adaptor activity || cytosol || TM(CAU)C_TRNA || translational initiation || || tM(CAU)C || 1041287	-1.12	-1.26	-1.2	-1.38	4.63	4.55	0.43	2.53	NA	-1.83	-1.09	-0.45	0.994	-0.193333	1.18733
YKL056C_ORF	|| TMA19 || Protein that associates with ribosomes; homolog of translationally controlled tumor protein; green fluorescent protein (GFP)-fusion protein localizes to the cytoplasm and relocates to the mitochondrial outer surface upon oxidative stress || molecular_function || cytosol || YKL056C_ORF || cellular response to oxidative stress || || YKL056C || 1047424	0.88	0.69	0.39	-1.39	-1.77	-2.01	-1.63	-2.46	2.36	2.73	0.2	0.14	0.48	-0.791667	1.27167
YMR058W_ORF	|| FET3 || Ferro-O2-oxidoreductase required for high-affinity iron uptake and involved in mediating resistance to copper ion toxicity, belongs to class of integral membrane multicopper oxidases || copper ion binding || plasma membrane || YMR058W_ORF || high-affinity iron ion transport || || YMR058W || 1039677	0.01	-0.19	-0.04	-2.32	-0.75	-1.23	-2.68	-2.03	2.13	2	0.75	0.45	0.328333	-0.978333	1.30667
YBR158W_TIL_2_203__ORF	|| AMN1 || Protein required for daughter cell separation, multiple mitotic checkpoints, and chromosome stability; contains 12 degenerate leucine-rich repeat motifs; expression is induced by the Mitotic Exit Network (MEN) || protein binding || nucleus || YBR158W_TIL_2_203__ORF || mitotic cell cycle checkpoint || || YBR158W || 1043400	-1.34	-1.39	-1.29	-2.62	2.29	1.53	-1.37	-0.17	0.35	0.15	-0.18	-0.19	0.265	-0.97	1.235
YDR077W_ORF	|| SED1 || Major stress-induced structural GPI-cell wall glycoprotein in stationary-phase cells, associates with translating ribosomes, possible role in mitochondrial genome maintenance; ORF contains two distinct variable minisatellites || structural constituent of cell wall || cell wall || YDR077W_ORF || translational elongation || || YDR077W || 1045679	0.62	0.01	0.68	-2.22	-0.76	-1.15	-1.77	-1.08	2.48	2.77	0.76	0.11	0.661667	-0.586667	1.24833
IGR_CHR04:(1022637..1022775)_55	|| || || || || IGR_CHR04:(1022637..1022775)_55 || || YBOX_IGR1000032:NDR107W:NDR107W:chr04.fsa:(1022637..1022775):139:bp._55_0 || || 1040637	-0.64	-0.5	-0.66	-0.51	3.66	4.32	-0.74	2.51	NA	-1.65	-0.84	-0.49	1.038	-0.121667	1.15967
YMR290W-A_ORF	|| || Dubious open reading frame unlikely to encode a functional protein, based on available experimental and comparative sequence data; overlaps 5' end of essential HAS1 gene which encodes an ATP-dependent RNA helicase || || || YMR290W-A_ORF || || || YMR290W-A || 1044923	-1.08	-1.2	-1.29	0.09	4.22	5.44	0.72	0.18	NA	-1.91	-0.39	0.35	1.094	-0.0566667	1.15067
YLR075W_ORF	|| RPL10 || Protein component of the large (60S) ribosomal subunit, responsible for joining the 40S and 60S subunits; regulates translation initiation; has similarity to rat L10 ribosomal protein and to members of the QM gene family || structural constituent of ribosome || ribosome || YLR075W_ORF || translational termination || || YLR075W || 1043636	1.45	1.51	0.49	-0.62	-0.78	-0.89	-1.73	-1.53	1.49	1.96	0.62	0.37	0.79	-0.4	1.19
YCR038W-A_ORF	|| || Dubious open reading frame unlikely to encode a protein, based on available experimental and comparative sequence data; completely overlaps the verified gene BUD5/YCR038C; identified by homology with hemiascomycetous yeast species || || || YCR038W-A_ORF || || || YCR038W-A || 1043834	-0.5	-0.78	-0.67	-1.11	3.87	3.69	-0.85	2.33	NA	-1.59	-0.64	-0.23	0.938	-0.195	1.133
YDR033W_TIL_4_177__ORF	|| MRH1 || Protein that localizes primarily to the plasma membrane, also found at the nuclear envelope; the authentic, non-tagged protein is detected in mitochondria in a phosphorylated state; has similarity to Hsp30p and Yro2p || ion channel activity || mitochondrion || YDR033W_TIL_4_177__ORF || ion transport || || YDR033W || 1040433	1.22	1.47	0.02	-1.63	0.76	2.19	-1.29	2.15	NA	1.31	1.12	0.76	1.39	0.188333	1.20167
LSR1_SNRNA	|| LSR1 || U2 snRNA, component of the spliceosome; pairs with the branchpoint sequence; functionally equivalent to mammalian U2 snRNA || RNA binding || U2 snRNP || LSR1_SNRNA || nuclear mRNA splicing, via spliceosome || || LSR1 || 1040709	-0.33	0.12	-1.14	-2.29	3.4	2.76	0.84	2.46	NA	-0.69	-0.38	0.08	1.052	-0.0716667	1.12367
YDR281C_ORF	|| PHM6 || Protein of unknown function, expression is regulated by phosphate levels || molecular_function || fungal-type vacuole || YDR281C_ORF || biological_process || || YDR281C || 1040802	-0.52	-0.56	0.21	-0.44	2.95	3.27	-0.43	0.07	NA	-1.06	-0.84	-0.56	0.816	-0.331667	1.14767
YOR247W_OCH__ORF	|| SRL1 || Mannoprotein that exhibits a tight association with the cell wall, required for cell wall stability in the absence of GPI-anchored mannoproteins; has a high serine-threonine content; expression is induced in cell wall mutants || molecular_function || cell surface || YOR247W_OCH__ORF || nucleobase, nucleoside, nucleotide and nucleic acid metabolic process || || YOR247W || 1042808	0.63	0.03	0.39	-2.77	-0.33	-0.3	-1.23	-0.69	2.01	1.82	0.69	0.27	0.643333	-0.556667	1.2
YJL191W_OCH__ORF	|| RPS14B || Ribosomal protein 59 of the small subunit, required for ribosome assembly and 20S pre-rRNA processing; mutations confer cryptopleurine resistance; nearly identical to Rps14Ap and similar to E. coli S11 and rat S14 ribosomal proteins || structural constituent of ribosome || cytosolic small ribosomal subunit || YJL191W_OCH__ORF || ribosome biogenesis || || YJL191W || 1047781	0.21	0.37	0.25	-1.57	-0.7	-1.1	-1.68	-1.67	1.94	1.9	0.08	-0.08	0.436667	-0.778333	1.215
YGL157W_ORF	|| ARI1 || NADPH-dependent aldehyde reductase, utilizes aromatic and alophatic aldehyde substrates; member of the short-chain dehydrogenase/reductase superfamily || binding || nucleus || YGL157W_ORF || cellular metabolic process || || YGL157W || 1043454	0.04	0.29	0.03	-0.13	1.23	2.08	-2.55	-0.6	NA	-0.15	0.02	0.06	0.698	-0.528333	1.22633
TA(AGC)D_TRNA	|| || tRNA-Ala (Ala1), one of 11 nuclear tRNA genes containing the tDNA-anticodon AGC (converted to IGC in the mature tRNA), decodes GCU and GCC codons into alanine, one of 16 nuclear tRNAs for alanine || triplet codon-amino acid adaptor activity || cytosol || TA(AGC)D_TRNA || translational elongation || || tA(AGC)D || 1039560	-1.55	-1.44	-1.23	-1.34	4.89	4.42	1.05	2.82	NA	-1.64	-1.18	-0.43	0.936	-0.0516667	0.987667
YNL190W_ORF	|| || Cell wall protein of unknown function; proposed role as a hydrophilin induced by osmotic stress; contains a putative GPI-attachment site || molecular_function || fungal-type cell wall || YNL190W_ORF || cellular response to water deprivation || || YNL190W || 1043881	0.37	0.2	-0.03	-2.1	0.13	0.06	-1.04	0.36	2.16	1.76	0.44	0.18	0.78	-0.365	1.145
YGR279C_TIL_6_204__ORF	|| SCW4 || Cell wall protein with similarity to glucanases; scw4 scw10 double mutants exhibit defects in mating || glucosidase activity || extracellular region || YGR279C_TIL_6_204__ORF || cellular cell wall organization || || YGR279C || 1047840	0.64	0.37	0.02	-1.87	-1.39	-1.66	-1.83	-1.86	2.41	2.19	0.63	0.35	0.426667	-0.76	1.18667
YHRCSIGMA3_LTR	|| || || || || YHRCSIGMA3_LTR || || || || 1046276	-0.15	0.65	-0.77	0.78	2.72	2.88	0.07	NA	NA	-1.21	-0.26	0.16	0.978	-0.004	0.982
YPR114W_ORF	|| || Putative protein of unknown function || molecular_function || endoplasmic reticulum || YPR114W_ORF || biological_process || || YPR114W || 1045413	-0.42	-0.59	-0.25	-2.22	-1.09	-1.05	-2.11	-1.44	2.38	2.39	0.23	0.11	0.27	-0.946667	1.21667
YCR024C-A_OCH_DS100_ORF	|| PMP1 || Small single-membrane span proteolipid that functions as a regulatory subunit of the plasma membrane H(+)-ATPase Pma1p, forms unique helix and positively charged cytoplasmic domain that is able to specifically segregate phosphatidylserines || enzyme regulator activity || membrane || YCR024C-A_OCH_DS100_ORF || cation transport || || YCR024C-A || 1045746	0.75	0.65	-0.1	-1.62	-0.48	-0.41	-2.35	-0.96	1.34	2.11	1.19	1.08	0.66	-0.46	1.12
YCR061W_ORF	|| || Protein of unknown function; green fluorescent protein (GFP)-fusion protein localizes to the cytoplasm in a punctate pattern; induced by treatment with 8-methoxypsoralen and UVA irradiation || molecular_function || membrane || YCR061W_ORF || regulation of cell size || || YCR061W || 1040721	-0.18	-0.24	-0.55	-2.01	1.96	1.92	-0.59	0.92	0.41	0.76	0.07	0.13	0.771667	-0.338333	1.11
YGR109W-A_ORF	|| || Retrotransposon TYA Gag gene co-transcribed with TYB Pol; translated as TYA or TYA-TYB polyprotein; Gag is a nucleocapsid protein that is the structural constituent of virus-like particles (VLPs); similar to retroviral Gag || protein binding || retrotransposon nucleocapsid || YGR109W-A_ORF || transposition, RNA-mediated || || YGR109W-A || 1043233	1.54	1.39	1.22	0.87	4.69	5.45	2	3.48	NA	-0.21	0.41	0.99	2.572	1.495	1.077
YNL066W_ORF	|| SUN4 || Cell wall protein related to glucanases, possibly involved in cell wall septation; member of the SUN family || glucosidase activity || cell wall || YNL066W_ORF || mitochondrion organization || || YNL066W || 1047278	0.38	0.09	0.13	-1.89	-0.81	-0.82	-1.82	-1.44	1.56	1.99	0.26	0.06	0.398333	-0.783333	1.18167
YMR079W_ORF	|| SEC14 || Phosphatidylinositol/phosphatidylcholine transfer protein; involved in regulating PtdIns, PtdCho, and ceramide metabolism, products of which regulate intracellular transport and UPR; functionally homologous to mammalian PITPs || phosphatidylinositol transporter activity || Golgi apparatus || YMR079W_ORF || Golgi to plasma membrane transport || || YMR079W || 1041997	0.22	0.46	0.25	-0.56	-1.45	-1.74	-3.23	-1.65	2.55	2.09	0.02	-0.13	0.355	-0.883333	1.23833
YJR077C_ORF	|| MIR1 || Mitochondrial phosphate carrier, imports inorganic phosphate into mitochondria; functionally redundant with Pic2p but more abundant than Pic2p under normal conditions; phosphorylated || inorganic phosphate transmembrane transporter activity || mitochondrion || YJR077C_ORF || ion transport || || YJR077C || 1042191	0.27	0.29	-0.42	-2.38	-0.94	-1.55	-1.97	-0.77	1.32	2.32	0.13	0.02	0.285	-0.898333	1.18333
YKR042W_TIL_6_126__ORF	|| UTH1 || Mitochondrial outer membrane and cell wall localized SUN family member involved in cell wall biogenesis and required for mitochondrial autophagy; involved in the oxidative stress response, life span during starvation, and cell death || molecular_function || mitochondrial outer membrane || YKR042W_TIL_6_126__ORF || loss of chromatin silencing involved in replicative cell aging || || YKR…	1.06	1.02	0.48	-1.25	-1.19	-1.3	-1.4	-1.58	2.54	1.91	0.71	0.42	0.673333	-0.436667	1.11
YMR317W_ORF	|| || Putative protein of unknown function with some similarity to sialidase from Trypanosoma; YMR317W is not an essential gene || molecular_function || cellular_component || YMR317W_ORF || biological_process || || YMR317W || 1047506	-0.73	-1.04	-0.85	-1.78	3.89	4.16	0.68	2.17	NA	-1.5	-0.61	-0.19	0.956	-0.0966667	1.05267
YCL040W_ORF	|| GLK1 || Glucokinase, catalyzes the phosphorylation of glucose at C6 in the first irreversible step of glucose metabolism; one of three glucose phosphorylating enzymes; expression regulated by non-fermentable carbon sources || glucokinase activity || cytosol || YCL040W_ORF || glucose import || || YCL040W || 1041299	1.08	1.15	0.82	-0.68	-0.41	-0.58	-1.63	-0.93	2.34	2.13	1.01	0.64	0.951667	-0.128333	1.08
YBR048W_ORF	|| RPS11B || Protein component of the small (40S) ribosomal subunit; identical to Rps11Ap and has similarity to E. coli S17 and rat S11 ribosomal proteins || structural constituent of ribosome || cytosolic small ribosomal subunit || YBR048W_ORF || regulation of translation || || YBR048W || 1042665	1.42	1.75	1.07	1.03	-1.41	-1.26	-0.31	-1.73	3.27	3.14	0.55	0.14	1.15167	0.125	1.02667
YAL005C_OCH__ORF	|| SSA1 || ATPase involved in protein folding and nuclear localization signal (NLS)-directed nuclear transport; member of heat shock protein 70 (HSP70) family; forms a chaperone complex with Ydj1p; localized to the nucleus, cytoplasm, and cell wall || unfolded protein binding || nucleus || YAL005C_OCH__ORF || protein refolding || || YAL005C || 1043950	2.36	3.08	1.4	0.96	-1.83	-1.78	-1.33	-1.94	2.62	3.35	1.29	0.95	1.3	0.221667	1.07833
YKR034W_ORF	|| DAL80 || Negative regulator of genes in multiple nitrogen degradation pathways; expression is regulated by nitrogen levels and by Gln3p; member of the GATA-binding family, forms homodimers and heterodimers with Deh1p || zinc ion binding || nucleus || YKR034W_ORF || regulation of transcription, DNA-dependent || || YKR034W || 1044329	-0.2	-0.22	0.27	-0.14	3.52	3.48	1.83	-1.34	NA	-1	-0.25	0.06	1.116	0.0716667	1.04433
YCR024C-A_ORF	|| PMP1 || Small single-membrane span proteolipid that functions as a regulatory subunit of the plasma membrane H(+)-ATPase Pma1p, forms unique helix and positively charged cytoplasmic domain that is able to specifically segregate phosphatidylserines || enzyme regulator activity || membrane || YCR024C-A_ORF || cation transport || || YCR024C-A || 1043812	1.04	0.94	0.08	-1.14	-0.51	-0.42	-2.34	-0.64	1.44	2.26	1.44	0.99	0.791667	-0.268333	1.06
YLR048W_OCH__ORF	|| RPS0B || Protein component of the small (40S) ribosomal subunit, nearly identical to Rps0Ap; required for maturation of 18S rRNA along with Rps0Ap; deletion of either RPS0 gene reduces growth rate, deletion of both genes is lethal || structural constituent of ribosome || intracellular || YLR048W_OCH__ORF || ribosomal small subunit assembly || || YLR048W || 1041573	0.83	0.59	0.59	-1.63	-1.15	-1.5	-1.49	-1.87	1.88	1.93	0.2	0.11	0.43	-0.681667	1.11167
YCL026C-A_ORF	|| FRM2 || Protein of unknown function, involved in the integration of lipid signaling pathways with cellular homeostasis; expression induced in cells treated with the mycotoxin patulin; has similarity to bacterial nitroreductases || NAD(P)H nitroreductase activity || nucleus || YCL026C-A_ORF || negative regulation of fatty acid metabolic process || || YCL026C-A || 1044030	-0.71	-0.72	-0.74	-1.55	2.55	2.12	-0.26	0.19	0.85	-0.8	-0.65	0.11	0.548333	-0.483333	1.03167
YGR121C_ORF	|| MEP1 || Ammonium permease; belongs to a ubiquitous family of cytoplasmic membrane proteins that transport only ammonium (NH4+); expression is under the nitrogen catabolite repression regulation || ammonium transmembrane transporter activity || plasma membrane || YGR121C_ORF || ammonium transport || || YGR121C || 1045269	-0.08	-0.28	-0.31	-1.45	0.49	1.11	0.03	-1.99	NA	0.86	0.01	0.04	0.42	-0.611667	1.03167
YLR110C_ORF	|| CCW12 || Cell wall mannoprotein, mutants are defective in mating and agglutination, expression is downregulated by alpha-factor || molecular_function || fungal-type cell wall || YLR110C_ORF || cellular cell wall organization || || YLR110C || 1047895	1.54	0.94	1.25	-1.28	0.23	0.13	-0.32	-0.5	2.01	2.37	1.13	1.08	1.20333	0.226667	0.976667
TL(GAG)G_TRNA	|| || tRNA-Leu || triplet codon-amino acid adaptor activity || cytosol || TL(GAG)G_TRNA || translational elongation || || tL(GAG)G || 1045257	-1.72	-1.76	-1.53	-1.57	4.12	3.47	0.01	2.31	NA	-0.6	-0.75	-0.42	0.702	-0.325	1.027
YOL086C_ORF	|| ADH1 || Alcohol dehydrogenase, fermentative isozyme active as homo- or heterotetramers; required for the reduction of acetaldehyde to ethanol, the last step in the glycolytic pathway || metal ion binding || cytosol || YOL086C_ORF || oxidation-reduction process || || YOL086C || 1040592	0.93	0.69	0.63	-0.21	-1.17	-1.53	-0.45	-2.05	3.2	2.92	0.57	0.32	0.84	-0.198333	1.03833
YBR092C_ORF	|| PHO3 || Constitutively expressed acid phosphatase similar to Pho5p; brought to the cell surface by transport vesicles; hydrolyzes thiamin phosphates in the periplasmic space, increasing cellular thiamin uptake; expression is repressed by thiamin || hydrolase activity || cell wall-bounded periplasmic space || YBR092C_ORF || phosphate metabolic process || || YBR092C || 1040560	-0.12	-0.18	-0.57	0.16	1.29	2.17	-1.54	-0.38	NA	0.16	0.04	-0.13	0.664	-0.403333	1.06733
YLR340W_AAA_30_NCR	|| RPP0 || Conserved ribosomal protein P0 of the ribosomal stalk, which is involved in interaction between translational elongation factors and the ribosome; similar to rat P0, human P0, and E. coli L10e; phosphorylated on serine 302 || structural constituent of ribosome || ribonucleoprotein complex || YLR340W_AAA_30_NCR || translational elongation || || YLR340W || 1046967	-1.52	-1.81	-1.56	-1.97	4.02	3.75	0.54	1.55	NA	-0.94	-0.34	-0.14	0.7	-0.32	1.02
YJL159W_ORF	|| HSP150 || O-mannosylated heat shock protein that is secreted and covalently attached to the cell wall via beta-1,3-glucan and disulfide bridges; required for cell wall stability; induced by heat shock, oxidative stress, and nitrogen limitation || structural constituent of cell wall || fungal-type cell wall || YJL159W_ORF || cellular cell wall organization || || YJL159W || 1048262	1.24	1	0.95	-1.56	-0.69	-1.06	-1.21	-0.91	1.97	2.58	1.02	0.53	0.84	-0.196667	1.03667
YAL068C_ORF	|| PAU8 || Protein of unknown function, member of the seripauperin multigene family encoded mainly in subtelomeric regions || molecular_function || cellular_component || YAL068C_ORF || ascospore formation || || YAL068C || 1042059	0.02	-0.42	-0.28	-1.52	3.17	3.47	1.59	1.53	NA	-0.46	-0.07	0.03	1.156	0.213333	0.942667
SNR13_SNORNA	|| SNR13 || C/D box small nucleolar RNA (snoRNA), guides 2'-O-methylation of large subunit (LSU) rRNA at positions A2280 and A2281 || rRNA 2'-O-ribose methylation guide activity || box C/D snoRNP complex || SNR13_SNORNA || rRNA methylation || || snR13 || 1042503	-2.04	-2.29	-1.81	-2.74	2.34	1.93	-1.74	1.39	NA	-0.34	-0.78	-0.61	-0.08	-1.04833	0.968333
YGR279C_TIL_7_5__ORF	|| SCW4 || Cell wall protein with similarity to glucanases; scw4 scw10 double mutants exhibit defects in mating || glucosidase activity || extracellular region || YGR279C_TIL_7_5__ORF || cellular cell wall organization || || YGR279C || 1047279	0.77	0.54	0.27	-1.21	-1.16	-1.57	-1.96	-2.03	2.08	1.85	0.62	0.38	0.418333	-0.655	1.07333
YPR016C_ORF	|| TIF6 || Constituent of 66S pre-ribosomal particles, has similarity to human translation initiation factor 6 (eIF6); may be involved in the biogenesis and or stability of 60S ribosomal subunits || ribosomal large subunit binding || preribosome, large subunit precursor || YPR016C_ORF || ribosomal large subunit biogenesis || || YPR016C || 1043126	0.35	0.45	0.22	-0.31	-0.33	-0.72	-2.4	-0.59	2.09	1.79	0.18	0.04	0.605	-0.476667	1.08167
YGR126W_ORF	|| || Putative protein of unknown function; green fluorescent protein (GFP)-fusion protein localizes to both the cytoplasm and the nucleus and is induced in response to the DNA-damaging agent MMS || molecular_function || cytoplasm || YGR126W_ORF || biological_process || || YGR126W || 1047535	-0.42	-0.42	-0.05	-1	4.74	5.05	1.92	2.56	NA	-1.71	-0.64	-0.05	1.448	0.456667	0.991333
YIL082W_ORF	|| || Retrotransposon TYA Gag gene co-transcribed with TYB Pol; translated as TYA or TYA-TYB polyprotein; Gag is a nucleocapsid protein that is the structural constituent of virus-like particles (VLPs); similar to retroviral Gag || || || YIL082W_ORF || || || YIL082W || 1047503	1.89	1.85	1.19	1.65	4.64	5.42	2.01	3.63	NA	-0.32	0.54	1.23	2.696	1.70833	0.987667
YJR105W_ORF	|| ADO1 || Adenosine kinase, required for the utilization of S-adenosylmethionine (AdoMet); may be involved in recycling adenosine produced through the methyl cycle || adenosine kinase activity || nucleus || YJR105W_ORF || cellular metabolic compound salvage || || YJR105W || 1042015	0.46	0.08	0.32	-2.07	-1.16	-1.28	-0.73	-2.53	1.68	1.9	0.27	0	0.28	-0.79	1.07
YGR279C_TIL_5_160__ORF	|| SCW4 || Cell wall protein with similarity to glucanases; scw4 scw10 double mutants exhibit defects in mating || glucosidase activity || extracellular region || YGR279C_TIL_5_160__ORF || cellular cell wall organization || || YGR279C || 1039326	0.88	1.18	0.17	-1.62	-1.18	-1.07	-1.2	NA	2.47	2.11	0.51	0.34	0.731667	-0.36	1.09167
YJL172W_ORF	|| CPS1 || Vacuolar carboxypeptidase yscS; expression is induced under low-nitrogen conditions || carboxypeptidase activity || integral to membrane || YJL172W_ORF || metabolic process || || YJL172W || 1042887	-0.36	-0.74	-0.64	-1.7	-0.09	-0.55	-3.03	-1.75	-0.7	1.22	-0.32	-0.87	-0.203333	-1.385	1.18167
YJR016C_ORF	|| ILV3 || Dihydroxyacid dehydratase, catalyzes third step in the common pathway leading to biosynthesis of branched-chain amino acids || dihydroxy-acid dehydratase activity || mitochondrion || YJR016C_ORF || branched chain family amino acid biosynthetic process || || YJR016C || 1046382	0.45	0.35	0.22	-1.71	-0.97	-1.12	-1.79	-2.01	1.2	1.53	0.22	0.03	0.24	-0.84	1.08
TT(CGU)K_TRNA	|| TRT2 || tRNA-Thr; tRNA threonine 2 || triplet codon-amino acid adaptor activity || cytosol || TT(CGU)K_TRNA || translational elongation || || tT(CGU)K || 1039380	-1.3	-1.12	-1.25	-1.03	2.78	2.26	-1.12	2.47	NA	-1.3	-1.44	-0.85	0.264	-0.536667	0.800667
YBR054W_ORF	|| YRO2 || Putative protein of unknown function; the authentic, non-tagged protein is detected in a phosphorylated state in highly purified mitochondria in high-throughput studies; transcriptionally regulated by Haa1p || molecular_function || mitochondrion || YBR054W_ORF || ion transport || || YBR054W || 1040470	0.15	0.22	-0.69	-1.71	0.08	0.27	-1.92	NA	NA	1.53	0.62	0.36	0.45	-0.668	1.118
YEL030W_ORF	|| ECM10 || Heat shock protein of the Hsp70 family, localized in mitochondrial nucleoids, plays a role in protein translocation, interacts with Mge1p in an ATP-dependent manner; overexpression induces extensive mitochondrial DNA aggregations || unfolded protein binding || mitochondrion || YEL030W_ORF || protein refolding || || YEL030W || 1042430	-0.23	-0.37	-0.37	-0.08	1.94	2.4	0.38	-1.69	NA	-0.63	-0.19	-0.12	0.622	-0.345	0.967
YEL027W_ORF	|| CUP5 || Proteolipid subunit of the vacuolar H(+)-ATPase V0 sector (subunit c; dicyclohexylcarbodiimide binding subunit); required for vacuolar acidification and important for copper and iron metal ion homeostasis || ATPase activity, coupled to transmembrane movement of ions || integral to membrane || YEL027W_ORF || cellular iron ion homeostasis || || YEL027W || 1046110	-0.14	-0.44	-0.51	-2.62	-0.82	-1.11	-2.67	-1.6	1.06	1.59	0.66	0.33	0.0233333	-1.06833	1.09167
YDR542W_ORF	|| PAU10 || Protein of unknown function, member of the seripauperin multigene family encoded mainly in subtelomeric regions || molecular_function || cellular_component || YDR542W_ORF || biological_process || || YDR542W || 1046568	0.06	-0.4	-0.21	-1.51	2.89	3.07	1.38	1.21	NA	-0.37	-0.04	0.01	1.05	0.14	0.91
YML034C-A_ORF	|| || Dubious ORF unlikely to encode a functional protein, based on available experimental and comparative sequence data || || || YML034C-A_ORF || || || YML034C-A || 1042463	-0.27	-0.5	-0.18	-1.24	2.53	3.26	0.94	NA	0.22	-0.59	-0.43	0.05	0.775	-0.172	0.947
YKR042W_TIL_7_5__ORF	|| UTH1 || Mitochondrial outer membrane and cell wall localized SUN family member involved in cell wall biogenesis and required for mitochondrial autophagy; involved in the oxidative stress response, life span during starvation, and cell death || molecular_function || mitochondrial outer membrane || YKR042W_TIL_7_5__ORF || loss of chromatin silencing involved in replicative cell aging || || YKR04…	0.7	0.38	0.07	-2	-1.52	-1.73	-1.63	-1.9	2.04	1.85	0.59	0.32	0.286667	-0.758333	1.045
YGR279C_ORF	|| SCW4 || Cell wall protein with similarity to glucanases; scw4 scw10 double mutants exhibit defects in mating || glucosidase activity || extracellular region || YGR279C_ORF || cellular cell wall organization || || YGR279C || 1047226	0.49	0.05	0.2	-1.86	-1.5	-1.68	-2.04	-2.2	1.89	1.68	0.32	0.14	0.155	-0.906667	1.06167
TD(GUC)B_TRNA	|| || tRNA-Asp || triplet codon-amino acid adaptor activity || cytosol || TD(GUC)B_TRNA || translational elongation || || tD(GUC)B || 1039427	-1.48	-1.24	-0.99	-1.22	3.6	2.79	-0.45	1.92	NA	-1.55	-1.1	-1	0.424	-0.473333	0.897333
YNL016W_ORF	|| PUB1 || Poly (A)+ RNA-binding protein, abundant mRNP-component protein that binds mRNA and is required for stability of many mRNAs; component of glucose deprivation induced stress granules, involved in P-body-dependent granule assembly || mRNA binding || cytoplasm || YNL016W_ORF || stress granule assembly || || YNL016W || 1046316	0.92	0.84	0.47	-1.25	0.78	0.9	-1.01	0.5	-0.01	1.41	0.1	0	0.806667	-0.198333	1.005
YCR104W_OCH_DS100_ORF	|| PAU3 || Member of the seripauperin multigene family encoded mainly in subtelomeric regions, active during alcoholic fermentation, regulated by anaerobiosis, negatively regulated by oxygen, repressed by heme || molecular_function || integral to membrane || YCR104W_OCH_DS100_ORF || response to stress || || YCR104W || 1045193	-0.46	-0.2	-1.2	0.67	1.95	2.79	0.13	NA	NA	-1.32	-0.71	-0.24	0.552	-0.27	0.822
YNL066W_TIL_7_109__ORF	|| SUN4 || Cell wall protein related to glucanases, possibly involved in cell wall septation; member of the SUN family || glucosidase activity || cell wall || YNL066W_TIL_7_109__ORF || mitochondrion organization || || YNL066W || 1041088	-0.12	-0.19	-0.02	-1.71	-0.8	-0.93	-1.9	-1.73	1.37	1.7	0.11	-0.04	0.171667	-0.881667	1.05333
YML017W_ORF	|| PSP2 || Asn rich cytoplasmic protein that contains RGG motifs; high-copy suppressor of group II intron-splicing defects of a mutation in MRS2 and of a conditional mutation in POL1 (DNA polymerase alpha); possible role in mitochondrial mRNA splicing || molecular_function || cytoplasm || YML017W_ORF || biological_process || || YML017W || 1048185	-0.01	-0.29	0.4	-1.16	0.41	0.35	-1.66	-0.11	NA	1.81	-0.64	-0.61	0.454	-0.63	1.084
YDR457W_TIL_3601_3900_162_ORF	|| TOM1 || E3 ubiquitin ligase of the hect-domain class; has a role in mRNA export from the nucleus and may regulate transcriptional coactivators; involved in degradation of excess histones || binding || intracellular || YDR457W_TIL_3601_3900_162_ORF || mitosis || || YDR457W || 1043957	0.56	0.64	-0.25	0.52	5.34	5.71	2.83	4.9	NA	-1.04	-0.26	0.04	2.242	1.29667	0.945333
YEL049W_ORF	|| PAU2 || Member of the seripauperin multigene family encoded mainly in subtelomeric regions, active during alcoholic fermentation, regulated by anaerobiosis, negatively regulated by oxygen, repressed by heme || molecular_function || membrane || YEL049W_ORF || response to stress || || YEL049W || 1043925	-0.18	-0.93	-0.43	-1.7	2.91	3.02	0.89	1.64	NA	-0.43	-0.26	-0.28	0.878	-0.0233333	0.901333
YBR118W_ORF	|| TEF2 || Translational elongation factor EF-1 alpha; also encoded by TEF1; functions in the binding reaction of aminoacyl-tRNA (AA-tRNA) to ribosomes; may also have a role in tRNA re-export from the nucleus || nucleotide binding || eukaryotic translation elongation factor 1 complex || YBR118W_ORF || tRNA export from nucleus || || YBR118W || 1042870	1.84	2.19	0.3	1.78	-0.9	-1.21	-1.15	-2.88	1.31	1.65	0.65	0.52	0.813333	-0.13	0.943333
YPL246C_ORF	|| RBD2 || Possible rhomboid protease, has similarity to eukaryotic rhomboid proteases including Pcp1p || serine-type peptidase activity || integral to membrane || YPL246C_ORF || biological_process || || YPL246C || 1045774	-0.26	-0.51	-0.37	-1.75	-1.07	-0.63	-1.4	-1.57	1.96	1.75	0.13	0.03	0.206667	-0.821667	1.02833
YGL126W_ORF	|| SCS3 || Protein required for inositol prototrophy, identified as an ortholog of the FIT family of proteins involved in triglyceride droplet biosynthesis; disputed role in the synthesis of inositol phospholipids from inositol || molecular_function || endoplasmic reticulum || YGL126W_ORF || translational elongation || || YGL126W || 1044794	0.05	-0.36	-0.12	-1.69	0.28	-0.21	-2.23	-1.96	-0.26	1.06	0.1	0.03	0.0933333	-0.978333	1.07167
YNL179C_ORF	|| || Dubious open reading frame, unlikely to encode a protein; not conserved in closely related Saccharomyces species; deletion in cyr1 mutant results in loss of stress resistance || || || YNL179C_ORF || || || YNL179C || 1042136	-1.31	-1.58	-1.39	-2.37	3.13	1.36	-1.35	0.65	NA	-0.93	-0.25	-0.12	0.134	-0.805	0.939
SNR39_SNORNA	|| SNR39 || C/D box small nucleolar RNA (snoRNA), guides 2'-O-methylation of large subunit (LSU) rRNA at position A807 || rRNA 2'-O-ribose methylation guide activity || nucleolus || SNR39_SNORNA || rRNA methylation || || snR39 || 1048124	-0.36	0.05	-0.87	-0.27	2.54	2.78	-1.26	2.34	NA	-0.39	-0.13	0.11	0.924	-0.0133333	0.937333
YDR457W_TIL_22_0_DS200_ORF	|| TOM1 || E3 ubiquitin ligase of the hect-domain class; has a role in mRNA export from the nucleus and may regulate transcriptional coactivators; involved in degradation of excess histones || binding || intracellular || YDR457W_TIL_22_0_DS200_ORF || mitosis || || YDR457W || 1042157	-0.04	0.24	-0.64	0.69	2.09	2.37	0.09	NA	NA	-0.49	-0.06	0.03	0.834	0.022	0.812
YCR031C_OCH__ORF	|| RPS14A || Ribosomal protein 59 of the small subunit, required for ribosome assembly and 20S pre-rRNA processing; mutations confer cryptopleurine resistance; nearly identical to Rps14Bp and similar to E. coli S11 and rat S14 ribosomal proteins || mRNA binding || small-subunit processome || YCR031C_OCH__ORF || translation || || YCR031C || 1041489	1.44	1.61	0.79	0.36	-0.2	-0.62	-0.42	-0.09	2.3	2.61	0.71	0.54	1.19	0.315	0.875
TF(GAA)D_TRNA	|| || tRNA-Phe || triplet codon-amino acid adaptor activity || cytosol || TF(GAA)D_TRNA || translational elongation || || tF(GAA)D || 1045811	-1.27	-1.3	-1.11	-0.93	4.08	4.18	0.63	2.72	NA	-1.42	-0.64	-0.18	0.854	0.0816667	0.772333
YPR053C_ORF	|| || Dubious open reading frame unlikely to encode a protein, based on available experimental and comparative sequence data; partially overlaps verified gene NHP6A/YPR052C || || || YPR053C_ORF || || || YPR053C || 1043472	0.05	-0.02	0.01	-1.69	0.58	0.73	-1.45	-0.01	NA	0.92	0.01	0	0.452	-0.521667	0.973667
YIL123W_ORF	|| SIM1 || Protein of the SUN family (Sim1p, Uth1p, Nca3p, Sun4p) that may participate in DNA replication, promoter contains SCB regulation box at -300 bp indicating that expression may be cell cycle-regulated || molecular_function || fungal-type cell wall || YIL123W_ORF || cellular cell wall organization || || YIL123W || 1045173	0.48	0.45	0.2	-1.07	-0.9	-1.13	-2.37	-1.17	1.97	2.03	0.58	0.57	0.483333	-0.543333	1.02667
TF(GAA)B_TRNA	|| || tRNA-Phe || triplet codon-amino acid adaptor activity || cytosol || TF(GAA)B_TRNA || translational elongation || || tF(GAA)B || 1048053	-1.37	-1.37	-1.35	-0.96	4.16	4.04	0.6	2.68	NA	-1.44	-0.7	-0.3	0.804	-0.005	0.809
YDL160C_ORF	|| DHH1 || Cytoplasmic DExD/H-box helicase, stimulates mRNA decapping, coordinates distinct steps in mRNA function and decay, interacts with both the decapping and deadenylase complexes, may have a role in mRNA export and translation || RNA binding || cytoplasm || YDL160C_ORF || regulation of transport || || YDL160C || 1041646	0.56	0.29	0.46	-2.38	0.8	1.02	-0.95	NA	-1.19	0.68	-0.15	-0.27	0.36	-0.658	1.018
YNR053C_INT_1	|| NOG2 || Putative GTPase that associates with pre-60S ribosomal subunits in the nucleolus and is required for their nuclear export and maturation || GTP binding || nucleolus || YNR053C_INT_1 || ribosomal large subunit export from nucleus || || YNR053C || 1045225	-1.21	-1.35	-0.92	-1.54	2.43	2.6	-0.48	1.42	NA	0.22	-0.23	-0.13	0.538	-0.313333	0.851333
TC(GCA)B_TRNA	|| || tRNA-Cys || triplet codon-amino acid adaptor activity || cytosol || TC(GCA)B_TRNA || translational elongation || || tC(GCA)B || 1043404	-1.4	-1.5	-1.27	-1.6	2.29	1.69	-1.42	0.73	NA	-0.93	-0.82	-0.8	0.03	-0.863333	0.893333
YML012W_ORF	|| ERV25 || Protein that forms a heterotrimeric complex with Erp1, Erp2p, and Emp24, member of the p24 family involved in endoplasmic reticulum to Golgi transport || molecular_function || Golgi membrane || YML012W_ORF || transport || || YML012W || 1045924	0.47	0.45	0.03	-1.27	-0.34	-0.36	-1.31	-1.47	1.23	1.56	0.59	0.45	0.501667	-0.496667	0.998333
YCL065W_ORF	|| || Dubious open reading frame unlikely to encode a protein, based on available experimental and comparative sequence data; overlaps HMLALPHA1 || || || YCL065W_ORF || || || YCL065W || 1043593	-1.03	-0.76	-0.54	-1.19	4.62	5.53	3.33	NA	-0.44	-0.22	-0.04	0.27	1.28333	0.366	0.917333
YER096W_ORF	|| SHC1 || Sporulation-specific activator of Chs3p (chitin synthase III), required for the synthesis of the chitosan layer of ascospores; has similarity to Skt5p, which activates Chs3p during vegetative growth; transcriptionally induced at alkaline pH || enzyme activator activity || cytoplasm || YER096W_ORF || ascospore formation || || YER096W || 1042603	-0.29	-0.22	-0.68	-1.43	1.07	1.52	-0.15	NA	0.34	0.21	-0.05	-0.06	0.438333	-0.474	0.912333
YER125W_ORF	|| RSP5 || E3 ubiquitin ligase of the NEDD4 family; involved in regulating many cellular processes, including MVB sorting, heat shock response, transcription, and endocytosis; the human homolog is invovled in Liddle syndrome || ubiquitin-protein ligase activity || Golgi apparatus || YER125W_ORF || protein polyubiquitination || || YER125W || 1043245	0.28	0.13	0.04	-1.14	-0.99	-1.09	-3.04	-1.05	1.83	1.37	0.23	0.04	0.255	-0.82	1.075
YNL019C_ORF	|| || Putative protein of unknown function || molecular_function || plasma membrane || YNL019C_ORF || biological_process || || YNL019C || 1047418	-0.21	-0.39	-0.47	-1.75	1.85	2.36	-0.29	1.2	NA	-0.25	-0.06	-0.04	0.672	-0.235	0.907
YGR294W_ORF	|| PAU12 || Protein of unknown function, member of the seripauperin multigene family encoded mainly in subtelomeric regions || molecular_function || membrane || YGR294W_ORF || response to stress || || YGR294W || 1043526	-0.07	-0.38	-0.34	-1.6	2.56	2.82	1.13	1.02	NA	-0.46	-0.09	-0.04	0.894	0.0133333	0.880667
YBL030C_ORF	|| PET9 || Major ADP/ATP carrier of the mitochondrial inner membrane, exchanges cytosolic ADP for mitochondrially synthesized ATP; also imports heme and ATP; phosphorylated; required for viability in many lab strains that carry a sal1 mutation || substrate-specific transmembrane transporter activity || integral to membrane || YBL030C_ORF || aerobic respiration || || YBL030C || 1046811	0.63	0.47	-0.76	-1.95	-0.91	-1.12	-2.39	-1.42	0.8	1.85	1.24	1.08	0.286667	-0.7	0.986667
YNL241C_ORF	|| ZWF1 || Glucose-6-phosphate dehydrogenase (G6PD), catalyzes the first step of the pentose phosphate pathway; involved in adapting to oxidatve stress; homolog of the human G6PD which is deficient in patients with hemolytic anemia || binding || cytoplasm || YNL241C_ORF || carbohydrate metabolic process || || YNL241C || 1047407	0.6	0.73	0.53	-0.36	-0.74	-0.65	-1.75	NA	2.26	2.1	0.19	0.09	0.716667	-0.26	0.976667
YKR042W_TIL_5_158__ORF	|| UTH1 || Mitochondrial outer membrane and cell wall localized SUN family member involved in cell wall biogenesis and required for mitochondrial autophagy; involved in the oxidative stress response, life span during starvation, and cell death || molecular_function || mitochondrial outer membrane || YKR042W_TIL_5_158__ORF || loss of chromatin silencing involved in replicative cell aging || || YKR…	1.6	1.58	0.95	-0.99	0.24	0.04	-0.73	NA	NA	1.91	0.85	0.61	1.074	0.138	0.936
YKL029C_ORF	|| MAE1 || Mitochondrial malic enzyme, catalyzes the oxidative decarboxylation of malate to pyruvate, which is a key intermediate in sugar metabolism and a precursor for synthesis of several amino acids || metal ion binding || mitochondrion || YKL029C_ORF || pyruvate metabolic process || || YKL029C || 1046211	0.87	0.51	0.69	-0.95	0.78	0.75	0.23	-1.18	0.58	1.1	0.24	0.08	0.765	-0.148333	0.913333
IGR_CHR13:(COMPLEMENT(556675..556891))_108	|| || || || || IGR_CHR13:(COMPLEMENT(556675..556891))_108 || || YBOX_IGR1000107:NMR044C:NMR044C:chr13.fsa:(complement(556675..556891)):217:bp._108_0 || || 1040891	-1.2	-1.28	-1.6	-1.65	3.41	2.82	-0.1	1.93	NA	-1.48	-0.86	-0.39	0.454	-0.445	0.899
YGR180C_ORF	|| RNR4 || Ribonucleotide-diphosphate reductase (RNR), small subunit; the RNR complex catalyzes the rate-limiting step in dNTP synthesis and is regulated by DNA replication and DNA damage checkpoint pathways via localization of the small subunits || ribonucleoside-diphosphate reductase activity || nucleus || YGR180C_ORF || oxidation-reduction process || || YGR180C || 1041606	0.44	0.39	-0.24	0.11	-1.4	-1.56	-3.23	-2.03	0.82	1.48	-0.14	-0.45	0.0283333	-0.996667	1.025
YMR272C_ORF	|| SCS7 || Sphingolipid alpha-hydroxylase, functions in the alpha-hydroxylation of sphingolipid-associated very long chain fatty acids, has both cytochrome b5-like and hydroxylase/desaturase domains, not essential for growth || fatty acid alpha-hydroxylase activity || endoplasmic reticulum || YMR272C_ORF || oxidation-reduction process || || YMR272C || 1041745	-0.17	-0.28	-0.21	-2.75	-0.65	-0.63	-1.57	-0.7	1.52	1.66	0.5	0.28	0.241667	-0.741667	0.983333
YGR254W_ORF	|| ENO1 || Enolase I, a phosphopyruvate hydratase that catalyzes the conversion of 2-phosphoglycerate to phosphoenolpyruvate during glycolysis and the reverse reaction during gluconeogenesis; expression is repressed in response to glucose || phosphopyruvate hydratase activity || plasma membrane enriched fraction || YGR254W_ORF || alcohol metabolic process || || YGR254W || 1043939	1.43	1.15	0.41	-0.48	-0.85	-1.04	-0.78	-1.06	2.17	2.22	0.82	0.81	0.846667	-0.0466667	0.893333
YBR189W_INT_1	|| RPS9B || Protein component of the small (40S) ribosomal subunit; nearly identical to Rps9Ap and has similarity to E. coli S4 and rat S9 ribosomal proteins || structural constituent of ribosome || cytosolic small ribosomal subunit || YBR189W_INT_1 || rRNA processing || || YBR189W || 1047771	0.87	0.95	0.45	-0.78	NA	2	-1.16	2.67	NA	1.22	0.49	0.55	1.26	0.37	0.89
YBR189W_ORF	|| RPS9B || Protein component of the small (40S) ribosomal subunit; nearly identical to Rps9Ap and has similarity to E. coli S4 and rat S9 ribosomal proteins || structural constituent of ribosome || cytosolic small ribosomal subunit || YBR189W_ORF || rRNA processing || || YBR189W || 1047605	1.13	1.44	0.53	1.73	0.32	0.66	-0.35	-1.89	1	1.25	0.44	0.21	0.966667	0.111667	0.855
YMR305C_TIL_6_229__ORF	|| SCW10 || Cell wall protein with similarity to glucanases; may play a role in conjugation during mating based on mutant phenotype and its regulation by Ste12p || catalytic activity || extracellular region || YMR305C_TIL_6_229__ORF || cellular cell wall organization || || YMR305C || 1044556	0.09	-0.32	-0.07	-2.53	-1.25	-1.31	-2.31	-2.07	1.07	1.49	0.4	0.17	-0.0383333	-1.06833	1.03
YLR378C_ORF	|| SEC61 || Essential subunit of Sec61 complex (Sec61p, Sbh1p, and Sss1p); forms a channel for SRP-dependent protein import and retrograde transport of misfolded proteins out of the ER; with Sec63 complex allows SRP-independent protein import into ER || P-P-bond-hydrolysis-driven protein transmembrane transporter activity || membrane || YLR378C_ORF || retrograde protein transport, ER to cytosol |…	0.06	-0.05	-0.74	-2.6	-0.12	-0.23	-0.14	-0.76	0.69	1.51	0.14	0.07	0.31	-0.671667	0.981667
YBR067C_ORF	|| TIP1 || Major cell wall mannoprotein with possible lipase activity; transcription is induced by heat- and cold-shock; member of the Srp1p/Tip1p family of serine-alanine-rich proteins || structural constituent of cell wall || membrane || YBR067C_ORF || response to stress || || YBR067C || 1045928	0.82	0.83	-0.03	-1.04	0.13	0.11	0.01	0.13	1.82	2.13	0.95	0.82	0.973333	0.14	0.833333
SNR55_SNORNA	|| SNR55 || C/D box small nucleolar RNA (snoRNA), predicted to guide 2'-O-methylation of small subunit (SSU) rRNA at position U1269 || rRNA 2'-O-ribose methylation guide activity || box C/D snoRNP complex || SNR55_SNORNA || rRNA methylation || || snR55 || 1047593	-1.09	-1.4	-1.19	-1.39	2.22	2.23	-0.56	1.08	NA	-0.21	-0.42	-0.39	0.35	-0.478333	0.828333
YFL007W_ORF	|| BLM10 || Proteasome activator subunit; found in association with core particles, with and without the 19S regulatory particle; required for resistance to bleomycin, may be involved in protecting against oxidative damage; similar to mammalian PA200 || binding || proteasome complex || YFL007W_ORF || proteasome assembly || || YFL007W || 1047031	1.23	1.42	1.1	0.3	0.22	0.54	-1.35	-1.4	1.05	0.73	0.58	0.53	0.865	-0.04	0.905
YAR031W_ORF	|| PRM9 || Pheromone-regulated protein with 3 predicted transmembrane segments and an FF sequence, a motif involved in COPII binding; member of DUP240 gene family || molecular_function || integral to membrane || YAR031W_ORF || vesicle organization || || YAR031W || 1044423	0.36	0.27	-0.23	-0.84	1.11	1.34	-0.94	NA	NA	0.21	0.45	0.41	0.658	-0.23	0.888
UNKNOWN_4_ORF	|| || || || || UNKNOWN_4_ORF || || || || 1047102	-0.3	-0.49	-0.6	-1.42	2.91	2.96	1.24	1.19	NA	-0.67	-0.31	-0.06	0.882	0.00666667	0.875333
YAL042W_ORF	|| ERV46 || Protein localized to COPII-coated vesicles, forms a complex with Erv41p; involved in the membrane fusion stage of transport || molecular_function || Golgi apparatus || YAL042W_ORF || ER to Golgi vesicle-mediated transport || || YAL042W || 1046251	-0.09	-0.44	-0.22	-1.96	-1.26	-1.61	-1.24	NA	2.6	2.53	-0.01	0.03	0.288333	-0.68	0.968333
YPL067C_ORF	|| || Putative protein of unknown function; green fluorescent protein (GFP)-fusion protein localizes to the cytoplasm; YPL067C is not an essential gene || molecular_function || cytoplasm || YPL067C_ORF || biological_process || || YPL067C || 1046977	0.31	0.21	0.51	-0.91	-0.5	-0.67	-1.81	NA	1.99	1.88	0.19	-0.08	0.536667	-0.42	0.956667
YLR083C_ORF	|| EMP70 || Protein with a role in cellular adhesion and filamentous growth; similar to Tmn2p and Tmn3p; member of Transmembrane Nine family of proteins with 9 transmembrane segments; 24kDa cleavage product found in endosome-enriched membrane fractions || molecular_function || endosome || YLR083C_ORF || cellular copper ion homeostasis || || YLR083C || 1044163	-0.63	-0.83	-1.01	-2.39	0.34	0.29	-2.3	-0.13	0.13	0.91	0.14	0.09	0.035	-0.933333	0.968333
YLR342W-A_ONO_ORF	|| || Putative protein of unknown function || molecular_function || integral to membrane || YLR342W-A_ONO_ORF || biological_process || || YLR342W-A || 1040239	-1.9	-2.07	-2.13	-2.3	1.44	1.82	-1.57	-0.39	NA	-1.04	-0.58	-0.6	-0.35	-1.26167	0.911667
YBL048W_ORF	|| RRT1 || Identified in a screen for mutants with increased levels of rDNA transcription; dubious open reading frame unlikely to encode a protein, based on experimental and comparative sequence data || || || YBL048W_ORF || || || YBL048W || 1044604	-0.83	-0.85	-1.04	-1.57	1.14	0.67	-1.23	-1.08	NA	-0.29	-0.21	-0.27	-0.032	-0.9	0.868
YDR517W_ORF	|| GRH1 || Acetylated, cis-golgi localized protein involved in ER to Golgi transport; homolog of human GRASP65; forms a complex with the coiled-coil protein Bug1p; mutants are compromised for the fusion of ER-derived vesicles with Golgi membranes || molecular_function || cytoplasm || YDR517W_ORF || Golgi organization || || YDR517W || 1039405	0.45	0.26	0.41	-0.6	0.46	0.69	-0.15	-1.14	0.86	1.33	0.15	-0.06	0.675	-0.231667	0.906667
YNR076W_ORF	|| PAU6 || Member of the seripauperin multigene family encoded mainly in subtelomeric regions, active during alcoholic fermentation, regulated by anaerobiosis, negatively regulated by oxygen, repressed by heme; identical to Pau18p || molecular_function || cellular_component || YNR076W_ORF || response to stress || || YNR076W || 1047667	-0.03	-0.38	-0.25	-1.43	2.63	2.93	1.35	1.25	NA	-0.36	-0.04	-0.03	0.958	0.141667	0.816333
YDR042C_ORF	|| || Putative protein of unknown function; expression is increased in ssu72-ts69 mutant || molecular_function || cellular_component || YDR042C_ORF || biological_process || || YDR042C || 1043665	-0.23	-0.46	-0.33	-1.37	3.86	4.3	0.27	3.81	NA	-1.66	-0.44	-0.15	1.162	0.298333	0.863667
YHR033W_ORF	|| || Putative protein of unknown function; epitope-tagged protein localizes to the cytoplasm || glutamate 5-kinase activity || cytoplasm || YHR033W_ORF || proline biosynthetic process || || YHR033W || 1040700	0.38	0.65	-0.53	-1.05	-0.37	-0.31	-0.14	-0.33	1.47	1.65	0.11	-0.08	0.578333	-0.336667	0.915
YNL034W_ORF	|| || Putative protein of unknown function; YNL034W is not an essential gene || molecular_function || cellular_component || YNL034W_ORF || biological_process || || YNL034W || 1043717	0.15	-0.11	-0.09	-0.66	4.09	5.75	1.44	4.7	NA	-1.94	-0.89	-0.14	1.588	0.726667	0.861333
YJL035C_ORF	|| TAD2 || Subunit of tRNA-specific adenosine-34 deaminase, forms a heterodimer with Tad3p that converts adenosine to inosine at the wobble position of several tRNAs || hydrolase activity || cytoplasm || YJL035C_ORF || tRNA processing || || YJL035C || 1044278	0.05	0.09	-0.05	-0.88	2.19	1.37	0.07	NA	NA	0.03	0.22	0.1	0.746	-0.108	0.854
YBR180W_ORF	|| DTR1 || Putative dityrosine transporter, required for spore wall synthesis; expressed during sporulation; member of the major facilitator superfamily (DHA1 family) of multidrug resistance transporters || amine transmembrane transporter activity || membrane || YBR180W_ORF || transport || || YBR180W || 1041055	-1.17	-1.37	-1.17	-1.73	3.83	3.49	0.77	2.19	NA	-1.53	-0.84	-0.43	0.65	-0.201667	0.851667
YJL191W_INT_1	|| RPS14B || Ribosomal protein 59 of the small subunit, required for ribosome assembly and 20S pre-rRNA processing; mutations confer cryptopleurine resistance; nearly identical to Rps14Ap and similar to E. coli S11 and rat S14 ribosomal proteins || structural constituent of ribosome || cytosolic small ribosomal subunit || YJL191W_INT_1 || ribosome biogenesis || || YJL191W || 1046580	0.09	0.26	-0.4	-0.86	0.69	1.12	NA	NA	NA	1	0.17	0.15	0.632	-0.235	0.867
YDR033W_TIL_5_89__ORF	|| MRH1 || Protein that localizes primarily to the plasma membrane, also found at the nuclear envelope; the authentic, non-tagged protein is detected in mitochondria in a phosphorylated state; has similarity to Hsp30p and Yro2p || ion channel activity || mitochondrion || YDR033W_TIL_5_89__ORF || ion transport || || YDR033W || 1040983	0.83	0.91	-0.41	-0.99	-1.07	-0.49	-2.18	NA	NA	2.58	0.88	0.52	0.552	-0.436	0.988
YNL300W_TIL_4_134__ORF	|| TOS6 || Glycosylphosphatidylinositol-dependent cell wall protein, expression is periodic and decreases in respone to ergosterol perturbation or upon entry into stationary phase; depletion increases resistance to lactic acid || molecular_function || membrane || YNL300W_TIL_4_134__ORF || biological_process || || YNL300W || 1042037	0.47	0.03	0.52	-2.66	-0.87	-1.09	-0.43	-1.6	1.28	1.62	0.13	-0.17	0.24	-0.701667	0.941667
YPR080W_ORF	|| TEF1 || Translational elongation factor EF-1 alpha; also encoded by TEF2; functions in the binding reaction of aminoacyl-tRNA (AA-tRNA) to ribosomes; may also have a role in tRNA re-export from the nucleus || translation elongation factor activity || cytoplasm || YPR080W_ORF || tRNA export from nucleus || || YPR080W || 1040014	1.56	1.84	0.87	1.36	-0.96	-1.6	-1.28	-2.99	1.26	1.42	0.16	0.21	0.586667	-0.278333	0.865
YPR149W_ORF	|| NCE102 || Protein of unknown function; contains transmembrane domains; involved in secretion of proteins that lack classical secretory signal sequences; component of the detergent-insoluble glycolipid-enriched complexes (DIGs) || molecular_function || plasma membrane || YPR149W_ORF || protein transport || || YPR149W || 1039500	0.49	0.24	-0.04	-1.34	-0.02	0.25	-0.78	-0.94	1.06	1.49	0.52	0.36	0.585	-0.37	0.955
YJL191W_ORF	|| RPS14B || Ribosomal protein 59 of the small subunit, required for ribosome assembly and 20S pre-rRNA processing; mutations confer cryptopleurine resistance; nearly identical to Rps14Ap and similar to E. coli S11 and rat S14 ribosomal proteins || structural constituent of ribosome || cytosolic small ribosomal subunit || YJL191W_ORF || ribosome biogenesis || || YJL191W || 1039443	0.73	1.05	0.7	0.27	-0.76	-1.14	-1.32	-1.19	2.06	1.96	0.25	0.04	0.65	-0.208333	0.858333
YER097W_ORF	|| || Dubious open reading frame unlikely to encode a functional protein, based on available experimental and comparative sequence data || || || YER097W_ORF || || || YER097W || 1043735	1.25	1.28	-0.24	0.29	3.73	4.13	1.51	3.89	NA	-2.92	-1.11	-0.43	1.494	0.651667	0.842333
YNL095C_ORF	|| || Putative protein of unknown function predicted to contain a transmembrane domain; YNL095C is not an essential gene || molecular_function || membrane || YNL095C_ORF || transmembrane transport || || YNL095C || 1040796	-0.04	-0.19	-0.35	-1.39	2.79	3.3	1.25	2.21	NA	-0.52	-0.11	-0.1	1.068	0.251667	0.816333
YOR247W_TIL_3_130__ORF	|| SRL1 || Mannoprotein that exhibits a tight association with the cell wall, required for cell wall stability in the absence of GPI-anchored mannoproteins; has a high serine-threonine content; expression is induced in cell wall mutants || molecular_function || cell surface || YOR247W_TIL_3_130__ORF || nucleobase, nucleoside, nucleotide and nucleic acid metabolic process || || YOR247W || 1046025	1.33	1.68	0.09	0.87	2.44	2.53	0.43	NA	NA	-0.64	0.69	0.87	1.468	0.59	0.878
YFL039C_ORF	|| ACT1 || Actin, structural protein involved in cell polarization, endocytosis, and other cytoskeletal functions || ATP-dependent DNA helicase activity || cytoplasm || YFL039C_ORF || protein secretion || || YFL039C || 1040493	1.12	0.86	0.55	-0.95	-1.02	-1.75	-1.57	-2.25	1.16	1.76	0.66	0.32	0.355	-0.54	0.895
YDR033W_TIL_3_4__ORF	|| MRH1 || Protein that localizes primarily to the plasma membrane, also found at the nuclear envelope; the authentic, non-tagged protein is detected in mitochondria in a phosphorylated state; has similarity to Hsp30p and Yro2p || ion channel activity || mitochondrion || YDR033W_TIL_3_4__ORF || ion transport || || YDR033W || 1039832	-1.67	-1.76	-1.52	-1.46	3.03	3.28	-0.15	1.55	NA	-1.49	-0.63	-0.41	0.278	-0.436667	0.714667
YCL037C_ORF	|| SRO9 || Cytoplasmic RNA-binding protein that associates with translating ribosomes; involved in heme regulation of Hap1p as a component of the HMC complex, also involved in the organization of actin filaments; contains a La motif || RNA binding || cytoplasm || YCL037C_ORF || regulation of translation || || YCL037C || 1042392	1.41	1.6	1.19	0.03	1.14	2.55	0.38	2.06	NA	0.54	0	-0.23	1.448	0.571667	0.876333
YBR189W_OCH__ORF	|| RPS9B || Protein component of the small (40S) ribosomal subunit; nearly identical to Rps9Ap and has similarity to E. coli S4 and rat S9 ribosomal proteins || structural constituent of ribosome || cytosolic small ribosomal subunit || YBR189W_OCH__ORF || rRNA processing || || YBR189W || 1043743	0.96	1.28	0.77	0.82	0.18	0.32	-0.06	-1.8	1.04	1.39	0.38	0.2	0.861667	0.0516667	0.81
TI(AAU)B_TRNA	|| || tRNA-Ile || triplet codon-amino acid adaptor activity || cytosol || TI(AAU)B_TRNA || translational elongation || || tI(AAU)B || 1043017	-1.47	-1.38	-1.1	-1.14	4.8	4.81	1.35	4.33	NA	-1.92	-1.26	-0.56	0.968	0.27	0.698
YER145C_ORF	|| FTR1 || High affinity iron permease involved in the transport of iron across the plasma membrane; forms complex with Fet3p; expression is regulated by iron || iron ion transmembrane transporter activity || plasma membrane || YER145C_ORF || high-affinity iron ion transport || || YER145C || 1041072	-0.17	-0.14	-0.53	-1.89	-0.98	-1.34	-1.93	-1.81	1.12	1.41	0.2	0.15	-0.0166667	-0.968333	0.951667
YKL201C_OCH__ORF	|| MNN4 || Putative positive regulator of mannosylphosphate transferase (Mnn6p), involved in mannosylphosphorylation of N-linked oligosaccharides; expression increases in late-logarithmic and stationary growth phases || molecular_function || membrane || YKL201C_OCH__ORF || protein O-linked glycosylation || || YKL201C || 1040565	1.09	1.7	0.68	-0.02	4.51	5.58	2.77	5.93	NA	-2.18	-1.21	-0.3	2.14	1.30833	0.831667
YBL099W_ORF	|| ATP1 || Alpha subunit of the F1 sector of mitochondrial F1F0 ATP synthase, which is a large, evolutionarily conserved enzyme complex required for ATP synthesis; phosphorylated || hydrogen ion transporting ATP synthase activity, rotational mechanism || proton-transporting ATP synthase complex, catalytic core F(1) || YBL099W_ORF || oxidation-reduction process || || YBL099W || 1041091	0.85	0.81	0.02	-1.8	-1.22	-1.5	-1.01	-1.31	2.05	2.1	1	1	0.515	-0.35	0.865
YLR437C_ORF	|| DIF1 || Protein that regulates the nuclear localization of ribonucleotide reductase Rnr2p and Rnr4p subunits; phosphorylated by Dun1p in response to DNA damage and degraded; N-terminal half has similarity to S. pombe Spd1 protein || molecular_function || cytoplasm || YLR437C_ORF || biological_process || || YLR437C || 1043806	0.1	-0.67	0.3	-1.89	0.59	0.56	-1.91	NA	NA	0.1	-0.27	-0.22	0.136	-0.798	0.934
TT(AGU)B_TRNA	|| || tRNA-Thr || triplet codon-amino acid adaptor activity || cytosol || TT(AGU)B_TRNA || translational elongation || || tT(AGU)B || 1047543	-0.99	-1.01	-0.93	-0.56	4.36	4.09	0.41	4.11	NA	-1.67	-0.81	-0.51	0.956	0.285	0.671
YDR155C_OCH__ORF	|| CPR1 || Cytoplasmic peptidyl-prolyl cis-trans isomerase (cyclophilin), catalyzes the cis-trans isomerization of peptide bonds N-terminal to proline residues; binds the drug cyclosporin A || peptide binding || Set3 complex || YDR155C_OCH__ORF || cellular protein metabolic process || || YDR155C || 1047334	0.98	0.32	0.78	-1.23	-1.61	-1.94	0.08	-2.21	2.56	2.82	0.36	0.3	0.521667	-0.32	0.841667
YPL048W_ORF	|| CAM1 || Nuclear protein required for transcription of MXR1; binds the MXR1 promoter in the presence of other nuclear factors; binds calcium and phospholipids; has similarity to translational cofactor EF-1 gamma || calcium ion binding || cytoplasm || YPL048W_ORF || translational elongation || || YPL048W || 1046068	0.47	0.37	0.42	-0.81	-1.78	-2.09	-1.52	-2.68	2.1	2.25	0.34	0.06	0.22	-0.698333	0.918333
YGL008C_ORF	|| PMA1 || Plasma membrane H+-ATPase, pumps protons out of the cell; major regulator of cytoplasmic pH and plasma membrane potential; part of the P2 subgroup of cation-transporting ATPases || hydrogen-exporting ATPase activity, phosphorylative mechanism || plasma membrane enriched fraction || YGL008C_ORF || ATP biosynthetic process || || YGL008C || 1046413	0.39	0.21	-0.2	-1.79	-1.34	-1.92	-2.09	-2.36	1.26	2.17	0.91	0.73	0.128333	-0.8	0.928333
IGR_CHR11:(COMPLEMENT(142823..142991))_24	|| || || || || IGR_CHR11:(COMPLEMENT(142823..142991))_24 || || YBOX_IGR1000085:NKL031C:NKL031C:chr11.fsa:(complement(142823..142991)):169:bp._24_0 || || 1044246	0.25	0.71	-0.21	1.06	3.63	4.43	1.4	2.82	NA	-2.1	-1.02	-0.15	1.384	0.65	0.734
SNR49_SNORNA	|| SNR49 || H/ACA box small nucleolar RNA (snoRNA); guides pseudouridylation of large subunit (LSU) rRNA at position U990 and small subunit (SSU) rRNA at positions U120, U211, and U302 || rRNA pseudouridylation guide activity || nucleolus || SNR49_SNORNA || rRNA pseudouridine synthesis || || snR49 || 1043335	-0.48	-0.57	-0.36	-0.77	2.07	1.76	-0.8	0.69	NA	0.18	-0.25	0.13	0.592	-0.226667	0.818667
YGL034C_ORF	|| || Dubious open reading frame unlikely to encode a functional protein, based on available experimental and comparative sequence data || || || YGL034C_ORF || || || YGL034C || 1044254	-0.68	-0.68	-1.76	-1.61	3.41	4.02	2.15	NA	-4.35	-4.65	-3.09	-2.23	-0.488333	-1.308	0.819667
YLR044C_OCH__ORF	|| PDC1 || Major of three pyruvate decarboxylase isozymes, key enzyme in alcoholic fermentation, decarboxylates pyruvate to acetaldehyde; subject to glucose-, ethanol-, and autoregulation; involved in amino acid catabolism || pyruvate decarboxylase activity || nucleus || YLR044C_OCH__ORF || tryptophan catabolic process || || YLR044C || 1041002	1.61	1.61	1.48	-0.6	-1.71	-1.86	0.84	-1.98	3.41	3.09	1.01	0.7	1.025	0.241667	0.783333
YJL113W_ORF	|| || Retrotransposon TYA Gag and TYB Pol genes; transcribed/translated as one unit; polyprotein is processed to make a nucleocapsid-like protein (Gag), reverse transcriptase (RT), protease (PR), and integrase (IN); similar to retroviral genes || metal ion binding || nucleus || YJL113W_ORF || viral procapsid maturation || || YJL113W || 1045068	0.75	1.44	-0.18	1.51	2.44	3.03	0.56	NA	NA	-1.17	-0.02	0.1	1.298	0.394	0.904
YGL225W_ORF	|| VRG4 || Golgi GDP-mannose transporter; regulates Golgi function and glycosylation in Golgi || nucleotide-sugar transmembrane transporter activity || mitochondrion || YGL225W_ORF || transport || || YGL225W || 1043646	-0.75	-1.01	-0.55	-2.46	-1.15	-1.67	-2.5	-2.16	1.69	1.35	0.19	0.09	-0.256667	-1.23167	0.975
YCL004W_ORF	|| PGS1 || Phosphatidylglycerolphosphate synthase, catalyzes the synthesis of phosphatidylglycerolphosphate from CDP-diacylglycerol and sn-glycerol 3-phosphate in the first committed and rate-limiting step of cardiolipin biosynthesis || CDP-diacylglycerol-glycerol-3-phosphate 3-phosphatidyltransferase activity || mitochondrion || YCL004W_ORF || metabolic process || || YCL004W || 1044857	0.85	1.12	0.67	-0.44	2.95	3.73	2.87	0.74	NA	-1.24	0.19	-0.03	1.482	0.666667	0.815333
YOR383C_ORF	|| FIT3 || Mannoprotein that is incorporated into the cell wall via a glycosylphosphatidylinositol (GPI) anchor, involved in the retention of siderophore-iron in the cell wall || molecular_function || fungal-type cell wall || YOR383C_ORF || siderophore transport || || YOR383C || 1040013	0.07	-0.16	0.07	-2.17	0.23	0.2	-0.57	-0.4	0.54	1.13	0.04	-0.1	0.335	-0.521667	0.856667
YMR305C_TIL_5_195__ORF	|| SCW10 || Cell wall protein with similarity to glucanases; may play a role in conjugation during mating based on mutant phenotype and its regulation by Ste12p || catalytic activity || extracellular region || YMR305C_TIL_5_195__ORF || cellular cell wall organization || || YMR305C || 1045130	0.89	1.22	0.27	-1.2	-0.57	-0.59	-1.37	NA	NA	2.39	0.69	0.52	0.668	-0.218	0.886
YHL009W-B_ORF	|| || Retrotransposon TYA Gag and TYB Pol genes; transcribed/translated as one unit; polyprotein is processed to make a nucleocapsid-like protein (Gag), reverse transcriptase (RT), protease (PR), and integrase (IN); similar to retroviral genes || nuclease activity || cytoplasm || YHL009W-B_ORF || viral procapsid maturation || || YHL009W-B || 1040164	0.67	1.46	-0.1	1.71	2.49	3.14	0.38	NA	NA	-1.28	-0.1	0.14	1.296	0.406	0.89
YCR046C_AAA_28_NCR	|| IMG1 || Mitochondrial ribosomal protein of the large subunit, required for respiration and for maintenance of the mitochondrial genome || structural constituent of ribosome || ribosome || YCR046C_AAA_28_NCR || translation || || YCR046C || 1039463	-0.6	-0.27	-0.81	0.9	1.61	1.78	-0.93	NA	NA	-0.77	-0.51	-0.25	0.35	-0.32	0.67
YLR264W_ORF	|| RPS28B || Protein component of the small (40S) ribosomal subunit; nearly identical to Rps28Ap and has similarity to rat S28 ribosomal protein || structural constituent of ribosome || ribonucleoprotein complex || YLR264W_ORF || translation || || YLR264W || 1044224	0.41	0.48	0.33	-1.18	-1.77	-1.67	-2.77	-2.36	1.05	1.33	0.28	0.14	-0.0283333	-0.926667	0.898333
YCR031C_ORF	|| RPS14A || Ribosomal protein 59 of the small subunit, required for ribosome assembly and 20S pre-rRNA processing; mutations confer cryptopleurine resistance; nearly identical to Rps14Bp and similar to E. coli S11 and rat S14 ribosomal proteins || mRNA binding || small-subunit processome || YCR031C_ORF || translation || || YCR031C || 1042580	1.08	1.01	1.06	0.17	-0.31	-0.66	-0.51	-0.39	2.06	2.49	0.5	0.3	0.945	0.188333	0.756667
YHR049W_ORF	|| FSH1 || Putative serine hydrolase that localizes to both the nucleus and cytoplasm; sequence is similar to S. cerevisiae Fsh2p and Fsh3p and the human candidate tumor suppressor OVCA2 || hydrolase activity || cytoplasm || YHR049W_ORF || biological_process || || YHR049W || 1044911	0.16	0.25	0.13	-0.96	-0.7	-0.43	-2.25	-1.04	1.14	0.98	0.22	-0.06	0.233333	-0.66	0.893333
YOL137W_ORF	|| BSC6 || Protein of unknown function containing 8 putative transmembrane seqments; ORF exhibits genomic organization compatible with a translational readthrough-dependent mode of expression || molecular_function || clathrin-coated vesicle || YOL137W_ORF || transmembrane transport || || YOL137W || 1041867	0.22	0.39	-0.42	-1.17	1.55	2.21	-1.07	2.38	NA	0.35	0.41	0.4	0.944	0.0883333	0.855667
YPL231W_ORF	|| FAS2 || Alpha subunit of fatty acid synthetase, which catalyzes the synthesis of long-chain saturated fatty acids; contains the acyl-carrier protein domain and beta-ketoacyl reductase, beta-ketoacyl synthase and self-pantetheinylation activities || catalytic activity || cytoplasm || YPL231W_ORF || macromolecule biosynthetic process || || YPL231W || 1043764	0.89	0.87	0.42	-0.1	-1.81	-1.83	-1.68	-2.59	1.53	1.92	0.2	0.12	0.261667	-0.605	0.866667
YHR174W_OCH__ORF	|| ENO2 || Enolase II, a phosphopyruvate hydratase that catalyzes the conversion of 2-phosphoglycerate to phosphoenolpyruvate during glycolysis and the reverse reaction during gluconeogenesis; expression is induced in response to glucose || magnesium ion binding || internal side of plasma membrane || YHR174W_OCH__ORF || organic acid metabolic process || || YHR174W || 1046960	2.08	2.49	1.71	-0.08	-0.61	-0.39	0.13	1.25	3.93	3.01	1.73	1.52	1.75167	1.04333	0.708333
YIR015W_ORF	|| RPR2 || Subunit of nuclear RNase P, which cleaves tRNA precursors to generate mature 5' ends; not shared between RNase MRP and RNase P, in contrast to all other RNase P protein subunits || ribonuclease P activity || nucleolar ribonuclease P complex || YIR015W_ORF || intronic box C/D snoRNA processing || || YIR015W || 1042670	1.33	1.59	1.51	0.07	4.85	5.78	2.97	5.51	NA	-1.72	-0.76	0.12	2.366	1.57	0.796
YJL213W_ORF	|| || Protein of unknown function that may interact with ribosomes; periodically expressed during the yeast metabolic cycle; phosphorylated in vitro by the mitotic exit network (MEN) kinase complex, Dbf2p/Mob1p || hydrolase activity, acting on carbon-nitrogen (but not peptide) bonds || ribosome || YJL213W_ORF || biological_process || || YJL213W || 1046476	0.42	0.72	0.2	-0.45	3.84	5.36	1.84	4	NA	-2.06	-0.59	0.16	1.656	0.86	0.796
YNL307C_ORF	|| MCK1 || Protein serine/threonine/tyrosine (dual-specificity) kinase involved in control of chromosome segregation and in regulating entry into meiosis; related to mammalian glycogen synthase kinases of the GSK-3 family || protein serine/threonine/tyrosine kinase activity || soluble fraction || YNL307C_ORF || meiosis || || YNL307C || 1039753	0.04	-0.04	-0.01	-1.65	-1.35	-1.57	-2.74	-1.55	1.17	1.18	-0.15	-0.19	-0.095	-1.04833	0.953333
YLR120C_ORF	|| YPS1 || Aspartic protease, member of the yapsin family of proteases involved in cell wall growth and maintenance; attached to the plasma membrane via a glycosylphosphatidylinositol (GPI) anchor || aspartic-type endopeptidase activity || fungal-type cell wall || YLR120C_ORF || protein processing || || YLR120C || 1042086	-0.62	-1.03	-0.46	-2.41	-0.9	-1.02	-2.44	NA	1.58	1.4	0.07	-0.11	-0.0983333	-1.07	0.971667
YOR302W_ORF	|| || CPA1 uORF, Arginine attenuator peptide, regulates translation of the CPA1 mRNA || translation regulator activity || cytosol || YOR302W_ORF || regulation of translation || || YOR302W || 1042834	-0.28	-0.1	-0.48	-1.05	2.69	1.88	-0.08	1.32	NA	-0.24	0.14	0.15	0.79	-4.62593e-18	0.79
TS(GCU)F_TRNA	|| || tRNA-Ser || triplet codon-amino acid adaptor activity || cytosol || TS(GCU)F_TRNA || translational elongation || || tS(GCU)F || 1044120	-1.38	-1.4	-1.22	-1.41	4.09	3.31	0.41	2.89	NA	-1.03	-0.82	-0.28	0.718	-0.0716667	0.789667
TA(UGC)A_TRNA	|| || tRNA-Ala (Ala2), one of 5 nuclear tRNA genes containing the tDNA-anticodon TGC (mature tRNA may be UGC or may contain modified bases), decodes GCA and probably GCG codons into alanine, one of 16 nuclear tRNAs for alanine || triplet codon-amino acid adaptor activity || cytosol || TA(UGC)A_TRNA || translational elongation || || tA(UGC)A || 1043946	-1.43	-1.37	-1.02	-1.15	4.11	3.19	-0.01	3.04	NA	-1.44	-0.75	-0.58	0.612	-0.0783333	0.690333
YFR031C-A_ORF	|| RPL2A || Protein component of the large (60S) ribosomal subunit, identical to Rpl2Bp and has similarity to E. coli L2 and rat L8 ribosomal proteins || RNA binding || intracellular || YFR031C-A_ORF || regulation of translation || || YFR031C-A || 1039934	1.09	0.96	0.87	-0.25	-0.58	-0.58	0.01	-1.34	1.48	1.96	0.29	0.08	0.721667	-0.0566667	0.778333
IGR_CHR02:(COMPLEMENT(159881..160055))_0	|| || || || || IGR_CHR02:(COMPLEMENT(159881..160055))_0 || || YBOX_IGR1000003:NBL013C:NBL013C:chr02.fsa:(complement(159881..160055)):175:bp._0_0 || || 1042764	-1.13	-1.03	-0.95	-1.24	4	4.52	0.76	3.34	NA	-2.68	-1.55	-0.65	0.736	-0.0483333	0.784333
YDR508C_ORF	|| GNP1 || High-affinity glutamine permease, also transports Leu, Ser, Thr, Cys, Met and Asn; expression is fully dependent on Grr1p and modulated by the Ssy1p-Ptr3p-Ssy5p (SPS) sensor of extracellular amino acids || amino acid transmembrane transporter activity || mitochondrion || YDR508C_ORF || transport || || YDR508C || 1044659	-0.18	-0.25	-0.57	-2.02	-0.37	-0.27	-1.01	-0.53	1.06	1.53	0.26	0.23	0.253333	-0.606667	0.86
SNR40_SNORNA	|| SNR40 || C/D box small nucleolar RNA (snoRNA), guides 2'-O-methylation of large subunit (LSU) rRNA at position U898 and small subunit (SSU) rRNA at position G1271 || rRNA 2'-O-ribose methylation guide activity || nucleolus || SNR40_SNORNA || rRNA methylation || || snR40 || 1047306	-1.65	-1.65	-1.34	-1.24	2.74	2.56	0.05	1.39	NA	-0.13	-0.34	-0.14	0.374	-0.27	0.644
YNL301C_OCH__ORF	|| RPL18B || Protein component of the large (60S) ribosomal subunit, identical to Rpl18Ap and has similarity to rat L18 ribosomal protein || structural constituent of ribosome || ribosome || YNL301C_OCH__ORF || regulation of translation || || YNL301C || 1045557	0.94	1.32	0.27	0.15	-0.9	-0.92	-2.16	-0.73	1.51	2.29	0.64	0.56	0.706667	-0.211667	0.918333
YDR322C-A_ORF	|| TIM11 || Subunit e of mitochondrial F1F0-ATPase, which is a large, evolutionarily conserved enzyme complex required for ATP synthesis; essential for the dimeric and oligomeric state of ATP synthase || structural molecule activity || mitochondrial inner membrane || YDR322C-A_ORF || transport || || YDR322C-A || 1041806	1.22	1.35	-0.13	-0.5	-0.69	-0.27	-0.99	0.19	1.13	1.4	0.62	0.3	0.69	-0.085	0.775
YER039C_ORF	|| HVG1 || Protein of unknown function, has homology to Vrg4p || nucleotide-sugar transmembrane transporter activity || integral to membrane || YER039C_ORF || carbohydrate transport || || YER039C || 1044425	-0.91	-1.42	-0.57	-2.91	0.66	0.01	-1.59	NA	NA	-0.25	-0.41	-0.32	-0.382	-1.16	0.778
YLR348C_ORF	|| DIC1 || Mitochondrial dicarboxylate carrier, integral membrane protein, catalyzes a dicarboxylate-phosphate exchange across the inner mitochondrial membrane, transports cytoplasmic dicarboxylates into the mitochondrial matrix || dicarboxylic acid transmembrane transporter activity || integral to membrane || YLR348C_ORF || transmembrane transport || || YLR348C || 1047075	-0.01	0.26	0.03	-0.9	0.01	-0.04	-1.59	-0.97	NA	1.14	0.11	-0.05	0.272	-0.561667	0.833667
TS(UGA)E_TRNA	|| SUP19 || tRNA-Ser || triplet codon-amino acid adaptor activity || cytosol || TS(UGA)E_TRNA || translational elongation || || tS(UGA)E || 1045302	-2.17	-1.9	-2.38	-2.12	4.6	4.17	0.89	3.81	NA	-1.64	-0.85	-0.34	0.612	-0.165	0.777
YGL006W-A_ONO_ORF	|| || Putative protein of unknown function; identified by SAGE || molecular_function || cellular_component || YGL006W-A_ONO_ORF || biological_process || || YGL006W-A || 1048290	0.85	1.12	0.39	0.39	4.89	5.3	2.88	4.7	NA	-1.44	-0.55	0.4	2.144	1.36833	0.775667
YNL300W_ORF	|| TOS6 || Glycosylphosphatidylinositol-dependent cell wall protein, expression is periodic and decreases in respone to ergosterol perturbation or upon entry into stationary phase; depletion increases resistance to lactic acid || molecular_function || membrane || YNL300W_ORF || biological_process || || YNL300W || 1043173	-0.12	-0.43	0	-2.54	-0.98	-1.14	-0.51	-1.72	1.34	1.51	0.01	-0.2	0.03	-0.826667	0.856667
YIL121W_ORF	|| QDR2 || Multidrug transporter of the major facilitator superfamily, required for resistance to quinidine, barban, cisplatin, and bleomycin; may have a role in potassium uptake || drug transmembrane transporter activity || integral to membrane || YIL121W_ORF || transmembrane transport || || YIL121W || 1047414	-0.38	-0.56	-0.76	-1.82	-0.72	-0.82	-1.82	NA	1.28	1.32	0.06	-0.07	0.02	-0.882	0.902
YPR192W_ORF	|| AQY1 || Spore-specific water channel that mediates the transport of water across cell membranes, developmentally controlled; may play a role in spore maturation, probably by allowing water outflow, may be involved in freeze tolerance || water channel activity || plasma membrane || YPR192W_ORF || ascospore formation || || YPR192W || 1040536	-1.08	-1	-0.84	-1.66	3.55	3.85	1.13	2.31	NA	-2.04	-1.11	-0.51	0.656	-0.113333	0.769333
YFL010C_ORF	|| WWM1 || WW domain containing protein of unknown function; binds to Mca1p, a caspase-related protease that regulates H2O2-induced apoptosis; overexpression causes G1 phase growth arrest and clonal death that is suppressed by overexpression of MCA1 || molecular_function || nucleus || YFL010C_ORF || biological_process || || YFL010C || 1048127	0.95	0.69	0.43	-1.52	-0.65	-0.4	-1.4	NA	NA	1.62	0.43	0.01	0.442	-0.41	0.852
YHR026W_ORF	|| PPA1 || Subunit c'' of the vacuolar ATPase, which functions in acidification of the vacuole; one of three proteolipid subunits of the V0 domain || proton-transporting ATPase activity, rotational mechanism || integral to membrane || YHR026W_ORF || peptidyl-amino acid modification || || YHR026W || 1045547	-0.25	-0.51	-0.33	-2.01	-1.06	-1.19	-1.87	-1.51	1.38	1.73	0.35	0.2	0.0166667	-0.861667	0.878333
IGR_CHR05:(COMPLEMENT(52350..52515))_85	|| || || || || IGR_CHR05:(COMPLEMENT(52350..52515))_85 || || YBOX_IGR1000040:NEL022C:NEL022C:chr05.fsa:(complement(52350..52515)):166:bp._85_0 || || 1042596	-1.55	-1.61	-1.91	-1.79	0.55	0.16	-2.73	-0.16	NA	-0.35	-0.68	-0.86	-0.56	-1.355	0.795
YLR056W_ORF	|| ERG3 || C-5 sterol desaturase, catalyzes the introduction of a C-5(6) double bond into episterol, a precursor in ergosterol biosynthesis; mutants are viable, but cannot grow on non-fermentable carbon sources || oxidoreductase activity || endoplasmic reticulum || YLR056W_ORF || ergosterol biosynthetic process || || YLR056W || 1045205	0.42	-0.04	0.31	-1.64	-0.78	-1.1	-2	-1.39	1.14	1.25	0.33	0.19	0.148333	-0.7	0.848333
TX(XXX)D_TRNA	|| || tRNA-Undet || triplet codon-amino acid adaptor activity || cytosol || TX(XXX)D_TRNA || translational elongation || || tX(XXX)D || 1046980	-1.76	-1.67	-1.51	-1.65	4.15	3.32	0.35	2.91	NA	-1.19	-0.81	-0.46	0.57	-0.195	0.765
YDL205C_ORF	|| HEM3 || Porphobilinogen deaminase, catalyzes the conversion of 4-porphobilinogen to hydroxymethylbilane, the third step in heme biosynthesis; localizes to the cytoplasm and nucleus; expression is regulated by Hap2p-Hap3p, but not by levels of heme || hydroxymethylbilane synthase activity || nucleus || YDL205C_ORF || porphyrin biosynthetic process || || YDL205C || 1040963	1.47	1.57	1.02	0.11	0.53	0.33	-1.47	1.25	NA	1.27	0.02	-0.28	1.034	0.108333	0.925667
YDR025W_ORF	|| RPS11A || Protein component of the small (40S) ribosomal subunit; identical to Rps11Bp and has similarity to E. coli S17 and rat S11 ribosomal proteins || rRNA binding || cytosolic small ribosomal subunit || YDR025W_ORF || maturation of SSU-rRNA from tricistronic rRNA transcript (SSU-rRNA, 5.8S rRNA, LSU-rRNA) || || YDR025W || 1045026	1.44	1.56	1.28	0.35	-1.12	-1.51	0.15	-2.04	2.2	2.45	0.65	0.18	0.836667	0.095	0.741667
YHR143W_TIL_1_30__ORF	|| DSE2 || Daughter cell-specific secreted protein with similarity to glucanases, degrades cell wall from the daughter side causing daughter to separate from mother; expression is repressed by cAMP || glucosidase activity || extracellular region || YHR143W_TIL_1_30__ORF || cytokinesis, completion of separation || || YHR143W || 1044467	-1.15	-1.22	-1.63	0.14	3.31	3.16	0.33	2.03	NA	-1.15	-0.65	-0.49	0.59	-0.045	0.635
YDR134C_ORF	|| || Hypothetical protein || molecular_function || fungal-type cell wall || YDR134C_ORF || biological_process || || YDR134C || 1040854	0.7	-0.06	0.56	-1.81	-1.2	-1.44	-1.44	-2.12	1.14	1.21	0.16	-0.07	0.0583333	-0.786667	0.845
YFL054C_ORF	|| || Putative channel-like protein; similar to Fps1p; mediates passive diffusion of glycerol in the presence of ethanol || transporter activity || integral to membrane || YFL054C_ORF || water transport || || YFL054C || 1047987	-0.12	-0.21	-0.25	-1.68	-0.57	-0.09	-0.92	NA	1.32	1.35	0.3	0.16	0.28	-0.478	0.758
SNR32_SNORNA	|| SNR32 || H/ACA box small nucleolar RNA (snoRNA); guides pseudouridylation of large subunit (LSU) rRNA at position U2191 || rRNA pseudouridylation guide activity || nucleolus || SNR32_SNORNA || rRNA pseudouridine synthesis || || snR32 || 1043312	-1.3	-1.29	-1.52	-0.85	3.11	2.29	-0.37	1.96	NA	-0.72	-0.46	-0.19	0.418	-0.238333	0.656333
YKR005C_ORF	|| || Putative protein of unknown function || molecular_function || cellular_component || YKR005C_ORF || biological_process || || YKR005C || 1044982	0.17	0.23	-0.09	-0.57	0.98	1.22	0.19	NA	NA	0.84	0.11	0.01	0.688	-0.07	0.758
YDR178W_ORF	|| SDH4 || Membrane anchor subunit of succinate dehydrogenase (Sdh1p, Sdh2p, Sdh3p, Sdh4p), which couples the oxidation of succinate to the transfer of electrons to ubiquinone as part of the TCA cycle and the mitochondrial respiratory chain || quinone binding || mitochondrial respiratory chain complex II || YDR178W_ORF || tricarboxylic acid cycle || || YDR178W || 1046609	0.33	0.27	-0.08	-1.39	-0.46	-0.5	-1.09	NA	1.44	1.3	0.42	0.15	0.396667	-0.398	0.794667
YDL130W_ORF	|| RPP1B || Ribosomal protein P1 beta, component of the ribosomal stalk, which is involved in interaction of translational elongation factors with ribosome; accumulation is regulated by phosphorylation and interaction with the P2 stalk component || structural constituent of ribosome || ribosome || YDL130W_ORF || translation || || YDL130W || 1041762	1.4	1.32	0.5	-0.65	0.75	0.77	0.67	0.76	0.87	1.76	0.83	0.75	1.145	0.476667	0.668333
YDR382W_ORF	|| RPP2B || Ribosomal protein P2 beta, a component of the ribosomal stalk, which is involved in the interaction between translational elongation factors and the ribosome; regulates the accumulation of P1 (Rpp1Ap and Rpp1Bp) in the cytoplasm || structural constituent of ribosome || cytoplasm || YDR382W_ORF || translational elongation || || YDR382W || 1041045	0.73	0.79	0.53	-0.02	-0.17	-0.08	-0.8	-1.15	1.04	1.66	0.5	0.39	0.661667	-0.0916667	0.753333
YBR162C_TIL_6_13__ORF	|| TOS1 || Covalently-bound cell wall protein of unknown function; identified as a cell cycle regulated SBF target gene; deletion mutants are highly resistant to treatment with beta-1,3-glucanase; has sequence similarity to YJL171C || molecular_function || fungal-type cell wall || YBR162C_TIL_6_13__ORF || biological_process || || YBR162C || 1039743	1.01	1.16	0.26	-1.18	-0.53	-0.24	-0.81	NA	NA	1.97	0.84	0.51	0.674	-0.076	0.75
YBR093C_ORF	|| PHO5 || Repressible acid phosphatase (1 of 3) that also mediates extracellular nucleotide-derived phosphate hydrolysis; secretory pathway derived cell surface glycoprotein; induced by phosphate starvation and coordinately regulated by PHO4 and PHO2 || nucleoside-triphosphatase activity || extracellular region || YBR093C_ORF || cellular response to phosphate starvation || || YBR093C || 1041680	-0.43	-0.89	0.07	-1.57	0.59	1.11	-1.27	-1.39	-0.23	0.37	-0.07	-0.25	0.0866667	-0.746667	0.833333
YIL018W_ORF	|| RPL2B || Protein component of the large (60S) ribosomal subunit, identical to Rpl2Ap and has similarity to E. coli L2 and rat L8 ribosomal proteins; expression is upregulated at low temperatures || structural constituent of ribosome || cytoplasm || YIL018W_ORF || translation || || YIL018W || 1045558	0.95	0.72	0.53	-0.6	-0.71	-0.98	-0.18	-1.38	1.5	1.87	0.27	0.1	0.558333	-0.21	0.768333
YNL160W_ORF	|| YGP1 || Cell wall-related secretory glycoprotein; induced by nutrient deprivation-associated growth arrest and upon entry into stationary phase; may be involved in adaptation prior to stationary phase entry; has similarity to Sps100p || molecular_function || extracellular region || YNL160W_ORF || cell wall assembly || || YNL160W || 1045618	-0.34	-0.45	-0.6	-1.96	-0.88	-0.7	-2.29	-1.22	0.94	1.32	0.49	0.31	-0.0183333	-0.878333	0.86
YLL045C_ORF	|| RPL8B || Ribosomal protein L4 of the large (60S) ribosomal subunit, nearly identical to Rpl8Ap and has similarity to rat L7a ribosomal protein; mutation results in decreased amounts of free 60S subunits || structural constituent of ribosome || ribonucleoprotein complex || YLL045C_ORF || translation || || YLL045C || 1045953	0.95	0.96	0.69	-0.28	-1.1	-1.49	-1.24	-1.72	1.54	1.77	0.32	0.16	0.438333	-0.345	0.783333
YDR441C_ORF	|| APT2 || Apparent pseudogene, not transcribed or translated under normal conditions; encodes a protein with similarity to adenine phosphoribosyltransferase, but artificially expressed protein exhibits no enzymatic activity || adenine phosphoribosyltransferase activity || cytoplasm || YDR441C_ORF || biological_process || || YDR441C || 1048190	0.44	0.43	0.11	-1.01	-0.44	-0.29	-1.12	NA	1.13	1.21	0.18	0.07	0.413333	-0.354	0.767333
YHR043C_OCH__ORF	|| DOG2 || 2-deoxyglucose-6-phosphate phosphatase, member of a family of low molecular weight phosphatases, similar to Dog1p, induced by oxidative and osmotic stress, confers 2-deoxyglucose resistance when overexpressed || hydrolase activity || cytoplasm || YHR043C_OCH__ORF || metabolic process || || YHR043C || 1039587	1.36	1.8	0.6	-0.06	0.93	0.72	0.42	NA	NA	0.84	0.65	0.31	1.13	0.384	0.746
YMR297W_ORF	|| PRC1 || Vacuolar carboxypeptidase Y (proteinase C; CPY), broad-specificity C-terminal exopeptidase involved in non-specific protein degradation in the vacuole; member of the serine carboxypeptidase family || serine-type carboxypeptidase activity || endoplasmic reticulum || YMR297W_ORF || vacuolar protein catabolic process || || YMR297W || 1042776	-0.03	-0.37	-0.53	-1.32	-1.42	-1.75	-2.07	-2.49	1.31	1.97	0.61	0.42	-0.0483333	-0.896667	0.848333
YML116W_ORF	|| ATR1 || Multidrug efflux pump of the major facilitator superfamily, required for resistance to aminotriazole and 4-nitroquinoline-N-oxide || boron transmembrane transporter activity || integral to membrane || YML116W_ORF || cellular aromatic compound metabolic process || || YML116W || 1046315	-0.08	-0.09	-0.39	-1.35	1.28	1.84	-0.57	0.92	NA	0.17	0.14	0.21	0.624	-0.173333	0.797333
YFL037W_ORF	|| TUB2 || Beta-tubulin; associates with alpha-tubulin (Tub1p and Tub3p) to form tubulin dimer, which polymerizes to form microtubules || GTP binding || kinetochore microtubule || YFL037W_ORF || mitotic sister chromatid segregation || || YFL037W || 1044660	0.39	0.45	0.21	-1.18	-0.76	-0.75	-1.67	-1.82	0.81	1.07	0.42	0.28	0.201667	-0.626667	0.828333
TT(UGU)G1_TRNA	|| || tRNA-Thr || triplet codon-amino acid adaptor activity || cytosol || TT(UGU)G1_TRNA || translational elongation || || tT(UGU)G1 || 1046812	-1.67	-1.71	-1.48	-1.16	3.19	2.1	-0.79	0.57	NA	-1.13	-0.48	-0.13	0.156	-0.578333	0.734333
YEL013W_ORF	|| VAC8 || Phosphorylated and palmitoylated vacuolar membrane protein that interacts with Atg13p, required for the cytoplasm-to-vacuole targeting (Cvt) pathway; interacts with Nvj1p to form nucleus-vacuole junctions || protein anchor || vacuole || YEL013W_ORF || CVT vesicle assembly || || YEL013W || 1041362	0.54	0.65	-0.04	-0.17	-1.34	-1.77	-2.6	-2.61	1.38	1.15	0.37	0.11	0.101667	-0.823333	0.925
YJL004C_ORF	|| SYS1 || Integral membrane protein of the Golgi required for targeting of the Arf-like GTPase Arl3p to the Golgi; multicopy suppressor of ypt6 null mutation || molecular_function || integral to membrane || YJL004C_ORF || protein transport || || YJL004C || 1046804	-0.54	-0.82	-1.01	-1.97	0.05	0.95	-1.05	0.08	0.78	0.47	0.01	0	0.148333	-0.656667	0.805
YML004C_ORF	|| GLO1 || Monomeric glyoxalase I, catalyzes the detoxification of methylglyoxal (a by-product of glycolysis) via condensation with glutathione to produce S-D-lactoylglutathione; expression regulated by methylglyoxal levels and osmotic stress || lactoylglutathione lyase activity || cytoplasm || YML004C_ORF || glutathione metabolic process || || YML004C || 1039591	0.19	0.64	-0.13	0.47	-1.73	-1.37	-3.49	NA	1.98	1.83	0.14	-0.11	0.256667	-0.624	0.880667
YOR187W_TIL_601_900_127_ORF	|| TUF1 || Mitochondrial translation elongation factor Tu; comprises both GTPase and guanine nucleotide exchange factor activities, while these activities are found in separate proteins in S. pombe and humans || GTP binding || mitochondrial matrix || YOR187W_TIL_601_900_127_ORF || mitochondrial translation || || YOR187W || 1041393	0.89	1.19	0.04	-0.75	-0.8	-0.73	-1.58	NA	NA	3.03	0.98	0.9	0.716	-0.082	0.798
YMR203W_ORF	|| TOM40 || Component of the TOM (translocase of outer membrane) complex responsible for recognition and initial import steps for all mitochondrially directed proteins; constitutes the core element of the protein conducting pore || protein channel activity || integral to membrane || YMR203W_ORF || anion transport || || YMR203W || 1043330	0.21	-0.24	0.18	-1.79	-1.16	-1.35	-1.85	-1.7	1.48	1.29	0.21	0.03	0.0383333	-0.82	0.858333
YER023W_ORF	|| PRO3 || Delta 1-pyrroline-5-carboxylate reductase, catalyzes the last step in proline biosynthesis || pyrroline-5-carboxylate reductase activity || cytoplasm || YER023W_ORF || oxidation-reduction process || || YER023W || 1043045	0.33	0.39	0.3	-0.77	-1.25	-1.45	-1.25	-2.18	1.46	1.66	0.17	-0.05	0.19	-0.63	0.82
YNR068C_ORF	|| || Putative protein of unknown function || molecular_function || cellular_component || YNR068C_ORF || biological_process || || YNR068C || 1040001	0.42	0.82	-0.21	-0.11	1.19	1.05	0.15	NA	NA	0.63	0.34	0.27	0.822	0.088	0.734
YGR164W_ORF	|| || Dubious open reading frame unlikely to encode a functional protein, based on available experimental and comparative sequence data || || || YGR164W_ORF || || || YGR164W || 1045693	-0.01	0.15	-0.57	-0.4	4.62	4.47	2.05	4.55	NA	-1.89	-0.92	-0.29	1.468	0.736667	0.731333
YDL123W_ORF	|| SNA4 || Protein of unknown function, localized to the vacuolar outer membrane; predicted to be palmitoylated || molecular_function || fungal-type vacuole lumen || YDL123W_ORF || biological_process || || YDL123W || 1046547	0.14	0.4	0.06	-1.17	1.44	0.79	-0.28	NA	NA	0.05	0.49	0.18	0.564	-0.144	0.708
YDL023C_ORF	|| || Dubious open reading frame, unlikely to encode a protein; not conserved in other Saccharomyces species; overlaps the verified gene GPD1; deletion confers sensitivity to GSAO; deletion in cyr1 mutant results in loss of stress resistance || || || YDL023C_ORF || || || YDL023C || 1040894	-0.12	-0.52	-0.15	-1.19	1.58	1.75	0.34	NA	NA	-0.9	-0.37	-0.18	0.358	-0.31	0.668
SNR11_SNORNA	|| SNR11 || H/ACA box small nucleolar RNA (snoRNA); guides pseudouridylation of large subunit (LSU) rRNA at position U2416 || rRNA pseudouridylation guide activity || box H/ACA snoRNP complex || SNR11_SNORNA || rRNA pseudouridine synthesis || || snR11 || 1043066	-0.29	-0.33	-0.77	-0.43	1.3	1.03	-0.96	0.34	NA	-0.08	-0.39	-0.28	0.326	-0.415	0.741
YIR027C_ORF	|| DAL1 || Allantoinase, converts allantoin to allantoate in the first step of allantoin degradation; expression sensitive to nitrogen catabolite repression || allantoinase activity || cellular_component || YIR027C_ORF || purine base metabolic process || || YIR027C || 1039262	-0.38	-0.56	-0.44	-1.2	2.74	3.13	NA	2.88	NA	-1.16	-0.61	-0.16	0.754	0.094	0.66
YGL125W_ORF	|| MET13 || Major isozyme of methylenetetrahydrofolate reductase, catalyzes the reduction of 5,10-methylenetetrahydrofolate to 5-methyltetrahydrofolate in the methionine biosynthesis pathway || methylenetetrahydrofolate reductase (NADPH) activity || mitochondrion || YGL125W_ORF || methionine biosynthetic process || || YGL125W || 1039747	-0.03	-0.22	0.09	-1.57	0.64	0.56	-0.55	NA	0.43	0.59	-0.03	-0.15	0.328333	-0.442	0.770333
YPL223C_ORF	|| GRE1 || Hydrophilin of unknown function; stress induced (osmotic, ionic, oxidative, heat shock and heavy metals); regulated by the HOG pathway || molecular_function || cytoplasm || YPL223C_ORF || biological_process || || YPL223C || 1043871	-0.34	-0.51	-0.18	-1.76	1.09	1.78	-1.16	NA	-1.34	-0.3	-0.05	-0.15	0.0633333	-0.66	0.723333
YJR121W_ORF	|| ATP2 || Beta subunit of the F1 sector of mitochondrial F1F0 ATP synthase, which is a large, evolutionarily conserved enzyme complex required for ATP synthesis; phosphorylated || hydrogen ion transporting ATP synthase activity, rotational mechanism || mitochondrion || YJR121W_ORF || ATP synthesis coupled proton transport || || YJR121W || 1042034	1.16	1.27	0.34	-1.32	-1.68	-2.22	-2.19	NA	1.79	2.03	0.65	0.42	0.391667	-0.42	0.811667
YNL143C_ORF	|| || Dubious open reading frame unlikely to encode a protein, based on available experimental and comparative sequence data || || || YNL143C_ORF || || || YNL143C || 1040919	-0.25	-0.29	-0.74	0.21	3.17	4.1	2.23	0.78	NA	-1.89	-0.59	-0.42	0.968	0.245	0.723
YGL256W_ORF	|| ADH4 || Alcohol dehydrogenase isoenzyme type IV, dimeric enzyme demonstrated to be zinc-dependent despite sequence similarity to iron-activated alcohol dehydrogenases; transcription is induced in response to zinc deficiency || oxidoreductase activity || mitochondrion || YGL256W_ORF || oxidation-reduction process || || YGL256W || 1042917	-0.23	-0.42	-0.24	-1.75	-1.12	-0.97	-1.74	NA	1.1	1.25	-0.01	-0.18	-0.065	-0.784	0.719
YIR014W_ORF	|| || Putative protein of unknown function; green fluorescent protein (GFP)-fusion protein localizes to the vacuole; expression directly regulated by the metabolic and meiotic transcriptional regulator Ume6p; YIR014W is a non-essential gene || molecular_function || membrane || YIR014W_ORF || biological_process || || YIR014W || 1041550	1.56	1.76	0.81	0.67	4.45	4.82	2.85	4.73	NA	-1	-0.15	0.68	2.318	1.59833	0.719667
YDR033W_ORF	|| MRH1 || Protein that localizes primarily to the plasma membrane, also found at the nuclear envelope; the authentic, non-tagged protein is detected in mitochondria in a phosphorylated state; has similarity to Hsp30p and Yro2p || ion channel activity || mitochondrion || YDR033W_ORF || ion transport || || YDR033W || 1044976	0.34	0.15	-0.06	-1.63	-1.62	-1.88	-1.94	-2.05	1.59	1.9	0.78	0.55	0.08	-0.725	0.805
YNL052W_ORF	|| COX5A || Subunit Va of cytochrome c oxidase, which is the terminal member of the mitochondrial inner membrane electron transport chain; predominantly expressed during aerobic growth while its isoform Vb (Cox5Bp) is expressed during anaerobic growth || cytochrome-c oxidase activity || mitochondrion || YNL052W_ORF || oxidation-reduction process || || YNL052W || 1041507	0.99	1.04	0.31	-1.04	-0.79	-1.02	-0.15	NA	2.04	2.3	0.47	0.18	0.76	-0.046	0.806
YGL103W_INT_1	|| RPL28 || Ribosomal protein of the large (60S) ribosomal subunit, has similarity to E. coli L15 and rat L27a ribosomal proteins; may have peptidyl transferase activity; can mutate to cycloheximide resistance || structural constituent of ribosome || ribonucleoprotein complex || YGL103W_INT_1 || response to cycloheximide || || YGL103W || 1042574	1.01	1.24	0.46	-0.57	0.29	0.59	-0.5	NA	0.85	1.73	0.76	0.65	0.951667	0.16	0.791667
YBR162C_TIL_7_105__ORF	|| TOS1 || Covalently-bound cell wall protein of unknown function; identified as a cell cycle regulated SBF target gene; deletion mutants are highly resistant to treatment with beta-1,3-glucanase; has sequence similarity to YJL171C || molecular_function || fungal-type cell wall || YBR162C_TIL_7_105__ORF || biological_process || || YBR162C || 1040342	-0.15	-0.25	-0.26	-1.8	-1.91	-1.99	-2.69	-2.05	1.37	2	0.54	0.28	-0.155	-0.996667	0.841667
IGR_CHR15:(680790..680937)_73	|| || || || || IGR_CHR15:(680790..680937)_73 || || YBOX_IGR1000126:NOR035W:NOR035W:chr15.fsa:(680790..680937):148:bp._73_0 || || 1039507	-1.06	-0.99	-1.09	-0.58	4.66	5.02	1.27	2.76	-1.12	-1.74	-0.77	0	0.795	0.265	0.53
YGR146C-A_ONO_ORF	|| || Putative protein of unknown function || molecular_function || membrane || YGR146C-A_ONO_ORF || biological_process || || YGR146C-A || 1044928	-0.56	-0.8	-0.87	-2.1	2.49	2.89	0.75	2.68	NA	-0.28	-0.19	-0.07	0.748	0.0333333	0.714667
YJL121C_ORF	|| RPE1 || D-ribulose-5-phosphate 3-epimerase, catalyzes a reaction in the non-oxidative part of the pentose-phosphate pathway; mutants are sensitive to oxidative stress || ribulose-phosphate 3-epimerase activity || cytosol || YJL121C_ORF || carbohydrate metabolic process || || YJL121C || 1041922	0.28	0.22	0.04	-1.23	-1.32	-1.54	-1.34	-1.96	1.3	1.17	-0.04	-0.24	0.0183333	-0.795	0.813333
YNL323W_ORF	|| LEM3 || Membrane protein of the plasma membrane and ER, interacts specifically in vivo with the phospholipid translocase (flippase) Dnf1p; involved in translocation of phospholipids and alkylphosphocholine drugs across the plasma membrane || phospholipid-translocating ATPase activity || endoplasmic reticulum || YNL323W_ORF || phospholipid translocation || || YNL323W || 1039732	-0.81	-1.15	-1.29	-2.43	-0.59	-0.68	-2.9	-0.52	0.6	0.66	0	-0.09	-0.328333	-1.205	0.876667
YJR091C_ORF	|| JSN1 || Member of the Puf family of RNA-binding proteins, interacts with mRNAs encoding membrane-associated proteins; involved in localizing the Arp2/3 complex to mitochondria; overexpression causes increased sensitivity to benomyl || RNA binding || external side of mitochondrial outer membrane || YJR091C_ORF || cellular protein complex localization || || YJR091C || 1044761	0.28	-0.19	0.08	-1.15	2.01	1.79	-0.29	1.85	NA	-0.3	-0.12	-0.28	0.718	0.015	0.703
IGX_YG_856515C	|| || || || || IGX_YG_856515C || || YBOX_IGX1000010:IGX_222_22:IGX_YG_856515C:[chromosome=VII]:(complement(856440..856540)) || || 1046660	0.59	1.17	0.53	-2.03	3.52	3.47	2.3	2.32	NA	-1.81	0.38	0.57	1.388	0.678333	0.709667
YOR390W_ORF	|| || Putative protein of unknown function || molecular_function || cellular_component || YOR390W_ORF || biological_process || || YOR390W || 1046491	-0.82	-0.81	-0.91	0.27	1.19	1.32	-1.49	0	NA	0.35	-0.33	-0.42	0.246	-0.48	0.726
YJL012C_ORF	|| VTC4 || Vacuolar membrane polyphosphate polymerase; subunit of the vacuolar transporter chaperone (VTC) complex involved in synthesis and transfer of polyP to the vacuole; regulates membrane trafficking; role in non-autophagic vacuolar fusion || polyphosphate kinase activity || vacuolar transporter chaperone complex || YJL012C_ORF || vacuole fusion, non-autophagic || || YJL012C || 1040543	-0.22	-0.39	0.57	-1.12	-1.07	-0.5	-2.62	-2.03	1.15	0.74	0.06	-0.07	-0.0483333	-0.868333	0.82
YLRCTY2-2_RET	|| || Long Terminal Repeat (LTR) retrotransposon of the Copia (Pseudoviridae) group; contains genes TYA Gag and TYB Pol, encoding proteins involved in structure and function of virus-like particles, flanked by two direct repeats; mutated in S288C || || || YLRCTY2-2_RET || || || YLRCTy2-2 || 1044657	1.24	2.36	0.32	1.73	2.06	-0.1	-0.02	NA	NA	0.69	0.64	0.42	1.25	0.618	0.632
YDRCDELTA5_LTR	|| || || || || YDRCDELTA5_LTR || || || || 1045711	1.32	2.53	-0.11	0.79	-1.43	-2.09	-0.71	-1.75	2.48	0.78	0.74	0.5	0.598333	-0.09	0.688333
YBL102W_ORF	|| SFT2 || Non-essential tetra-spanning membrane protein found mostly in the late Golgi, can suppress some sed5 alleles; may be part of the transport machinery, but precise function is unknown; similar to mammalian syntaxin 5 || molecular_function || integral to membrane || YBL102W_ORF || vesicle-mediated transport || || YBL102W || 1045349	0.06	-0.3	-0.01	-1.92	-0.52	0.05	-0.88	-0.48	1.19	1.33	0.19	0.15	0.301667	-0.491667	0.793333
YHL046C_ORF	|| PAU13 || Protein of unknown function, member of the seripauperin multigene family encoded mainly in subtelomeric regions; expression is induced after ethanol shock || molecular_function || cellular_component || YHL046C_ORF || biological_process || || YHL046C || 1046782	-0.02	-0.41	-0.25	-1.47	1.63	3	1.34	1.13	NA	-0.32	-0.03	-0.05	0.776	0.111667	0.664333
SNR18_SNORNA	|| SNR18 || C/D box small nucleolar RNA (snoRNA); commonly referred to as U18; guides 2'-O-methylation of large subunit (LSU) rRNA at positions A649 and C650 || rRNA 2'-O-ribose methylation guide activity || nucleolus || SNR18_SNORNA || rRNA methylation || || snR18 || 1041383	-1.24	-0.64	-0.52	-0.56	2.58	2.48	-0.46	2.15	NA	-0.1	-0.41	-0.23	0.616	-0.005	0.621
YLR155C_OCH__ORF	|| ASP3-1 || Cell-wall L-asparaginase II involved in asparagine catabolism; expression induced during nitrogen starvation; ORF contains a short non-coding RNA that enhances expression of full-length gene; reference strain S288C has four copies of ASP3 || asparaginase activity || extracellular region || YLR155C_OCH__ORF || response to starvation || || YLR155C || 1041685	1.14	0.78	0.87	0.13	-0.51	-1	-1.6	-1.89	1.71	1.6	1.11	0.94	0.62	-0.0733333	0.693333
YKL184W_ORF	|| SPE1 || Ornithine decarboxylase, catalyzes the first step in polyamine biosynthesis; degraded in a proteasome-dependent manner in the presence of excess polyamines; deletion decreases lifespan, and increases necrotic cell death and ROS generation || catalytic activity || cytoplasm || YKL184W_ORF || polyamine biosynthetic process || || YKL184W || 1041984	0.61	0.85	0.54	-1.02	-0.81	-1	-1.85	NA	1.64	1.77	0.44	0.18	0.51	-0.342	0.852
YMR325W_ORF	|| PAU19 || Protein of unknown function, member of the seripauperin multigene family encoded mainly in subtelomeric regions || molecular_function || cellular_component || YMR325W_ORF || response to stress || || YMR325W || 1040220	-0.32	-0.56	-0.51	-1.08	3.08	3.33	1.59	2.14	NA	-0.9	-0.3	-0.08	0.926	0.293333	0.632667
YCL038C_ORF	|| ATG22 || Vacuolar integral membrane protein required for efflux of amino acids during autophagic body breakdown in the vacuole; null mutation causes a gradual loss of viability during starvation || molecular_function || integral to membrane || YCL038C_ORF || transport || || YCL038C || 1043523	-0.56	-0.61	-0.76	-1.03	0.97	0.33	-1.55	0.64	0.82	0.88	0.1	-0.14	0.305	-0.456667	0.761667
YGL253W_ORF	|| HXK2 || Hexokinase isoenzyme 2 that catalyzes phosphorylation of glucose in the cytosol; predominant hexokinase during growth on glucose; functions in the nucleus to repress expression of HXK1 and GLK1 and to induce expression of its own gene || hexokinase activity || cytosol || YGL253W_ORF || fructose metabolic process || || YGL253W || 1039503	0.97	0.34	0.66	-0.96	-0.53	-0.86	-1.29	-1.35	0.8	1.63	0.56	0.34	0.391667	-0.34	0.731667
YKL058W_ORF	|| TOA2 || TFIIA small subunit; involved in transcriptional activation, acts as antirepressor or as coactivator; homologous to smallest subunit of human and Drosophila TFIIA || general RNA polymerase II transcription factor activity || nucleus || YKL058W_ORF || regulation of transcription || || YKL058W || 1045204	0.43	0.34	0.27	-0.76	-1.1	-0.36	-1.49	-0.98	1.46	1.44	0.3	0.23	0.368333	-0.405	0.773333
YDL066W_ORF	|| IDP1 || Mitochondrial NADP-specific isocitrate dehydrogenase, catalyzes the oxidation of isocitrate to alpha-ketoglutarate; not required for mitochondrial respiration and may function to divert alpha-ketoglutarate to biosynthetic processes || isocitrate dehydrogenase (NADP+) activity || mitochondrion || YDL066W_ORF || glutamate biosynthetic process || || YDL066W || 1042196	-0.07	-0.11	-0.54	-1.08	-0.89	-0.96	-2.02	-0.97	0.89	1.37	0.12	-0.03	0.0383333	-0.753333	0.791667
YDR226W_ORF	|| ADK1 || Adenylate kinase, required for purine metabolism; localized to the cytoplasm and the mitochondria; lacks cleavable signal sequence || nucleotide binding || mitochondrial intermembrane space || YDR226W_ORF || ADP biosynthetic process || || YDR226W || 1047332	0.15	-0.5	-0.07	-1.98	-1.46	-1.73	-2.2	-2.35	0.53	0.91	-0.12	-0.4	-0.35	-1.18667	0.836667
YGRWTY3-1_RET	|| || Long Terminal Repeat (LTR) retrotransposon of the Gypsy (Metaviridae) group; contains co-transcribed genes TYA Gag and TYB Pol, encoding proteins involved in structure and function of virus-like particles, flanked by two direct repeats || || || YGRWTY3-1_RET || || || YGRWTy3-1 || 1039536	1.03	1.74	1.4	0.42	4.18	6.3	3.01	4.97	NA	-2.12	-0.82	0.21	2.226	1.53167	0.694333
YFR053C_ORF	|| HXK1 || Hexokinase isoenzyme 1, a cytosolic protein that catalyzes phosphorylation of glucose during glucose metabolism; expression is highest during growth on non-glucose carbon sources; glucose-induced repression involves the hexokinase Hxk2p || phosphotransferase activity, alcohol group as acceptor || mitochondrion || YFR053C_ORF || glycolysis || || YFR053C || 1041013	1.34	1.39	1.61	0.98	0.06	-0.21	-1.04	-1.04	1.62	2.03	0.99	0.76	1.03833	0.376667	0.661667
YBR085W_ORF	|| AAC3 || Mitochondrial inner membrane ADP/ATP translocator, exchanges cytosolic ADP for mitochondrially synthesized ATP; expressed under anaerobic conditions; similar to Pet9p and Aac1p; has roles in maintenance of viability and in respiration || transporter activity || integral to membrane || YBR085W_ORF || anaerobic respiration || || YBR085W || 1047003	-0.69	-0.7	-0.89	-1.39	0.94	1.6	-1.13	0.4	NA	-0.2	-0.1	-0.12	0.19	-0.538333	0.728333
YIL099W_ORF	|| SGA1 || Intracellular sporulation-specific glucoamylase involved in glycogen degradation; induced during starvation of a/a diploids late in sporulation, but dispensable for sporulation || glucan 1,4-alpha-glucosidase activity || fungal-type vacuole || YIL099W_ORF || polysaccharide metabolic process || || YIL099W || 1045238	-0.08	-0.29	0.16	-1.56	3.88	3.87	1.99	3.29	NA	-0.37	0.04	0.34	1.402	0.71	0.692
YCL009C_ORF	|| ILV6 || Regulatory subunit of acetolactate synthase, which catalyzes the first step of branched-chain amino acid biosynthesis; enhances activity of the Ilv2p catalytic subunit, localizes to mitochondria || acetolactate synthase activity || mitochondrion || YCL009C_ORF || translational elongation || || YCL009C || 1045999	0.47	0.22	0.35	-1.65	-1.56	-2.02	-1.63	-2.13	1.29	1.47	0.15	0.01	-0.0216667	-0.816667	0.795
YLR461W_ORF	|| PAU4 || Member of the seripauperin multigene family encoded mainly in subtelomeric regions; active during alcoholic fermentation, regulated by anaerobiosis, negatively regulated by oxygen, repressed by heme || molecular_function || cellular_component || YLR461W_ORF || response to stress || || YLR461W || 1045019	-0.68	-0.95	-0.86	-0.74	3.09	3.7	1.37	2.11	NA	-0.97	-0.45	-0.03	0.838	0.233333	0.604667
YHR050W-A_ONO_ORF	|| || Protein of unknown function; identified by expression profiling and mass spectrometry || molecular_function || cellular_component || YHR050W-A_ONO_ORF || biological_process || || YHR050W-A || 1048180	-1.17	-1.29	-1.28	-1.08	3.4	4.09	0.35	2.66	NA	-1.9	-0.8	-0.23	0.626	-0.0633333	0.689333
YEL046C_ORF	|| GLY1 || Threonine aldolase, catalyzes the cleavage of L-allo-threonine and L-threonine to glycine; involved in glycine biosynthesis || lyase activity || cytosol || YEL046C_ORF || threonine catabolic process || || YEL046C || 1045041	1.26	1.33	0.91	-0.22	-0.9	-1.04	-1.73	NA	1.92	2.22	0.83	0.56	0.798333	0.07	0.728333
YPL179W_ORF	|| PPQ1 || Putative protein serine/threonine phosphatase; null mutation enhances efficiency of translational suppressors || hydrolase activity || cytoplasm || YPL179W_ORF || protein dephosphorylation || || YPL179W || 1045131	0.56	0.59	0.28	-0.75	-0.29	-0.86	-1.96	NA	1.29	1.38	0.24	0.08	0.445	-0.422	0.867
YJL178C_ORF	|| ATG27 || Type I membrane protein involved in autophagy and the cytoplasm-to-vacuole targeting (Cvt) pathway; may be involved in membrane delivery to the phagophore assembly site || phosphatidylinositol-3-phosphate binding || cytoplasmic vesicle || YJL178C_ORF || transport || || YJL178C || 1046636	0.21	0.43	-0.47	-0.09	0.6	0.86	-0.74	NA	NA	0.76	0.29	0.18	0.572	-0.166	0.738
YLR342W_ORF	|| FKS1 || Catalytic subunit of 1,3-beta-D-glucan synthase, functionally redundant with alternate catalytic subunit Gsc2p; binds to regulatory subunit Rho1p; involved in cell wall synthesis and maintenance; localizes to sites of cell wall remodeling || 1,3-beta-glucan synthase activity || membrane fraction || YLR342W_ORF || 1,3-beta-glucan biosynthetic process || || YLR342W || 1042944	-0.7	-1.03	-0.76	-1.88	-2.05	-2.31	-3.41	-2.82	1.09	0.89	-0.18	-0.35	-0.685	-1.56667	0.881667
YGR269W_ORF	|| || Dubious open reading frame unlikely to encode a protein, based on available experimental and comparative sequence data; partially overlaps the uncharacterized ORF HUA1/YGR268C || || || YGR269W_ORF || || || YGR269W || 1042326	-0.8	-0.86	-1.04	-1.69	3.58	4.36	2.19	3.21	NA	-3.33	-2.11	-1.12	0.59	-0.0933333	0.683333
YBL051C_ORF	|| PIN4 || Protein involved in G2/M phase progression and response to DNA damage, interacts with Rad53p; contains an RNA recognition motif, a nuclear localization signal, and several SQ/TQ cluster domains; hyperphosphorylated in response to DNA damage || RNA binding || cytoplasm || YBL051C_ORF || DNA damage checkpoint || || YBL051C || 1047975	0.06	0.12	0.11	-1.68	-0.33	-0.15	-1.11	-0.98	0.52	1.12	0.35	-0.16	0.223333	-0.578333	0.801667
SNR41_SNORNA	|| SNR41 || C/D box small nucleolar RNA (snoRNA), guides 2'-O-methylation of small subunit (SSU) rRNA at positions A541 and G1126 || rRNA 2'-O-ribose methylation guide activity || nucleolus || SNR41_SNORNA || rRNA methylation || || snR41 || 1047865	0.28	0.02	-0.07	-1.13	1.15	0.98	-1.46	0.96	NA	-0.01	0.15	0.12	0.484	-0.238333	0.722333
YHR008C_ORF	|| SOD2 || Mitochondrial superoxide dismutase, protects cells against oxygen toxicity; phosphorylated || superoxide dismutase activity || mitochondrion || YHR008C_ORF || age-dependent response to reactive oxygen species involved in chronological cell aging || || YHR008C || 1042852	0.61	0.33	-0.12	-1.09	-0.4	-0.56	-1.1	-1.67	0.18	0.78	0.2	0.16	0.156667	-0.603333	0.76
YKL085W_ORF	|| MDH1 || Mitochondrial malate dehydrogenase, catalyzes interconversion of malate and oxaloacetate; involved in the tricarboxylic acid (TCA) cycle; phosphorylated || catalytic activity || mitochondrial matrix || YKL085W_ORF || chronological cell aging || || YKL085W || 1043704	0.51	0.87	-0.46	-0.49	-0.96	-1.05	-0.47	-1.67	1.16	1.43	0.4	0.37	0.326667	-0.386667	0.713333
IGR_CHR13:(COMPLEMENT(762445..762586))_14	|| || || || || IGR_CHR13:(COMPLEMENT(762445..762586))_14 || || YBOX_IGR1000110:NMR061C:NMR061C:chr13.fsa:(complement(762445..762586)):142:bp._14_0 || || 1048217	-0.22	-0.17	-0.75	-1.26	2.68	3.16	-0.06	2.95	NA	-0.38	0.56	0.56	1.014	0.333333	0.680667
YDL046W_ORF	|| NPC2 || Functional homolog of human NPC2/He1, which is a cholesterol-binding protein whose deficiency causes Niemann-Pick type C2 disease involving retention of cholesterol in lysosomes || molecular_function || fungal-type vacuole || YDL046W_ORF || vacuolar protein catabolic process || || YDL046W || 1045201	-0.11	-0.52	-0.52	-1.83	-1.81	-2.18	-3.01	NA	2	1.53	0.21	0.09	-0.181667	-1.012	0.830333
YKR105C_ORF	|| VBA5 || Putative transporter of the Major Facilitator Superfamily (MFS); proposed role as a basic amino acid permease based on phylogeny || transporter activity || vacuolar membrane || YKR105C_ORF || transport || || YKR105C || 1044395	-0.93	-1.1	-1.11	-0.55	4.19	5.65	0.93	5.23	NA	-2.46	-1.4	-0.76	1.07	0.39	0.68
YBR159W_ORF	|| IFA38 || Microsomal beta-keto-reductase; contains oleate response element (ORE) sequence in the promoter region; mutants exhibit reduced VLCFA synthesis, accumulate high levels of dihydrosphingosine, phytosphingosine and medium-chain ceramides || ketoreductase activity || endoplasmic reticulum || YBR159W_ORF || fatty acid elongation || || YBR159W || 1043347	-0.73	-1.02	-1.05	-2.17	-0.25	-0.2	-1.47	-1.12	0.44	0.68	0.08	-0.18	-0.18	-0.985	0.805
YGR249W_ORF	|| MGA1 || Protein similar to heat shock transcription factor; multicopy suppressor of pseudohyphal growth defects of ammonium permease mutants || sequence-specific DNA binding transcription factor activity || nucleus || YGR249W_ORF || filamentous growth || || YGR249W || 1045101	-0.13	-0.49	-0.06	-0.94	4.26	4.7	1.49	4.15	NA	-1.59	-0.43	-0.19	1.35	0.67	0.68
YAL003W_INT_1	|| EFB1 || Translation elongation factor 1 beta; stimulates nucleotide exchange to regenerate EF-1 alpha-GTP for the next elongation cycle; part of the EF-1 complex, which facilitates binding of aminoacyl-tRNA to the ribosomal A site || translation elongation factor activity || eukaryotic translation elongation factor 1 complex || YAL003W_INT_1 || translational elongation || || YAL003W || 1040300	-1.29	-0.7	-0.59	-0.31	2.38	2.15	-0.83	1.77	NA	-0.05	-0.44	-0.23	0.498	-0.105	0.603
YER165W_ORF	|| PAB1 || Poly(A) binding protein, part of the 3'-end RNA-processing complex, mediates interactions between the 5' cap structure and the 3' mRNA poly(A) tail, involved in control of poly(A) tail length, interacts with translation factor eIF-4G || poly(A) RNA binding || cytoplasm || YER165W_ORF || regulation of nuclear-transcribed mRNA poly(A) tail shortening || || YER165W || 1042234	0.72	0.92	-0.11	1.01	-0.31	-0.35	-1.42	-0.81	1.2	1.03	0.26	0.18	0.535	-0.148333	0.683333
YMR121C_ORF	|| RPL15B || Protein component of the large (60S) ribosomal subunit, nearly identical to Rpl15Ap and has similarity to rat L15 ribosomal protein; binds to 5.8 S rRNA || structural constituent of ribosome || ribonucleoprotein complex || YMR121C_ORF || translation || || YMR121C || 1045617	0.98	0.5	0.48	-0.21	-2.35	-2.94	-2.65	-2.64	2.68	1.52	0.49	0.28	0.065	-0.708333	0.773333
YPR174C_ORF	|| || Protein of unknown function; green fluorescent protein (GFP)-fusion protein localizes to the nuclear periphery; potential Cdc28p substrate || molecular_function || nuclear envelope || YPR174C_ORF || biological_process || || YPR174C || 1044754	-0.26	-0.7	0.1	-2.36	2.51	2.23	0.43	0.05	-1.51	-0.3	-0.12	-0.2	0.328333	-0.35	0.678333
YML100W-A_ONO_ORF	|| || Putative protein of unknown function; identified by gene-trapping, microarray-based expression analysis, and genome-wide homology searching || molecular_function || cellular_component || YML100W-A_ONO_ORF || biological_process || || YML100W-A || 1043054	-0.09	-0.32	0.1	-0.8	0.91	1.32	0.32	-1.01	NA	0.2	-0.06	-0.01	0.404	-0.243333	0.647333
YLL024C_ORF	|| SSA2 || ATP binding protein involved in protein folding and vacuolar import of proteins; member of heat shock protein 70 (HSP70) family; associated with the chaperonin-containing T-complex; present in the cytoplasm, vacuolar membrane and cell wall || nucleotide binding || extracellular region || YLL024C_ORF || protein folding || || YLL024C || 1047116	1.86	2.48	0.86	1.84	-1.52	-1.69	-0.57	-2.45	1.96	2.45	1.11	0.92	0.923333	0.285	0.638333
YLR151C_ORF	|| PCD1 || Peroxisomal nudix pyrophosphatase with specificity for coenzyme A and CoA derivatives, may function to remove potentially toxic oxidized CoA disulfide from peroxisomes to maintain the capacity for beta-oxidation of fatty acids || pyrophosphatase activity || peroxisome || YLR151C_ORF || biological_process || || YLR151C || 1044629	0.54	0.67	0.36	0	2.56	2.92	1.92	NA	NA	-0.22	0.37	0.44	1.294	0.618	0.676
YGR049W_ORF	|| SCM4 || Potential regulatory effector of CDC4 function, suppresses a temperature-sensitive allele of CDC4, tripartite protein structure in which a charged region separates two uncharged domains, not essential for mitosis or meiosis || molecular_function || mitochondrial outer membrane || YGR049W_ORF || cell cycle || || YGR049W || 1044868	0.39	0.21	0	-1.27	1.64	1.66	0.44	1.83	NA	0.45	0.14	0.04	0.87	0.196667	0.673333
YIL133C_OCH__ORF	|| RPL16A || N-terminally acetylated protein component of the large (60S) ribosomal subunit, binds to 5.8 S rRNA; has similarity to Rpl16Bp, E. coli L13 and rat L13a ribosomal proteins; transcriptionally regulated by Rap1p || RNA binding || cytosolic large ribosomal subunit || YIL133C_OCH__ORF || translation || || YIL133C || 1045282	1.28	1.71	0.8	0.33	-0.98	-2.08	0.13	-1.99	2.37	2.02	0.63	0.44	0.72	0.0566667	0.663333
SNR69_SNORNA	|| SNR69 || C/D box small nucleolar RNA (snoRNA), guides 2'-O-methylation of large subunit (LSU) rRNA at position C2948 || rRNA 2'-O-ribose methylation guide activity || nucleolus || SNR69_SNORNA || rRNA methylation || || snR69 || 1041635	-1.2	-1.16	-1.18	-1.02	3.47	3.05	0.49	2.26	NA	-0.81	-0.49	-0.07	0.67	-0.00166667	0.671667
RPR1_NCR	|| RPR1 || RNA component of nuclear RNase P, which cleaves tRNA precursors to generate mature 5' ends; may be responsible for recognition of substrate tRNAs || ribonuclease P activity || nucleolar ribonuclease P complex || RPR1_NCR || intronic box C/D snoRNA processing || || RPR1 || 1041625	-0.51	-0.83	-0.67	-1.56	-0.95	-0.94	-1.71	NA	1.86	1.75	0.53	0.51	0.0633333	-0.58	0.643333
TH(GUG)E1_TRNA	|| || tRNA-His || triplet codon-amino acid adaptor activity || cytosol || TH(GUG)E1_TRNA || translational elongation || || tH(GUG)E1 || 1045858	-1.7	-1.51	-1.22	-1.1	3.99	3.25	0.64	2.89	NA	-1.53	-1.06	-0.58	0.5	-0.0716667	0.571667
YNL024C-A_ONO_ORF	|| KSH1 || Essential protein suggested to function early in the secretory pathway; inviability is suppressed by overexpression of Golgi protein Tvp23p; ortholog of human Kish || molecular_function || extracellular region || YNL024C-A_ONO_ORF || biological_process || || YNL024C-A || 1047153	0.06	0.06	-0.2	-1.48	-1.08	-1.14	-2.69	-1.06	0.83	0.76	0.24	-0.03	-0.085	-0.87	0.785
YIR013C_ORF	|| GAT4 || Protein containing GATA family zinc finger motifs || zinc ion binding || nucleus || YIR013C_ORF || transcription || || YIR013C || 1040428	-0.66	-0.97	-0.83	-1.21	2.24	1.87	-1.01	1.76	NA	-1.24	-0.78	-0.46	0.248	-0.421667	0.669667
TP(AGG)C_TRNA	|| SUF2 || tRNA-Pro || triplet codon-amino acid adaptor activity || cytosol || TP(AGG)C_TRNA || translational elongation || || tP(AGG)C || 1042452	-1.49	-1.36	-0.98	-0.93	2.89	1.96	-0.99	1.28	NA	-0.72	-0.53	-0.33	0.256	-0.413333	0.669333
YDR033W_TIL_6_228__ORF	|| MRH1 || Protein that localizes primarily to the plasma membrane, also found at the nuclear envelope; the authentic, non-tagged protein is detected in mitochondria in a phosphorylated state; has similarity to Hsp30p and Yro2p || ion channel activity || mitochondrion || YDR033W_TIL_6_228__ORF || ion transport || || YDR033W || 1041555	0.17	-0.28	-0.32	-2.26	-1.81	-2.07	-1.93	-2.21	1.41	1.43	0.55	0.32	-0.191667	-0.975	0.783333
YLR108C_ORF	|| || Protein of unknown function; green fluorescent protein (GFP)-fusion protein localizes to the nucleus; YLR108C is not an esssential gene || molecular_function || nucleus || YLR108C_ORF || biological_process || || YLR108C || 1045651	-0.22	-0.06	0.42	0.33	3.54	4.37	2.09	1.31	NA	-0.8	-0.12	0.48	1.366	0.751667	0.614333
YNR055C_ORF	|| HOL1 || Putative transporter in the major facilitator superfamily (DHA1 family) of multidrug resistance transporters; mutations in membrane-spanning domains permit cation and histidinol uptake || inorganic cation transmembrane transporter activity || mitochondrion || YNR055C_ORF || transport || || YNR055C || 1044354	-0.43	-0.59	-0.4	-2.19	-1.7	-1.95	-2.44	-2.54	1.24	1.07	0.17	0.1	-0.393333	-1.21667	0.823333
YAL005C_ORF	|| SSA1 || ATPase involved in protein folding and nuclear localization signal (NLS)-directed nuclear transport; member of heat shock protein 70 (HSP70) family; forms a chaperone complex with Ydj1p; localized to the nucleus, cytoplasm, and cell wall || unfolded protein binding || nucleus || YAL005C_ORF || protein refolding || || YAL005C || 1043652	2	2.66	1.32	2.01	-1.34	-1.6	-0.54	-2.44	1.92	2.55	1.16	1.08	1.03167	0.431667	0.6
YDL095W_ORF	|| PMT1 || Protein O-mannosyltransferase, transfers mannose residues from dolichyl phosphate-D-mannose to protein serine/threonine residues; one of seven related proteins involved in O-glycosylation which is essential for cell wall rigidity || transferase activity, transferring glycosyl groups || membrane || YDL095W_ORF || protein O-linked glycosylation || || YDL095W || 1046458	0.06	-0.09	-0.28	-1.72	-0.13	-0.29	-0.92	-0.37	0.57	1.25	0.2	0.19	0.228333	-0.483333	0.711667
YELCDELTA4_LTR	|| || || || || YELCDELTA4_LTR || || || || 1047953	1.25	2.6	-0.38	0.62	-1.94	-2.61	-1.07	-1.83	2.43	0.71	0.63	0.44	0.406667	-0.265	0.671667
YIL046W-A_ONO_ORF	|| || Putative protein of unknown function; identified by expression profiling and mass spectrometry || molecular_function || membrane || YIL046W-A_ONO_ORF || biological_process || || YIL046W-A || 1043098	-0.81	-0.92	-1.22	-0.97	1.3	1.18	-0.34	NA	NA	-0.71	-0.42	-0.31	0.008	-0.652	0.66
YLR048W_ORF	|| RPS0B || Protein component of the small (40S) ribosomal subunit, nearly identical to Rps0Ap; required for maturation of 18S rRNA along with Rps0Ap; deletion of either RPS0 gene reduces growth rate, deletion of both genes is lethal || structural constituent of ribosome || intracellular || YLR048W_ORF || ribosomal small subunit assembly || || YLR048W || 1042595	1.03	1.09	0.44	-0.13	-0.67	-0.89	-0.2	-1.35	0.98	1.72	0.41	0.23	0.543333	-0.1	0.643333
YGL058W_ORF	|| RAD6 || Ubiquitin-conjugating enzyme (E2), involved in postreplication repair (as a heterodimer with Rad18p), DSBR and checkpoint control (as a heterodimer with Bre1p), ubiquitin-mediated N-end rule protein degradation (as a heterodimer with Ubr1p || ubiquitin-protein ligase activity || nucleus || YGL058W_ORF || post-translational protein modification || || YGL058W || 1044606	1.18	1.14	0.61	-0.52	0.84	1.3	0.29	NA	NA	0.58	0.59	0.42	1.008	0.278	0.73
TE(CUC)D_TRNA	|| || tRNA-Glu || triplet codon-amino acid adaptor activity || cytosol || TE(CUC)D_TRNA || translational elongation || || tE(CUC)D || 1044731	-1.82	-1.7	-1.16	-0.87	4.05	3.84	0.65	3.21	NA	-2.11	-1.5	-1.13	0.452	-0.133333	0.585333
YCR063W_ORF	|| BUD31 || Component of the SF3b subcomplex of the U2 snRNP; diploid mutants display a random budding pattern instead of the wild-type bipolar pattern || molecular_function || spliceosomal complex || YCR063W_ORF || RNA splicing || || YCR063W || 1042961	0.37	0.42	0.19	-0.72	3.42	3.02	1.67	2.77	NA	-1.2	-0.33	-0.03	1.206	0.591667	0.614333
YBR286W_ORF	|| APE3 || Vacuolar aminopeptidase Y, processed to mature form by Prb1p || aminopeptidase activity || fungal-type vacuole || YBR286W_ORF || vacuolar protein catabolic process || || YBR286W || 1044813	-0.59	-0.31	-0.51	-1.55	-1.31	-0.93	-1.97	-1.89	0.91	1.04	0.14	-0.08	-0.198333	-0.976667	0.778333
IGX_YD_205982C	|| || || || || IGX_YD_205982C || || YBOX_IGX1000047:IGX_77_17:IGX_YD_205982C:[chromosome=IV]:(complement(205907..206007)) || || 1040521	0.48	-0.03	0.32	-2.78	-0.23	-0.22	-0.35	-0.04	NA	1.21	-0.21	0.25	0.242	-0.468333	0.710333
YNL112W_INT_1	|| DBP2 || Essential ATP-dependent RNA helicase of the DEAD-box protein family, involved in nonsense-mediated mRNA decay and rRNA processing || purine NTP-dependent helicase activity || cytoplasm || YNL112W_INT_1 || ribosome biogenesis || || YNL112W || 1046647	-1.38	-1.39	-1.44	-1.64	1.57	1.94	-0.39	1.48	NA	0.09	-0.38	-0.25	0.166	-0.436667	0.602667
YMR304C-A_ORF	|| || Dubious open reading frame unlikely to encode a protein, based on available experimental and comparative sequence data; partially overlaps the verified gene SCW10 || || || YMR304C-A_ORF || || || YMR304C-A || 1039325	-1.47	-1.69	-1.53	-1.63	3.08	3.05	-0.45	1.3	-2.2	-0.54	-0.27	-0.47	0.0383333	-0.508333	0.546667
YJL138C_ORF	|| TIF2 || Translation initiation factor eIF4A, identical to Tif1p; DEA(D/H)-box RNA helicase that couples ATPase activity to RNA binding and unwinding; forms a dumbbell structure of two compact domains connected by a linker; interacts with eIF4G || helicase activity || cytoplasm || YJL138C_ORF || regulation of translation || || YJL138C || 1047106	0.77	1.51	0.09	0.77	-1.62	-1.92	-1.85	-2.25	1.23	1.54	0.39	0.06	0.251667	-0.465	0.716667
YOR072W-B_ONO_ORF	|| || Putative protein of unknown function; identified by expression profiling and mass spectrometry || molecular_function || cellular_component || YOR072W-B_ONO_ORF || biological_process || || YOR072W-B || 1041992	-2.16	-1.58	-1.4	-0.61	4.97	5.09	0.03	6.38	NA	-3.4	-2.88	-1.93	0.584	-0.0683333	0.652333
YDR458C_ORF	|| HEH2 || Inner nuclear membrane (INM) protein; contains helix-extension-helix (HEH) motif, nuclear localization signal sequence; targeting to the INM requires the Srp1p-Kap95p karyopherins and the Ran cycle || molecular_function || nuclear envelope || YDR458C_ORF || biological_process || || YDR458C || 1047050	1.05	1.72	-0.15	1.67	1.39	2.26	NA	NA	NA	-0.42	0.42	0.23	1.2	0.5425	0.6575
YPR063C_ORF	|| || ER-localized protein of unknown function || molecular_function || integral to membrane || YPR063C_ORF || biological_process || || YPR063C || 1046374	0.67	0.37	0.73	-1.4	-1.19	-1.3	-0.56	-1.08	1.54	2.27	0.07	-0.05	0.393333	-0.381667	0.775
YDR343C_ORF	|| HXT6 || High-affinity glucose transporter of the major facilitator superfamily, nearly identical to Hxt7p, expressed at high basal levels relative to other HXTs, repression of expression by high glucose requires SNF3 || glucose transmembrane transporter activity || plasma membrane || YDR343C_ORF || regulation of transport || || YDR343C || 1044305	0.26	0.13	-1.04	-2.31	-0.84	-1.11	-1.79	0.15	0.74	2.16	1.09	1	0.223333	-0.483333	0.706667
YHR143W_TIL_5_178__ORF	|| DSE2 || Daughter cell-specific secreted protein with similarity to glucanases, degrades cell wall from the daughter side causing daughter to separate from mother; expression is repressed by cAMP || glucosidase activity || extracellular region || YHR143W_TIL_5_178__ORF || cytokinesis, completion of separation || || YHR143W || 1044948	0.37	0.36	0.04	-2.13	-0.37	-0.32	-0.42	0.18	1.32	1.72	0.71	0.51	0.513333	-0.185	0.698333
YOR187W_TIL_901_1200_182_ORF	|| TUF1 || Mitochondrial translation elongation factor Tu; comprises both GTPase and guanine nucleotide exchange factor activities, while these activities are found in separate proteins in S. pombe and humans || GTP binding || mitochondrial matrix || YOR187W_TIL_901_1200_182_ORF || mitochondrial translation || || YOR187W || 1040833	-0.08	-0.22	-1.01	-0.63	-0.85	-1.3	-1.89	NA	1.4	1.71	0.27	0.13	0.11	-0.626	0.736
YEL024W_ORF	|| RIP1 || Ubiquinol-cytochrome-c reductase, a Rieske iron-sulfur protein of the mitochondrial cytochrome bc1 complex; transfers electrons from ubiquinol to cytochrome c1 during respiration || ubiquinol-cytochrome-c reductase activity || respiratory chain || YEL024W_ORF || mitochondrial electron transport, ubiquinol to cytochrome c || || YEL024W || 1047211	0.92	0.9	0.15	-0.97	-1.12	-1.08	-0.46	NA	1.43	2.26	0.51	0.28	0.551667	-0.098	0.649667
YMR274C_ORF	|| RCE1 || Type II CAAX prenyl protease involved in the proteolysis and maturation of Ras and the a-factor mating pheromone || metalloendopeptidase activity || integral to endoplasmic reticulum membrane || YMR274C_ORF || response to pheromone || || YMR274C || 1039447	-0.1	-0.35	-0.4	-0.86	-0.44	-0.44	-1.8	-2.83	NA	0.51	0.21	0	-0.164	-0.946667	0.782667
YOL107W_ORF	|| || Putative protein of unknown function; green fluorescent protein (GFP)-fusion protein localizes to the cytoplasm and colocalizes in a punctate pattern with the early golgi/COPI vesicles; YOL107W is not an essential protein || molecular_function || Golgi apparatus || YOL107W_ORF || biological_process || || YOL107W || 1039485	-0.74	-1.26	-0.96	-2.21	0.47	0.6	-2.12	0.67	NA	0.26	0	-0.07	-0.134	-0.781667	0.647667
YOL020W_ORF	|| TAT2 || High affinity tryptophan and tyrosine permease, overexpression confers FK506 and FTY720 resistance || aromatic amino acid transmembrane transporter activity || plasma membrane || YOL020W_ORF || organic acid transport || || YOL020W || 1042351	-0.36	-0.47	-0.4	-1.92	-0.48	-0.25	-0.69	-0.84	1.1	1.12	0.02	0.01	0.11	-0.636667	0.746667
YDL198C_ORF	|| GGC1 || Mitochondrial GTP/GDP transporter, essential for mitochondrial genome maintenance; has a role in mitochondrial iron transport; member of the mitochondrial carrier family || binding || integral to membrane || YDL198C_ORF || transmembrane transport || || YDL198C || 1048179	0.3	0.33	0.04	-1.13	0.43	0.92	0.08	0.47	1.11	1.16	0.5	0.36	0.708333	0.0533333	0.655
YLR042C_ORF	|| || Protein of unknown function; localizes to the cytoplasm; YLL042C is not an essential gene || molecular_function || anchored to membrane || YLR042C_ORF || biological_process || || YLR042C || 1047425	-0.23	-0.3	-0.29	-1.16	1.97	2.78	0.61	1.85	NA	0	0.19	-0.01	0.844	0.198333	0.645667
YHR136C_ORF	|| SPL2 || Protein with similarity to cyclin-dependent kinase inhibitors; downregulates low-affinity phosphate transport during phosphate limitation; overproduction suppresses a plc1 null mutation; GFP-fusion protein localizes to the cytoplasm || enzyme inhibitor activity || cytoplasm || YHR136C_ORF || response to temperature stimulus || || YHR136C || 1042359	-0.47	-0.1	0.71	0.53	1.81	0.75	-0.14	-2.57	0.57	0	-0.02	0.07	0.426667	-0.236667	0.663333
YGL031C_OCH__ORF	|| RPL24A || Ribosomal protein L30 of the large (60S) ribosomal subunit, nearly identical to Rpl24Bp and has similarity to rat L24 ribosomal protein; not essential for translation but may be required for normal translation rate || structural constituent of ribosome || intracellular || YGL031C_OCH__ORF || translation || || YGL031C || 1042013	1.13	1.05	0.81	-0.14	-1.98	-2.52	-1.9	-2.64	1.5	1.59	0.25	0.05	0.128333	-0.595	0.723333
YJL026W_ORF	|| RNR2 || Ribonucleotide-diphosphate reductase (RNR), small subunit; the RNR complex catalyzes the rate-limiting step in dNTP synthesis and is regulated by DNA replication and DNA damage checkpoint pathways via localization of the small subunits || ribonucleoside-diphosphate reductase activity || nucleus || YJL026W_ORF || DNA replication || || YJL026W || 1040230	0.12	0.02	0.1	-1.79	-1.96	-1.87	-2.5	-2.32	0.91	1.09	0.21	-0.01	-0.281667	-1.05167	0.77
YDR385W_OCH_US100_ORF	|| EFT2 || Elongation factor 2 (EF-2), also encoded by EFT1; catalyzes ribosomal translocation during protein synthesis; contains diphthamide, the unique posttranslationally modified histidine residue specifically ADP-ribosylated by diphtheria toxin || translation elongation factor activity || cytoplasm || YDR385W_OCH_US100_ORF || regulation of translation || || YDR385W || 1047286	-1.59	-1.52	-1.75	-1.21	1.01	0.63	-1.2	NA	NA	-0.76	-0.65	-0.64	-0.446	-1.09	0.644
YDR084C_ORF	|| TVP23 || Integral membrane protein localized to late Golgi vesicles along with the v-SNARE Tlg2p; green fluorescent protein (GFP)-fusion protein localizes to the cytoplasm in a punctate pattern || molecular_function || Golgi apparatus || YDR084C_ORF || vesicle-mediated transport || || YDR084C || 1040698	-0.32	-0.34	-0.9	-1.79	-0.92	-0.69	-0.74	NA	1.32	1.16	0.09	-0.06	0.035	-0.68	0.715
YGL007C-A_ONO_ORF	|| || Putative protein of unknown function, identified by gene-trapping, microarray-based expression analysis, and genome-wide homology searching; deletion exhibits slow-growth phenotype; computationally predicted to have a role in cell budding || molecular_function || cellular_component || YGL007C-A_ONO_ORF || biological_process || || YGL007C-A || 1047744	-1.3	-1.15	-1.38	0.07	2.72	2.4	-0.95	1.84	NA	-1.4	-0.72	-0.55	0.254	-0.281667	0.535667
YMR116C_JXN_EI_1_ORF	|| ASC1 || G-protein beta subunit and guanine nucleotide dissociation inhibitor for Gpa2p; ortholog of RACK1 that inhibits translation; core component of the small (40S) ribosomal subunit; represses Gcn4p in the absence of amino acid starvation || GDP-dissociation inhibitor activity || cytoplasm || YMR116C_JXN_EI_1_ORF || peptidyl-amino acid modification || || YMR116C || 1041697	0.78	0.79	0.66	0.16	-1.4	-1.83	-1.51	-2.08	1.57	1.58	0.32	-0.13	0.248333	-0.43	0.678333
YDR342C_ORF	|| HXT7 || High-affinity glucose transporter of the major facilitator superfamily, nearly identical to Hxt6p, expressed at high basal levels relative to other HXTs, expression repressed by high glucose levels || glucose transmembrane transporter activity || plasma membrane || YDR342C_ORF || transmembrane transport || || YDR342C || 1045435	0.27	0.11	-0.71	-2.27	-0.8	-1.12	-1.89	0.08	0.88	2.09	1.11	1.06	0.238333	-0.436667	0.675
IGR_CHR02:(COMPLEMENT(554857..555007))_13	|| || || || || IGR_CHR02:(COMPLEMENT(554857..555007))_13 || || YBOX_IGR1000012:NBR032C:NBR032C:chr02.fsa:(complement(554857..555007)):151:bp._13_0 || || 1040372	-0.31	-0.66	-0.33	-1.97	2.87	2.69	0.58	2.97	NA	-1.12	-0.46	-0.46	0.694	0.055	0.639
YHR211W_ORF	|| FLO5 || Lectin-like cell wall protein (flocculin) involved in flocculation, binds to mannose chains on the surface of other cells, confers floc-forming ability that is chymotrypsin resistant but heat labile; similar to Flo1p || mannose binding || fungal-type cell wall || YHR211W_ORF || flocculation via cell wall protein-carbohydrate interaction || || YHR211W || 1040737	0.24	-0.04	0.1	-1.04	0.38	0.56	-0.62	NA	NA	0.32	-0.04	-0.25	0.292	-0.37	0.662
YGR280C_TIL_4_200__ORF	|| PXR1 || Essential protein involved in rRNA and snoRNA maturation; competes with TLC1 RNA for binding to Est2p, suggesting a role in negative regulation of telomerase; human homolog inhibits telomerase; contains a G-patch RNA interacting domain || telomerase inhibitor activity || nucleolus || YGR280C_TIL_4_200__ORF || negative regulation of telomere maintenance via telomerase || || YGR280C || 1…	1.99	1.88	1.43	0.74	3.5	4.45	1.81	4.66	NA	-0.79	0.14	0.63	2.206	1.56833	0.637667
TI(UAU)D_TRNA	|| || tRNA-Ile || triplet codon-amino acid adaptor activity || cytosol || TI(UAU)D_TRNA || translational elongation || || tI(UAU)D || 1041850	-2.07	-2.15	-1.56	-1.74	4.13	3.69	0.76	3.38	NA	-1.05	-0.88	-0.72	0.51	-0.126667	0.636667
IGR_CHR04:(542285..542432)_61	|| || || || || IGR_CHR04:(542285..542432)_61 || || YBOX_IGR1000028:NDR012W:NDR012W:chr04.fsa:(542285..542432):148:bp._61_0 || || 1047406	-0.9	-1.14	-0.92	-1.85	3.47	3.39	1.3	2.87	NA	-1.07	-0.34	-0.38	0.75	0.113333	0.636667
YGL149W_ORF	|| || Dubious open reading frame unlikely to encode a protein, based on available experimental and comparative sequence data; partially overlaps the verified ORF INO80/YGL150C. || || || YGL149W_ORF || || || YGL149W || 1043938	-1.22	-1.33	-1.08	-1.2	0.9	1.22	-1.54	NA	NA	-1.08	-0.42	-0.45	-0.302	-0.938	0.636
YHL016C_ORF	|| DUR3 || Plasma membrane transporter for both urea and polyamines, expression is highly sensitive to nitrogen catabolite repression and induced by allophanate, the last intermediate of the allantoin degradative pathway || spermidine transmembrane transporter activity || membrane || YHL016C_ORF || putrescine transport || || YHL016C || 1043574	-0.53	-0.51	-0.9	-1.38	2.2	2.96	0.96	2.7	NA	-0.44	-0.17	-0.15	0.736	0.176667	0.559333
YLR142W_ORF	|| PUT1 || Proline oxidase, nuclear-encoded mitochondrial protein involved in utilization of proline as sole nitrogen source; PUT1 transcription is induced by Put3p in the presence of proline and the absence of a preferred nitrogen source || proline dehydrogenase activity || mitochondrion || YLR142W_ORF || proline catabolic process to glutamate || || YLR142W || 1039772	-0.16	-0.25	-0.11	0.14	2.98	3.11	1.78	1.04	NA	-0.56	-0.2	0.21	1.024	0.476667	0.547333
YCR012W_ORF	|| PGK1 || 3-phosphoglycerate kinase, catalyzes transfer of high-energy phosphoryl groups from the acyl phosphate of 1,3-bisphosphoglycerate to ADP to produce ATP; key enzyme in glycolysis and gluconeogenesis || RNA polymerase II transcription factor activity || mitochondrion || YCR012W_ORF || glycolysis || || YCR012W || 1043643	0.79	0.57	0.31	-1.18	-1.37	-1.87	-2.45	-1.67	1.24	1.39	0.63	0.95	0.125	-0.568333	0.693333
YBR135W_ORF	|| CKS1 || Cyclin-dependent protein kinase regulatory subunit and adaptor; modulates proteolysis of M-phase targets through interactions with the proteasome; role in transcriptional regulation, recruiting proteasomal subunits to target gene promoters || cyclin-dependent protein kinase regulator activity || nucleus || YBR135W_ORF || cell cycle || || YBR135W || 1043415	0.35	0.28	0.32	-0.86	0.48	0.86	0.05	-0.27	0.54	0.98	0.19	0.16	0.581667	-0.0683333	0.65
YDR062W_ORF	|| LCB2 || Component of serine palmitoyltransferase, responsible along with Lcb1p for the first committed step in sphingolipid synthesis, which is the condensation of serine with palmitoyl-CoA to form 3-ketosphinganine || serine C-palmitoyltransferase activity || membrane || YDR062W_ORF || biosynthetic process || || YDR062W || 1043712	0.47	0.63	-0.28	-0.67	0.82	1	0.18	0.28	0.13	1.33	0.47	0.44	0.73	0.07	0.66
YBR012C_ORF	|| || Dubious open reading frame, unlikely to encode a functional protein; expression induced by iron-regulated transcriptional activator Aft2p || || || YBR012C_ORF || || || YBR012C || 1046397	-0.34	-0.4	-0.56	0.02	2.09	2.68	0.02	0.65	NA	-0.38	0.23	0.22	0.73	0.0966667	0.633333
YNL197C_ORF	|| WHI3 || RNA binding protein that sequesters CLN3 mRNA in cytoplasmic foci; cytoplasmic retention factor for Cdc28p and associated cyclins; regulates cell fate and dose-dependently regulates the critical cell size required for passage through Start || RNA binding || cytoplasm || YNL197C_ORF || cell cycle || || YNL197C || 1047290	0.75	0.45	0.76	-0.29	1.7	1.86	0.19	0.85	NA	0.28	0.28	0.33	1.008	0.353333	0.654667
TQ(CUG)M_TRNA	|| CDC65 || tRNA-Gln; glutamine tRNA with anticodon CUG || triplet codon-amino acid adaptor activity || mitochondrion || TQ(CUG)M_TRNA || mitochondrial translational elongation || || tQ(CUG)M || 1047375	-2.06	-1.9	-1.91	-1.3	4.38	3.76	1.32	3.66	NA	-1.48	-1	-0.42	0.54	0.0583333	0.481667
YLR087C_TIL_7501_7800_219_ORF	|| CSF1 || Protein required for fermentation at low temperature; the authentic, non-tagged protein is detected in highly purified mitochondria in high-throughput studies || molecular_function || mitochondrion || YLR087C_TIL_7501_7800_219_ORF || fermentation || || YLR087C || 1046989	1.03	1.69	0.93	-0.17	4.13	4.95	2.3	5.36	NA	-1.12	0.14	0.47	2.136	1.505	0.631
YNL135C_ORF	|| FPR1 || Peptidyl-prolyl cis-trans isomerase (PPIase), binds to the drugs FK506 and rapamycin; also binds to the nonhistone chromatin binding protein Hmo1p and may regulate its assembly or function || peptidyl-prolyl cis-trans isomerase activity || mitochondrion || YNL135C_ORF || protein folding || || YNL135C || 1046808	1.01	0.73	0.33	-0.31	-2.44	-3.04	-2.57	-2.52	1.37	1.93	0.33	0.11	-0.0733333	-0.771667	0.698333
YGR148C_OCH__ORF	|| RPL24B || Ribosomal protein L30 of the large (60S) ribosomal subunit, nearly identical to Rpl24Ap and has similarity to rat L24 ribosomal protein; not essential for translation but may be required for normal translation rate || structural constituent of ribosome || intracellular || YGR148C_OCH__ORF || translation || || YGR148C || 1042431	1.47	1.58	1.29	0.23	-1.36	-1.89	-0.97	-2.09	1.5	1.92	0.57	0.37	0.536667	-0.1	0.636667
IGR_CHR11:(COMPLEMENT(136273..136456))_33	|| || || || || IGR_CHR11:(COMPLEMENT(136273..136456))_33 || || YBOX_IGR1000086:NKL033C:NKL033C:chr11.fsa:(complement(136273..136456)):184:bp._33_0 || || 1044115	-0.67	-0.7	-0.71	-1.08	0.6	0.96	NA	NA	NA	0.08	-0.26	-0.25	0.054	-0.575	0.629
YHR068W_ORF	|| DYS1 || Deoxyhypusine synthase, catalyzes formation of deoxyhypusine, the first step in hypusine biosynthesis; triggers posttranslational hypusination of translation elongation factor eIF-5A and regulates its intracellular levels; tetrameric || transferase activity || cytoplasm || YHR068W_ORF || spermidine catabolic process to deoxyhypusine, using deoxyhypusine synthase || || YHR068W || 1045992	0.36	0.37	-0.15	-0.88	-0.87	-0.6	-0.7	-1.07	0.81	1.28	0.09	-0.09	0.225	-0.466667	0.691667
YKL164C_ORF	|| PIR1 || O-glycosylated protein required for cell wall stability; attached to the cell wall via beta-1,3-glucan; mediates mitochondrial translocation of Apn1p; expression regulated by the cell integrity pathway and by Swi5p during the cell cycle || structural constituent of cell wall || cell wall || YKL164C_ORF || translational elongation || || YKL164C || 1042025	0.66	0.38	0.68	-0.23	-1.7	-1.88	-1.41	-1.9	2.26	1.89	0.46	0.14	0.268333	-0.376667	0.645
YCR004C_ORF	|| YCP4 || Protein of unknown function, has sequence and structural similarity to flavodoxins; predicted to be palmitoylated; the authentic, non-tagged protein is detected in highly purified mitochondria in high-throughput studies || oxidoreductase activity || cytoplasm || YCR004C_ORF || biological_process || || YCR004C || 1043886	0.45	0.49	0.16	-1.54	-1.6	-1.5	-1.62	-1.09	1.4	1.38	0.3	0.05	0.103333	-0.623333	0.726667
YBR132C_ORF	|| AGP2 || High affinity polyamine permease, preferentially uses spermidine over putrescine; expression is down-regulated by osmotic stress; plasma membrane carnitine transporter, also functions as a low-affinity amino acid permease || carnitine transporter activity || membrane || YBR132C_ORF || transmembrane transport || || YBR132C || 1042311	-0.57	-0.51	-0.94	0.26	0.23	0.94	-1.4	0.18	NA	1.09	-0.34	-0.5	0.236	-0.456667	0.692667
YGR284C_ORF	|| ERV29 || Protein localized to COPII-coated vesicles, involved in vesicle formation and incorporation of specific secretory cargo || molecular_function || ER to Golgi transport vesicle || YGR284C_ORF || ER to Golgi vesicle-mediated transport || || YGR284C || 1041232	-0.25	-0.3	-0.96	-1.89	-1.81	-2.22	-2.87	NA	1.3	1.67	0.42	0.13	-0.268333	-1.034	0.765667
YKR059W_ORF	|| TIF1 || Translation initiation factor eIF4A, identical to Tif2p; DEA(D/H)-box RNA helicase that couples ATPase activity to RNA binding and unwinding; forms a dumbbell structure of two compact domains connected by a linker; interacts with eIF4G || ATP-dependent RNA helicase activity || eukaryotic translation initiation factor 4F complex || YKR059W_ORF || translational initiation || || YKR059W |…	1.03	1.41	0.41	0.65	-1.71	-1.95	-1.78	-2.2	1.28	1.53	0.33	0.1	0.265	-0.415	0.68
TI(UAU)D_INT_1	|| || tRNA-Ile || triplet codon-amino acid adaptor activity || cytosol || TI(UAU)D_INT_1 || translational elongation || || tI(UAU)D || 1039494	-2.14	-2.18	-1.73	-1.66	3.59	2.94	0.12	2.77	NA	-0.69	-0.72	-0.67	0.304	-0.315	0.619
YOR323C_AAA_30_NCR	|| PRO2 || Gamma-glutamyl phosphate reductase, catalyzes the second step in proline biosynthesis || glutamate-5-semialdehyde dehydrogenase activity || cytoplasm || YOR323C_AAA_30_NCR || proline biosynthetic process || || YOR323C || 1040640	-1.31	-1.39	-1.26	-1.13	2.03	1.81	-1.43	0.59	NA	-2.33	-1.04	-0.98	-0.238	-0.875	0.637
YLR286C_ORF	|| CTS1 || Endochitinase, required for cell separation after mitosis; transcriptional activation during the G1 phase of the cell cycle is mediated by transcription factor Ace2p || catalytic activity || fungal-type cell wall || YLR286C_ORF || chitin catabolic process || || YLR286C || 1046672	0.42	0.25	-0.06	-0.35	-1.48	-1.94	-2.38	-2.1	1.63	1.92	0.86	0.81	0.133333	-0.536667	0.67
YJR123W_ORF	|| RPS5 || Protein component of the small (40S) ribosomal subunit, the least basic of the non-acidic ribosomal proteins; phosphorylated in vivo; essential for viability; has similarity to E. coli S7 and rat S5 ribosomal proteins || structural constituent of ribosome || intracellular || YJR123W_ORF || translation || || YJR123W || 1039780	1.27	0.87	1.15	-0.69	-2.11	-2.57	-1.67	-1.72	1.78	2.08	0.3	-0.03	0.22	-0.443333	0.663333
YOL133W_ORF	|| HRT1 || RING finger containing subunit of Skp1-Cullin-F-box ubiquitin protein ligases (SCF); required for Gic2p, Far1p, Sic1p and Cln2p degradation; may tether Cdc34p (a ubiquitin conjugating enzyme or E2) and Cdc53p (a cullin) subunits of SCF || metal ion binding || nucleus || YOL133W_ORF || proteolysis || || YOL133W || 1041847	-0.17	-0.15	-0.17	-1.37	-0.55	-0.54	-2.25	-1.11	0.15	0.31	-0.19	-0.18	-0.158333	-0.878333	0.72
YAR027W_ORF	|| UIP3 || Putative integral membrane protein of unknown function; interacts with Ulp1p at the nuclear periphery; member of DUP240 gene family || molecular_function || nuclear envelope || YAR027W_ORF || biological_process || || YAR027W || 1044400	0.2	0.21	-0.26	-1.12	0.32	0.56	-0.3	-0.75	NA	0.91	0.54	0.32	0.44	-0.261667	0.701667
YNL300W_TIL_5_0__ORF	|| TOS6 || Glycosylphosphatidylinositol-dependent cell wall protein, expression is periodic and decreases in respone to ergosterol perturbation or upon entry into stationary phase; depletion increases resistance to lactic acid || molecular_function || membrane || YNL300W_TIL_5_0__ORF || biological_process || || YNL300W || 1040557	0.24	-0.42	0.18	-1.72	-0.77	-0.86	-0.44	-1.71	0.92	1.06	-0.09	-0.2	0.0283333	-0.663333	0.691667
YKL006W_INT_1	|| RPL14A || N-terminally acetylated protein component of the large (60S) ribosomal subunit, nearly identical to Rpl14Bp and has similarity to rat L14 ribosomal protein; rpl14a csh5 double null mutant exhibits synthetic slow growth || structural constituent of ribosome || intracellular || YKL006W_INT_1 || translation || || YKL006W || 1043575	-0.92	-0.67	-1.2	-1.68	2.12	2.85	-0.28	2.73	NA	-0.97	-0.4	0.03	0.482	-0.133333	0.615333
YBR036C_ORF	|| CSG2 || Endoplasmic reticulum membrane protein, required for mannosylation of inositolphosphorylceramide and for growth at high calcium concentrations || enzyme regulator activity || endoplasmic reticulum membrane || YBR036C_ORF || glycosphingolipid biosynthetic process || || YBR036C || 1044906	-0.25	-0.56	-0.51	-2.09	-1.03	-1.1	-1.87	-1.09	0.96	1.24	0.38	0.1	-0.123333	-0.846667	0.723333
YHR193C_ORF	|| EGD2 || Alpha subunit of the heteromeric nascent polypeptide-associated complex (NAC) involved in protein sorting and translocation, associated with cytoplasmic ribosomes || phosphatidylinositol-3-phosphate binding || cytoplasm || YHR193C_ORF || transcription || || YHR193C || 1044860	0.94	1.21	0.75	0.56	-1.06	-1.44	-0.48	-2.1	1.42	1.67	0.24	-0.07	0.456667	-0.183333	0.64
YJR017C_ORF	|| ESS1 || Peptidylprolyl-cis/trans-isomerase (PPIase) specific for phosphorylated serine and threonine residues N-terminal to proline; regulates phosphorylation of the RNA polymerase II large subunit (Rpo21p) C-terminal domain || peptidyl-prolyl cis-trans isomerase activity || cytoplasm || YJR017C_ORF || termination of RNA polymerase II transcription || || YJR017C || 1045263	0.76	0.77	0.63	-0.4	-0.24	0.37	-0.73	NA	0.73	1.37	0.33	0.19	0.626667	0.004	0.622667
YNL294C_ORF	|| RIM21 || Component of the RIM101 pathway, has a role in cell wall construction and alkaline pH response; has similarity to A. nidulans PalH || molecular_function || plasma membrane || YNL294C_ORF || fungal-type cell wall biogenesis || || YNL294C || 1046754	0.76	0.41	0.26	-0.61	1.34	2.32	0.2	1.56	NA	-0.03	0.3	0.36	0.96	0.345	0.615
TS(AGA)A_TRNA	|| || tRNA-Ser || triplet codon-amino acid adaptor activity || cytosol || TS(AGA)A_TRNA || translational elongation || || tS(AGA)A || 1042231	-1.68	-1.5	-1.45	-1.15	3.83	3.33	0.93	3.58	NA	-2.14	-1.34	-1.24	0.368	-0.111667	0.479667
YNL264C_ORF	|| PDR17 || Phosphatidylinositol transfer protein (PITP), downregulates Plb1p-mediated turnover of phosphatidylcholine, found in the cytosol and microsomes, homologous to Pdr16p, deletion affects phospholipid composition || phosphatidylinositol transporter activity || cytoplasm || YNL264C_ORF || transport || || YNL264C || 1046348	-0.03	0.08	-0.03	-0.6	0.29	0.74	-1.48	0.44	0.34	0.77	-0.07	-0.16	0.365	-0.316667	0.681667
YML126C_ORF	|| ERG13 || 3-hydroxy-3-methylglutaryl-CoA (HMG-CoA) synthase, catalyzes the formation of HMG-CoA from acetyl-CoA and acetoacetyl-CoA; involved in the second step in mevalonate biosynthesis || transferase activity || endoplasmic reticulum || YML126C_ORF || lipid biosynthetic process || || YML126C || 1040361	0.19	0.23	0.28	-0.79	-1.76	-1.57	-2.56	-2.19	1.07	0.97	0.01	-0.18	-0.145	-0.905	0.76
YCR048W_ORF	|| ARE1 || Acyl-CoA:sterol acyltransferase, isozyme of Are2p; endoplasmic reticulum enzyme that contributes the major sterol esterification activity in the absence of oxygen || lanosterol O-acyltransferase activity || endoplasmic reticulum || YCR048W_ORF || sterol metabolic process || || YCR048W || 1044593	0.49	0.56	0.21	-1.26	-0.56	-0.64	-1.48	-0.08	NA	1.86	0.48	0.28	0.342	-0.308333	0.650333
YGL188C-A_ONO_ORF	|| || Putative protein of unknown function || molecular_function || cellular_component || YGL188C-A_ONO_ORF || biological_process || || YGL188C-A || 1046621	0.75	1.7	-0.26	1.71	2.49	3.32	0.19	3.36	NA	-1.18	-0.29	0.27	1.416	0.83	0.586
YDR497C_ORF	|| ITR1 || Myo-inositol transporter with strong similarity to the minor myo-inositol transporter Itr2p, member of the sugar transporter superfamily; expression is repressed by inositol and choline via Opi1p and derepressed via Ino2p and Ino4p || transporter activity || plasma membrane || YDR497C_ORF || transport || || YDR497C || 1039357	0.5	0.36	-0.47	-1.27	-0.62	-0.58	-0.54	-1.1	0.78	1.61	0.85	0.86	0.341667	-0.278333	0.62
YBR090C_INT_1	|| || Putative protein of unknown function; green fluorescent protein (GFP)-fusion protein localizes to the cytoplasm and nucleus || molecular_function || integral to membrane || YBR090C_INT_1 || biological_process || || YBR090C || 1042932	-0.17	-0.28	-0.32	-1.56	0.13	0.11	-1.11	NA	NA	0.36	-0.1	-0.07	0.03	-0.632	0.662
YLL043W_ORF	|| FPS1 || Plasma membrane channel, member of major intrinsic protein (MIP) family; involved in efflux of glycerol and in uptake of acetic acid and the trivalent metalloids arsenite and antimonite; phosphorylated by Hog1p MAPK under acetate stress || transporter activity || membrane || YLL043W_ORF || transport || || YLL043W || 1048193	0.6	0.89	0.13	-0.48	0.6	1.19	0.44	NA	NA	1.01	0.52	0.57	0.858	0.236	0.622
IGX_YN_444265C	|| || || || || IGX_YN_444265C || || YBOX_IGX1000033:IGX_484_10:IGX_YN_444265C:[chromosome=XIV]:(complement(444190..444290)) || || 1045638	1.08	0.81	0.93	-1.56	-1.41	-1.33	-0.38	-1.79	1.21	1.53	0.32	0.19	0.315	-0.381667	0.696667
YFL044C_ORF	|| OTU1 || Deubiquitylation enzyme that binds to the chaperone-ATPase Cdc48p; may contribute to regulation of protein degradation by deubiquitylating substrates that have been ubiquitylated by Ufd2p; member of the Ovarian Tumor (OTU) family || metal ion binding || nucleus || YFL044C_ORF || protein deubiquitination || || YFL044C || 1041638	0.57	0.3	0.24	-1.17	1.37	1.69	0.94	1.53	NA	0.05	-0.02	-0.28	0.796	0.206667	0.589333
YBL002W_OCH__ORF	|| HTB2 || Histone H2B, core histone protein required for chromatin assembly and chromosome function; nearly identical to HTB1; Rad6p-Bre1p-Lge1p mediated ubiquitination regulates transcriptional activation, meiotic DSB formation and H3 methylation || DNA binding || replication fork protection complex || YBL002W_OCH__ORF || negative regulation of transcription || || YBL002W || 1040265	0.66	0.61	0.5	-0.51	-1.32	-1.76	-2.16	-1.86	1.16	1.13	0.3	0.16	0.08	-0.595	0.675
IGR_CHR02:(COMPLEMENT(376100..376292))_114	|| || || || || IGR_CHR02:(COMPLEMENT(376100..376292))_114 || || YBOX_IGR1000008:NBR016C:NBR016C:chr02.fsa:(complement(376100..376292)):193:bp._114_0 || || 1042617	-0.55	-0.81	-0.52	-1.28	1.12	0.94	-1.24	NA	-0.71	0.24	-0.1	-0.24	0.0383333	-0.676	0.714333
TL(CAA)A_TRNA	|| SUP56 || tRNA-Leu || triplet codon-amino acid adaptor activity || cytosol || TL(CAA)A_TRNA || translational elongation || || tL(CAA)A || 1041893	-1.41	-1.32	-0.9	-0.66	3.55	3.03	-0.16	2.59	NA	-1.61	-0.74	-0.43	0.448	-0.05	0.498
YMR052C-A_ORF	|| || Dubious open reading frame unlikely to encode a functional protein, based on available experimental and comparative sequence data || || || YMR052C-A_ORF || || || YMR052C-A || 1046941	-0.58	-0.65	-0.5	-0.54	3.26	1.99	-0.72	2.6	NA	-0.72	-0.3	-0.22	0.66	0.0533333	0.606667
YJR010C-A_ORF	|| SPC1 || Subunit of the signal peptidase complex (SPC), which cleaves the signal sequence from proteins targeted to the endoplasmic reticulum (ER), homolog of the SPC12 subunit of mammalian signal peptidase complex || molecular_function || integral to membrane || YJR010C-A_ORF || signal peptide processing || || YJR010C-A || 1042584	-0.23	-0.3	-0.38	-0.68	0.1	-0.47	-2.38	-0.73	-0.78	0.66	-0.58	-0.77	-0.17	-0.92	0.75
YDR345C_ORF	|| HXT3 || Low affinity glucose transporter of the major facilitator superfamily, expression is induced in low or high glucose conditions || glucose transmembrane transporter activity || plasma membrane || YDR345C_ORF || organic acid transport || || YDR345C || 1046537	0.32	0.18	-0.54	-2.02	-0.9	-1.31	-1.49	-0.47	1.06	2.23	1.2	1.1	0.263333	-0.37	0.633333
YGL015C_ORF	|| || Putative protein of unknown function; null mutants accumulate cargo in the Golgi || molecular_function || cellular_component || YGL015C_ORF || biological_process || || YGL015C || 1045341	-0.28	-0.55	-0.61	-1.5	4.56	5.36	3.38	5.03	NA	-1.25	-0.58	0.06	1.568	0.963333	0.604667
YHR086W_ORF	|| NAM8 || RNA binding protein, component of the U1 snRNP protein; mutants are defective in meiotic recombination and in formation of viable spores, involved in the formation of DSBs through meiosis-specific splicing of MER2 pre-mRNA || mRNA binding || mitochondrion || YHR086W_ORF || nuclear mRNA splicing, via spliceosome || || YHR086W || 1041408	0.48	0.16	0.35	-1.18	0.26	0.3	-1.19	NA	NA	1.03	0.26	0	0.446	-0.352	0.798
YIL148W_INT_1	|| RPL40A || Fusion protein, identical to Rpl40Bp, that is cleaved to yield ubiquitin and a ribosomal protein of the large (60S) ribosomal subunit with similarity to rat L40; ubiquitin may facilitate assembly of the ribosomal protein into ribosomes || structural constituent of ribosome || cytosolic large ribosomal subunit || YIL148W_INT_1 || response to DNA damage stimulus || || YIL148W || 1043746	-0.4	-0.17	-0.9	-1.13	1.16	1.39	-1.72	2.83	NA	0.38	0.07	0.06	0.472	-0.131667	0.603667
YEL034W_ORF	|| HYP2 || Translation elongation factor eIF-5A, previously thought to function in translation initiation; similar to and functionally redundant with Anb1p; structural homolog of bacterial EF-P; undergoes an essential hypusination modification || ribosome binding || cytoplasm || YEL034W_ORF || secondary metabolic process || || YEL034W || 1042406	1.17	1.14	0.18	0.6	-0.55	-0.5	0.08	-1.46	1.05	1.67	0.66	0.5	0.663333	0.0933333	0.57
YBR187W_ORF	|| GDT1 || Putative protein of unknown function; expression is reduced in a gcr1 null mutant; GFP-fusion protein localizes to the vacuole; expression pattern and physical interactions suggest a possible role in ribosome biogenesis || molecular_function || fungal-type vacuole || YBR187W_ORF || biological_process || || YBR187W || 1045361	-0.31	-0.42	-0.52	-1.44	-1.28	-1.69	-2.1	-1.46	1.36	1.42	0.29	0.08	-0.153333	-0.858333	0.705
YHR104W_ORF	|| GRE3 || Aldose reductase involved in methylglyoxal, d-xylose, arabinose, and galactose metabolism; stress induced (osmotic, ionic, oxidative, heat shock, starvation and heavy metals); regulated by the HOG pathway || glucose 1-dehydrogenase (NADP+) activity || nucleus || YHR104W_ORF || oxidation-reduction process || || YHR104W || 1044317	0.04	0.08	0.16	-0.24	-1.9	-1.87	-1.33	-2.77	1.64	1.8	0.01	-0.3	-0.035	-0.745	0.71
YDR457W_TIL_12_0__ORF	|| TOM1 || E3 ubiquitin ligase of the hect-domain class; has a role in mRNA export from the nucleus and may regulate transcriptional coactivators; involved in degradation of excess histones || binding || intracellular || YDR457W_TIL_12_0__ORF || mitosis || || YDR457W || 1042057	-0.35	0.07	-0.58	1.27	1.35	0.95	-1.03	NA	NA	-0.33	-0.19	-0.21	0.338	-0.148	0.486
YEL044W_ORF	|| IES6 || Protein that associates with the INO80 chromatin remodeling complex under low-salt conditions; human ortholog INO80C is a member of the human INO80 complex; implicated in DNA repair based on genetic interactions with RAD52 epistasis genes || molecular_function || chromosome || YEL044W_ORF || biological_process || || YEL044W || 1047260	0.35	0.33	0.21	-0.29	0.11	0.1	-0.32	NA	NA	1.25	0.13	-0.01	0.428	-0.056	0.484
SNR57_SNORNA	|| SNR57 || C/D box small nucleolar RNA (snoRNA), guides 2'-O-methylation of small subunit (SSU) rRNA at position G1572 || rRNA 2'-O-ribose methylation guide activity || nucleolus || SNR57_SNORNA || rRNA methylation || || snR57 || 1046471	-0.74	-0.47	-1.06	1.07	1.53	1.39	-1.55	0.71	NA	-0.05	-0.13	-0.11	0.332	-0.178333	0.510333
YLR299W_ORF	|| ECM38 || Gamma-glutamyltranspeptidase, major glutathione-degrading enzyme; involved in detoxification of electrophilic xenobiotics; expression induced mainly by nitrogen starvation || gamma-glutamyltransferase activity || integral to membrane || YLR299W_ORF || glutathione biosynthetic process || || YLR299W || 1042832	-0.19	0.03	-0.4	-0.13	0.89	1.33	-0.06	-0.81	0.12	0.6	0.15	0.12	0.463333	-0.188333	0.651667
YML056C_INT_1	|| IMD4 || Inosine monophosphate dehydrogenase, catalyzes the first step of GMP biosynthesis, member of a four-gene family in S. cerevisiae, constitutively expressed || oxidoreductase activity || cytoplasm || YML056C_INT_1 || metabolic process || || YML056C || 1044901	-1.27	-1.19	-1.46	-0.69	3.06	3.5	0.26	2.13	NA	-1.48	-0.49	-0.18	0.524	-0.0716667	0.595667
YLR459W_ORF	|| GAB1 || GPI transamidase subunit, involved in attachment of glycosylphosphatidylinositol (GPI) anchors to proteins; may have a role in recognition of the attachment signal or of the lipid portion of GPI || GPI-anchor transamidase activity || GPI-anchor transamidase complex || YLR459W_ORF || GPI anchor biosynthetic process || || YLR459W || 1047241	-0.58	-0.86	-0.87	-2.18	-0.65	-0.26	-1.81	NA	0.49	0.73	0.26	0.12	-0.188333	-0.896	0.707667
YDL159W-A_ORF	|| || Putative protein of unknown function; identified by sequence comparison with hemiascomycetous yeast species || molecular_function || cellular_component || YDL159W-A_ORF || biological_process || || YDL159W-A || 1043860	0.3	0.43	0.02	-0.2	-0.98	-0.81	-0.53	-0.7	1.71	2	0.31	0.17	0.441667	-0.155	0.596667
YAR053W_ORF	|| || Dubious open reading frame unlikely to encode a protein, based on available experimental and comparative sequence data || || || YAR053W_ORF || || || YAR053W || 1039724	-0.7	-0.87	-1.11	-0.99	3.58	4.24	1.75	3.41	NA	-0.92	-0.25	0.02	1.066	0.471667	0.594333
YLR173W_ORF	|| || Putative protein of unknown function || molecular_function || membrane || YLR173W_ORF || biological_process || || YLR173W || 1044698	-0.42	-0.42	-0.67	-0.85	-1.43	-2.09	-2.78	NA	1.95	2.05	0.09	-0.06	-0.06	-0.854	0.794
YLR300W_ORF	|| EXG1 || Major exo-1,3-beta-glucanase of the cell wall, involved in cell wall beta-glucan assembly; exists as three differentially glycosylated isoenzymes || hydrolase activity, hydrolyzing O-glycosyl compounds || extracellular region || YLR300W_ORF || metabolic process || || YLR300W || 1047773	0.06	0.09	-0.57	-1.64	-0.95	-0.93	-0.9	-1.08	0.81	1.5	0.42	0.34	0.0966667	-0.571667	0.668333
YNL096C_ORF	|| RPS7B || Protein component of the small (40S) ribosomal subunit, nearly identical to Rps7Ap; interacts with Kti11p; deletion causes hypersensitivity to zymocin; has similarity to rat S7 and Xenopus S8 ribosomal proteins || structural constituent of ribosome || cytoplasm || YNL096C_ORF || translation || || YNL096C || 1041913	0.56	0.36	0.28	-1.82	-1.18	-0.91	-0.53	-1.24	0.91	1.25	0.25	0.06	0.165	-0.5	0.665
YBR068C_ORF	|| BAP2 || High-affinity leucine permease, functions as a branched-chain amino acid permease involved in the uptake of leucine, isoleucine and valine; contains 12 predicted transmembrane domains || amino acid transmembrane transporter activity || membrane || YBR068C_ORF || transport || || YBR068C || 1044802	-0.22	-0.3	0.04	-1.36	1.17	0.99	-0.95	0.7	-0.08	1.35	0.47	0.34	0.485	-0.126667	0.611667
YIL022W_TIL_1201_1500_26_ORF	|| TIM44 || Essential component of the Translocase of the Inner Mitochondrial membrane (TIM23 complex); tethers the import motor and regulatory factors (PAM complex) to the translocation channel (Tim23p-Tim17p core complex) || P-P-bond-hydrolysis-driven protein transmembrane transporter activity || mitochondrial inner membrane || YIL022W_TIL_1201_1500_26_ORF || transmembrane transport || || YIL02…	-0.01	0.08	0.06	-0.58	0.4	0.44	-1.36	-0.39	0.11	1.01	0.23	0.23	0.338333	-0.301667	0.64
YGR143W_ORF	|| SKN1 || Protein involved in sphingolipid biosynthesis; type II membrane protein with similarity to Kre6p || glucosidase activity || membrane || YGR143W_ORF || cellular cell wall organization || || YGR143W || 1044209	-0.12	-0.34	-0.22	-0.79	0.71	0.45	-1.59	0.6	1.01	0.84	0.14	0.07	0.425	-0.298333	0.723333
YPR028W_JXN_EI_1_ORF	|| YOP1 || Membrane protein that interacts with Yip1p to mediate membrane traffic; interacts with Sey1p to maintain ER morphology; overexpression leads to cell death and accumulation of internal cell membranes || protein binding || Golgi membrane || YPR028W_JXN_EI_1_ORF || vesicle-mediated transport || || YPR028W || 1042841	0.41	0.82	-1.1	0.43	1.12	1.14	NA	NA	NA	-0.65	0.14	0.25	0.568	-0.07	0.638
YGL135W_ORF	|| RPL1B || N-terminally acetylated protein component of the large (60S) ribosomal subunit, nearly identical to Rpl1Ap and has similarity to E. coli L1 and rat L10a ribosomal proteins; rpl1a rpl1b double null mutation is lethal || structural constituent of ribosome || cytosolic large ribosomal subunit || YGL135W_ORF || RNA processing || || YGL135W || 1045963	0.35	0.77	0.08	-0.41	-1.76	-2.42	-1.96	-2.76	1.21	1.78	0.62	0.4	-0.0116667	-0.671667	0.66
YMR043W_ORF	|| MCM1 || Transcription factor involved in cell-type-specific transcription and pheromone response; plays a central role in the formation of both repressor and activator complexes || sequence-specific DNA binding || nucleus || YMR043W_ORF || positive regulation of cellular biosynthetic process || || YMR043W || 1043295	0.59	0.67	0.56	-0.41	0.25	0.59	0.03	NA	NA	1.04	0.36	-0.01	0.628	0.106	0.522
YJR116W_ORF	|| || Putative protein of unknown function || molecular_function || membrane || YJR116W_ORF || biological_process || || YJR116W || 1046916	-0.19	-0.34	-0.43	-2.03	0.1	0.19	0.06	-0.55	0.07	0.7	-0.08	-0.12	0.0883333	-0.525	0.613333
YOL120C_ORF	|| RPL18A || Protein component of the large (60S) ribosomal subunit, identical to Rpl18Bp and has similarity to rat L18 ribosomal protein; intron of RPL18A pre-mRNA forms stem-loop structures that are a target for Rnt1p cleavage leading to degradation || structural constituent of ribosome || cytoplasm || YOL120C_ORF || translation || || YOL120C || 1047011	1.6	1.65	0.64	-0.09	-0.44	-0.81	0.52	0.09	1.31	2.07	0.67	0.43	0.896667	0.376667	0.52
YPR052C_ORF	|| NHP6A || High-mobility group (HMG) protein that binds to and remodels nucleosomes; involved in recruiting FACT and other chromatin remodelling complexes to the chromosomes; functionally redundant with Nhp6Bp; homologous to mammalian HMGB1 and HMGB2 || DNA binding || nucleus || YPR052C_ORF || DNA replication || || YPR052C || 1040110	0.35	0.19	0.26	-0.75	-0.9	-0.86	-1.84	-0.84	0.86	0.99	-0.03	0	0.105	-0.533333	0.638333
YDL055C_ORF	|| PSA1 || GDP-mannose pyrophosphorylase (mannose-1-phosphate guanyltransferase), synthesizes GDP-mannose from GTP and mannose-1-phosphate in cell wall biosynthesis; required for normal cell wall structure || mannose-1-phosphate guanylyltransferase activity || cytoplasm || YDL055C_ORF || cell wall mannoprotein biosynthetic process || || YDL055C || 1046365	0.47	0	0.44	-2.03	-1.4	-1.54	0.07	-2.26	1.64	1.58	0.31	0.41	0.125	-0.51	0.635
YMR295C_ORF	|| || Protein of unknown function that associates with ribosomes; green fluorescent protein (GFP)-fusion protein localizes to the cell periphery and bud; YMR295C is not an essential gene || molecular_function || cellular bud || YMR295C_ORF || biological_process || || YMR295C || 1040556	0.59	0.24	0.36	-1.4	-0.91	-1.01	-2.01	NA	NA	1.22	0.08	-0.39	0.026	-0.672	0.698
YML028W_ORF	|| TSA1 || Thioredoxin peroxidase, acts as both a ribosome-associated and free cytoplasmic antioxidant; self-associates to form a high-molecular weight chaperone complex under oxidative stress; deletion results in mutator phenotype || antioxidant activity || cytoplasm || YML028W_ORF || regulation of translation || || YML028W || 1040670	1.14	1.02	1.27	-0.78	-1.41	-1.67	0.2	-2.23	2.1	2.07	0.84	0.51	0.541667	-0.0316667	0.573333
SNR45_SNORNA	|| SNR45 || C/D box small nucleolar RNA (snoRNA) but not shown to be active and no target site is predicted within the ribosomal RNAs || molecular_function || box C/D snoRNP complex || SNR45_SNORNA || biological_process || || snR45 || 1041092	-1.28	-1.67	-1.41	-1.1	2.27	1.54	-1.25	1.11	NA	-0.74	-0.36	-0.37	0.024	-0.563333	0.587333
YKL046C_ORF	|| DCW1 || Putative mannosidase, GPI-anchored membrane protein required for cell wall biosynthesis in bud formation;homologous to Dfg5p || mannosidase activity || membrane || YKL046C_ORF || budding cell bud growth || || YKL046C || 1043793	-0.09	-0.22	-0.47	-2.08	0.05	0.29	0.06	-0.49	0.49	1.14	0.51	0.38	0.276667	-0.348333	0.625
YLR110C_OCH__ORF	|| CCW12 || Cell wall mannoprotein, mutants are defective in mating and agglutination, expression is downregulated by alpha-factor || molecular_function || fungal-type cell wall || YLR110C_OCH__ORF || cellular cell wall organization || || YLR110C || 1042119	0.78	-0.19	0.62	-2.1	-1.76	-1.96	-1.5	-2.28	1.34	1.46	0.43	0.57	-0.055	-0.71	0.655
YJR085C_ORF	|| || Putative protein of unknown function; GFP-fusion protein is induced in response to the DNA-damaging agent MMS; the authentic, non-tagged protein is detected in highly purified mitochondria in high-throughput studies || molecular_function || mitochondrion || YJR085C_ORF || biological_process || || YJR085C || 1047033	0.36	0.12	0.13	-1.41	-1.13	-1.5	-1.46	-1.06	1.21	0.99	0.08	-0.06	0.00833333	-0.63	0.638333
YLL028W_ORF	|| TPO1 || Polyamine transporter that recognizes spermine, putrescine, and spermidine; catalyzes uptake of polyamines at alkaline pH and excretion at acidic pH; phosphorylation enhances activity and sorting to the plasma membrane || antiporter activity || membrane || YLL028W_ORF || spermidine transport || || YLL028W || 1040702	-1.22	-1.45	-0.85	-2.52	1.83	1.44	-0.96	-0.49	-1.91	-0.38	-0.61	-0.57	-0.281667	-1	0.718333
YGL006W_ORF	|| PMC1 || Vacuolar Ca2+ ATPase involved in depleting cytosol of Ca2+ ions; prevents growth inhibition by activation of calcineurin in the presence of elevated concentrations of calcium; similar to mammalian PMCA1a || calcium-transporting ATPase activity || integral to membrane || YGL006W_ORF || calcium ion transport || || YGL006W || 1044159	-0.1	-0.12	-0.35	-0.72	-0.53	-1.13	-1.6	NA	1.14	1.8	0.02	0.2	0.176667	-0.49	0.666667
YAL023C_ORF	|| PMT2 || Protein O-mannosyltransferase, transfers mannose residues from dolichyl phosphate-D-mannose to protein serine/threonine residues; acts in a complex with Pmt1p, can instead interact with Pmt5p in some conditions; target for new antifungals || mannosyltransferase activity || membrane || YAL023C_ORF || peptidyl-amino acid modification || || YAL023C || 1042502	-0.51	-0.77	-0.69	-2.12	-1.29	-1.39	-0.99	-1.96	1.03	1.34	0.05	-0.02	-0.265	-0.955	0.69
YBR216C_ORF	|| YBP1 || Protein required for oxidation of specific cysteine residues of the transcription factor Yap1p, resulting in the nuclear localization of Yap1p in response to stress || molecular_function || cytoplasm || YBR216C_ORF || cellular response to oxidative stress || || YBR216C || 1046566	0.81	0.63	0.79	-0.33	1.77	2.26	1.86	0.57	NA	0.04	0.28	0.13	1.102	0.55	0.552
YJR009C_ORF	|| TDH2 || Glyceraldehyde-3-phosphate dehydrogenase, isozyme 2, involved in glycolysis and gluconeogenesis; tetramer that catalyzes the reaction of glyceraldehyde-3-phosphate to 1,3 bis-phosphoglycerate; detected in the cytoplasm and cell wall || glyceraldehyde-3-phosphate dehydrogenase (phosphorylating) activity || mitochondrion || YJR009C_ORF || glycolysis || || YJR009C || 1041462	1	1.28	0.56	0.82	-1.22	-1.81	-1.51	-2.27	1.56	1.61	0.86	0.5	0.403333	-0.173333	0.576667
YER025W_ORF	|| GCD11 || Gamma subunit of the translation initiation factor eIF2, involved in the identification of the start codon; binds GTP when forming the ternary complex with GTP and tRNAi-Met || GTP binding || eukaryotic translation initiation factor 2 complex || YER025W_ORF || regulation of translation || || YER025W || 1040803	0.2	0.36	-0.07	-1.42	-1.75	-1.92	-2.7	NA	1.63	1.56	0.61	0.09	0.0133333	-0.698	0.711333
YGR279C_TIL_4_54__ORF	|| SCW4 || Cell wall protein with similarity to glucanases; scw4 scw10 double mutants exhibit defects in mating || glucosidase activity || extracellular region || YGR279C_TIL_4_54__ORF || cellular cell wall organization || || YGR279C || 1039916	-1.22	0.87	-1.76	-0.47	1.81	2.44	0.39	2.15	NA	-0.51	0.21	0.05	0.678	0.095	0.583
IGR_CHR15:(733507..734507)_535	|| || || || || IGR_CHR15:(733507..734507)_535 || || YBOX_IGR1000229:gOR06_3:gOR06_3:chr15.fsa:(733507..734507):1001:bp._535_0 || || 1043578	1.03	0.72	1.46	-0.86	4.79	5.01	3.26	5.27	NA	-1.97	-1.05	-0.06	1.916	1.33667	0.579333
YLL031C_ORF	|| GPI13 || ER membrane localized phosphoryltransferase that adds phosphoethanolamine onto the third mannose residue of the glycosylphosphatidylinositol (GPI) anchor precursor; similar to human PIG-O protein || mannose-ethanolamine phosphotransferase activity || membrane || YLL031C_ORF || cellular cell wall organization || || YLL031C || 1039554	-0.92	-1.39	-0.98	-3.21	-1.25	-0.78	-1.98	-1.34	0.46	0.85	0.03	-0.03	-0.505	-1.25167	0.746667
YDR524C-B_ONO_ORF	|| || Putative protein of unknown function || molecular_function || plasma membrane || YDR524C-B_ONO_ORF || biological_process || || YDR524C-B || 1042656	1.01	0.73	0.74	-1.51	-3	-3.21	-1.82	-2.85	1.73	2.63	0.83	0.52	-0.0183333	-0.681667	0.663333
YKL039W_ORF	|| PTM1 || Protein of unknown function, copurifies with late Golgi vesicles containing the v-SNARE Tlg2p || molecular_function || integral to membrane || YKL039W_ORF || biological_process || || YKL039W || 1042133	0.06	-0.09	-1.04	-1.58	-0.49	-0.65	-1.11	-0.5	0.46	1.02	0.4	0.12	0.0516667	-0.618333	0.67
SNR52_SNORNA	|| SNR52 || C/D box small nucleolar RNA (snoRNA), guides 2'-O-methylation of large subunit (LSU) rRNA at position U2921 and small subunit (SSU) rRNA at position A420 || rRNA 2'-O-ribose methylation guide activity || box C/D snoRNP complex || SNR52_SNORNA || rRNA methylation || || snR52 || 1040250	-1.57	-1.33	-1.68	0.03	2.68	1.5	-1.32	1.17	NA	-0.68	-0.13	0.22	0.12	-0.285	0.405
YDR210W-A_ORF	|| || Retrotransposon TYA Gag gene co-transcribed with TYB Pol; translated as TYA or TYA-TYB polyprotein; Gag is a nucleocapsid protein that is the structural constituent of virus-like particles (VLPs); similar to retroviral Gag || RNA binding || cytoplasm || YDR210W-A_ORF || transposition, RNA-mediated || || YDR210W-A || 1043558	2.3	1.92	1.42	2.29	3.86	2.59	1.08	3.36	NA	-0.76	-0.08	0.65	1.982	1.45333	0.528667
YKL050C_ORF	|| || Protein of unknown function; the YKL050W protein is a target of the SCFCdc4 ubiquitin ligase complex and YKL050W transcription is regulated by Azf1p || molecular_function || cellular_component || YKL050C_ORF || biological_process || || YKL050C || 1044024	-0.17	-0.09	-0.11	-0.4	1.06	1.35	-0.44	0.25	NA	0.08	-0.34	-0.39	0.446	-0.238333	0.684333
YGL076C_ORF	|| RPL7A || Protein component of the large (60S) ribosomal subunit, nearly identical to Rpl7Bp and has similarity to E. coli L30 and rat L7 ribosomal proteins; contains a conserved C-terminal Nucleic acid Binding Domain (NDB2) || transcription regulator activity || cytosolic large ribosomal subunit || YGL076C_ORF || translation || || YGL076C || 1040484	0.69	0.63	1.16	-0.07	-1.85	-1.94	-1.44	-2.51	1.62	2.09	0.41	0.07	0.206667	-0.396667	0.603333
REP1_2UM	|| || || || || REP1_2UM || || NP_040489.1:Rep_1_protein_NC_001398_Saccharomyces_cerevisiae_2_micron_circle_plasmid,_complete_sequence._(complement(887..2008))_1033_0:YBOX_ACM1000016 || || 1047911	3.34	3.59	-0.5	1.58	-0.94	-0.83	-0.12	0.28	0.5	-0.06	0.65	0.76	0.933333	0.441667	0.491667
YEL009C_AAA_21_NCR	|| GCN4 || Basic leucine zipper (bZIP) transcriptional activator of amino acid biosynthetic genes in response to amino acid starvation; expression is tightly regulated at both the transcriptional and translational levels || sequence-specific DNA binding || nucleus || YEL009C_AAA_21_NCR || regulation of transcription || || YEL009C || 1047472	-1.33	-1.23	-1.35	-0.16	3.73	3.74	0.94	2.95	NA	-1.98	-0.64	-0.45	0.586	0.215	0.371
YIL023C_ORF	|| YKE4 || Zinc transporter; localizes to the ER; null mutant is sensitive to calcofluor white, leads to zinc accumulation in cytosol; ortholog of the mouse KE4 and member of the ZIP (ZRT, IRT-like Protein) family || zinc ion transmembrane transporter activity || membrane || YIL023C_ORF || zinc ion transport || || YIL023C || 1046702	0.3	0.07	-0.05	-1.18	-0.44	-0.49	-0.94	-1.1	NA	1.48	0.14	-0.02	0.184	-0.525	0.709
YGR203W_ORF	|| YCH1 || Phosphatase with sequence similarity to Cdc25p, Arr2p and Mih1p; member of the single-domain rhodanese homology superfamily; green fluorescent protein (GFP)-fusion protein localizes to both the cytoplasm and the nucleus || phosphatase activity || cytoplasm || YGR203W_ORF || dephosphorylation || || YGR203W || 1043210	0.72	0.7	0.61	-0.15	-0.71	-0.7	-1.45	-1.43	NA	1.51	0.15	-0.02	0.304	-0.381667	0.685667
YLR340W_ORF	|| RPP0 || Conserved ribosomal protein P0 of the ribosomal stalk, which is involved in interaction between translational elongation factors and the ribosome; similar to rat P0, human P0, and E. coli L10e; phosphorylated on serine 302 || structural constituent of ribosome || ribonucleoprotein complex || YLR340W_ORF || translational elongation || || YLR340W || 1040703	0.8	0.22	0.88	-1.66	-0.63	-0.92	-0.81	-1.46	0.64	1.19	0.45	0.28	0.216667	-0.386667	0.603333
YNL066W_TIL_2_42__ORF	|| SUN4 || Cell wall protein related to glucanases, possibly involved in cell wall septation; member of the SUN family || glucosidase activity || cell wall || YNL066W_TIL_2_42__ORF || mitochondrion organization || || YNL066W || 1043718	-1.05	-1.11	-0.92	-1.87	3.78	4.35	1.58	4.45	NA	-2.67	-1.65	-1.06	0.66	0.0883333	0.571667
YPR154W_ORF	|| PIN3 || Protein that induces appearance of [PIN+] prion when overproduced || molecular_function || nucleus || YPR154W_ORF || actin cytoskeleton organization || || YPR154W || 1044680	-0.3	-0.44	-0.24	-2.07	-0.29	-0.33	-0.88	-0.51	0.26	0.8	0.14	-0.22	-0.05	-0.63	0.58
YLL033W_ORF	|| IRC19 || Putative protein of unknown function; YLL033W is not an essential gene but mutant is defective in spore formation; null mutant displays increased levels of spontaneous Rad52p foci || molecular_function || cellular_component || YLL033W_ORF || sporulation resulting in formation of a cellular spore || || YLL033W || 1041844	0.65	0.76	1.02	0.68	2.47	2.95	2.17	-0.11	NA	-0.2	0.36	0.41	1.326	0.755	0.571
YDR331W_ORF	|| GPI8 || ER membrane glycoprotein subunit of the glycosylphosphatidylinositol transamidase complex that adds glycosylphosphatidylinositol (GPI) anchors to newly synthesized proteins; human PIG-K protein is a functional homolog || GPI-anchor transamidase activity || endoplasmic reticulum || YDR331W_ORF || lipoprotein metabolic process || || YDR331W || 1047912	-0.43	-0.72	-0.72	-1.53	1.8	2.22	0.2	1.48	NA	-0.64	-0.17	-0.23	0.446	-0.161667	0.607667
TI(UAU)L_INT_1	|| || tRNA-Ile || triplet codon-amino acid adaptor activity || cytosol || TI(UAU)L_INT_1 || translational elongation || || tI(UAU)L || 1044058	-2.15	-2.21	-1.83	-1.71	3.57	2.98	0.21	3.07	NA	-0.69	-0.73	-0.63	0.3	-0.27	0.57
YMR148W_ORF	|| OSW5 || Protein of unknown function that may play a role in spore wall assembly; predicted to contain an N-terminal transmembrane domain; osw5 null mutant spores exhibit increased spore wall permeability and sensitivity to beta-glucanase digestion || molecular_function || integral to membrane || YMR148W_ORF || biological_process || || YMR148W || 1046442	-0.11	-0.38	-0.25	-1.84	-0.12	0.41	-0.82	NA	NA	0.8	0.22	0.04	0.12	-0.53	0.65
YNR034W_ORF	|| SOL1 || Protein with a possible role in tRNA export; shows similarity to 6-phosphogluconolactonase non-catalytic domains but does not exhibit this enzymatic activity; homologous to Sol2p, Sol3p, and Sol4p || 6-phosphogluconolactonase activity || nucleus || YNR034W_ORF || tRNA export from nucleus || || YNR034W || 1044961	0.34	0.89	0.04	1.89	1.29	1.83	-0.33	NA	NA	-0.27	-0.06	0.15	0.816	0.338	0.478
YOL052C-A_ORF	|| DDR2 || Multistress response protein, expression is activated by a variety of xenobiotic agents and environmental or physiological stresses || molecular_function || cytoplasm || YOL052C-A_ORF || response to stress || || YOL052C-A || 1044398	0.11	-0.23	-0.35	-1.95	-0.31	-0.52	-0.89	-0.53	0.78	0.86	0.42	0.27	0.115	-0.505	0.62
YEL076C-A_ORF	|| || Putative protein of unknown function || molecular_function || cellular_component || YEL076C-A_ORF || biological_process || || YEL076C-A || 1042003	-0.57	-0.54	-0.89	-0.16	3.75	4.27	1.24	3.58	NA	-1.5	-0.66	-0.03	1.082	0.513333	0.568667
YLR029C_ORF	|| RPL15A || Protein component of the large (60S) ribosomal subunit, nearly identical to Rpl15Bp and has similarity to rat L15 ribosomal protein; binds to 5.8 S rRNA || structural constituent of ribosome || ribosome || YLR029C_ORF || translation || || YLR029C || 1042641	0.92	0.62	1.05	-0.12	-2.35	-2.93	-2.6	-2.6	2.56	1.53	0.48	0.28	0.0583333	-0.585	0.643333
YLR264W_OCH__ORF	|| RPS28B || Protein component of the small (40S) ribosomal subunit; nearly identical to Rps28Ap and has similarity to rat S28 ribosomal protein || structural constituent of ribosome || ribonucleoprotein complex || YLR264W_OCH__ORF || translation || || YLR264W || 1042407	0.46	0.49	0.11	-1.15	-2.24	-1.98	-2.42	-2.17	0.85	1.38	0.35	0.19	-0.173333	-0.848333	0.675
YMR236W_ORF	|| TAF9 || Subunit (17 kDa) of TFIID and SAGA complexes, involved in RNA polymerase II transcription initiation and in chromatin modification, similar to histone H3 || protein complex scaffold || nucleus || YMR236W_ORF || gene-specific transcription from RNA polymerase II promoter || || YMR236W || 1045878	0.65	0.61	1	-0.09	-1.22	-1.77	-1.21	-2.29	1.88	1.78	0.39	0.28	0.321667	-0.32	0.641667
YBR205W_ORF	|| KTR3 || Putative alpha-1,2-mannosyltransferase involved in O- and N-linked protein glycosylation; member of the KRE2/MNT1 mannosyltransferase family || transferase activity || membrane fraction || YBR205W_ORF || protein glycosylation || || YBR205W || 1039834	-0.35	-0.46	-0.55	-1.31	-0.79	-0.78	-0.78	-1.22	1.09	1.33	0.1	-0.02	0.00666667	-0.63	0.636667
YPL190C_ORF	|| NAB3 || Single stranded RNA binding protein; acidic ribonucleoprotein; required for termination of non-poly(A) transcripts and efficient splicing; interacts with Nrd1p || poly(A) RNA binding || nucleoplasm || YPL190C_ORF || regulation of transcription from RNA polymerase II promoter || || YPL190C || 1042545	0.16	0.01	-0.07	-1.48	-0.25	-0.25	-0.68	NA	NA	0.72	-0.01	-0.2	0.078	-0.488	0.566
ETS1-1_RRNA	|| ETS1-1 || Non-coding region located immediately upstream of RDN18, that is transcribed as part of the 35S rRNA precursor transcript; contains an essential U3 snoRNA binding site required for maturation of 18S rRNA || || || ETS1-1_RRNA || || || ETS1-1 || 1048162	0.78	0.45	0.23	-0.54	4.52	4.27	1.95	3.96	-1.13	0.41	0.44	0.88	1.55	1.15333	0.396667
YBR196C-A_ONO_ORF	|| || Putative protein of unknown function; identified by fungal homology and RT-PCR || molecular_function || cellular_component || YBR196C-A_ONO_ORF || biological_process || || YBR196C-A || 1045871	-1.22	-1.43	-1.26	-1.57	1.77	1.51	-0.94	1.06	NA	-0.86	-0.48	-0.21	-0.046	-0.566667	0.520667
YDR260C_ORF	|| SWM1 || Subunit of the anaphase-promoting complex, which is an E3 ubiquitin ligase that regulates the metaphase-anaphase transition and exit from mitosis; required for activation of the daughter-specific gene expression and spore wall maturation || molecular_function || nucleus || YDR260C_ORF || protein ubiquitination || || YDR260C || 1041981	0.57	0.64	0.4	-0.07	0.91	0.19	-0.93	NA	NA	0.92	0.4	0.29	0.646	0.018	0.628
YLR410W-A_ORF	|| || Retrotransposon TYA Gag gene co-transcribed with TYB Pol; translated as TYA or TYA-TYB polyprotein; Gag is a nucleocapsid protein that is the structural constituent of virus-like particles (VLPs); similar to retroviral Gag || RNA binding || retrotransposon nucleocapsid || YLR410W-A_ORF || transposition, RNA-mediated || || YLR410W-A || 1044299	2.27	1.99	1.3	2.29	3.79	2.61	0.96	3.27	NA	-0.67	0.04	0.81	1.998	1.445	0.553
YCL036W_ORF	|| GFD2 || Protein of unknown function, identified as a high-copy suppressor of a dbp5 mutation || nucleic acid binding || cellular_component || YCL036W_ORF || biological_process || || YCL036W || 1041276	0.3	0.25	0.45	-0.28	-0.3	0.18	-1.37	NA	1.32	0.86	0.23	0.19	0.435	-0.156	0.591
YFL002W-B_ORF	|| || Retrotransposon TYA Gag gene co-transcribed with TYB Pol; translated as TYA or TYA-TYB polyprotein; Gag is a nucleocapsid protein that is the structural constituent of virus-like particles (VLPs); similar to retroviral Gag || RNA binding || cytoplasm || YFL002W-B_ORF || transposition, RNA-mediated || || YFL002W-B || 1039799	2.18	1.92	1.3	2.2	3.75	2.43	0.9	3.27	NA	-0.8	0	0.7	1.896	1.395	0.501
YDR385W_ORF	|| EFT2 || Elongation factor 2 (EF-2), also encoded by EFT1; catalyzes ribosomal translocation during protein synthesis; contains diphthamide, the unique posttranslationally modified histidine residue specifically ADP-ribosylated by diphtheria toxin || translation elongation factor activity || cytoplasm || YDR385W_ORF || regulation of translation || || YDR385W || 1047545	1.07	0.94	0.54	-0.52	-1.4	-2.09	-0.36	-1.97	1.63	2.2	0.72	0.52	0.391667	-0.178333	0.57
YHL040C_ORF	|| ARN1 || Transporter, member of the ARN family of transporters that specifically recognize siderophore-iron chelates; responsible for uptake of iron bound to ferrirubin, ferrirhodin, and related siderophores || siderophore-iron transmembrane transporter activity || endosome || YHL040C_ORF || ion transport || || YHL040C || 1043647	-0.09	-0.3	-0.6	-1.84	-1.52	-1.95	-2.44	NA	1.45	1.22	0.15	-0.02	-0.198333	-0.95	0.751667
YPL163C_ORF	|| SVS1 || Cell wall and vacuolar protein, required for wild-type resistance to vanadate || molecular_function || fungal-type cell wall || YPL163C_ORF || cellular cell wall organization || || YPL163C || 1042450	-0.12	-0.47	-0.41	-2.32	-0.67	-0.65	-0.98	NA	0.5	0.91	0.1	-0.34	-0.0833333	-0.79	0.706667
YOR230W_ORF	|| WTM1 || Transcriptional modulator involved in regulation of meiosis, silencing, and expression of RNR genes; required for nuclear localization of the ribonucleotide reductase small subunit Rnr2p and Rnr4p; contains WD repeats || specific transcriptional repressor activity || nucleus || YOR230W_ORF || regulation of meiosis || || YOR230W || 1042331	0.63	0.57	0.56	-0.84	-1.62	-1.82	-1.08	-1.87	1.65	1.92	0.67	0.2	0.221667	-0.393333	0.615
YCL043C_ORF	|| PDI1 || Protein disulfide isomerase, multifunctional protein resident in the endoplasmic reticulum lumen, essential for the formation of disulfide bonds in secretory and cell-surface proteins, unscrambles non-native disulfide bonds || protein disulfide isomerase activity || endoplasmic reticulum lumen || YCL043C_ORF || protein folding || || YCL043C || 1047364	0.34	-0.23	-0.36	-1.3	-1.03	-1.27	-0.62	-1.91	0.94	1.09	0.11	0.07	-0.0266667	-0.668333	0.641667
YPR043W_OCH__ORF	|| RPL43A || Protein component of the large (60S) ribosomal subunit, identical to Rpl43Bp and has similarity to rat L37a ribosomal protein; null mutation confers a dominant lethal phenotype || structural constituent of ribosome || cytosolic large ribosomal subunit || YPR043W_OCH__ORF || translation || || YPR043W || 1042907	0.76	1.03	0.62	0.46	-0.27	-0.58	-0.95	-1.6	0.4	1.05	0.29	0.19	0.398333	-0.165	0.563333
IGR_CHR07:(783951..784086)_14	|| || || || || IGR_CHR07:(783951..784086)_14 || || YBOX_IGR1000064:NGR066W:NGR066W:chr07.fsa:(783951..784086):136:bp._14_0 || || 1040659	-0.27	0	-0.35	1.17	3.07	2.11	-0.76	2.95	NA	-0.79	-0.78	-0.27	0.824	0.326667	0.497333
YMR116C_INT_1	|| ASC1 || G-protein beta subunit and guanine nucleotide dissociation inhibitor for Gpa2p; ortholog of RACK1 that inhibits translation; core component of the small (40S) ribosomal subunit; represses Gcn4p in the absence of amino acid starvation || GDP-dissociation inhibitor activity || cytoplasm || YMR116C_INT_1 || peptidyl-amino acid modification || || YMR116C || 1040937	-1.04	-0.89	-0.99	-0.99	1.71	0.2	-2.15	0.96	NA	0.24	-0.06	-0.04	0.044	-0.545	0.589
YPL279C_ORF	|| || Putative protein of unknown function || molecular_function || integral to membrane || YPL279C_ORF || biological_process || || YPL279C || 1041959	-0.71	-0.6	-0.92	0.57	1.53	1.47	-0.96	0.19	NA	-0.1	-0.18	-0.15	0.318	-0.241667	0.559667
YGL088W_ORF	|| || Dubious open reading frame unlikely to encode a protein, based on available experimental and comparative sequence data; partially overlaps snR10, a snoRNA required for preRNA processing || || || YGL088W_ORF || || || YGL088W || 1046946	-0.36	-0.38	-0.43	-0.9	0.09	0.3	-1.35	-1.68	NA	-0.35	-0.01	-0.19	-0.14	-0.76	0.62
YBR212W_ORF	|| NGR1 || RNA binding protein that negatively regulates growth rate; interacts with the 3' UTR of the mitochondrial porin (POR1) mRNA and enhances its degradation; overexpression impairs mitochondrial function; expressed in stationary phase || mRNA binding || stress granule || YBR212W_ORF || 3'-UTR-mediated mRNA destabilization || || YBR212W || 1046546	0.41	-0.04	0.56	-1.73	0.58	0.63	0.45	-0.12	0.45	0.66	0.12	0.02	0.448333	-0.116667	0.565
YDR538W_ORF	|| PAD1 || Phenylacrylic acid decarboxylase, confers resistance to cinnamic acid, decarboxylates aromatic carboxylic acids to the corresponding vinyl derivatives; homolog of E. coli UbiX || catalytic activity || cytoplasm || YDR538W_ORF || translational elongation || || YDR538W || 1041407	-0.01	-0.12	-0.13	-0.97	-1.05	-1.19	-1.72	NA	1.02	1.6	0.08	-0.01	0.0416667	-0.55	0.591667
YFR032C-B_ONO_ORF	|| || Putative protein of unknown function; identified by gene-trapping, microarray-based expression analysis, and genome-wide homology searching || molecular_function || membrane || YFR032C-B_ONO_ORF || biological_process || || YFR032C-B || 1039810	-0.36	-0.42	-1	-1.32	2.92	3.09	0.88	3.16	NA	-1.75	-0.28	-0.03	0.696	0.235	0.461
YJL012C-A_ORF	|| || || || || YJL012C-A_ORF || || || || 1043908	-0.2	-0.55	0.32	-0.84	-0.51	0.11	-1.97	-1.65	0.41	0.37	0.04	-0.06	-0.0616667	-0.693333	0.631667
YBR158W_TIL_3_176__ORF	|| AMN1 || Protein required for daughter cell separation, multiple mitotic checkpoints, and chromosome stability; contains 12 degenerate leucine-rich repeat motifs; expression is induced by the Mitotic Exit Network (MEN) || protein binding || nucleus || YBR158W_TIL_3_176__ORF || mitotic cell cycle checkpoint || || YBR158W || 1042844	-0.57	0.08	-1.01	0.69	1.21	0.6	NA	NA	NA	-0.52	-0.18	-0.24	0.16	-0.185	0.345
YHR020W_ORF	|| || Protein of unknown function that may interact with ribosomes, based on co-purification experiments; has similarity to proline-tRNA ligase; YHR020W is an essential gene || nucleotide binding || cytoplasm || YHR020W_ORF || chromosome organization || || YHR020W || 1044462	0.87	0.93	0.39	-0.05	-0.33	0.54	0.08	-0.66	0.21	1.3	0.3	0.22	0.586667	0.0466667	0.54
YORCDELTA25_LTR	|| || || || || YORCDELTA25_LTR || || || || 1042993	1.79	2.91	0.63	1.54	-1.48	-1.69	-0.16	-1.97	2.34	0.73	0.84	0.71	0.766667	0.265	0.501667
YPL265W_ORF	|| DIP5 || Dicarboxylic amino acid permease, mediates high-affinity and high-capacity transport of L-glutamate and L-aspartate; also a transporter for Gln, Asn, Ser, Ala, and Gly || amino acid transmembrane transporter activity || membrane || YPL265W_ORF || amino acid transport || || YPL265W || 1047951	0.01	0.04	-0.53	-1.39	0.1	0.66	-0.43	NA	NA	0.79	0.39	0.36	0.32	-0.32	0.64
YPR043W_ORF	|| RPL43A || Protein component of the large (60S) ribosomal subunit, identical to Rpl43Bp and has similarity to rat L37a ribosomal protein; null mutation confers a dominant lethal phenotype || structural constituent of ribosome || cytosolic large ribosomal subunit || YPR043W_ORF || translation || || YPR043W || 1042077	0.95	1.12	0.44	0.31	-0.59	-1.05	-0.79	-1.53	0.65	1.39	0.44	0.3	0.411667	-0.138333	0.55
YLR229C_ORF	|| CDC42 || Small rho-like GTPase, essential for establishment and maintenance of cell polarity; mutants have defects in the organization of actin and septins || GTP binding || membrane || YLR229C_ORF || regulation of vacuole fusion, non-autophagic || || YLR229C || 1042328	0.67	0.77	0.58	-0.39	-0.48	-0.45	-0.2	-1.04	0.97	1.29	0.3	0.11	0.461667	-0.106667	0.568333
YLR259C_ORF	|| HSP60 || Tetradecameric mitochondrial chaperonin required for ATP-dependent folding of precursor polypeptides and complex assembly; prevents aggregation and mediates protein refolding after heat shock; role in mtDNA transmission; phosphorylated || chaperone binding || mitochondrion || YLR259C_ORF || organic acid metabolic process || || YLR259C || 1046498	0.91	1	-0.03	1.08	-0.63	-1.19	-0.73	-0.9	1.9	1.89	0.78	0.6	0.646667	0.133333	0.513333
YKR054C_ORF	|| DYN1 || Cytoplasmic heavy chain dynein, microtubule motor protein, required for anaphase spindle elongation; involved in spindle assembly, chromosome movement, and spindle orientation during cell division, targeted to microtubule tips by Pac1p || nucleoside-triphosphatase activity || cytoplasmic microtubule || YKR054C_ORF || nuclear migration along microtubule || || YKR054C || 1047641	0.42	0.51	0.41	-0.91	-0.57	-0.97	-1.48	NA	NA	2.33	0.07	0.11	0.344	-0.36	0.704
YBR190W_ORF	|| || Dubious open reading frame unlikely to encode a protein, based on experimental and comparative sequence data; partially overlaps the verified ribosomal protein gene RPL21A/YBR191W || || || YBR190W_ORF || || || YBR190W || 1044250	0.06	0.32	-0.35	-0.31	4.22	5.34	2.62	4.74	NA	-2.58	-0.94	-0.23	1.472	0.921667	0.550333
YMR010W_ORF	|| || Putative protein of unknown function; green fluorescent protein (GFP)-fusion protein localizes to the cytoplasm; YMR010W is not an essential gene; YMR010W mRNA is transcribed with ADI1 || molecular_function || Golgi apparatus || YMR010W_ORF || biological_process || || YMR010W || 1041506	-0.28	-0.51	-0.51	-1.73	0.01	0.13	-1.63	0.39	0.37	0.52	0.05	-0.01	0.04	-0.573333	0.613333
YHR140W_ORF	|| || Putative integral membrane protein of unknown function || molecular_function || integral to membrane || YHR140W_ORF || biological_process || || YHR140W || 1041221	-0.68	-0.78	-1.06	-1.57	1.29	1.33	-0.31	1.24	NA	0.03	-0.06	-0.1	0.238	-0.31	0.548
YBR283C_ORF	|| SSH1 || Subunit of the Ssh1 translocon complex; Sec61p homolog involved in co-translational pathway of protein translocation; not essential || P-P-bond-hydrolysis-driven protein transmembrane transporter activity || endoplasmic reticulum membrane || YBR283C_ORF || SRP-dependent cotranslational protein targeting to membrane || || YBR283C || 1045917	-0.03	-0.31	-0.4	-1.66	-0.7	-0.17	0.11	-0.94	0.83	1.54	0.39	0.14	0.193333	-0.393333	0.586667
YPR159W_ORF	|| KRE6 || Protein required for beta-1,6 glucan biosynthesis; putative beta-glucan synthase; appears functionally redundant with Skn1p || glucosidase activity || membrane || YPR159W_ORF || cellular cell wall organization || || YPR159W || 1045856	-0.58	-0.68	-1.01	-0.69	0.55	0.52	-1.97	-0.26	-0.61	0.45	-0.12	-0.09	-0.0583333	-0.69	0.631667
YGL055W_ORF	|| OLE1 || Delta(9) fatty acid desaturase, required for monounsaturated fatty acid synthesis and for normal distribution of mitochondria || electron carrier activity || endoplasmic reticulum membrane || YGL055W_ORF || electron transport chain || || YGL055W || 1045714	-0.41	-0.81	-0.93	-2.47	-0.9	-1.01	-1.39	-0.58	0.77	1.21	0.31	0.15	-0.191667	-0.818333	0.626667
YER152C_ORF	|| || Protein with 2-aminoadipate transaminase activity; shares amino acid similarity with the aminotransferases Aro8p and Aro9p; YER152C is not an essential gene || transaminase activity || cytoplasm || YER152C_ORF || biosynthetic process || || YER152C || 1047453	-0.29	-0.48	-0.03	-1.16	-0.91	-0.68	-0.85	-1.34	0.93	1.36	-0.17	-0.18	-0.0116667	-0.621667	0.61
YJL164C_ORF	|| TPK1 || cAMP-dependent protein kinase catalytic subunit; promotes vegetative growth in response to nutrients via the Ras-cAMP signaling pathway; inhibited by regulatory subunit Bcy1p in the absence of cAMP; partially redundant with Tpk2p and Tpk3p || cAMP-dependent protein kinase activity || cAMP-dependent protein kinase complex || YJL164C_ORF || cell cycle || || YJL164C || 1042931	-0.17	-0.09	0.01	0.36	-1.59	-1.63	-2.82	-2.02	1.58	1	-0.2	-0.3	-0.15	-0.828333	0.678333
YGL030W_INT_1	|| RPL30 || Protein component of the large (60S) ribosomal subunit, has similarity to rat L30 ribosomal protein; involved in pre-rRNA processing in the nucleolus; autoregulates splicing of its transcript || structural constituent of ribosome || cytoplasm || YGL030W_INT_1 || translation || || YGL030W || 1039728	-0.25	-0.23	-0.47	-0.88	-0.82	-0.54	-1.67	-0.5	1.17	1.49	0.49	0.17	0.136667	-0.476667	0.613333
YMR072W_ORF	|| ABF2 || Mitochondrial DNA-binding protein involved in mitochondrial DNA replication and recombination, member of HMG1 DNA-binding protein family; activity may be regulated by protein kinase A phosphorylation || DNA binding || mitochondrion || YMR072W_ORF || mitochondrion inheritance || || YMR072W || 1045771	0.4	0.78	-0.03	0.02	-1.21	-1.03	-2.04	-1.24	0.66	0.85	0.11	-0.18	0.075	-0.56	0.635
YGR192C_ORF	|| TDH3 || Glyceraldehyde-3-phosphate dehydrogenase, isozyme 3, involved in glycolysis and gluconeogenesis; tetramer that catalyzes the reaction of glyceraldehyde-3-phosphate to 1,3 bis-phosphoglycerate; detected in the cytoplasm and cell wall || binding || cytoplasm || YGR192C_ORF || metabolic process || || YGR192C || 1045778	1.17	1.34	0.62	0.74	-1.2	-2.01	-1.19	-2.2	1.76	1.91	0.96	0.91	0.495	-0.0266667	0.521667
SNR48_SNORNA	|| SNR48 || C/D box small nucleolar RNA (snoRNA), guides 2'-O-methylation of large subunit (LSU) rRNA at positions G2791 and G2793 || rRNA 2'-O-ribose methylation guide activity || nucleolus || SNR48_SNORNA || rRNA methylation || || snR48 || 1042781	-1.35	-1.33	-1.49	-0.72	2.38	2.22	-0.41	1.92	NA	-1.71	-1.1	-0.68	0.042	-0.413333	0.455333
SNR46_SNORNA	|| SNR46 || H/ACA box small nucleolar RNA (snoRNA); guides pseudouridylation of large subunit (LSU) rRNA at position U2865 || rRNA pseudouridylation guide activity || box H/ACA snoRNP complex || SNR46_SNORNA || rRNA pseudouridine synthesis || || snR46 || 1041658	-0.11	-0.32	-0.25	-0.87	2.08	1.79	-0.3	1.57	NA	-0.73	-0.12	0.05	0.542	0.0133333	0.528667
YOL120C_OCH__ORF	|| RPL18A || Protein component of the large (60S) ribosomal subunit, identical to Rpl18Bp and has similarity to rat L18 ribosomal protein; intron of RPL18A pre-mRNA forms stem-loop structures that are a target for Rnt1p cleavage leading to degradation || structural constituent of ribosome || cytoplasm || YOL120C_OCH__ORF || translation || || YOL120C || 1047237	1.93	1.97	1.5	0.88	-0.07	-0.13	0.58	0.15	1.07	2.02	0.68	0.46	1.13167	0.708333	0.423333
YPR088C_ORF	|| SRP54 || Signal recognition particle (SRP) subunit (homolog of mammalian SRP54); contains the signal sequence-binding activity of SRP, interacts with the SRP RNA, and mediates binding of SRP to signal receptor; contains GTPase domain || GTP binding || signal recognition particle || YPR088C_ORF || SRP-dependent cotranslational protein targeting to membrane, signal sequence recognition || || YPR…	0.41	0.61	0.51	0.48	-0.8	-0.47	-0.48	-0.88	1.67	1.94	0.15	0.06	0.56	-0.0266667	0.586667
YHR175W_ORF	|| CTR2 || Putative low-affinity copper transporter of the vacuolar membrane; mutation confers resistance to toxic copper concentrations, while overexpression confers resistance to copper starvation || copper ion transmembrane transporter activity || integral to membrane || YHR175W_ORF || ion transport || || YHR175W || 1046210	0.38	0.29	0.23	-1.16	-0.45	-1.09	-1.62	NA	1.28	1.27	0.36	0.4	0.28	-0.358	0.638
YMR194W_INT_1	|| RPL36A || N-terminally acetylated protein component of the large (60S) ribosomal subunit, nearly identical to Rpl36Bp and has similarity to rat L36 ribosomal protein; binds to 5.8 S rRNA || RNA binding || intracellular || YMR194W_INT_1 || translation || || YMR194W || 1041143	-0.43	-0.27	-0.71	-0.74	1.64	2.36	0.64	NA	-0.9	-0.35	-0.04	0.06	0.341667	-0.158	0.499667
YNR044W_ORF	|| AGA1 || Anchorage subunit of a-agglutinin of a-cells, highly O-glycosylated protein with N-terminal secretion signal and C-terminal signal for addition of GPI anchor to cell wall, linked to adhesion subunit Aga2p via two disulfide bonds || cell adhesion molecule binding || fungal-type cell wall || YNR044W_ORF || agglutination involved in conjugation with cellular fusion || || YNR044W || 1039929	-0.38	-0.5	-0.61	-2.55	-0.65	-0.7	-0.57	-0.75	0.7	0.55	-0.02	-0.24	-0.163333	-0.79	0.626667
YAR070C_ORF	|| || Dubious open reading frame unlikely to encode a protein, based on available experimental and comparative sequence data || || || YAR070C_ORF || || || YAR070C || 1039681	-1.61	-1.4	-1.83	-1.6	5.19	6.23	3.39	5.52	NA	-1.03	-0.31	0.45	1.476	0.936667	0.539333
YKL004W_ORF	|| AUR1 || Phosphatidylinositol:ceramide phosphoinositol transferase (IPC synthase), required for sphingolipid synthesis; can mutate to confer aureobasidin A resistance || transferase activity || integral to membrane || YKL004W_ORF || lipid metabolic process || || YKL004W || 1039310	-0.74	-0.86	-0.88	-1.79	-0.85	-0.58	-2.37	-0.96	0.24	0.42	-0.16	-0.27	-0.395	-1.07167	0.676667
YKL075C_ORF	|| || Putative protein of unknown function; green fluorescent protein (GFP)-fusion protein localizes to the cytoplasm; proposed to be involved in resistance to streptozotocin and camptothecin || molecular_function || cytoplasm || YKL075C_ORF || response to drug || || YKL075C || 1046345	1.12	1.53	0.8	2.1	NA	-0.2	0.19	-2.74	NA	0.78	0.51	0.3	0.8075	0.193333	0.614167
YHR101C_ORF	|| BIG1 || Integral membrane protein of the endoplasmic reticulum, required for normal content of cell wall beta-1,6-glucan || molecular_function || endoplasmic reticulum || YHR101C_ORF || cellular cell wall organization || || YHR101C || 1045426	-0.01	-0.04	-0.62	-1.69	-0.76	-0.47	-1.69	NA	NA	0.38	0.24	0.17	-0.18	-0.718	0.538
YGL053W_ORF	|| PRM8 || Pheromone-regulated protein with 2 predicted transmembrane segments and an FF sequence, a motif involved in COPII binding; forms a complex with Prp9p in the ER; member of DUP240 gene family || molecular_function || integral to membrane || YGL053W_ORF || transport || || YGL053W || 1039370	0.42	0.4	0.1	-0.45	0.37	0.51	-0.57	NA	NA	1.04	0.6	0.38	0.548	0.012	0.536
YDR353W_ORF	|| TRR1 || Cytoplasmic thioredoxin reductase, key regulatory enzyme that determines the redox state of the thioredoxin system, which acts as a disulfide reductase system and protects cells against both oxidative and reductive stress || oxidoreductase activity || cytoplasm || YDR353W_ORF || oxidation-reduction process || || YDR353W || 1041501	0.48	0.45	0.41	-0.76	-0.99	-0.8	-0.87	-0.85	0.83	1.45	0.06	-0.04	0.236667	-0.341667	0.578333
YGR242W_ORF	|| || Dubious open reading frame unlikely to encode a protein, based on available experimental and comparative sequence data; partially overlaps the verified ORF YAP1802/YGR241C || || || YGR242W_ORF || || || YGR242W || 1048161	0.19	0.46	0.21	0.28	4.57	5.35	2.92	4.43	NA	-1.77	-0.75	0.26	1.76	1.225	0.535
IGX_YG_447101C	|| || || || || IGX_YG_447101C || || YBOX_IGX1000006:IGX_198_14:IGX_YG_447101C:[chromosome=VII]:(complement(447026..447126)) || || 1044407	1.31	1.11	0.61	-1.23	-1.39	-0.95	-0.3	NA	NA	3.06	0.66	0.38	0.628	0.024	0.604
YNL105W_ORF	|| RRT16 || Dubious open reading frame unlikely to encode a protein, based on available experimental and comparative sequence data; partially overlaps verified gene INP52; identified in a screen for mutants with decreased levels of rDNA transcription || || || YNL105W_ORF || || || YNL105W || 1043084	-1.03	-0.89	-0.68	-1.63	4.4	5.14	2.66	4.67	NA	-1.53	-1	0.08	1.218	0.683333	0.534667
NTS1-2_RRNA	|| NTS1-2 || Non-transcribed region of the rDNA repeat located between the 3' ETS and RDN5, required for rDNA repeat expansion || || || NTS1-2_RRNA || || || NTS1-2 || 1045366	-0.14	-0.15	-0.26	-0.44	4.55	4.83	2.37	NA	-2.2	-0.41	0.32	1.42	1.08	0.682	0.398
YMR182W-A_ONO_ORF	|| || Putative protein of unknown function || molecular_function || cellular_component || YMR182W-A_ONO_ORF || biological_process || || YMR182W-A || 1042061	-1.04	-1	-0.83	-0.93	2.42	2.54	0.21	1.86	NA	-1.4	-0.59	-0.51	0.304	-0.131667	0.435667
YIR026C_ORF	|| YVH1 || Protein phosphatase involved in vegetative growth at low temperatures, sporulation, and glycogen accumulation; mutants are defective in 60S ribosome assembly; member of the dual-specificity family of protein phosphatases || phosphoprotein phosphatase activity || preribosome, large subunit precursor || YIR026C_ORF || cAMP-mediated signaling || || YIR026C || 1044618	0.23	-0.05	0.29	-0.72	0.33	-0.07	-1.37	NA	NA	0.68	-0.06	-0.2	0.224	-0.412	0.636
YNL300W_TIL_3_85__ORF	|| TOS6 || Glycosylphosphatidylinositol-dependent cell wall protein, expression is periodic and decreases in respone to ergosterol perturbation or upon entry into stationary phase; depletion increases resistance to lactic acid || molecular_function || membrane || YNL300W_TIL_3_85__ORF || biological_process || || YNL300W || 1044924	-0.89	-0.96	-0.9	-1.04	3.64	3.11	1.2	2.75	NA	-1	-0.39	-0.13	0.78	0.248333	0.531667
YER109C_ORF	|| FLO8 || Transcription factor required for flocculation, diploid filamentous growth, and haploid invasive growth; genome reference strain S288C and most laboratory strains have a mutation in this gene || specific RNA polymerase II transcription factor activity || cytoplasm || YER109C_ORF || transcription || || YER109C || 1045353	0.36	0.52	-0.01	0.86	1.59	2.57	1.25	NA	NA	0.55	0.38	0.27	1.118	0.55	0.568
YEL040W_ORF	|| UTR2 || Chitin transglycosylase that functions in the transfer of chitin to beta(1-6) and beta(1-3) glucans in the cell wall; similar to and functionally redundant with Crh1; glycosylphosphatidylinositol (GPI)-anchored protein localized to bud neck || hydrolase activity, acting on glycosyl bonds || cellular bud neck septin ring || YEL040W_ORF || metabolic process || || YEL040W || 1040126	0.11	-0.19	-0.25	-1.66	-0.14	0.06	-0.35	-1.09	-0.01	0.7	0.23	0.16	0.0883333	-0.493333	0.581667
YBR192W_ORF	|| RIM2 || Mitochondrial pyrimidine nucleotide transporter; imports pyrimidine nucleoside triphosphates and exports pyrimidine nucleoside monophosphates; member of the mitochondrial carrier family || pyrimidine nucleotide transmembrane transporter activity || mitochondrion || YBR192W_ORF || transmembrane transport || || YBR192W || 1046503	0.18	0.22	0.03	0.35	-0.35	0.15	0.18	-0.66	1.99	1.82	0.48	0.38	0.668333	0.126667	0.541667
YHR176W_ORF	|| FMO1 || Flavin-containing monooxygenase, localized to the cytoplasmic face of the ER membrane; catalyzes oxidation of biological thiols to maintain the ER redox buffer ratio for correct folding of disulfide-bonded proteins || monooxygenase activity || endoplasmic reticulum membrane || YHR176W_ORF || metabolic process || || YHR176W || 1047335	0.05	0.16	0.23	-0.09	2.76	2.43	1.33	2.03	NA	-0.36	-0.29	-0.14	1.008	0.511667	0.496333
YML009W-B_ORF	|| || Dubious ORF unlikely to encode a functional protein, based on available experimental and comparative sequence data; deletion mutation confers an increase in Ty1 transposition || || || YML009W-B_ORF || || || YML009W-B || 1040236	-0.31	-0.42	-0.32	-0.11	0.34	1.25	-0.76	-1.88	-0.19	-0.58	-0.35	-0.26	0.015	-0.613333	0.628333
YDL086W_ORF	|| || Putative protein of unknown function; the authentic, non-tagged protein is detected in highly purified mitochondria in high-throughput studies; YDL086W is not an essential gene || hydrolase activity || mitochondrion || YDL086W_ORF || biological_process || || YDL086W || 1042151	0.41	0.31	0.27	-0.61	0.15	0.24	0.52	-1.58	0.14	0.81	0.19	0.05	0.343333	-0.193333	0.536667
YMR122W-A_ORF	|| || Protein of unknown function; green fluorescent protein (GFP)-fusion protein localizes to the cytoplasm and endoplasmic reticulum || molecular_function || cytoplasm || YMR122W-A_ORF || biological_process || || YMR122W-A || 1045120	0.46	0.2	0.18	-1.37	0.44	-0.08	-0.12	0.73	1.11	1.18	0.39	0.5	0.551667	0.0516667	0.5
YOR248W_ORF	|| || Dubious open reading frame unlikely to encode a functional protein, based on available experimental and comparative sequence data || || || YOR248W_ORF || || || YOR248W || 1040120	0.3	0.17	0.18	-1.03	-0.93	-1.19	-1.71	-1.64	0.88	0.8	0.39	0.18	0.005	-0.605	0.61
YDR223W_ORF	|| CRF1 || Transcriptional corepressor involved in repression of ribosomal protein (RP) gene transcription via the TOR signaling pathway which promotes accumulation of Crf1p in the nucleus; role in repression of RP genes varies by strain || transcription corepressor activity || nucleus || YDR223W_ORF || negative regulation of ribosomal protein gene transcription from RNA polymerase II promoter ||…	1.17	1.24	0.64	0.71	4.38	5.01	2.36	5.69	NA	-1.78	-0.82	0.27	2.004	1.475	0.529
YHR071W_ORF	|| PCL5 || Cyclin, interacts with and phosphorylated by Pho85p cyclin-dependent kinase (Cdk), induced by Gcn4p at level of transcription, specifically required for Gcn4p degradation, may be sensor of cellular protein biosynthetic capacity || cyclin-dependent protein kinase regulator activity || cyclin-dependent protein kinase holoenzyme complex || YHR071W_ORF || nitrogen compound metabolic proces…	0.4	0.34	0.21	-0.62	-0.89	-1.1	-1.78	NA	1.25	1.12	0.22	-0.17	0.186667	-0.428	0.614667
YNR017W_ORF	|| TIM23 || Essential component of the Translocase of the Inner Mitochondrial membrane (TIM23 complex); involved in protein import into mitochondrial matrix and inner membrane; with Tim17p, contributes to architecture and function of the import channel || protein transporter activity || mitochondrion || YNR017W_ORF || intracellular protein transport || || YNR017W || 1044653	0.95	1.11	0.81	0.06	0.05	0.16	-0.41	NA	1.13	1.75	0.47	0.31	0.858333	0.248	0.610333
YDR156W_ORF	|| RPA14 || RNA polymerase I subunit A14 || molecular_function || DNA-directed RNA polymerase I complex || YDR156W_ORF || transcription of nuclear rRNA large RNA polymerase I transcript || || YDR156W || 1043138	0.65	0.55	0.67	0.44	-1.35	-1.5	-1.36	NA	2.55	2.1	0.13	-0.08	0.5	-0.04	0.54
YJL189W_INT_1	|| RPL39 || Protein component of the large (60S) ribosomal subunit, has similarity to rat L39 ribosomal protein; required for ribosome biogenesis; loss of both Rpl31p and Rpl39p confers lethality; also exhibits genetic interactions with SIS1 and PAB1 || structural constituent of ribosome || intracellular || YJL189W_INT_1 || translation || || YJL189W || 1046012	-0.6	-0.45	-1.2	0.29	1.11	1.87	-0.2	NA	NA	0.38	0.48	0.3	0.462	-0.066	0.528
YLR251W_ORF	|| SYM1 || Protein required for ethanol metabolism; induced by heat shock and localized to the inner mitochondrial membrane; homologous to mammalian peroxisomal membrane protein Mpv17 || molecular_function || mitochondrial inner membrane || YLR251W_ORF || ethanol metabolic process || || YLR251W || 1040142	0.05	0.1	-0.15	-1.11	-1.24	-1.65	-1.56	NA	1.3	1.65	0.29	0.07	0.035	-0.492	0.527
YMR108W_ORF	|| ILV2 || Acetolactate synthase, catalyses the first common step in isoleucine and valine biosynthesis and is the target of several classes of inhibitors, localizes to the mitochondria; expression of the gene is under general amino acid control || catalytic activity || mitochondrion || YMR108W_ORF || cellular amino acid biosynthetic process || || YMR108W || 1039240	0.32	0.23	0.44	-0.49	-1.03	-1.13	-1.35	-1.98	1.17	1.16	0.34	0.27	0.12	-0.461667	0.581667
YGR065C_ORF	|| VHT1 || High-affinity plasma membrane H+-biotin (vitamin H) symporter; mutation results in fatty acid auxotrophy; 12 transmembrane domain containing major facilitator subfamily member; mRNA levels negatively regulated by iron deprivation and biotin || substrate-specific transmembrane transporter activity || membrane || YGR065C_ORF || transport || || YGR065C || 1039984	-0.41	-0.66	-0.84	-2.04	-0.03	-0.11	-1.07	NA	NA	0.46	0.07	-0.09	-0.15	-0.794	0.644
YKL068W-A_ONO_ORF	|| || Putative protein of unknown function; identified by homology to <i>Ashbya gossypii</i> || molecular_function || cellular_component || YKL068W-A_ONO_ORF || biological_process || || YKL068W-A || 1047223	-0.22	-0.29	0.22	0.8	1.75	1.88	-1.93	0.8	NA	-0.3	0.13	0.1	0.564	0.02	0.544
YDR032C_ORF	|| PST2 || Protein with similarity to members of a family of flavodoxin-like proteins; induced by oxidative stress in a Yap1p dependent manner; the authentic, non-tagged protein is detected in highly purified mitochondria in high-throughput studies || FMN binding || extracellular region || YDR032C_ORF || sporulation resulting in formation of a cellular spore || || YDR032C || 1046096	0.73	0.69	-0.16	-0.62	-1.63	-1.57	-1.04	-1.97	1.2	1.52	0.71	0.65	0.156667	-0.405	0.561667
YLR019W_ORF	|| PSR2 || Functionally redundant Psr1p homolog, a plasma membrane phosphatase involved in the general stress response; required with Psr1p and Whi2p for full activation of STRE-mediated gene expression, possibly through dephosphorylation of Msn2p || phosphoprotein phosphatase activity || plasma membrane || YLR019W_ORF || response to stress || || YLR019W || 1047358	0.4	0.21	0.68	-1	0.09	0.33	-0.24	-0.18	NA	1.6	0.29	0.17	0.526	-0.0466667	0.572667
YGL206C_ORF	|| CHC1 || Clathrin heavy chain, subunit of the major coat protein involved in intracellular protein transport and endocytosis; two heavy chains form the clathrin triskelion structural component; the light chain (CLC1) is thought to regulate function || structural molecule activity || clathrin vesicle coat || YGL206C_ORF || endocytosis || || YGL206C || 1040241	0.3	0.3	0.24	-0.8	-1.18	-1.5	-1.76	-1.27	1	1.27	0.15	-0.05	0.0316667	-0.581667	0.613333
YBR298C_ORF	|| MAL31 || Maltose permease, high-affinity maltose transporter (alpha-glucoside transporter); encoded in the MAL3 complex locus; member of the 12 transmembrane domain superfamily of sugar transporters; functional in genomic reference strain S288C || substrate-specific transmembrane transporter activity || membrane || YBR298C_ORF || alpha-glucoside transport || || YBR298C || 1042677	-0.51	-0.56	-0.9	-1	-1.21	-1.16	-1.9	NA	1.29	0.75	-0.01	-0.16	-0.233333	-0.794	0.560667
YMR011W_ORF	|| HXT2 || High-affinity glucose transporter of the major facilitator superfamily, expression is induced by low levels of glucose and repressed by high levels of glucose || mannose transmembrane transporter activity || plasma membrane || YMR011W_ORF || glucose transport || || YMR011W || 1042628	-1.23	-0.68	-1.51	-0.89	0.05	0.75	-2.41	-1.72	NA	-1.52	-0.44	-0.09	-0.526	-1.17667	0.650667
YDR366C_ORF	|| || Putative protein of unknown function || molecular_function || membrane || YDR366C_ORF || biological_process || || YDR366C || 1046473	-1.06	-0.97	-1.1	-0.71	1.75	1.98	-0.39	0.96	NA	-0.96	-0.23	-0.06	0.148	-0.255	0.403
YOL129W_ORF	|| VPS68 || Vacuolar membrane protein of unknown function involved in vacuolar protein sorting; also detected in the mitochondria || molecular_function || Vps55/Vps68 complex || YOL129W_ORF || ion transport || || YOL129W || 1041825	-0.73	-0.89	-0.98	-2.41	-0.06	0.39	-1.91	0.36	-0.27	0.32	-0.01	-0.1	-0.206667	-0.841667	0.635
YNL055C_ORF	|| POR1 || Mitochondrial porin (voltage-dependent anion channel), outer membrane protein required for the maintenance of mitochondrial osmotic stability and mitochondrial membrane permeability; phosphorylated || voltage-gated anion channel activity || mitochondrial outer membrane || YNL055C_ORF || transmembrane transport || || YNL055C || 1042651	0.95	0.95	0.54	-0.78	-1.11	-1.89	-1.33	-2.08	0.73	1.24	0.72	0.47	0.145	-0.41	0.555
YCR108C_OCH__ORF	|| || Putative protein of unknown function; identified by fungal homology and RT-PCR || molecular_function || cellular_component || YCR108C_OCH__ORF || biological_process || || YCR108C || 1044572	-0.93	-1.08	-0.81	-1.39	4.44	4.29	2.36	4.5	NA	-0.66	-0.53	0.03	1.212	0.693333	0.518667
YDR033W_TIL_1_14__ORF	|| MRH1 || Protein that localizes primarily to the plasma membrane, also found at the nuclear envelope; the authentic, non-tagged protein is detected in mitochondria in a phosphorylated state; has similarity to Hsp30p and Yro2p || ion channel activity || mitochondrion || YDR033W_TIL_1_14__ORF || ion transport || || YDR033W || 1047763	0.06	0.36	0.1	0.67	5	5.78	2.84	5.16	NA	-2.14	-0.84	-0.17	1.812	1.29333	0.518667
YOR027W_ORF	|| STI1 || Hsp90 cochaperone, interacts with the Ssa group of the cytosolic Hsp70 chaperones; activates the ATPase activity of Ssa1p; homolog of mammalian Hop protein || Hsp90 protein binding || cytoplasm || YOR027W_ORF || protein folding || || YOR027W || 1040283	0.69	0.84	0.54	0.61	-1.64	-1.85	-2.21	-1.58	1.59	1.74	0.51	0.2	0.228333	-0.321667	0.55
YOR133W_ORF	|| EFT1 || Elongation factor 2 (EF-2), also encoded by EFT2; catalyzes ribosomal translocation during protein synthesis; contains diphthamide, the unique posttranslationally modified histidine residue specifically ADP-ribosylated by diphtheria toxin || GTP binding || cytoplasm || YOR133W_ORF || regulation of translation || || YOR133W || 1045720	0.5	0.63	0.25	-0.79	-1.5	-2.18	-0.53	-2.04	1.59	1.94	0.42	0.34	0.163333	-0.391667	0.555
YKL031W_ORF	|| || Dubious open reading frame, unlikely to encode a protein; not conserved in closely related Saccharomyces species || || || YKL031W_ORF || || || YKL031W || 1043977	-0.66	-0.84	-0.61	-1.54	1.38	1.14	-0.5	1.15	NA	-0.57	-0.34	-0.27	0.09	-0.351667	0.441667
YPR028W_JXN_IE_1_ORF	|| YOP1 || Membrane protein that interacts with Yip1p to mediate membrane traffic; interacts with Sey1p to maintain ER morphology; overexpression leads to cell death and accumulation of internal cell membranes || protein binding || Golgi membrane || YPR028W_JXN_IE_1_ORF || vesicle-mediated transport || || YPR028W || 1042270	-0.04	0.14	-0.94	-0.93	0.65	0.63	NA	NA	NA	-0.08	0.3	0.21	0.26	-0.34	0.6
YJL183W_ORF	|| MNN11 || Subunit of a Golgi mannosyltransferase complex that also contains Anp1p, Mnn9p, Mnn10p, and Hoc1p, and mediates elongation of the polysaccharide mannan backbone; has homology to Mnn10p || alpha-1,6-mannosyltransferase activity || alpha-1,6-mannosyltransferase complex || YJL183W_ORF || protein glycosylation || || YJL183W || 1047783	-0.34	-0.36	-0.84	-0.93	-1.58	-0.88	-1.23	-2.16	1.17	1.28	0.29	0.26	-0.118333	-0.768333	0.65
YNL326C_ORF	|| PFA3 || Palmitoyltransferase for Vac8p, required for vacuolar membrane fusion; contains an Asp-His-His-Cys-cysteine rich (DHHC-CRD) domain; autoacylates; required for vacuolar integrity under stress conditions || zinc ion binding || fungal-type vacuole || YNL326C_ORF || vacuole fusion, non-autophagic || || YNL326C || 1040870	-0.02	0.11	-0.49	-1.11	1.37	1.66	0.13	1.7	NA	0.12	0.31	0.23	0.648	0.128333	0.519667
YGR036C_ORF	|| CAX4 || Dolichyl pyrophosphate (Dol-P-P) phosphatase with a luminally oriented active site in the ER, cleaves the anhydride linkage in Dol-P-P, required for Dol-P-P-linked oligosaccharide intermediate synthesis and protein N-glycosylation || dolichyldiphosphatase activity || integral to membrane || YGR036C_ORF || translational elongation || || YGR036C || 1039649	-0.38	-0.09	-0.69	-0.99	1.29	1.09	-0.54	1.75	NA	-0.02	0.01	0.01	0.378	-0.075	0.453
YMR122C_ORF	|| || Dubious open reading frame unlikely to encode a functional protein, based on available experimental and comparative sequence data || || || YMR122C_ORF || || || YMR122C || 1044487	-1.23	-1.28	-1.14	-1.02	1.37	0.65	-0.75	NA	NA	-0.97	-0.83	-0.31	-0.292	-0.81	0.518
YKL198C_ORF	|| PTK1 || Putative serine/threonine protein kinase that regulates spermine uptake; involved in polyamine transport; possible mitochondrial protein || nucleotide binding || cellular_component || YKL198C_ORF || protein phosphorylation || || YKL198C || 1044773	0.95	1.31	1	0.29	0.1	0.29	-0.74	NA	NA	0.93	0.3	0.33	0.716	0.236	0.48
YDR519W_ORF	|| FPR2 || Membrane-bound peptidyl-prolyl cis-trans isomerase (PPIase), binds to the drugs FK506 and rapamycin; expression pattern suggests possible involvement in ER protein trafficking || peptidyl-prolyl cis-trans isomerase activity || membrane || YDR519W_ORF || protein folding || || YDR519W || 1041706	0.23	0.18	-0.35	-0.13	-1.04	-1.02	-2.19	-1.18	0.28	1.24	0.26	0.02	-0.0216667	-0.595	0.573333
YLR073C_ORF	|| RFU1 || Protein that inhibits Doa4p deubiquitinating activity; contributes to ubiquitin homeostasis by regulating the conversion of free ubiquitin chains to ubiquitin monomers by Doa4p; GFP-fusion protein localizes to endosomes || peptidase inhibitor activity || endosome || YLR073C_ORF || regulation of ubiquitin homeostasis || || YLR073C || 1041410	-0.06	-0.19	-0.09	-0.85	-0.16	-0.15	-1.3	-0.28	1.3	0.92	0.43	0.24	0.276667	-0.308333	0.585
YPL034W_ORF	|| || Putative protein of unknown function; YPL034W is not essential gene || molecular_function || cellular_component || YPL034W_ORF || biological_process || || YPL034W || 1043264	-1.02	-1.34	-0.86	-1.31	-1.26	-1.22	-1.33	-1.44	1.2	1.49	-0.31	-0.38	-0.358333	-0.938333	0.58
YFR018C_ORF	|| || Putative protein of unknown function || acyltransferase activity || cellular_component || YFR018C_ORF || proteolysis || || YFR018C || 1044022	0.18	0.34	-0.03	-0.68	-2.09	-1.72	NA	NA	3.9	2.98	0.44	0.31	0.598333	0.01	0.588333
YOR247W_TIL_4_49__ORF	|| SRL1 || Mannoprotein that exhibits a tight association with the cell wall, required for cell wall stability in the absence of GPI-anchored mannoproteins; has a high serine-threonine content; expression is induced in cell wall mutants || molecular_function || cell surface || YOR247W_TIL_4_49__ORF || nucleobase, nucleoside, nucleotide and nucleic acid metabolic process || || YOR247W || 1046594	1.43	1.5	0.43	-0.98	0.55	0.68	-1.09	-0.43	-1.52	0.63	1.15	0.82	0.545	-0.0166667	0.561667
YGL198W_OCH__ORF	|| YIP4 || Protein that interacts with Rab GTPases, localized to late Golgi vesicles; computational analysis of large-scale protein-protein interaction data suggests a possible role in vesicle-mediated transport || Rab GTPase binding || Golgi apparatus || YGL198W_OCH__ORF || biological_process || || YGL198W || 1043139	-0.2	-0.46	0.09	-1.26	-0.36	-0.33	-0.72	-1.81	0.45	0.85	0.12	0	-0.00833333	-0.596667	0.588333
YIL071C_ORF	|| PCI8 || Possible shared subunit of Cop9 signalosome (CSN) and eIF3, binds eIF3b subunit Prt1p, has possible dual functions in transcriptional and translational control, contains a PCI (Proteasome-COP9 signalosome (CSN)-eIF3) domain || molecular_function || signalosome || YIL071C_ORF || cullin deneddylation || || YIL071C || 1042604	0.48	0.64	0.18	-0.75	2.61	3.65	1.52	3.65	NA	-0.54	0.3	0.24	1.368	0.856667	0.511333
YOR377W_ORF	|| ATF1 || Alcohol acetyltransferase with potential roles in lipid and sterol metabolism; responsible for the major part of volatile acetate ester production during fermentation || alcohol O-acetyltransferase activity || endomembrane system || YOR377W_ORF || fatty acid metabolic process || || YOR377W || 1042297	-0.43	-0.6	-0.29	-1.16	-0.12	0.22	-0.92	-0.29	1.06	0.57	0.05	-0.06	0.116667	-0.445	0.561667
YML019W_ORF	|| OST6 || Subunit of the oligosaccharyltransferase complex of the ER lumen, which catalyzes asparagine-linked glycosylation of newly synthesized proteins; similar to and partially functionally redundant with Ost3p || dolichyl-diphosphooligosaccharide-protein glycotransferase activity || integral to membrane || YML019W_ORF || peptidyl-amino acid modification || || YML019W || 1041836	-0.78	-0.93	-1.28	-1.9	0.11	0	-1.98	0.06	-0.01	0.38	0.11	-0.13	-0.205	-0.853333	0.648333
YBL087C_ORF	|| RPL23A || Protein component of the large (60S) ribosomal subunit, identical to Rpl23Bp and has similarity to E. coli L14 and rat L23 ribosomal proteins || structural constituent of ribosome || ribonucleoprotein complex || YBL087C_ORF || translation || || YBL087C || 1047616	1.05	1.48	0.83	0.98	0.23	0.24	0.6	-0.62	1.15	1.74	0.86	0.82	0.981667	0.578333	0.403333
YPL249C-A_ORF	|| RPL36B || Protein component of the large (60S) ribosomal subunit, nearly identical to Rpl36Ap and has similarity to rat L36 ribosomal protein; binds to 5.8 S rRNA || structural constituent of ribosome || cytoplasm || YPL249C-A_ORF || translation || || YPL249C-A || 1045753	0.84	1.08	-0.19	0.92	-1.64	-1.78	-1.99	-2.2	0.7	1.23	0.39	0.17	0.0716667	-0.483333	0.555
YOR237W_ORF	|| HES1 || Protein implicated in the regulation of ergosterol biosynthesis; one of a seven member gene family with a common essential function and non-essential unique functions; similar to human oxysterol binding protein (OSBP) || phosphoinositide binding || cellular_component || YOR237W_ORF || endocytosis || || YOR237W || 1046431	0.08	-0.06	0.59	1.17	4.33	5.05	1.46	3.94	NA	-2.07	-1.06	-0.36	1.466	0.956667	0.509333
YGR106C_ORF	|| VOA1 || Endoplasmic reticulum protein that functions, together with other assembly factors, in assembly of the V0 sector of the vacuolar ATPase (V-ATPase); null mutation enhances the V-ATPase deficiency of a vma21 mutant impaired in ER retrieval || molecular_function || endoplasmic reticulum membrane || YGR106C_ORF || protein complex assembly || || YGR106C || 1044111	-0.4	-0.64	-1.07	-1.75	-1.51	-1.59	-2.63	-1.73	0.51	0.66	0.21	0.07	-0.495	-1.15	0.655
YDR232W_ORF	|| HEM1 || 5-aminolevulinate synthase, catalyzes the first step in the heme biosynthetic pathway; an N-terminal signal sequence is required for localization to the mitochondrial matrix; expression is regulated by Hap2p-Hap3p || 5-aminolevulinate synthase activity || mitochondrion || YDR232W_ORF || tetrapyrrole biosynthetic process || || YDR232W || 1042356	0.15	-0.12	0.25	-0.59	-0.8	-0.86	-1.97	-1.33	0.79	1.08	0.28	0.06	0.04	-0.55	0.59
YER065C_ORF	|| ICL1 || Isocitrate lyase, catalyzes the formation of succinate and glyoxylate from isocitrate, a key reaction of the glyoxylate cycle; expression of ICL1 is induced by growth on ethanol and repressed by growth on glucose || catalytic activity || cytoplasm || YER065C_ORF || metabolic process || || YER065C || 1039514	0.15	-0.01	0.2	-1.21	-0.24	-0.29	-0.81	NA	NA	1.17	0.05	0.01	0.156	-0.352	0.508
YHL001W_OCH__ORF	|| RPL14B || Protein component of the large (60S) ribosomal subunit, nearly identical to Rpl14Ap and has similarity to rat L14 ribosomal protein || structural constituent of ribosome || ribosome || YHL001W_OCH__ORF || regulation of translation || || YHL001W || 1039384	0.68	0.7	0.04	-0.56	-1.32	-1.69	-0.53	-2.18	0.95	1.24	0.29	0.09	0.0933333	-0.475	0.568333
YGL012W_ORF	|| ERG4 || C-24(28) sterol reductase, catalyzes the final step in ergosterol biosynthesis; mutants are viable, but lack ergosterol || oxidoreductase activity || membrane || YGL012W_ORF || sterol biosynthetic process || || YGL012W || 1046437	-0.24	-0.52	-0.51	-2.83	-1.51	-1.94	-1.84	NA	0.99	1.19	0.2	0.09	-0.338333	-0.978	0.639667
YGL142C_ORF	|| GPI10 || Integral membrane protein involved in glycosylphosphatidylinositol (GPI) anchor synthesis; putative alpha 1,2 mannosyltransferase required for addition of the third mannose onto the GPI core structure; human PIG-Bp is a functional homolog || transferase activity || membrane || YGL142C_ORF || GPI anchor biosynthetic process || || YGL142C || 1047344	-0.48	-0.95	-0.69	-2.31	-1.27	-1.12	-1.74	NA	1.21	1.04	0.18	0.07	-0.261667	-0.898	0.636333
YDL208W_ORF	|| NHP2 || Nuclear protein related to mammalian high mobility group (HMG) proteins, essential for function of H/ACA-type snoRNPs, which are involved in 18S rRNA processing || RNA binding || ribonucleoprotein complex || YDL208W_ORF || snRNA pseudouridine synthesis || || YDL208W || 1042060	0.24	-0.03	-0.3	-0.85	0.17	0.3	-0.8	-0.51	-0.25	0.38	0.15	-0.17	0.135	-0.413333	0.548333
YJL217W_ORF	|| REE1 || Cytoplasmic protein involved in the regulation of enolase (ENO1); mRNA expression is induced by calcium shortage, copper deficiency (via Mac1p) and the presence of galactose (via Gal4p); mRNA expression is also regulated by the cell cycle || molecular_function || cytoplasm || YJL217W_ORF || biological_process || || YJL217W || 1046452	-0.2	-0.12	-0.15	-1.25	-1.46	-1.61	-1.41	-1.67	1.23	1.44	0.19	-0.05	-0.12	-0.723333	0.603333
SNR64_SNORNA	|| SNR64 || C/D box small nucleolar RNA (snoRNA), guides 2'-O-methylation of large subunit (LSU) rRNA at position C2337 || rRNA 2'-O-ribose methylation guide activity || box C/D snoRNP complex || SNR64_SNORNA || rRNA methylation || || snR64 || 1047282	-1.55	-1.62	-1.21	-1.23	2.66	2.58	-0.04	2.43	NA	-0.36	-0.77	-0.16	0.342	-0.163333	0.505333
YER126C_ORF	|| NSA2 || Protein constituent of 66S pre-ribosomal particles, contributes to processing of the 27S pre-rRNA || molecular_function || nucleolus || YER126C_ORF || maturation of 5.8S rRNA from tricistronic rRNA transcript (SSU-rRNA, 5.8S rRNA, LSU-rRNA) || || YER126C || 1039874	0.03	-0.11	0.39	-0.13	-1.2	-1.22	-1.74	-1.47	1.23	1.45	-0.02	-0.4	0.03	-0.561667	0.591667
YGR247W_ORF	|| CPD1 || Cyclic nucleotide phosphodiesterase, hydrolyzes ADP-ribose 1'', 2''-cyclic phosphate to ADP-ribose 1''-phosphate; may have a role in tRNA splicing; no detectable phenotype is conferred by null mutation or by overexpression || 2',3'-cyclic-nucleotide 3'-phosphodiesterase activity || intracellular || YGR247W_ORF || RNA metabolic process || || YGR247W || 1047345	0.33	0.38	0.33	-0.14	-0.37	-0.29	-1.35	NA	NA	1.37	-0.2	-0.46	0.284	-0.364	0.648
YHR010W_INT_1	|| RPL27A || Protein component of the large (60S) ribosomal subunit, nearly identical to Rpl27Bp and has similarity to rat L27 ribosomal protein || structural constituent of ribosome || ribosome || YHR010W_INT_1 || translation || || YHR010W || 1045343	0.44	0.74	-0.19	-0.28	4.63	5.31	2.82	6.06	NA	-1.56	-0.27	0.31	1.912	1.40833	0.503667
YBL045C_ORF	|| COR1 || Core subunit of the ubiquinol-cytochrome c reductase complex (bc1 complex), which is a component of the mitochondrial inner membrane electron transport chain || ubiquinol-cytochrome-c reductase activity || mitochondrial inner membrane || YBL045C_ORF || cofactor metabolic process || || YBL045C || 1045710	0.8	0.79	0.15	-1.13	-1.14	-1.25	0.15	0.14	1.87	2.13	0.52	0.42	0.533333	0.0416667	0.491667
YHR007C_ORF	|| ERG11 || Lanosterol 14-alpha-demethylase, catalyzes the C-14 demethylation of lanosterol to form 4,4''-dimethyl cholesta-8,14,24-triene-3-beta-ol in the ergosterol biosynthesis pathway; member of the cytochrome P450 family || oxidoreductase activity || integral to membrane || YHR007C_ORF || oxidation-reduction process || || YHR007C || 1041730	-0.27	-0.62	-0.29	-1.9	0.25	0.11	-1.09	-0.93	-0.51	0.62	0.21	0.13	-0.07	-0.645	0.575
YAL040C_ORF	|| CLN3 || G1 cyclin involved in cell cycle progression; activates Cdc28p kinase to promote the G1 to S phase transition; plays a role in regulating transcription of the other G1 cyclins, CLN1 and CLN2; regulated by phosphorylation and proteolysis || cyclin-dependent protein kinase regulator activity || nucleus || YAL040C_ORF || G1/S transition of mitotic cell cycle || || YAL040C || 1043994	0.12	-0.06	0.25	-1.93	0.46	0.74	0.13	0.27	0.23	0.82	0.27	0.32	0.385	-0.115	0.5
YLL041C_ORF	|| SDH2 || Iron-sulfur protein subunit of succinate dehydrogenase (Sdh1p, Sdh2p, Sdh3p, Sdh4p), which couples the oxidation of succinate to the transfer of electrons to ubiquinone as part of the TCA cycle and the mitochondrial respiratory chain || metal ion binding || mitochondrial respiratory chain complex II || YLL041C_ORF || tricarboxylic acid cycle || || YLL041C || 1045976	0.99	1	0.54	-0.2	-0.89	-1.12	-0.46	NA	1.8	1.97	0.47	0.27	0.625	0.124	0.501
YIL022W_ORF	|| TIM44 || Essential component of the Translocase of the Inner Mitochondrial membrane (TIM23 complex); tethers the import motor and regulatory factors (PAM complex) to the translocation channel (Tim23p-Tim17p core complex) || P-P-bond-hydrolysis-driven protein transmembrane transporter activity || mitochondrial inner membrane || YIL022W_ORF || transmembrane transport || || YIL022W || 1045580	0.52	0.59	0.31	-0.33	1.4	1.65	-0.06	0.17	-1	0.88	0.32	0.39	0.673333	0.133333	0.54
SNR53_SNORNA	|| SNR53 || C/D box small nucleolar RNA (snoRNA), guides 2'-O-methylation of small subunit (SSU) rRNA at position A796 || rRNA 2'-O-ribose methylation guide activity || nucleolus || SNR53_SNORNA || rRNA methylation || || snR53 || 1039658	-0.34	0.14	-0.27	0.54	4.19	4.21	1.47	3.31	NA	-1.94	-0.66	0.12	1.252	0.751667	0.500333
YDR411C_ORF	|| DFM1 || ER localized derlin-like family member involved in ER stress and homeostasis; not involved in ERAD or substrate retrotranslocation; interacts with CDC48; contains four transmembrane domains and two SHP boxes || molecular_function || endoplasmic reticulum || YDR411C_ORF || ER-associated protein catabolic process || || YDR411C || 1045235	0.05	-0.06	-0.34	-0.99	-0.34	-0.62	-1.97	NA	NA	1.37	0.42	0.2	0.08	-0.536	0.616
YJR024C_ORF	|| MDE1 || 5'-methylthioribulose-1-phosphate dehydratase; acts in the methionine salvage pathway; potential Smt3p sumoylation substrate; expression downregulated by caspofungin and deletion mutant is caspofungin resistant || lyase activity || cytoplasm || YJR024C_ORF || L-methionine salvage from methylthioadenosine || || YJR024C || 1041483	0.44	0.37	0.21	-0.57	-1.53	-1.19	-1.8	NA	1.57	1.24	0.1	-0.02	0.15	-0.416	0.566
YOL067C_ORF	|| RTG1 || Transcription factor (bHLH) involved in interorganelle communication between mitochondria, peroxisomes, and nucleus || DNA binding || nucleus || YOL067C_ORF || transcription || || YOL067C || 1041667	-0.98	-0.95	-0.92	-0.53	0.81	1.02	-1.06	-0.87	NA	-0.8	-0.39	-0.27	-0.18	-0.673333	0.493333
YNL069C_OCH__ORF	|| RPL16B || N-terminally acetylated protein component of the large (60S) ribosomal subunit, binds to 5.8 S rRNA; has similarity to Rpl16Ap, E. coli L13 and rat L13a ribosomal proteins; transcriptionally regulated by Rap1p || structural constituent of ribosome || ribonucleoprotein complex || YNL069C_OCH__ORF || translation || || YNL069C || 1044426	1.33	1.71	0.81	0.83	-1.78	-2.95	-1.62	-2.45	1.52	1.78	0.7	0.2	0.268333	-0.255	0.523333
YKL001C_ORF	|| MET14 || Adenylylsulfate kinase, required for sulfate assimilation and involved in methionine metabolism || transferase activity, transferring phosphorus-containing groups || intracellular || YKL001C_ORF || sulfur compound metabolic process || || YKL001C || 1046783	0.48	0.6	0.03	0.63	1.43	2.47	0.24	1.46	NA	-0.09	0.25	0.29	0.978	0.483333	0.494667
YDR003W_ORF	|| RCR2 || Vacuolar protein that presumably functions within the endosomal-vacuolar trafficking pathway, affecting events that determine whether plasma membrane proteins are degraded or routed to the plasma membrane; similar to Rcr1p || molecular_function || integral to membrane || YDR003W_ORF || autophagy || || YDR003W || 1047321	0.5	0.06	0.15	-1.22	0.58	1.02	0.25	NA	NA	0.59	0.45	0.2	0.55	-0.034	0.584
YNL246W_ORF	|| VPS75 || NAP family histone chaperone; binds to histones and Rtt109p, stimulating histone acetyltransferase activity; possesses nucleosome assembly activity in vitro; proposed role in vacuolar protein sorting and in double-strand break repair || acetyltransferase activator activity || nucleus || YNL246W_ORF || nucleosome assembly || || YNL246W || 1044070	1.17	1.32	0.61	1.11	-0.04	-0.22	-1.45	NA	NA	1.66	0.53	0.42	0.778	0.244	0.534
YDR506C_ORF	|| || Possible membrane-localized protein || molecular_function || cellular_component || YDR506C_ORF || biological_process || || YDR506C || 1046912	-0.16	-0.25	-0.35	-1.28	2.5	2.17	0.93	2.63	NA	-0.18	0.04	-0.05	0.816	0.32	0.496
YDR387C_ORF	|| || Putative transporter, member of the sugar porter family; YDR387C is not an essential gene || transporter activity || membrane || YDR387C_ORF || transport || || YDR387C || 1045304	-0.64	-0.9	-0.73	-1.97	0.41	0.17	-1.03	0.82	0.51	0.57	0.01	-0.09	0.02	-0.498333	0.518333
SNR67_SNORNA	|| SNR67 || C/D box small nucleolar RNA (snoRNA), guides 2'-O-methylation of large subunit (LSU) rRNA at positions G2619 and U2724 || rRNA 2'-O-ribose methylation guide activity || nucleolus || SNR67_SNORNA || rRNA methylation || || snR67 || 1039920	-1.08	-0.96	-1.33	-0.68	1.29	1.15	0.6	0.01	NA	-0.3	-0.81	-0.42	0.02	-0.438333	0.458333
YJL034W_ORF	|| KAR2 || ATPase involved in protein import into the ER, also acts as a chaperone to mediate protein folding in the ER and may play a role in ER export of soluble proteins; regulates the unfolded protein response via interaction with Ire1p || ATPase activity || luminal surveillance complex || YJL034W_ORF || posttranslational protein targeting to membrane, translocation || || YJL034W || 1047632	0.21	0.27	-0.36	-1.17	0.45	0.62	-0.61	-0.14	-0.46	0.93	0.5	0.53	0.336667	-0.208333	0.545
YML009C-A_ORF	|| || Dubious open reading frame unlikely to encode a functional protein, based on available experimental and comparative sequence data || || || YML009C-A_ORF || || || YML009C-A || 1041369	0.46	0.07	0.13	-0.65	-0.89	-0.07	-0.6	-1.37	0.56	0.67	0.1	-0.04	0.133333	-0.405	0.538333
YNL301C_ORF	|| RPL18B || Protein component of the large (60S) ribosomal subunit, identical to Rpl18Ap and has similarity to rat L18 ribosomal protein || structural constituent of ribosome || ribosome || YNL301C_ORF || regulation of translation || || YNL301C || 1042047	1.13	0.94	0.8	-0.62	-0.36	-0.8	0	0.05	1.09	1.58	0.41	0.17	0.596667	0.135	0.461667
YPL220W_ORF	|| RPL1A || N-terminally acetylated protein component of the large (60S) ribosomal subunit, nearly identical to Rpl1Bp and has similarity to E. coli L1 and rat L10a ribosomal proteins; rpl1a rpl1b double null mutation is lethal || structural constituent of ribosome || ribosome || YPL220W_ORF || translation || || YPL220W || 1047256	0.82	0.61	0.52	-0.19	-1.67	-2.47	-1.8	-2.71	1.19	1.72	0.72	0.4	0.0333333	-0.51	0.543333
YBR011C_ORF	|| IPP1 || Cytoplasmic inorganic pyrophosphatase (PPase), homodimer that catalyzes the rapid exchange of oxygens from Pi with water, highly expressed and essential for viability, active-site residues show identity to those from E. coli PPase || protein homodimerization activity || cytoplasm || YBR011C_ORF || phosphate metabolic process || || YBR011C || 1047519	0.4	0.73	0.2	-0.3	-1.15	-1.96	-1.88	-1.42	1.2	1.58	0.58	0.36	0.133333	-0.41	0.543333
YLR426W_ORF	|| || Putative protein of unknown function; the authentic, non-tagged protein is detected in highly purified mitochondria in high-throughput studies; proposed to be involved in resistance to mechlorethamine and streptozotocin || molecular_function || mitochondrion || YLR426W_ORF || oxidation-reduction process || || YLR426W || 1042271	0.44	0.33	0.02	-0.74	-1.6	-2.15	-2.81	NA	1.77	1.38	0.39	0.32	0.0283333	-0.564	0.592333
YPL273W_ORF	|| SAM4 || S-adenosylmethionine-homocysteine methyltransferase, functions along with Mht1p in the conversion of S-adenosylmethionine (AdoMet) to methionine to control the methionine/AdoMet ratio || homocysteine S-methyltransferase activity || nucleus || YPL273W_ORF || methionine biosynthetic process || || YPL273W || 1039656	0.29	0.44	0.11	-0.27	-1.15	-0.95	-0.15	-1.07	1.89	1.71	0.33	0.13	0.371667	-0.153333	0.525
YIL044C_ORF	|| AGE2 || ADP-ribosylation factor (ARF) GTPase activating protein (GAP) effector, involved in Trans-Golgi-Network (TGN) transport; contains C2C2H2 cysteine/histidine motif || ARF GTPase activator activity || cytoplasm || YIL044C_ORF || ER to Golgi vesicle-mediated transport || || YIL044C || 1047870	0.17	-0.21	0.52	-0.94	0.73	1.27	-0.06	-0.03	NA	0.09	-0.17	-0.38	0.41	-0.176667	0.586667
YCR085W_ORF	|| || Dubious open reading frame unlikely to encode a protein, based on available experimental and comparative sequence data || || || YCR085W_ORF || || || YCR085W || 1041882	-0.7	-0.88	-1.09	-0.8	3.33	3.46	1.38	3.67	NA	-1.23	-0.8	-0.53	0.796	0.305	0.491
YGL044C_ORF	|| RNA15 || Cleavage and polyadenylation factor I (CF I) component involved in cleavage and polyadenylation of mRNA 3' ends; interacts with the A-rich polyadenylation signal in complex with Rna14p and Hrp1p || protein heterodimerization activity || nucleus || YGL044C_ORF || mRNA processing || || YGL044C || 1040597	0.67	0.7	0.72	0.03	1.63	2.03	0.16	1.89	NA	0.01	0.4	0.16	1.008	0.56	0.448
YDR174W_ORF	|| HMO1 || Chromatin associated high mobility group (HMG) family member involved in genome maintenance; rDNA-binding component of the Pol I transcription system; associates with a 5'-3' DNA helicase and Fpr1p, a prolyl isomerase || four-way junction DNA binding || cytoplasm || YDR174W_ORF || translational elongation || || YDR174W || 1046587	0.72	0.8	0.32	-0.83	0.73	0.48	-0.02	0.4	-0.3	0.77	0.2	0.09	0.533333	0.0266667	0.506667
YCL014W_ORF	|| BUD3 || Protein involved in bud-site selection and required for axial budding pattern; localizes with septins to bud neck in mitosis and may constitute an axial landmark for next round of budding || Rho guanyl-nucleotide exchange factor activity || intracellular || YCL014W_ORF || reproduction || || YCL014W || 1044895	0.7	1.05	0.53	0.97	-0.1	1.29	-0.99	-0.31	0.75	0.33	0.6	0.57	0.67	0.228333	0.441667
YGR039W_ORF	|| || Dubious open reading frame unlikely to encode a protein, based on available experimental and comparative sequence data; partially overlaps the Autonomously Replicating Sequence ARS722 || || || YGR039W_ORF || || || YGR039W || 1047155	-1.34	-1.5	-1.52	-0.71	1.58	-0.42	-2.02	-0.31	NA	-1	-0.72	-0.63	-0.536	-0.985	0.449
YGR216C_ORF	|| GPI1 || Membrane protein involved in the synthesis of N-acetylglucosaminyl phosphatidylinositol (GlcNAc-PI), the first intermediate in the synthesis of glycosylphosphatidylinositol (GPI) anchors; human and mouse GPI1p are functional homologs || UDP-glycosyltransferase activity || membrane || YGR216C_ORF || GPI anchor biosynthetic process || || YGR216C || 1045850	-0.32	-0.3	-0.72	-0.83	0.11	0.34	-1.22	NA	NA	0.26	-0.04	-0.08	0.018	-0.578	0.596
YNL079C_ORF	|| TPM1 || Major isoform of tropomyosin; binds to and stabilizes actin cables and filaments, which direct polarized cell growth and the distribution of several organelles; acetylated by the NatB complex and acetylated form binds actin most efficiently || actin lateral binding || cellular bud neck contractile ring || YNL079C_ORF || filamentous growth || || YNL079C || 1041030	0.43	0.25	0.05	-1.25	-2.09	-2.28	-3.23	NA	0.93	0.96	-0.18	-0.38	-0.3	-0.998	0.698
YHR143W_TIL_6_223__ORF	|| DSE2 || Daughter cell-specific secreted protein with similarity to glucanases, degrades cell wall from the daughter side causing daughter to separate from mother; expression is repressed by cAMP || glucosidase activity || extracellular region || YHR143W_TIL_6_223__ORF || cytokinesis, completion of separation || || YHR143W || 1045518	-0.41	-1.04	-0.44	-2.97	-1.4	-1.5	-1.78	-1.45	0.82	0.76	0.07	0.02	-0.461667	-1.09167	0.63
YFL016C_ORF	|| MDJ1 || Co-chaperone that stimulates the ATPase activity of the HSP70 protein Ssc1p; involved in protein folding/refolding in the mitochodrial matrix; required for proteolysis of misfolded proteins; member of the HSP40 (DnaJ) family of chaperones || ATP binding || mitochondrion || YFL016C_ORF || protein refolding || || YFL016C || 1039235	-0.18	-0.13	0.24	0.03	1.35	1.33	-0.55	-1.14	-0.8	-0.09	-0.19	-0.13	0.246667	-0.29	0.536667
YEL025C_ORF	|| || Putative protein of unknown function; green fluorescent protein (GFP)-fusion protein localizes to both the cytoplasm and the nucleus || molecular_function || nucleus || YEL025C_ORF || biological_process || || YEL025C || 1043851	0.37	0.5	0.08	-0.27	NA	-0.34	-0.31	NA	1.14	1.46	0.21	0.21	0.626	-0.016	0.642
YER132C_ORF	|| PMD1 || Protein with an N-terminal kelch-like domain, putative negative regulator of early meiotic gene expression; required, with Mds3p, for growth under alkaline conditions || molecular_function || cytoplasm || YER132C_ORF || sporulation resulting in formation of a cellular spore || || YER132C || 1045281	0.77	0.49	0.33	-0.72	2.09	1.95	1.77	2.2	NA	-0.35	0.17	0.24	0.99	0.665	0.325
YDR169C_ORF	|| STB3 || Ribosomal RNA processing element (RRPE)-binding protein involved in the glucose-induced transition from quiescence to growth; restricted to nucleus in quiescent cells, released into cytoplasm after glucose repletion; binds Sin3p || sequence-specific DNA binding || cytoplasm || YDR169C_ORF || positive regulation of transcription from RNA polymerase II promoter by glucose || || YDR169C |…	0.49	0.4	0.39	0.75	1.19	1.55	1.1	NA	NA	0.28	0	-0.13	0.782	0.422	0.36
YMR013W-A_ORF	|| || Dubious open reading frame unlikely to encode a protein, based on available experimental and comparative sequence data; completely overlaps the characterized snoRNA gene snR73 || || || YMR013W-A_ORF || || || YMR013W-A || 1043982	-1.05	-0.96	-1.31	-0.64	1.66	0.97	0.14	0.64	NA	0.02	-0.2	-0.42	0.128	-0.298333	0.426333
YDR055W_ORF	|| PST1 || Cell wall protein that contains a putative GPI-attachment site; secreted by regenerating protoplasts; up-regulated by activation of the cell integrity pathway, as mediated by Rlm1p; upregulated by cell wall damage via disruption of FKS1 || molecular_function || cell wall || YDR055W_ORF || fungal-type cell wall organization || || YDR055W || 1040310	-0.57	-0.61	-2.35	-1.86	-0.4	-0.07	0.13	-0.42	0.19	0.69	0.2	0.01	-0.128333	-0.715	0.586667
YML048W_ORF	|| GSF2 || ER localized integral membrane protein that may promote secretion of certain hexose transporters, including Gal2p; involved in glucose-dependent repression || unfolded protein binding || endoplasmic reticulum membrane || YML048W_ORF || protein localization at cell surface || || YML048W || 1040624	-0.21	-0.23	-0.49	-1.64	-1.52	-1.89	-1.99	-1.77	1.25	0.81	0.25	0.08	-0.298333	-0.926667	0.628333
YGL019W_ORF	|| CKB1 || Beta regulatory subunit of casein kinase 2, a Ser/Thr protein kinase with roles in cell growth and proliferation; the holoenzyme also contains CKA1, CKA2 and CKB2, the many substrates include transcription factors and all RNA polymerases || protein kinase regulator activity || protein kinase CK2 complex || YGL019W_ORF || protein phosphorylation || || YGL019W || 1042637	0.46	0.54	0.1	-0.37	-1.49	-1.65	-1.79	NA	1.6	1.7	0.11	0.03	0.193333	-0.384	0.577333
YAL060W_ORF	|| BDH1 || NAD-dependent (R,R)-butanediol dehydrogenase, catalyzes oxidation of (R,R)-2,3-butanediol to (3R)-acetoin, oxidation of meso-butanediol to (3S)-acetoin, and reduction of acetoin; enhances use of 2,3-butanediol as an aerobic carbon source || catalytic activity || cytoplasm || YAL060W_ORF || metabolic process || || YAL060W || 1047398	0.63	0.7	0.34	-0.7	-1.63	-2.25	-1.45	NA	2.53	2.38	0.6	0.45	0.393333	-0.152	0.545333
YGL045W_ORF	|| RIM8 || Protein involved in proteolytic activation of Rim101p in response to alkaline pH; interacts with ESCRT-1 subunits Stp22p and Vps28p; essential for anaerobic growth; member of the arrestin-related trafficking adaptor family || molecular_function || internal side of plasma membrane || YGL045W_ORF || ubiquitin-dependent endocytosis || || YGL045W || 1039417	1.05	1.16	0.67	0.49	3.23	3.89	2.49	4.49	NA	-0.61	-0.11	0.18	1.744	1.36833	0.375667
YMR292W_ORF	|| GOT1 || Homodimeric protein that is packaged into COPII vesicles and cycles between the ER and Golgi; involved in secretory transport but not directly required for aspects of transport assayed in vitro; may influence membrane composition || molecular_function || ER to Golgi transport vesicle || YMR292W_ORF || Golgi to endosome transport || || YMR292W || 1047168	-0.32	-0.41	-0.62	-1.02	-0.58	-0.47	-1.52	-1.23	0.41	0.45	0.14	-0.02	-0.153333	-0.711667	0.558333
YLR249W_ORF	|| YEF3 || Gamma subunit of translational elongation factor eEF1B, stimulates the binding of aminoacyl-tRNA (AA-tRNA) to ribosomes by releasing eEF1A (Tef1p/Tef2p) from the ribosomal complex; contains two ABC cassettes; binds and hydrolyzes ATP || ATPase activity || cytosolic ribosome || YLR249W_ORF || translational elongation || || YLR249W || 1042373	1.36	1.54	0.35	1.41	-1.15	-1.67	-0.98	-1.66	1.07	1.39	0.29	0.27	0.423333	-0.0533333	0.476667
YGR023W_ORF	|| MTL1 || Putative plasma membrane sensor, involved in cell integrity signaling and stress response during glucose starvation and oxidative stress; has structural and functional similarity to Mid2p || molecular_function || integral to plasma membrane || YGR023W_ORF || cellular response to oxidative stress || || YGR023W || 1046645	-0.41	-0.81	-0.39	-1.34	0.87	0.67	-0.08	NA	NA	0.12	-0.16	-0.11	0.088	-0.416	0.504
YPR156C_ORF	|| TPO3 || Polyamine transport protein specific for spermine; localizes to the plasma membrane; member of the major facilitator superfamily || spermine transmembrane transporter activity || membrane || YPR156C_ORF || transport || || YPR156C || 1046932	-0.28	-0.27	-0.73	-1.4	-0.3	0.21	-0.72	-0.41	0.13	0.79	0.26	0.2	0.0466667	-0.466667	0.513333
YJL097W_ORF	|| PHS1 || Essential 3-hydroxyacyl-CoA dehydratase of the ER membrane, involved in elongation of very long-chain fatty acids; evolutionarily conserved, similar to mammalian PTPLA and PTPLB; involved in sphingolipid biosynthesis and protein trafficking || enoyl-CoA hydratase activity || fungal-type vacuole || YJL097W_ORF || vacuolar transport || || YJL097W || 1042269	-0.46	-0.89	-0.58	-2.67	-1.23	-1.05	-1.42	-1.25	0.65	0.83	0.25	-0.01	-0.358333	-0.946667	0.588333
YGL016W_ORF	|| KAP122 || Karyopherin beta, responsible for import of the Toa1p-Toa2p complex into the nucleus; binds to nucleoporins Nup1p and Nup2p; may play a role in regulation of pleiotropic drug resistance || protein transporter activity || cytoplasm || YGL016W_ORF || establishment of RNA localization || || YGL016W || 1046461	-0.67	-0.76	-0.5	-0.75	-0.21	-0.42	-1.68	-1.33	0.42	0.27	-0.16	-0.35	-0.228333	-0.795	0.566667
YPL245W_ORF	|| || Putative protein of unknown function; green fluorescent protein (GFP)-fusion protein localizes to both the nucleus and the cytoplasm || nucleotide binding || nucleus || YPL245W_ORF || biological_process || || YPL245W || 1046897	0.19	0.31	-0.03	-0.58	1.28	0.95	0.46	0.89	NA	0.79	0.16	0.19	0.704	0.181667	0.522333
YNR073C_ORF	|| || Putative mannitol dehydrogenase || binding || cellular_component || YNR073C_ORF || oxidation-reduction process || || YNR073C || 1041169	0.42	0.39	0.06	-0.93	1.43	2.21	2.96	NA	NA	0.16	0.08	0.05	0.922	0.444	0.478
YOR337W_ORF	|| TEA1 || Ty1 enhancer activator required for full levels of Ty enhancer-mediated transcription; C6 zinc cluster DNA-binding protein || DNA binding || nucleus || YOR337W_ORF || transcription || || YOR337W || 1044715	0.39	0.58	0.6	-0.4	2.47	2.98	0.82	2.79	NA	-0.95	-0.07	-0.04	1.094	0.616667	0.477333
YLL067C_ORF	|| || Putative protein of unknown function with similarity to helicases || ATP binding || cellular_component || YLL067C_ORF || biological_process || || YLL067C || 1043283	1.08	1.03	0.96	-0.26	0.01	-0.04	0.04	0.06	0.92	1.98	0.86	0.75	0.83	0.401667	0.428333
YJL158C_ORF	|| CIS3 || Mannose-containing glycoprotein constituent of the cell wall; member of the PIR (proteins with internal repeats) family || structural constituent of cell wall || fungal-type cell wall || YJL158C_ORF || cellular cell wall organization || || YJL158C || 1047145	0.34	0.27	0.19	-0.33	-1.52	-1.82	-0.81	-1.75	2.07	1.55	0.35	0.23	0.148333	-0.353333	0.501667
YOR246C_ORF	|| || Protein with similarity to oxidoreductases, found in lipid particles; required for replication of Brome mosaic virus in S. cerevisiae, a model system for studying replication of positive-strand RNA viruses in their natural hosts || binding || membrane || YOR246C_ORF || metabolic process || || YOR246C || 1042352	0.5	0.42	0.49	-0.51	-1.53	-1.85	-1.72	NA	2.03	2.07	0.35	0.11	0.273333	-0.256	0.529333
YOR107W_AAA_30_NCR	|| RGS2 || Negative regulator of glucose-induced cAMP signaling; directly activates the GTPase activity of the heterotrimeric G protein alpha subunit Gpa2p || GTPase activator activity || nucleus || YOR107W_AAA_30_NCR || G-protein signaling, coupled to cAMP nucleotide second messenger || || YOR107W || 1045168	-1.32	-1.19	-1.59	0.04	3.4	3.7	0.83	2.55	NA	-1.83	-0.78	-0.28	0.552	0.128333	0.423667
YER060W-A_ORF	|| FCY22 || Putative purine-cytosine permease, very similar to Fcy2p but cannot substitute for its function || nucleobase transmembrane transporter activity || membrane || YER060W-A_ORF || transmembrane transport || || YER060W-A || 1046748	-0.16	-0.16	-0.44	-0.43	0.08	0.44	-0.32	-0.59	0.75	1.14	0.41	0.39	0.348333	-0.163333	0.511667
YCR026C_ORF	|| NPP1 || Nucleotide pyrophosphatase/phosphodiesterase family member; mediates extracellular nucleotide phosphate hydrolysis along with Npp2p and Pho5p; activity and expression enhanced during conditions of phosphate starvation || nucleoside-triphosphate diphosphatase activity || integral to membrane || YCR026C_ORF || cellular response to phosphate starvation || || YCR026C || 1046619	0.03	-0.03	-0.58	-0.72	0.7	0.76	0.67	NA	0.43	0.99	0.33	0.21	0.48	-0.018	0.498
YFL022C_ORF	|| FRS2 || Alpha subunit of cytoplasmic phenylalanyl-tRNA synthetase, forms a tetramer with Frs1p to form active enzyme; evolutionarily distant from mitochondrial phenylalanyl-tRNA synthetase based on protein sequence, but substrate binding is similar || aminoacyl-tRNA ligase activity || cytoplasm || YFL022C_ORF || tRNA aminoacylation for protein translation || || YFL022C || 1042692	0.15	-0.22	0.32	-1.22	-1.13	-1.65	-0.8	-2.59	0.93	0.96	0.09	-0.14	-0.16	-0.723333	0.563333
YML088W_ORF	|| UFO1 || F-box receptor protein, subunit of the Skp1-Cdc53-F-box receptor (SCF) E3 ubiquitin ligase complex; binds to phosphorylated Ho endonuclease, allowing its ubiquitylation by SCF and subsequent degradation || ubiquitin-protein ligase activity || cytoplasm || YML088W_ORF || ubiquitin-dependent protein catabolic process || || YML088W || 1045309	-0.25	-0.38	-0.01	-0.38	0.69	0.79	-0.73	0.02	0.62	0.22	-0.13	-0.19	0.281667	-0.236667	0.518333
IGX_YB_279784W	|| || || || || IGX_YB_279784W || || YBOX_IGX1000008:IGX_22_7:IGX_YB_279784W:[chromosome=II]:(279759..279859) || || 1045539	2.12	2.33	1.36	-0.72	-1.96	-2.55	NA	NA	3.08	3.95	1.27	0.85	1.16167	0.69	0.471667
YHL036W_TIL_9_0__ORF	|| MUP3 || Low affinity methionine permease, similar to Mup1p || L-methionine transmembrane transporter activity || membrane || YHL036W_TIL_9_0__ORF || transport || || YHL036W || 1047089	-0.64	-1.03	-0.27	-1.57	1.17	1.04	0.04	-0.71	NA	0.01	0.02	0.11	0.11	-0.396667	0.506667
YPR194C_ORF	|| OPT2 || Oligopeptide transporter; member of the OPT family, with potential orthologs in S. pombe and C. albicans; also plays a role in formation of mature vacuoles || oligopeptide transporter activity || membrane || YPR194C_ORF || transmembrane transport || || YPR194C || 1042755	-0.78	-0.95	-0.77	-1.36	0.5	0.78	-0.81	-0.21	NA	-0.02	-0.17	-0.11	-0.094	-0.571667	0.477667
YMR103C_ORF	|| || Dubious open reading frame unlikely to encode a protein, based on available experimental and comparative sequence data || || || YMR103C_ORF || || || YMR103C || 1043181	0.35	0.14	0.43	-0.45	-0.12	-0.12	-0.01	-1.03	0.44	1.22	0.1	0.06	0.318333	-0.15	0.468333
YAL059W_ORF	|| ECM1 || Pre-ribosomal factor involved in 60S ribosomal protein subunit export; associates with the pre-60S particle; shuttles between the nucleus and cytoplasm || molecular_function || preribosome, large subunit precursor || YAL059W_ORF || RNA modification || || YAL059W || 1046275	0.26	-0.12	0.16	-0.86	0.92	0.93	-1.13	0.96	NA	-0.27	-0.03	-0.13	0.344	-0.171667	0.515667
YGL054C_ORF	|| ERV14 || Protein localized to COPII-coated vesicles, involved in vesicle formation and incorporation of specific secretory cargo; required for the delivery of bud-site selection protein Axl2p to cell surface; related to Drosophila cornichon || molecular_function || endoplasmic reticulum membrane || YGL054C_ORF || ascospore formation || || YGL054C || 1044585	-0.48	-0.52	-0.87	-1.04	0.58	0.54	-0.87	-0.27	-0.33	0.54	0.25	0.15	0.055	-0.441667	0.496667
YGR159C_ORF	|| NSR1 || Nucleolar protein that binds nuclear localization sequences, required for pre-rRNA processing and ribosome biogenesis || RNA binding || nucleus || YGR159C_ORF || ribosomal small subunit assembly || || YGR159C || 1042796	0.57	0.62	0.5	-0.21	-0.38	-0.46	0.28	-1.27	0.94	1.26	0.38	0.11	0.425	-0.035	0.46
YKL100C_ORF	|| || Putative protein of unknown function with similarity to a human minor histocompatibility antigen and signal peptide peptidases; YKL100C is not an essential gene || peptidase activity || cellular_component || YKL100C_ORF || biological_process || || YKL100C || 1044186	-0.05	-0.17	-0.63	-2.01	0.47	0.89	-0.52	1.03	-0.33	1.12	0.51	0.36	0.321667	-0.21	0.531667
YER043C_ORF	|| SAH1 || S-adenosyl-L-homocysteine hydrolase, catabolizes S-adenosyl-L-homocysteine which is formed after donation of the activated methyl group of S-adenosyl-L-methionine (AdoMet) to an acceptor || adenosylhomocysteinase activity || cytoplasm || YER043C_ORF || methionine metabolic process || || YER043C || 1041873	0.62	0.62	-0.02	-1.51	-1.69	-2.1	0.3	-2.3	1.36	1.55	0.52	0.29	0.06	-0.453333	0.513333
YHR084W_ORF	|| STE12 || Transcription factor that is activated by a MAP kinase signaling cascade, activates genes involved in mating or pseudohyphal/invasive growth pathways; cooperates with Tec1p transcription factor to regulate genes specific for invasive growth || DNA binding || nucleus || YHR084W_ORF || regulation of transcription || || YHR084W || 1043655	0.21	0.53	0.15	0.41	1.2	1.7	0.83	NA	NA	0.55	0.01	-0.01	0.838	0.278	0.56
YLR406C_INT_1	|| RPL31B || Protein component of the large (60S) ribosomal subunit, nearly identical to Rpl31Ap and has similarity to rat L31 ribosomal protein; associates with the karyopherin Sxm1p; loss of both Rpl31p and Rpl39p confers lethality || structural constituent of ribosome || cytosolic large ribosomal subunit || YLR406C_INT_1 || regulation of translational fidelity || || YLR406C || 1047457	-0.52	-0.45	-0.54	-1.62	2.87	3	1.45	2.99	NA	-0.46	0.11	0.14	0.888	0.421667	0.466333
YPL092W_ORF	|| SSU1 || Plasma membrane sulfite pump involved in sulfite metabolism and required for efficient sulfite efflux; major facilitator superfamily protein || sulfite transmembrane transporter activity || plasma membrane || YPL092W_ORF || organic acid metabolic process || || YPL092W || 1048166	-0.06	-0.01	-0.59	-1.04	NA	-0.95	-2.02	NA	0.37	1.09	0.38	0.28	0.088	-0.598	0.686
YOL122C_ORF	|| SMF1 || Divalent metal ion transporter with a broad specificity for di-valent and tri-valent metals; post-translationally regulated by levels of metal ions; member of the Nramp family of metal transport proteins || metal ion binding || integral to membrane || YOL122C_ORF || transport || || YOL122C || 1044763	-0.61	-0.67	-0.84	-1.85	0.69	1	-0.52	-0.02	-0.54	0.32	0.13	0.02	0.0316667	-0.513333	0.545
IGX_YH_120172C	|| || || || || IGX_YH_120172C || || YBOX_IGX1000012:IGX_235_11:IGX_YH_120172C:[chromosome=VIII]:(complement(120097..120197)) || || 1047784	-0.69	-0.97	-1.16	-2.12	0.58	0.68	-0.89	-0.95	-1.37	0.15	0.05	0.07	-0.27	-0.833333	0.563333
YBR249C_ORF	|| ARO4 || 3-deoxy-D-arabino-heptulosonate-7-phosphate (DAHP) synthase, catalyzes the first step in aromatic amino acid biosynthesis and is feedback-inhibited by tyrosine or high concentrations of phenylalanine or tryptophan || 3-deoxy-7-phosphoheptulonate synthase activity || nucleus || YBR249C_ORF || regulation of translation || || YBR249C || 1039415	0.98	0.46	0.5	-0.26	-1.61	-1.84	-2.26	-2.3	0.15	0.96	0.18	-0.01	-0.15	-0.691667	0.541667
YGR295C_ORF	|| COS6 || Protein of unknown function, member of the DUP380 subfamily of conserved, often subtelomerically-encoded proteins || molecular_function || fungal-type vacuole || YGR295C_ORF || biological_process || || YGR295C || 1047200	-0.34	-0.36	-0.74	-1.3	0.2	0.28	-1.15	-0.31	NA	0.56	0.27	0.18	0.068	-0.508333	0.576333
YMR183C_ORF	|| SSO2 || Plasma membrane t-SNARE involved in fusion of secretory vesicles at the plasma membrane; syntaxin homolog that is functionally redundant with Sso1p || SNAP receptor activity || membrane fraction || YMR183C_ORF || organelle fusion || || YMR183C || 1041156	0.56	0.72	0.33	-0.12	0.97	0.67	0.35	0.07	NA	0.42	-0.1	-0.02	0.668	0.085	0.583
YOR150W_ORF	|| MRPL23 || Mitochondrial ribosomal protein of the large subunit || structural constituent of ribosome || ribosome || YOR150W_ORF || translation || || YOR150W || 1044632	-0.09	-0.04	0.09	-0.72	-0.43	-0.17	-1.78	-0.17	0.34	0.84	-0.11	-0.2	0.075	-0.481667	0.556667
YOR012W_AAA_16_NCR	|| || Putative protein of unknown function || molecular_function || cellular_component || YOR012W_AAA_16_NCR || biological_process || || YOR012W || 1044029	-1.16	-1.15	-1.37	-0.57	2.73	3.67	1.04	2.34	NA	-2.85	-1.67	-1.07	0.248	-0.216667	0.464667
YER028C_ORF	|| MIG3 || Probable transcriptional repressor involved in response to toxic agents such as hydroxyurea that inhibit ribonucleotide reductase; phosphorylation by Snf1p or the Mec1p pathway inactivates Mig3p, allowing induction of damage response genes || sequence-specific DNA binding || intracellular || YER028C_ORF || negative regulation of transcription from RNA polymerase II promoter || || YER02…	-0.13	-0.33	0.34	0.01	1.98	1.71	0.37	0.64	NA	-0.19	-0.15	-0.12	0.608	0.181667	0.426333
YAL014C_ORF	|| SYN8 || Endosomal SNARE related to mammalian syntaxin 8 || SNAP receptor activity || endosome membrane || YAL014C_ORF || Golgi vesicle transport || || YAL014C || 1043898	-0.4	-0.64	-0.13	-1.77	-0.78	-0.79	-2.14	NA	0.62	0.48	-0.04	0.03	-0.251667	-0.81	0.558333
YPR202W_INT_1	|| || Putative protein of unknown function with similarity to telomere-encoded helicases; YPR202W is not an essential gene; transcript is predicted to be spliced but there is no evidence that it is spliced in vivo || molecular_function || cellular_component || YPR202W_INT_1 || biological_process || || YPR202W || 1042627	-0.62	-0.46	-0.65	-0.74	4.65	4.91	2.64	5.14	NA	-1.24	-0.46	-0.02	1.448	0.985	0.463
YGR199W_ORF	|| PMT6 || Protein O-mannosyltransferase, transfers mannose from dolichyl phosphate-D-mannose to protein serine/threonine residues of secretory proteins; reaction is essential for cell wall rigidity; member of a family of mannosyltransferases || transferase activity || membrane || YGR199W_ORF || regulation of transport || || YGR199W || 1042682	-0.84	-1.14	-1.06	-1.21	0.48	0.13	-1.08	-0.85	0.26	0.32	0	0.07	-0.131667	-0.688333	0.556667
YBR230C_ORF	|| OM14 || Integral mitochondrial outer membrane protein; abundance is decreased in cells grown in glucose relative to other carbon sources; appears to contain 3 alpha-helical transmembrane segments; ORF encodes a 97-basepair intron || molecular_function || mitochondrion || YBR230C_ORF || biological_process || || YBR230C || 1042859	0.58	0.12	0.13	-1.65	-1.14	-1.48	-0.59	-1.89	0.53	0.9	0.11	0.27	-0.0816667	-0.603333	0.521667
SNR73_SNORNA	|| SNR73 || C/D box small nucleolar RNA (snoRNA), guides 2'-O-methylation of large subunit (LSU) rRNA at position C2959 || rRNA 2'-O-ribose methylation guide activity || nucleolus || SNR73_SNORNA || rRNA methylation || || snR73 || 1045327	-1.13	-1.14	-1.49	-0.6	1.85	1.17	0.41	1.06	NA	-0.06	-0.48	-0.38	0.138	-0.246667	0.384667
YBR230W-A_ONO_ORF	|| || Putative protein of unknown function || molecular_function || cellular_component || YBR230W-A_ONO_ORF || biological_process || || YBR230W-A || 1048113	-0.34	-0.63	-0.74	-0.94	0.35	0.14	-0.61	-0.79	-0.42	0.09	-0.27	-0.18	-0.135	-0.588333	0.453333
YOR065W_ORF	|| CYT1 || Cytochrome c1, component of the mitochondrial respiratory chain; expression is regulated by the heme-activated, glucose-repressed Hap2p/3p/4p/5p CCAAT-binding complex || iron ion binding || mitochondrial inner membrane || YOR065W_ORF || mitochondrial electron transport, ubiquinol to cytochrome c || || YOR065W || 1045254	0.78	0.82	0.24	-1.02	0.86	1.09	1.44	1.67	0.49	1.78	0.47	0.37	0.97	0.528333	0.441667
YJL024C_INT_1	|| APS3 || Small subunit of the clathrin-associated adaptor complex AP-3, which is involved in vacuolar protein sorting; related to the sigma subunit of the mammalian clathrin AP-3 complex; suppressor of loss of casein kinase 1 function || protein transporter activity || membrane || YJL024C_INT_1 || establishment of protein localization || || YJL024C || 1045295	-0.67	0.16	0	-0.65	3.69	4.98	1.61	4.48	NA	-2.56	-1.09	-0.39	1.12	0.66	0.46
YDR139C_JXN_EI_1_ORF	|| RUB1 || Ubiquitin-like protein with similarity to mammalian NEDD8; conjugation (neddylation) substrates include the cullins Cdc53p, Rtt101p, and Cul3p; activated by Ula1p and Uba3p (E1 enzyme pair); conjugation mediated by Ubc12p (E2 enzyme) || protein tag || cytoplasm || YDR139C_JXN_EI_1_ORF || protein neddylation || || YDR139C || 1046682	-0.18	0.32	-0.86	1.03	1.39	2.16	0.02	1.57	NA	-0.68	-0.18	-0.14	0.602	0.24	0.362
YGL041C-B_ONO_ORF	|| || Putative protein of unknown function; identified by fungal homology and RT-PCR || molecular_function || membrane || YGL041C-B_ONO_ORF || biological_process || || YGL041C-B || 1047173	-0.58	-0.67	-0.44	-0.77	3.7	3.38	0.87	3.42	NA	-1.66	-0.58	-0.25	0.834	0.375	0.459
YNR050C_ORF	|| LYS9 || Saccharopine dehydrogenase (NADP+, L-glutamate-forming); catalyzes the formation of saccharopine from alpha-aminoadipate 6-semialdehyde, the seventh step in lysine biosynthesis pathway; exhibits genetic and physical interactions with TRM112 || saccharopine dehydrogenase (NADP+, L-glutamate-forming) activity || cytoplasm || YNR050C_ORF || lysine biosynthetic process || || YNR050C || 104…	-0.04	0.5	-0.12	-0.04	-0.41	0.29	-0.59	-0.57	0.55	0.73	-0.05	-0.21	0.27	-0.263333	0.533333
YBR239C_ORF	|| ERT1 || Transcriptional regulator of nonfermentable carbon utilization; GFP-fusion protein localizes to cytoplasm, nucleus; null mutation affects periodicity of transcriptional and metabolic oscillation; plays role in restricting Ty1 transposition || sequence-specific DNA binding || nucleus || YBR239C_ORF || regulation of transcription || || YBR239C || 1045799	-0.13	0.05	0.03	0.42	0.68	0.61	-2.11	0.76	0.35	0.28	-0.07	-0.18	0.306667	-0.191667	0.498333
YDL014W_ORF	|| NOP1 || Nucleolar protein, component of the small subunit processome complex, which is required for processing of pre-18S rRNA; has similarity to mammalian fibrillarin || methyltransferase activity || ribosome || YDL014W_ORF || tRNA processing || || YDL014W || 1047765	0.31	0.09	0.34	-1.39	-1.35	-1.4	-1.15	-1.72	0.83	0.98	0.15	0.02	-0.09	-0.625	0.535
YOR253W_ORF	|| NAT5 || Subunit of the N-terminal acetyltransferase NatA (Nat1p, Ard1p, Nat5p); N-terminally acetylates many proteins, which influences multiple processes such as the cell cycle, heat-shock resistance, mating, sporulation, and telomeric silencing || peptide alpha-N-acetyltransferase activity || cytosolic ribosome || YOR253W_ORF || peptidyl-amino acid modification || || YOR253W || 1041285	-0.47	-0.49	-0.37	-1.34	1.12	1.21	-1.29	0.57	-1.6	0.03	-0.58	-0.42	-0.0333333	-0.571667	0.538333
YER117W_ORF	|| RPL23B || Protein component of the large (60S) ribosomal subunit, identical to Rpl23Ap and has similarity to E. coli L14 and rat L23 ribosomal proteins || structural constituent of ribosome || ribosome || YER117W_ORF || translation || || YER117W || 1045305	1.02	1.14	0.78	0.36	-0.53	-1.15	0.7	-1.48	1.39	1.94	0.6	0.38	0.635	0.223333	0.411667
YMR296C_ORF	|| LCB1 || Component of serine palmitoyltransferase, responsible along with Lcb2p for the first committed step in sphingolipid synthesis, which is the condensation of serine with palmitoyl-CoA to form 3-ketosphinganine || transferase activity, transferring nitrogenous groups || endoplasmic reticulum membrane || YMR296C_ORF || biosynthetic process || || YMR296C || 1039375	-0.32	-0.84	-0.33	-2.08	0.26	-0.02	-0.17	-1	-0.19	0.34	-0.07	-0.2	-0.128333	-0.641667	0.513333
YDR381W_ORF	|| YRA1 || RNA binding protein required for export of poly(A)+ mRNA from the nucleus; proposed to couple mRNA export with 3' end processing via its interactions with Mex67p and Pcf11p; functionally redundant with Yra2p, another REF family member || RNA binding || nucleus || YDR381W_ORF || transcription-coupled nucleotide-excision repair || || YDR381W || 1039897	0.24	0.28	-0.01	-0.24	-0.38	-0.78	-0.24	-0.85	1.16	1.11	0.1	-0.03	0.271667	-0.211667	0.483333
YHL036W_TIL_2_180__ORF	|| MUP3 || Low affinity methionine permease, similar to Mup1p || L-methionine transmembrane transporter activity || membrane || YHL036W_TIL_2_180__ORF || transport || || YHL036W || 1044579	-0.97	-1.26	-0.8	-1.45	4.27	5.84	2.16	5.56	NA	-1.71	-0.79	-0.01	1.234	0.778333	0.455667
YAL027W_ORF	|| SAW1 || Protein involved in Rad1p/Rad10p-dependent removal of 3'-nonhomologous tails during double-strand break repair via single-strand annealing; green fluorescent protein (GFP)-fusion protein localizes to the nucleus || molecular_function || nucleus || YAL027W_ORF || response to DNA damage stimulus || || YAL027W || 1042476	0.38	0.41	0.55	0.07	2.9	3.37	1.3	3.24	NA	-1.09	-0.06	-0.08	1.194	0.836667	0.357333
YLR237W_ORF	|| THI7 || Plasma membrane transporter responsible for the uptake of thiamine, member of the major facilitator superfamily of transporters; mutation of human ortholog causes thiamine-responsive megaloblastic anemia || nucleobase transmembrane transporter activity || membrane || YLR237W_ORF || transmembrane transport || || YLR237W || 1045440	0	-0.01	-0.3	-1.37	1.72	1.94	1.29	1.9	NA	0.16	0.13	0.16	0.762	0.301667	0.460333
YDR035W_ORF	|| ARO3 || 3-deoxy-D-arabino-heptulosonate-7-phosphate (DAHP) synthase, catalyzes the first step in aromatic amino acid biosynthesis and is feedback-inhibited by phenylalanine or high concentration of tyrosine or tryptophan || 3-deoxy-7-phosphoheptulonate synthase activity || mitochondrion || YDR035W_ORF || cellular aromatic compound metabolic process || || YDR035W || 1040264	0.33	0.34	0.14	-0.84	-0.88	-1.13	-1.64	-1.07	0.76	0.74	0.23	0.08	0.0266667	-0.516667	0.543333
YGL257C_ORF	|| MNT2 || Mannosyltransferase involved in adding the 4th and 5th mannose residues of O-linked glycans || transferase activity || Golgi apparatus || YGL257C_ORF || protein O-linked glycosylation || || YGL257C || 1047856	-0.77	-0.78	-1.18	-1.66	-0.72	-0.54	-2.32	NA	NA	0.71	-0.11	-0.08	-0.42	-1.07	0.65
YCL002C_OCH__ORF	|| || Putative protein of unknown function; YCL002C is not an essential gene || molecular_function || membrane || YCL002C_OCH__ORF || biological_process || || YCL002C || 1044954	-0.43	-0.45	-0.7	-1.01	-0.84	-0.4	-1.65	-0.88	1.02	0.78	0.36	0.23	-0.0533333	-0.608333	0.555
YDL049C_ORF	|| KNH1 || Protein with similarity to Kre9p, which is involved in cell wall beta 1,6-glucan synthesis; overproduction suppresses growth defects of a kre9 null mutant; required for propionic acid resistance || molecular_function || extracellular region || YDL049C_ORF || cell wall biogenesis || || YDL049C || 1044085	0.1	-0.1	0.07	-1.17	1.44	1.62	2.19	NA	NA	0.42	0.12	0.01	0.696	0.244	0.452
YDR155C_ORF	|| CPR1 || Cytoplasmic peptidyl-prolyl cis-trans isomerase (cyclophilin), catalyzes the cis-trans isomerization of peptide bonds N-terminal to proline residues; binds the drug cyclosporin A || peptide binding || Set3 complex || YDR155C_ORF || cellular protein metabolic process || || YDR155C || 1042012	0.98	0.33	0.41	-1.15	-1.78	-2.09	0	-2.43	1.15	1.54	0.3	0.03	0.0216667	-0.473333	0.495
YFL014W_ORF	|| HSP12 || Plasma membrane localized protein that protects membranes from desiccation; induced by heat shock, oxidative stress, osmostress, stationary phase entry, glucose depletion, oleate and alcohol; regulated by the HOG and Ras-Pka pathways || molecular_function || cytoplasm || YFL014W_ORF || response to temperature stimulus || || YFL014W || 1045861	0.31	0.45	-0.41	0.04	0.64	0.68	-0.18	NA	0.35	0.38	0.19	0.16	0.468333	-0.04	0.508333
YHR039C-A_INT_1	|| VMA10 || Subunit G of the eight-subunit V1 peripheral membrane domain of the vacuolar H+-ATPase (V-ATPase), an electrogenic proton pump found throughout the endomembrane system; involved in vacuolar acidification || proton-transporting ATPase activity, rotational mechanism || vacuolar proton-transporting V-type ATPase complex || YHR039C-A_INT_1 || proton transport || || YHR039C-A || 1048140	-0.04	0	-0.23	-0.91	3.57	4.38	1.65	4.72	NA	-0.87	0.12	0.39	1.408	0.956667	0.451333
YML018C_ORF	|| || Putative protein of unknown function; green fluorescent protein (GFP)-fusion protein localizes to the membrane of the vacuole; physical interaction with Atg27p suggests a possible role in autophagy; YML018C is not an essential gene || molecular_function || fungal-type vacuole membrane || YML018C_ORF || biological_process || || YML018C || 1042957	-0.14	-0.04	-0.54	-0.36	1.34	1.55	-0.23	0.95	NA	0.13	0.3	0.45	0.568	0.095	0.473
YER056C_ORF	|| FCY2 || Purine-cytosine permease, mediates purine (adenine, guanine, and hypoxanthine) and cytosine accumulation || nucleobase transmembrane transporter activity || membrane || YER056C_ORF || transmembrane transport || || YER056C || 1044473	-0.24	-0.32	-0.43	-0.37	0.2	0.22	-0.28	-0.5	0.96	1.07	0.42	0.28	0.315	-0.146667	0.461667
YPL143W_ORF	|| RPL33A || N-terminally acetylated ribosomal protein L37 of the large (60S) ribosomal subunit, nearly identical to Rpl33Bp and has similarity to rat L35a; rpl33a null mutant exhibits slow growth while rpl33a rpl33b double null mutant is inviable || structural constituent of ribosome || ribosome || YPL143W_ORF || translation || || YPL143W || 1046641	1.03	1.11	0.54	0.79	-1.06	-1.57	-0.62	-2.08	0.8	1.32	0.15	0.09	0.271667	-0.188333	0.46
YGL063W_ORF	|| PUS2 || Mitochondrial tRNA:pseudouridine synthase; acts at positions 27 and 28, but not at position 72; efficiently and rapidly targeted to mitochondria, specifically dedicated to mitochondrial tRNA modification || RNA binding || nucleus || YGL063W_ORF || pseudouridine synthesis || || YGL063W || 1045756	0.45	0.42	0.42	-0.84	-0.22	-0.85	-1.16	NA	NA	1.33	0.16	0.3	0.226	-0.224	0.45
YDR534C_ORF	|| FIT1 || Mannoprotein that is incorporated into the cell wall via a glycosylphosphatidylinositol (GPI) anchor, involved in the retention of siderophore-iron in the cell wall || nucleotide binding || cell wall || YDR534C_ORF || transport || || YDR534C || 1041428	-0.17	-0.31	-0.64	-1.9	-0.66	-0.71	-0.35	NA	NA	1.3	0.05	0.04	-0.11	-0.56	0.45
YOR002W_ORF	|| ALG6 || Alpha 1,3 glucosyltransferase, involved in transfer of oligosaccharides from dolichyl pyrophosphate to asparagine residues of proteins during N-linked protein glycosylation; mutations in human ortholog are associated with disease || dolichyl pyrophosphate Man9GlcNAc2 alpha-1,3-glucosyltransferase activity || endoplasmic reticulum || YOR002W_ORF || cellular carbohydrate metabolic proces…	-0.32	-0.3	-0.91	-1.92	-0.98	-0.85	-0.85	-0.7	0.81	0.96	0.33	0.14	-0.113333	-0.651667	0.538333
YGL113W_ORF	|| SLD3 || Protein involved in the initiation of DNA replication, required for proper assembly of replication proteins at the origins of replication; interacts with Cdc45p || chromatin binding || nucleus || YGL113W_ORF || DNA replication || || YGL113W || 1048138	0.33	0.67	0.39	0.5	2.7	2.44	0.87	2.8	NA	-0.2	0.27	0.22	1.188	0.841667	0.346333
YHR001W-A_ORF	|| QCR10 || Subunit of the ubiqunol-cytochrome c oxidoreductase complex which includes Cobp, Rip1p, Cyt1p, Cor1p, Qcr2p, Qcr6p, Qcr7p, Qcr8p, Qcr9p, and Qcr10p and comprises part of the mitochondrial respiratory chain || ubiquinol-cytochrome-c reductase activity || membrane || YHR001W-A_ORF || electron transport chain || || YHR001W-A || 1044507	0.66	0.33	-0.59	-1.51	-1.12	-1.54	-1.67	-0.15	0.79	1.08	0.73	0.56	0.0333333	-0.438333	0.471667
IGR_CHR01:(COMPLEMENT(166471..166621))_28	|| || || || || IGR_CHR01:(COMPLEMENT(166471..166621))_28 || || YBOX_IGR1000001:NAR001C:NAR001C:chr01.fsa:(complement(166471..166621)):151:bp._28_0 || || 1041642	-0.92	-0.75	-0.95	1.07	1.48	1.35	-0.42	NA	NA	-0.59	-0.31	-0.4	0.114	-0.202	0.316
YDR388W_ORF	|| RVS167 || Actin-associated protein, interacts with Rvs161p to regulate actin cytoskeleton, endocytosis, and viability following starvation or osmotic stress; homolog of mammalian amphiphysin || cytoskeletal protein binding || mating projection tip || YDR388W_ORF || endocytosis || || YDR388W || 1044170	0.39	0.15	0.39	-0.74	-1.16	-1.34	-1.55	-1.79	0.99	1.04	0.45	0.34	0.0116667	-0.483333	0.495
YMR008C_ORF	|| PLB1 || Phospholipase B (lysophospholipase) involved in lipid metabolism, required for deacylation of phosphatidylcholine and phosphatidylethanolamine but not phosphatidylinositol || hydrolase activity || plasma membrane || YMR008C_ORF || metabolic process || || YMR008C || 1043990	0.15	0.13	-0.28	-1.12	-0.29	-0.17	-0.25	0.22	0.87	1.21	0.4	0.19	0.316667	-0.14	0.456667
YOR032C_ORF	|| HMS1 || Basic helix-loop-helix (bHLH) protein with similarity to myc-family transcription factors; overexpression confers hyperfilamentous growth and suppresses the pseudohyphal filamentation defect of a diploid mep1 mep2 homozygous null mutant || transcription regulator activity || cellular_component || YOR032C_ORF || transcription || || YOR032C || 1044004	-0.31	-0.65	0.11	-0.43	1.74	1.67	0.6	NA	NA	-0.36	-0.17	-0.26	0.418	-0.03	0.448
YDR222W_ORF	|| || Protein of unknown function; green fluorescent protein (GFP)-fusion protein localizes to the cytoplasm in a punctate pattern || molecular_function || cytoplasm || YDR222W_ORF || biological_process || || YDR222W || 1047308	-0.94	-1.22	-0.31	-1.09	1.42	1.33	-0.39	-0.22	NA	-0.33	-0.3	-0.12	0.052	-0.405	0.457
YAL038W_ORF	|| CDC19 || Pyruvate kinase, functions as a homotetramer in glycolysis to convert phosphoenolpyruvate to pyruvate, the input for aerobic (TCA cycle) or anaerobic (glucose fermentation) respiration || ATP binding || cytosol || YAL038W_ORF || nitrogen compound metabolic process || || YAL038W || 1046227	0.84	0.5	0.83	-0.78	-1.47	-2.1	-1.69	-2.2	1.1	1.51	0.64	0.64	0.0633333	-0.426667	0.49
YML008C_ORF	|| ERG6 || Delta(24)-sterol C-methyltransferase, converts zymosterol to fecosterol in the ergosterol biosynthetic pathway by methylating position C-24; localized to both lipid particles and mitochondrial outer membrane || sterol 24-C-methyltransferase activity || mitochondrial outer membrane || YML008C_ORF || cellular metabolic compound salvage || || YML008C || 1039568	0.3	0.4	0.61	-0.19	-0.21	-0.54	-0.64	-0.43	1.27	1.37	0.4	0.14	0.431667	-0.0183333	0.45
YBR056W-A_ONO_ORF	|| || Dubious open reading frame unlikely to encode a protein, based on available experimental and comparative sequence data; partially overlaps the dubious ORF YBR056C-B || || || YBR056W-A_ONO_ORF || || || YBR056W-A || 1044181	-0.21	-0.17	-0.29	-1.48	0.09	0.46	-0.55	NA	NA	-0.01	-0.01	-0.15	0.032	-0.496	0.528
YPL075W_INT_1	|| GCR1 || Transcriptional activator of genes involved in glycolysis; DNA-binding protein that interacts and functions with the transcriptional activator Gcr2p || transcription activator activity || nuclear envelope || YPL075W_INT_1 || transcription || || YPL075W || 1044933	0.37	0.45	0.53	0.5	4.28	4.55	2.18	4.44	NA	-1.89	-0.85	-0.17	1.552	1.105	0.447
YLR304C_ORF	|| ACO1 || Aconitase, required for the tricarboxylic acid (TCA) cycle and also independently required for mitochondrial genome maintenance; phosphorylated; component of the mitochondrial nucleoid; mutation leads to glutamate auxotrophy || aconitate hydratase activity || mitochondrial matrix || YLR304C_ORF || glutamate biosynthetic process || || YLR304C || 1048296	0.57	0.54	0.28	0.02	-0.94	-1.06	-0.44	-2.53	0.8	0.87	0.36	0.27	0.13	-0.34	0.47
YOL083W_ORF	|| ATG34 || Receptor protein involved in selective autophagy during starvation; specifically involved in the transport of cargo protein alpha-mannosidase (Ams1p); Atg19p paralog || protein binding, bridging || CVT complex || YOL083W_ORF || protein complex localization || || YOL083W || 1041689	0.06	-0.15	-0.09	-0.67	-0.81	-0.63	-1.97	NA	NA	1.23	-0.05	-0.2	-0.06	-0.596	0.536
YCL057C-A_ORF	|| || Putative protein of unknown function; the authentic, non-tagged protein is detected in highly purified mitochondria in high-throughput studies || molecular_function || membrane || YCL057C-A_ORF || biological_process || || YCL057C-A || 1047194	0.3	0.2	-0.04	-0.93	-0.15	-0.14	-0.42	-1.58	-0.01	0.88	0.58	0.74	0.18	-0.275	0.455
YCL017C_ORF	|| NFS1 || Cysteine desulfurase involved in iron-sulfur cluster (Fe/S) biogenesis and in thio-modification of mitochondrial and cytoplasmic tRNAs; essential protein located predominantly in mitochondria || cysteine desulfurase activity || mitochondrion || YCL017C_ORF || tRNA wobble uridine modification || || YCL017C || 1048258	-0.04	-0.06	0.18	-0.96	-1.28	-1.7	-2.54	NA	1.24	1.38	0.19	0.07	-0.0766667	-0.612	0.535333
YIL069C_ORF	|| RPS24B || Protein component of the small (40S) ribosomal subunit; identical to Rps24Ap and has similarity to rat S24 ribosomal protein || structural constituent of ribosome || cytosolic small ribosomal subunit || YIL069C_ORF || maturation of SSU-rRNA from tricistronic rRNA transcript (SSU-rRNA, 5.8S rRNA, LSU-rRNA) || || YIL069C || 1040359	1.29	1.63	0.28	1.78	-1.92	-2.24	-0.25	-2.31	1.67	1.91	0.17	0.09	0.39	-0.04	0.43
YPL081W_ORF	|| RPS9A || Protein component of the small (40S) ribosomal subunit; nearly identical to Rps9Bp and has similarity to E. coli S4 and rat S9 ribosomal proteins || RNA binding || ribonucleoprotein complex || YPL081W_ORF || translation || || YPL081W || 1042845	0.99	1.42	0.49	0.31	-0.08	0.26	0.8	0	0.92	1.47	0.71	0.53	0.83	0.473333	0.356667
YHR155W_ORF	|| YSP1 || Mitochondrial protein with a potential role in promoting mitochondrial fragmentation during programmed cell death in response to high levels of alpha-factor mating pheromone or the drug amiodarone || molecular_function || mitochondrion || YHR155W_ORF || biological_process || || YHR155W || 1041199	0.45	0.09	0.55	-0.68	1.35	1	0.2	NA	NA	-0.11	0.11	-0.06	0.556	0.024	0.532
YGR124W_ORF	|| ASN2 || Asparagine synthetase, isozyme of Asn1p; catalyzes the synthesis of L-asparagine from L-aspartate in the asparagine biosynthetic pathway || asparagine synthase (glutamine-hydrolyzing) activity || cytoplasm || YGR124W_ORF || asparagine biosynthetic process || || YGR124W || 1045294	0.63	0.57	0.53	0.31	-1.5	-1.98	-1.62	-2.25	1.23	1.31	0.33	0.12	0.0433333	-0.43	0.473333
YNL142W_ORF	|| MEP2 || Ammonium permease involved in regulation of pseudohyphal growth; belongs to a ubiquitous family of cytoplasmic membrane proteins that transport only ammonium (NH4+); expression is under the nitrogen catabolite repression regulation || ammonium transmembrane transporter activity || integral to membrane || YNL142W_ORF || ammonium transport || || YNL142W || 1039762	-0.74	-0.61	-0.91	-1.31	0.03	-0.17	-1.67	NA	NA	-0.25	-0.24	-0.36	-0.348	-0.898	0.55
YOR034C_ORF	|| AKR2 || Ankyrin repeat-containing protein similar to Akr1p; member of a family of putative palmitoyltransferases containing an Asp-His-His-Cys-cysteine rich (DHHC-CRD) domain; possibly involved in constitutive endocytosis of Ste3p || zinc ion binding || Golgi apparatus || YOR034C_ORF || protein palmitoylation || || YOR034C || 1046261	-0.14	-0.17	-0.19	-0.1	-0.25	-0.21	-1.67	NA	0.95	0.81	0.11	0.04	0.165	-0.362	0.527
YIL022W_TIL_14_0_DS200_ORF	|| TIM44 || Essential component of the Translocase of the Inner Mitochondrial membrane (TIM23 complex); tethers the import motor and regulatory factors (PAM complex) to the translocation channel (Tim23p-Tim17p core complex) || P-P-bond-hydrolysis-driven protein transmembrane transporter activity || mitochondrial inner membrane || YIL022W_TIL_14_0_DS200_ORF || transmembrane transport || || YIL022W…	0.47	1.08	1.33	0.33	4.47	5.56	2.74	5.57	NA	-2.18	-1.18	-0.15	1.88	1.44	0.44
YBR263W_ORF	|| SHM1 || Mitochondrial serine hydroxymethyltransferase, converts serine to glycine plus 5,10 methylenetetrahydrofolate; involved in generating precursors for purine, pyrimidine, amino acid, and lipid biosynthesis; reverse reaction generates serine || transferase activity || mitochondrion || YBR263W_ORF || serine family amino acid biosynthetic process || || YBR263W || 1045869	0.1	0.11	0.08	-0.27	-1.67	-2.2	-2.52	-2.03	1.11	1.21	0.14	0.06	-0.223333	-0.756667	0.533333
YOR247W_ORF	|| SRL1 || Mannoprotein that exhibits a tight association with the cell wall, required for cell wall stability in the absence of GPI-anchored mannoproteins; has a high serine-threonine content; expression is induced in cell wall mutants || molecular_function || cell surface || YOR247W_ORF || nucleobase, nucleoside, nucleotide and nucleic acid metabolic process || || YOR247W || 1043481	0.29	0.14	0.2	-0.9	-1.03	-1.28	-1.58	-1.44	0.79	0.73	0.28	0.09	-0.06	-0.558333	0.498333
YOR363C_ORF	|| PIP2 || Autoregulatory oleate-specific transcriptional activator of peroxisome proliferation, contains Zn(2)-Cys(6) cluster domain, forms heterodimer with Oaf1p, binds oleate response elements (OREs), activates beta-oxidation genes || DNA binding || nucleus || YOR363C_ORF || positive regulation of transcription || || YOR363C || 1047517	0.49	0.2	0.69	-0.88	2.76	3.09	0.79	3.34	NA	-0.95	-0.03	0.17	1.118	0.68	0.438
YHL024W_ORF	|| RIM4 || Putative RNA-binding protein required for the expression of early and middle sporulation genes || RNA binding || cytoplasm || YHL024W_ORF || meiosis || || YHL024W || 1044327	0.22	-0.11	0.02	-0.62	0.15	0.2	0.14	NA	NA	0.95	-0.06	-0.26	0.282	-0.156	0.438
YLR372W_ORF	|| SUR4 || Elongase, involved in fatty acid and sphingolipid biosynthesis; synthesizes very long chain 20-26-carbon fatty acids from C18-CoA primers; involved in regulation of sphingolipid biosynthesis || fatty acid elongase activity || endoplasmic reticulum || YLR372W_ORF || fatty acid biosynthetic process || || YLR372W || 1042459	-0.57	-0.6	-1.34	-1.58	-0.66	-0.35	-0.16	-1.17	0.24	1.01	0.19	0.06	-0.155	-0.666667	0.511667
YMR012W_ORF	|| CLU1 || eIF3 component of unknown function; deletion causes defects in mitochondrial organization but not in growth or translation initiation, can rescue cytokinesis and mitochondrial organization defects of the Dictyostelium cluA- mutant || molecular_function || eukaryotic translation initiation factor 3 complex || YMR012W_ORF || regulation of translation || || YMR012W || 1043761	0.73	0.95	0.59	0.49	0.3	-0.02	-0.34	-0.56	0.58	0.82	0.46	0.29	0.56	0.155	0.405
YCL028W_ORF	|| RNQ1 || [PIN(+)] prion, an infectious protein conformation that is generally an ordered protein aggregate || molecular_function || nucleus || YCL028W_ORF || biological_process || || YCL028W || 1046265	0.27	0.03	0.09	-2.02	-1.03	-1.15	-1.63	NA	NA	1.19	0.22	-0.18	-0.138	-0.704	0.566
SNR37_SNORNA	|| SNR37 || H/ACA box small nucleolar RNA (snoRNA); guides pseudouridylation of large subunit (LSU) rRNA at position U2944 || rRNA pseudouridylation guide activity || box H/ACA snoRNP complex || SNR37_SNORNA || rRNA pseudouridine synthesis || || snR37 || 1041359	-1.57	-1.56	-1.81	-0.76	1.37	0.86	-1.16	1.21	NA	-0.18	-0.42	-0.23	-0.216	-0.528333	0.312333
YML078W_ORF	|| CPR3 || Mitochondrial peptidyl-prolyl cis-trans isomerase (cyclophilin), catalyzes the cis-trans isomerization of peptide bonds N-terminal to proline residues; involved in protein refolding after import into mitochondria || peptidyl-prolyl cis-trans isomerase activity || mitochondrion || YML078W_ORF || protein folding || || YML078W || 1047785	0.48	0.39	0.02	-1.18	-1.42	-1.19	-0.66	-1.35	0.94	1.01	0.23	0.17	0.035	-0.461667	0.496667
YLR087C_TIL_4201_4500_192_ORF	|| CSF1 || Protein required for fermentation at low temperature; the authentic, non-tagged protein is detected in highly purified mitochondria in high-throughput studies || molecular_function || mitochondrion || YLR087C_TIL_4201_4500_192_ORF || fermentation || || YLR087C || 1042835	1.68	1.7	1.28	1.48	4.49	5.33	3.04	5.49	NA	-1.91	-0.46	0.1	2.258	1.82167	0.436333
YEL052W_ORF	|| AFG1 || Conserved protein that may act as a chaperone in the degradation of misfolded or unassembled cytochrome c oxidase subunits; localized to matrix face of the mitochondrial inner membrane; member of the AAA family but lacks a protease domain || nucleotide binding || mitochondrial inner membrane || YEL052W_ORF || cellular response to oxidative stress || || YEL052W || 1047309	-0.04	-0.07	-0.2	-0.12	-0.81	-0.62	-1.24	NA	1.53	1.53	0.29	0.23	0.253333	-0.208	0.461333
YDR298C_ORF	|| ATP5 || Subunit 5 of the stator stalk of mitochondrial F1F0 ATP synthase, which is an evolutionarily conserved enzyme complex required for ATP synthesis; homologous to bovine subunit OSCP (oligomycin sensitivity-conferring protein); phosphorylated || hydrogen ion transporting ATP synthase activity, rotational mechanism || mitochondrial proton-transporting ATP synthase, stator stalk || YDR298C_…	0.89	0.87	-0.08	-0.59	-1.61	-1.62	-1.26	-1.17	0.89	1.32	0.58	0.39	0.123333	-0.355	0.478333
YDR261C_ORF	|| EXG2 || Exo-1,3-beta-glucanase, involved in cell wall beta-glucan assembly; may be anchored to the plasma membrane via a glycosylphosphatidylinositol (GPI) anchor || glucan exo-1,3-beta-glucosidase activity || fungal-type cell wall || YDR261C_ORF || fungal-type cell wall organization || || YDR261C || 1040864	-0.86	-1.2	-0.83	-1.77	0.02	0.04	-1.5	-1.17	-0.32	0.11	0.04	-0.24	-0.368333	-0.911667	0.543333
YGL202W_ORF	|| ARO8 || Aromatic aminotransferase I, expression is regulated by general control of amino acid biosynthesis || catalytic activity || cytoplasm || YGL202W_ORF || cellular aromatic compound metabolic process || || YGL202W || 1040215	0.42	0.52	0.5	-0.78	-1.9	-1.16	-1.19	-2.18	0.78	1.1	0.31	0	-0.04	-0.556667	0.516667
YGL052W_ORF	|| || Dubious open reading frame unlikely to encode a protein, based on available experimental and comparative sequence data; partially overlaps the verified ORF MST27 || || || YGL052W_ORF || || || YGL052W || 1040552	-0.89	-1.26	-0.89	-0.96	2.12	1.55	-0.62	1.42	NA	-1.48	-0.42	-0.53	0.008	-0.333333	0.341333
YKL060C_ORF	|| FBA1 || Fructose 1,6-bisphosphate aldolase, required for glycolysis and gluconeogenesis; catalyzes conversion of fructose 1,6 bisphosphate to glyceraldehyde-3-P and dihydroxyacetone-P; locates to mitochondrial outer surface upon oxidative stress || fructose-bisphosphate aldolase activity || mitochondrion || YKL060C_ORF || glycolysis || || YKL060C || 1047444	0.91	1.16	0.37	0.33	-2.07	-2.49	-0.71	-2.83	1.7	1.96	0.77	0.56	0.195	-0.251667	0.446667
YAL026C_ORF	|| DRS2 || Aminophospholipid translocase (flippase) that maintains membrane lipid asymmetry in post-Golgi secretory vesicles; contributes to clathrin-coated vesicle formation and endocytosis; mutations in human homolog ATP8B1 result in liver disease || magnesium ion binding || trans-Golgi network || YAL026C_ORF || phospholipid translocation || || YAL026C || 1043605	0.61	1.14	-0.56	1.88	1.81	1.85	0.29	1.91	NA	-0.3	0.06	0.24	1.022	0.636667	0.385333
YPL277C_ORF	|| || Putative protein of unknown function; localized to the membranes; gene expression regulated by copper levels || molecular_function || membrane || YPL277C_ORF || biological_process || || YPL277C || 1039680	0.21	0.17	-0.2	-0.91	0.41	1.04	1.48	-0.85	NA	0.22	0.23	0.11	0.41	-0.0233333	0.433333
YOR226C_ORF	|| ISU2 || Conserved protein of the mitochondrial matrix, required for synthesis of mitochondrial and cytosolic iron-sulfur proteins, performs a scaffolding function in mitochondria during Fe/S cluster assembly; isu1 isu2 double mutant is inviable || iron ion binding || mitochondrial matrix || YOR226C_ORF || iron-sulfur cluster assembly || || YOR226C || 1042309	0.69	0.68	0.81	0.67	0.84	1.05	-0.69	NA	NA	0.31	0.29	0.19	0.714	0.254	0.46
YKL209C_ORF	|| STE6 || Plasma membrane ATP-binding cassette (ABC) transporter required for the export of a-factor, catalyzes ATP hydrolysis coupled to a-factor transport; contains 12 transmembrane domains and two ATP binding domains; expressed only in MATa cells || peptide-transporting ATPase activity || mating projection tip || YKL209C_ORF || peptide pheromone export || || YKL209C || 1046152	-0.38	-0.76	-0.39	-0.93	0.87	1.02	-0.84	0.01	-0.65	0.33	-0.12	-0.26	0.0716667	-0.421667	0.493333
YER089C_ORF	|| PTC2 || Type 2C protein phosphatase; dephosphorylates Hog1p to limit maximal osmostress induced kinase activity; dephosphorylates Ire1p to downregulate the unfolded protein response; dephosphorylates Cdc28p; role in DNA checkpoint inactivation || protein serine/threonine phosphatase activity || nucleus || YER089C_ORF || DNA damage checkpoint || || YER089C || 1046516	0.59	0.73	0.49	0.22	-1.04	-1.23	-1.5	NA	1.75	1.74	0.42	0.19	0.423333	-0.036	0.459333
YJL174W_ORF	|| KRE9 || Glycoprotein involved in cell wall beta-glucan assembly; null mutation leads to severe growth defects, aberrant multibudded morphology, and mating defects || molecular_function || extracellular region || YJL174W_ORF || cell wall biogenesis || || YJL174W || 1040646	0.03	-0.37	-0.33	-2.08	0.13	0.14	-0.82	0.28	-0.56	0.7	0.08	-0.21	0.0116667	-0.513333	0.525
YPL115C_ORF	|| BEM3 || Rho GTPase activating protein (RhoGAP) involved in control of the cytoskeleton organization; targets the essential Rho-GTPase Cdc42p, which controls establishment and maintenance of cell polarity, including bud-site assembly || phosphoinositide binding || mating projection tip || YPL115C_ORF || regulation of signal transduction || || YPL115C || 1047110	0.52	0.63	0.28	-2.65	0.42	0.96	1.45	1	0.56	0.73	0.45	0.29	0.636667	0.136667	0.5
YHR205W_ORF	|| SCH9 || Protein kinase involved in transcriptional activation of osmostress-responsive genes; regulates G1 progression, cAPK activity, nitrogen activation of the FGM pathway; involved in life span regulation; homologous to mammalian Akt/PKB || protein serine/threonine kinase activity || cytoplasm || YHR205W_ORF || positive regulation of transcription from RNA polymerase III promoter || || YHR2…	0.69	0.07	0.6	-1.87	1.42	0.98	-0.28	1.02	-0.78	0.64	0.32	0.18	0.503333	-0.005	0.508333
YOR298W_ORF	|| MUM3 || Protein of unknown function involved in the organization of the outer spore wall layers; has similarity to the tafazzins superfamily of acyltransferases || acyltransferase activity || integral to membrane || YOR298W_ORF || metabolic process || || YOR298W || 1042814	-0.36	-0.28	-0.17	-0.34	4.06	5.16	2.49	4.24	NA	-2.32	-1.14	-0.15	1.252	0.821667	0.430333
YLR172C_ORF	|| DPH5 || Methyltransferase required for synthesis of diphthamide, which is a modified histidine residue of translation elongation factor 2 (Eft1p or Eft2p); not essential for viability; GFP-Dph5p fusion protein localizes to the cytoplasm || diphthine synthase activity || cytoplasm || YLR172C_ORF || peptidyl-diphthamide biosynthetic process from peptidyl-histidine || || YLR172C || 1039664	0.34	0.18	0.37	-0.72	-0.8	-1.21	-1.24	-1.76	0.29	0.79	0.12	-0.08	-0.0683333	-0.551667	0.483333
YNL251C_ORF	|| NRD1 || RNA-binding protein that interacts with the C-terminal domain of the RNA polymerase II large subunit (Rpo21p), preferentially at phosphorylated Ser5; required for transcription termination and 3' end maturation of nonpolyadenylated RNAs || RNA binding || nucleus || YNL251C_ORF || translational termination || || YNL251C || 1042510	0.45	0.04	0.69	-1.37	-1.36	-1.3	-1.29	-1.41	1.14	1.03	0.32	0.04	0	-0.503333	0.503333
YLR187W_ORF	|| SKG3 || Protein of unknown function; green fluorescent protein (GFP)-fusion protein localizes to the cell periphery, cytoplasm, bud, and bud neck; potential Cdc28p substrate; similar to Caf120p and Skg4p || molecular_function || plasma membrane || YLR187W_ORF || biological_process || || YLR187W || 1045033	0.08	-0.12	0.29	-1.67	0.61	0.26	-0.98	0.59	-0.3	0.32	-0.01	-0.25	0.141667	-0.338333	0.48
SNR128_SNORNA	|| SNR128 || C/D box small nucleolar RNA (snoRNA), referred to as U14; essential gene required for cleavage of 35S primary rRNA transcript to release the precursor to the 18S rRNA; guides 2'-O-methylation of small subunit (SSU) rRNA at position C414 || base pairing with rRNA || box C/D snoRNP complex || SNR128_SNORNA || maturation of SSU-rRNA from tricistronic rRNA transcript (SSU-rRNA, 5.8S rRNA…	-0.91	-1.29	-0.78	-1.54	-0.39	-0.33	-1.62	NA	NA	0.71	0	-0.11	-0.442	-0.81	0.368
YCL025C_ORF	|| AGP1 || Low-affinity amino acid permease with broad substrate range, involved in uptake of asparagine, glutamine, and other amino acids; expression is regulated by the SPS plasma membrane amino acid sensor system (Ssy1p-Ptr3p-Ssy5p) || amino acid transmembrane transporter activity || membrane || YCL025C_ORF || amino acid transport || || YCL025C || 1045169	-0.02	-0.1	-0.37	-1.46	0.06	0.11	0.38	0.15	0.45	1.39	0.27	0.27	0.315	-0.126667	0.441667
YGR066C_ORF	|| || Putative protein of unknown function || molecular_function || cellular_component || YGR066C_ORF || biological_process || || YGR066C || 1043350	-0.77	-1.09	-0.62	-1.6	3.24	3.18	1.31	3.28	NA	-0.85	-0.38	-0.1	0.742	0.315	0.427
YMR251W-A_ORF	|| HOR7 || Protein of unknown function; overexpression suppresses Ca2+ sensitivity of mutants lacking inositol phosphorylceramide mannosyltransferases Csg1p and Csh1p; transcription is induced under hyperosmotic stress and repressed by alpha factor || molecular_function || plasma membrane || YMR251W-A_ORF || response to stress || || YMR251W-A || 1042912	0.54	0.31	0.91	-0.69	-1.26	-1.65	-1.16	-2.43	0.96	1.57	0.56	0.53	0.0783333	-0.38	0.458333
YPL226W_ORF	|| NEW1 || ATP binding cassette protein that cosediments with polysomes and is required for biogenesis of the small ribosomal subunit; Asn/Gln-rich rich region supports [NU+] prion formation and susceptibility to [PSI+] prion induction || ATPase activity || chromatin || YPL226W_ORF || transport || || YPL226W || 1044986	-0.29	-0.29	0.17	-0.95	-1.57	-1.6	-1.92	-2.89	0.83	0.61	0.01	-0.05	-0.385	-0.938333	0.553333
YNL046W_ORF	|| || Putative protein of unknown function; expression depends on Swi5p; GFP-fusion protein localizes to the endoplasmic reticulum; deletion confers sensitivity to 4-(N-(S-glutathionylacetyl)amino) phenylarsenoxide (GSAO) || molecular_function || endoplasmic reticulum || YNL046W_ORF || biological_process || || YNL046W || 1043966	-0.25	-0.4	-0.09	-1.59	-1.13	-1.35	-1.51	-1.26	1.11	1.02	0.27	0.17	-0.166667	-0.668333	0.501667
YOL073C_ORF	|| || Putative protein of unknown function || molecular_function || integral to membrane || YOL073C_ORF || biological_process || || YOL073C || 1048256	-0.38	-0.54	-0.39	-1.03	0.93	1.07	-0.35	NA	-0.63	0.42	0.1	0.03	0.145	-0.328	0.473
IGR_CHR11:(COMPLEMENT(136054..136246))_4	|| || || || || IGR_CHR11:(COMPLEMENT(136054..136246))_4 || || YBOX_IGR1000087:NKL034C:NKL034C:chr11.fsa:(complement(136054..136246)):193:bp._4_0 || || 1044677	-0.99	-0.94	-1	-0.87	-0.33	-0.21	-2.11	NA	-0.28	-0.29	-0.32	-0.36	-0.506667	-0.932	0.425333
YDR214W_ORF	|| AHA1 || Co-chaperone that binds to Hsp82p and activates its ATPase activity; similar to Hch1p; expression is regulated by stresses such as heat shock || chaperone binding || cytoplasm || YDR214W_ORF || response to stress || || YDR214W || 1040149	0.59	0.2	0.53	-0.91	-1.1	-1.16	-0.9	-1.85	0.87	1.34	0.6	0.44	0.123333	-0.348333	0.471667
YLR297W_ORF	|| || Putative protein of unknown function; green fluorescent protein (GFP)-fusion protein localizes to the vacuole; YLR297W is not an essential gene; induced by treatment with 8-methoxypsoralen and UVA irradiation || molecular_function || vacuole || YLR297W_ORF || biological_process || || YLR297W || 1040591	0.05	0.01	0.38	-1.23	0.68	0.53	-0.86	0.48	NA	0.3	0.32	0.25	0.314	-0.11	0.424
YFL026W_ORF	|| STE2 || Receptor for alpha-factor pheromone; seven transmembrane-domain GPCR that interacts with both pheromone and a heterotrimeric G protein to initiate the signaling response that leads to mating between haploid a and alpha cells || mating-type alpha-factor pheromone receptor activity || integral to membrane || YFL026W_ORF || response to pheromone || || YFL026W || 1042714	-0.4	-0.38	-0.55	-0.32	-0.99	-1.06	-1.51	-1.86	0.63	1.27	0.25	0.02	-0.155	-0.661667	0.506667
YEL034W_OCH__ORF	|| HYP2 || Translation elongation factor eIF-5A, previously thought to function in translation initiation; similar to and functionally redundant with Anb1p; structural homolog of bacterial EF-P; undergoes an essential hypusination modification || ribosome binding || cytoplasm || YEL034W_OCH__ORF || secondary metabolic process || || YEL034W || 1047104	0.5	0.17	0.61	-0.86	-0.23	-0.37	0.11	-1.46	0.56	1.37	0.68	0.42	0.333333	-0.0833333	0.416667
YLR155C_ORF	|| ASP3-1 || Cell-wall L-asparaginase II involved in asparagine catabolism; expression induced during nitrogen starvation; ORF contains a short non-coding RNA that enhances expression of full-length gene; reference strain S288C has four copies of ASP3 || asparaginase activity || extracellular region || YLR155C_ORF || response to starvation || || YLR155C || 1044651	0.19	0.32	-0.15	-0.39	0.51	0.84	0.48	NA	NA	0.68	0.26	0.16	0.508	0.072	0.436
YGR064W_ORF	|| || Dubious open reading frame unlikely to encode a protein, based on available experimental and comparative sequence data; partially overlaps the verified ORF SPT4/YGR063C || || || YGR064W_ORF || || || YGR064W || 1041130	-0.64	-0.85	-0.81	-0.91	0.47	0.25	-0.55	NA	NA	-0.04	-0.3	-0.39	-0.162	-0.592	0.43
RDN5-1_RRNA	|| RDN5-1 || 5S ribosomal RNA, component of the large (60S) ribosomal subunit; localized to the nucleolus via interaction with Rpl5p; may play a role in translational frame fidelity; transcription is mediated by PolIII and activated by TFIIIA and TFIIIE || structural constituent of ribosome || cytosolic large ribosomal subunit || RDN5-1_RRNA || translation || || RDN5-1 || 1044234	-0.76	-0.93	-0.63	-0.54	3.67	3.68	1.43	3.33	NA	0.01	0.31	1.26	1.134	0.86	0.274
YJR021C_ORF	|| REC107 || Protein involved in early stages of meiotic recombination; involved in coordination between the initiation of recombination and the first division of meiosis; part of a complex (Rec107p-Mei4p-Rec114p) required for ds break formation || molecular_function || nucleus || YJR021C_ORF || DNA recombination || || YJR021C || 1045239	1.03	1.1	0.68	0.64	-0.44	-0.45	-1.66	NA	NA	1.8	0.75	0.44	0.608	0.17	0.438
YDR389W_ORF	|| SAC7 || GTPase activating protein (GAP) for Rho1p, involved in signaling to the actin cytoskeleton, null mutations suppress tor2 mutations and temperature sensitive mutations in actin; potential Cdc28p substrate || Rho GTPase activator activity || cytoskeleton || YDR389W_ORF || small GTPase mediated signal transduction || || YDR389W || 1047522	0.53	0.62	0.63	-0.3	-0.23	-0.19	-1.63	NA	NA	1.13	0.42	0.1	0.372	-0.156	0.528
YKR012C_ORF	|| || Dubious open reading frame unlikely to encode a protein, based on available experimental and comparative sequence data; partially overlaps the verified gene PRY2 || || || YKR012C_ORF || || || YKR012C || 1046626	-1.1	-1.25	-1.14	-0.68	0.48	-0.14	-1.31	NA	-0.34	-0.52	-0.49	-0.45	-0.478333	-0.814	0.335667
YKL183W_ORF	|| LOT5 || Protein of unknown function; gene expression increases in cultures shifted to a lower temperature || molecular_function || nucleus || YKL183W_ORF || biological_process || || YKL183W || 1043110	0.84	1.1	0.77	1.38	-0.12	-0.51	-1.82	NA	NA	1.99	0.27	0.04	0.66	0.128	0.532
YDR544C_ORF	|| || Dubious open reading frame unlikely to encode a functional protein, based on available experimental and comparative sequence data || || || YDR544C_ORF || || || YDR544C || 1044336	-1.01	-1.39	-0.73	-1.87	4.67	3.46	1.79	4.7	NA	-0.89	-0.69	0.09	0.968	0.548333	0.419667
SNR42_SNORNA	|| SNR42 || H/ACA box small nucleolar RNA (snoRNA); guides pseudouridylation of large subunit (LSU) rRNA at position U2975 || rRNA pseudouridylation guide activity || box H/ACA snoRNP complex || SNR42_SNORNA || rRNA pseudouridine synthesis || || snR42 || 1039355	-1.13	-1.33	-1.1	-1.83	0.4	-0.02	-1.06	0.1	NA	0.47	-0.11	-0.16	-0.322	-0.693333	0.371333
YGL194C_ORF	|| HOS2 || Histone deacetylase required for gene activation via specific deacetylation of lysines in H3 and H4 histone tails; subunit of the Set3 complex, a meiotic-specific repressor of sporulation specific genes that contains deacetylase activity || NAD-independent histone deacetylase activity || Set3 complex || YGL194C_ORF || positive regulation of transcription, DNA-dependent || || YGL194C ||…	2.08	2.29	1.87	2.11	3.54	4.16	1.91	3.31	NA	-1.98	-0.43	0.12	2.018	1.48167	0.536333
YPL004C_ORF	|| LSP1 || Primary component of eisosomes, which are large immobile patch structures at the cell cortex associated with endocytosis, along with Pil1p and Sur7p; null mutants show activation of Pkc1p/Ypk1p stress resistance pathways || protein kinase inhibitor activity || mitochondrion || YPL004C_ORF || response to heat || || YPL004C || 1041136	1.12	1.59	0.66	2.28	-1.88	-2.17	-1.09	-3.4	1.67	1.95	0.64	0.4	0.38	-0.085	0.465
YLR293C_OCH__ORF	|| GSP1 || Ran GTPase, GTP binding protein (mammalian Ranp homolog) involved in the maintenance of nuclear organization, RNA processing and transport; regulated by Srm1p, Rna1p, Yrb1p, Yrb2p, Yrp4p, Yrb30p, Cse1p and Kap95p; yeast Gsp2p homolog || GTP binding || nucleus || YLR293C_OCH__ORF || exonucleolytic trimming to generate mature 3'-end of 5.8S rRNA from tricistronic rRNA transcript (SSU-rRN…	0.87	0.76	0.75	-0.57	-0.93	-1.46	-0.6	-1.75	0.45	1.26	0.36	0.09	0.158333	-0.286667	0.445
YGR191W_ORF	|| HIP1 || High-affinity histidine permease, also involved in the transport of manganese ions || amino acid transmembrane transporter activity || plasma membrane || YGR191W_ORF || organic acid transport || || YGR191W || 1044648	-0.43	-0.41	-0.6	-2.04	-0.34	-0.31	-1.21	-0.14	0.14	0.97	0.36	0.25	-0.0633333	-0.563333	0.5
YFL020C_OCH_DS100_ORF	|| PAU5 || Member of the seripauperin multigene family encoded mainly in subtelomeric regions; induced during alcoholic fermentation; induced by low temperature and also by anaerobic conditions; negatively regulated by oxygen and repressed by heme || molecular_function || integral to membrane || YFL020C_OCH_DS100_ORF || response to stress || || YFL020C || 1040542	-0.32	0.33	-1.35	0.57	-0.54	-0.2	NA	NA	NA	0.05	-0.31	-0.48	-0.136	-0.3925	0.2565
YLR091W_ORF	|| GEP5 || Protein of unknown function, required for mitochondrial genome maintenance; detected in highly purified mitochondria in high-throughput studies; null mutant has decreased levels of cardiolipin and phosphatidylethanolamine || molecular_function || mitochondrion || YLR091W_ORF || mitochondrial genome maintenance || || YLR091W || 1042751	1.18	1.12	0.85	0.49	3.58	3.68	2.41	3.69	NA	-0.79	0.22	0.36	1.754	1.33667	0.417333
YML026C_ORF	|| RPS18B || Protein component of the small (40S) ribosomal subunit; nearly identical to Rps18Ap and has similarity to E. coli S13 and rat S18 ribosomal proteins || rRNA binding || ribosome || YML026C_ORF || endonucleolytic cleavage in ITS1 to separate SSU-rRNA from 5.8S rRNA and LSU-rRNA from tricistronic rRNA transcript (SSU-rRNA, 5.8S rRNA, LSU-rRNA) || || YML026C || 1042911	1.26	1.25	1	-0.22	-2.42	-2.88	-1.77	-2.97	1.08	1.33	0.41	0.25	-0.0633333	-0.55	0.486667
YBL042C_ORF	|| FUI1 || High affinity uridine permease, localizes to the plasma membrane; also mediates low but significant transport of the cytotoxic nucleoside analog 5-fluorouridine; not involved in uracil transport || uridine transmembrane transporter activity || membrane || YBL042C_ORF || uridine transport || || YBL042C || 1040708	-0.48	-0.73	-0.89	-1.34	0.56	0.41	-0.59	0.44	0.05	0.35	-0.15	-0.07	0.0266667	-0.433333	0.46
YML013W_ORF	|| UBX2 || Protein involved in ER-associated protein degradation; proposed to coordinate the assembly of proteins involved in ERAD; contains a UBX (ubiquitin regulatory X) domain and a ubiquitin-associated (UBA) domain || protein binding, bridging || endoplasmic reticulum || YML013W_ORF || protein secretion || || YML013W || 1048164	-0.5	-0.56	-0.67	-1.13	-0.46	-0.58	-1.57	NA	0.05	1.03	-0.2	-0.24	-0.17	-0.762	0.592
ARS300-TEL3L_ARS	|| ARS300 || Autonomously Replicating Sequence || || || ARS300-TEL3L_ARS || || || ARS300 || 1040585	-0.94	-0.89	-1.19	-1.31	4.51	4.92	2.89	5.29	NA	-1.78	-1	-0.19	1.164	0.748333	0.415667
YCR069W_ORF	|| CPR4 || Peptidyl-prolyl cis-trans isomerase (cyclophilin), catalyzes the cis-trans isomerization of peptide bonds N-terminal to proline residues; has a potential role in the secretory pathway || peptidyl-prolyl cis-trans isomerase activity || membrane || YCR069W_ORF || biological_process || || YCR069W || 1046801	-0.31	-0.36	-0.59	-1.44	-1.57	-1.91	-1.74	-1.87	0.91	1.12	0.27	0.15	-0.353333	-0.87	0.516667
YLR028C_ORF	|| ADE16 || Enzyme of 'de novo' purine biosynthesis containing both 5-aminoimidazole-4-carboxamide ribonucleotide transformylase and inosine monophosphate cyclohydrolase activities, isozyme of Ade17p; ade16 ade17 mutants require adenine and histidine || catalytic activity || cytosol || YLR028C_ORF || purine nucleotide biosynthetic process || || YLR028C || 1043773	0.51	0.6	0.63	0.05	-1.36	-1.68	-0.63	-1.66	1.7	1.8	0.28	0.06	0.261667	-0.211667	0.473333
YGR132C_ORF	|| PHB1 || Subunit of the prohibitin complex (Phb1p-Phb2p), a 1.2 MDa ring-shaped inner mitochondrial membrane chaperone that stabilizes newly synthesized proteins; determinant of replicative life span; involved in mitochondrial segregation || molecular_function || mitochondrial inner membrane || YGR132C_ORF || protein complex assembly || || YGR132C || 1042613	-0.45	-0.6	-0.2	-1.6	-1.51	-1.95	-2.49	-2.43	0.46	0.44	-0.03	-0.22	-0.601667	-1.16167	0.56
SNR189_SNORNA	|| SNR189 || H/ACA box small nucleolar RNA (snoRNA); guides pseudouridylation of large subunit (LSU) rRNA at position U2735 and small subunit (SSU) rRNA at position U466 || rRNA pseudouridylation guide activity || box H/ACA snoRNP complex || SNR189_SNORNA || rRNA pseudouridine synthesis || || snR189 || 1043242	-2.45	-2.42	-1.85	-2.11	2.41	1.82	-0.73	1.41	NA	-1.29	-0.9	-0.62	-0.386	-0.8	0.414
YMR252C_ORF	|| || Putative protein of unknown function; green fluorescent protein (GFP)-fusion protein localizes to mitochondria; YMR252C is not an essential gene || molecular_function || mitochondrion || YMR252C_ORF || biological_process || || YMR252C || 1041791	-0.13	-0.22	-0.28	-1.22	-0.09	-0.09	-1.83	-0.23	-0.37	0.4	0.05	-0.19	-0.0833333	-0.616667	0.533333
YLR027C_ORF	|| AAT2 || Cytosolic aspartate aminotransferase, involved in nitrogen metabolism; localizes to peroxisomes in oleate-grown cells || L-aspartate:2-oxoglutarate aminotransferase activity || cytosol || YLR027C_ORF || aspartate biosynthetic process || || YLR027C || 1040418	0.12	0.28	0.18	-0.47	-0.53	-0.71	-1.32	-1.37	0.2	0.44	0.03	-0.14	-0.0333333	-0.515	0.481667
YMRCTAU1_LTR	|| || || || || YMRCTAU1_LTR || || || || 1041310	-0.94	-1.16	-1.4	-0.93	4.68	5.11	3.25	5.46	NA	-1.68	-1.07	-0.58	1.202	0.788333	0.413667
YIL136W_ORF	|| OM45 || Protein of unknown function, major constituent of the mitochondrial outer membrane; located on the outer (cytosolic) face of the outer membrane || molecular_function || mitochondrial outer membrane || YIL136W_ORF || biological_process || || YIL136W || 1043317	0.2	0.14	0.24	-0.86	0.24	0.52	-0.57	NA	0.49	0.82	0.53	0.49	0.401667	-0.034	0.435667
YLR326W_ORF	|| || Putative protein of unknown function, predicted to be palmitoylated || molecular_function || membrane || YLR326W_ORF || biological_process || || YLR326W || 1044891	0.38	0.38	-0.08	0.15	1.47	1.38	-0.1	1.47	NA	-0.11	0.13	0.11	0.7	0.28	0.42
YDL197C_ORF	|| ASF2 || Anti-silencing protein that causes derepression of silent loci when overexpressed || molecular_function || nucleus || YDL197C_ORF || chromatin silencing at silent mating-type cassette || || YDL197C || 1047060	-0.07	-0.42	0.26	-0.79	1.5	1.46	0.35	0.67	-0.61	0.35	-0.12	-0.53	0.368333	-0.0266667	0.395
YCR079W_ORF	|| PTC6 || Mitochondrial protein phosphatase of type 2C with similarity to mammalian PP1Ks; involved in mitophagy; null mutant is sensitive to rapamycin and has decreased phosphorylation of the Pda1 subunit of pyruvate dehydrogenase || catalytic activity || mitochondrial intermembrane space || YCR079W_ORF || macroautophagy || || YCR079W || 1046757	-0.3	-0.39	-0.34	0.01	0.86	0.7	-0.31	0.24	NA	0.12	-0.38	-0.36	0.198	-0.19	0.388
SNR24_SNORNA	|| SNR24 || C/D box small nucleolar RNA (snoRNA); commonly referred to as U24; guides 2'-O-methylation of large subunit (LSU) rRNA at positions C1437, C1449, and C1450 || rRNA 2'-O-ribose methylation guide activity || box C/D snoRNP complex || SNR24_SNORNA || rRNA methylation || || snR24 || 1044470	-1.19	-0.93	-1.13	-0.31	1.13	-0.19	-2.29	0.53	NA	0.41	-0.19	-0.11	-0.154	-0.583333	0.429333
YLR037C_ORF	|| PAU23 || Cell wall mannoprotein with similarity to Tir1p, Tir2p, Tir3p, and Tir4p; member of the seripauperin multigene family encoded mainly in subtelomeric regions; expressed under anaerobic conditions, completely repressed during aerobic growth || molecular_function || cell wall || YLR037C_ORF || response to stress || || YLR037C || 1046282	-0.24	-0.4	-0.36	-1.22	0.29	0.34	-0.51	NA	-0.08	0.42	0.16	0.03	0.055	-0.38	0.435
YGR146C_ORF	|| ECL1 || Protein of unknown function, affects chronological lifespan; induced by iron homeostasis transcription factor Aft2p; multicopy suppressor of temperature sensitive hsf1 mutant; induced by treatment with 8-methoxypsoralen and UVA irradiation || molecular_function || cellular_component || YGR146C_ORF || biological_process || || YGR146C || 1047584	0.38	-0.35	0.83	-1.83	1.51	1.21	1.62	0.14	NA	0.32	0.23	0.07	0.614	0.176667	0.437333
YNL338W_OCH__ORF	|| || Dubious open reading frame unlikely to encode a protein, based on available experimental and comparative sequence data; completely overlaps TEL14L-XC, which is Telomeric X element Core sequence on the left arm of Chromosome XIV || || || YNL338W_OCH__ORF || || || YNL338W || 1039441	-1.03	-1.53	-0.77	-2.5	4	4.1	1.06	2.83	-2.29	-1.65	-0.79	-0.39	0.266667	-0.0933333	0.36
YPL176C_ORF	|| TRE1 || Plasma membrane protein that binds to Bsd2p and regulates ubiquitylation and vacuolar degradation of the metal transporter Smf1p; function is redundant with that of Tre2p; has similarity to transferrin receptors || molecular_function || fungal-type vacuole || YPL176C_ORF || protein targeting to vacuole involved in ubiquitin-dependent protein catabolic process via the multivesicular bod…	-0.48	-0.69	-0.62	-1.02	-1.48	-1.08	-2.1	-1.49	0.64	1.26	-0.1	-0.23	-0.305	-0.926667	0.621667
YNL218W_ORF	|| MGS1 || Protein with DNA-dependent ATPase and ssDNA annealing activities involved in maintenance of genome; interacts functionally with DNA polymerase delta; homolog of human Werner helicase interacting protein (WHIP) || DNA strand annealing activity || nucleus || YNL218W_ORF || regulation of DNA repair || || YNL218W || 1043979	0.33	0.58	0.49	0.91	NA	-0.95	-1.94	NA	1.31	0.95	0.09	-0.07	0.444	-0.104	0.548
YBL039C_ORF	|| URA7 || Major CTP synthase isozyme (see also URA8), catalyzes the ATP-dependent transfer of the amide nitrogen from glutamine to UTP, forming CTP, the final step in de novo biosynthesis of pyrimidines; involved in phospholipid biosynthesis || ATP binding || cytosol || YBL039C_ORF || glutamine metabolic process || || YBL039C || 1039559	0.44	-0.04	0.54	-0.75	-1.61	-1.9	-1.68	-1.85	0.88	1.06	-0.17	-0.19	-0.195	-0.683333	0.488333
TLC1_NCR	|| TLC1 || TLC1 RNA contains a template sequence that Est2p uses to add irregular repeats of TG(1-3) residues onto a DNA end; RNA template component of telomerase || template for synthesis of G-rich strand of telomere DNA activity || telomerase catalytic core complex || TLC1_NCR || telomere maintenance via telomerase || || TLC1 || 1042746	-1.61	-1.69	-1.67	-1.21	2.05	2.59	-0.8	1	-1.81	-0.64	-0.42	-0.06	-0.185	-0.526667	0.341667
YPL251W_ORF	|| || Dubious open reading frame unlikely to encode a functional protein, based on available experimental and comparative sequence data; partially overlaps 5' end of the verified, essential gene YAH1/YPL252C || || || YPL251W_ORF || || || YPL251W || 1039581	-0.56	-0.68	-0.16	-0.81	4.63	5.16	3.03	4.69	NA	-1.53	-0.54	-0.24	1.404	0.995	0.409
SNR38_SNORNA	|| SNR38 || C/D box small nucleolar RNA (snoRNA), guides 2'-O-methylation of large subunit (LSU) rRNA at position G2815 || rRNA 2'-O-ribose methylation guide activity || nucleolus || SNR38_SNORNA || rRNA methylation || || snR38 || 1040800	-0.8	-0.3	-0.64	-0.21	2.76	3	0.09	3.24	NA	-1.44	-0.79	-0.28	0.644	0.235	0.409
YOR136W_ORF	|| IDH2 || Subunit of mitochondrial NAD(+)-dependent isocitrate dehydrogenase, which catalyzes the oxidation of isocitrate to alpha-ketoglutarate in the TCA cycle; phosphorylated || NAD or NADH binding || mitochondrion || YOR136W_ORF || oxidation-reduction process || || YOR136W || 1044612	0.34	0.16	0.17	-1.39	-0.97	-0.88	-1.01	-0.54	0.78	0.98	0.32	0.07	0.0683333	-0.396667	0.465
YLR213C_ORF	|| CRR1 || Putative glycoside hydrolase of the spore wall envelope; required for normal spore wall assembly, possibly for cross-linking between the glucan and chitosan layers; expressed during sporulation || hydrolase activity, hydrolyzing O-glycosyl compounds || ascospore wall || YLR213C_ORF || metabolic process || || YLR213C || 1047750	0.34	0.15	0.11	-0.58	0.56	0	-0.06	-0.89	NA	-0.16	0.03	0.01	0.178	-0.23	0.408
YFL018C_ORF	|| LPD1 || Dihydrolipoamide dehydrogenase, the lipoamide dehydrogenase component (E3) of the pyruvate dehydrogenase and 2-oxoglutarate dehydrogenase multi-enzyme complexes || FAD or FADH2 binding || mitochondrion || YFL018C_ORF || cell redox homeostasis || || YFL018C || 1042668	0.38	0	0.06	-1.15	-1.53	-1.35	-1.12	-0.02	0.96	1.8	0.04	-0.25	0.0433333	-0.406667	0.45
YNL104C_ORF	|| LEU4 || Alpha-isopropylmalate synthase (2-isopropylmalate synthase); the main isozyme responsible for the first step in the leucine biosynthesis pathway || transferase activity || mitochondrion || YNL104C_ORF || carboxylic acid metabolic process || || YNL104C || 1041958	-0.45	-0.64	-0.1	-1.7	-1.92	-2.23	-2.84	-2.68	0.51	1.09	0.18	0.15	-0.606667	-1.165	0.558333
YLR406C-A_ONO_ORF	|| || Putative protein of unknown function || molecular_function || cellular_component || YLR406C-A_ONO_ORF || biological_process || || YLR406C-A || 1041372	-1.4	-1.78	-1.22	-0.95	3.85	3.84	1.01	3.07	NA	-2.24	-1.14	-0.49	0.454	0.0466667	0.407333
YNL300W_TIL_2_120__ORF	|| TOS6 || Glycosylphosphatidylinositol-dependent cell wall protein, expression is periodic and decreases in respone to ergosterol perturbation or upon entry into stationary phase; depletion increases resistance to lactic acid || molecular_function || membrane || YNL300W_TIL_2_120__ORF || biological_process || || YNL300W || 1045155	-0.44	-0.32	-0.12	-0.62	4.62	5.68	2.58	5.66	NA	-2.12	-0.78	-0.26	1.484	1.07667	0.407333
YDL156W_ORF	|| || Putative protein of unknown function; protein sequence contains three WD domains (WD-40 repeat); green fluorescent protein (GFP)-fusion protein localizes to the cytoplasm and nucleus || molecular_function || cytoplasm || YDL156W_ORF || biological_process || || YDL156W || 1041671	1.06	1	0.79	-0.12	3.16	2.97	1.35	NA	-1.84	-1.1	0.1	0.37	0.875	0.498	0.377
YJL099W_ORF	|| CHS6 || Member of the ChAPs family of proteins (Chs5p-Arf1p-binding proteins: Bch1p, Bch2p, Bud7p, Chs6p), that forms the exomer complex with Chs5p to mediate export of specific cargo proteins, including Chs3p, from the Golgi to the plasma membrane || binding || trans-Golgi network transport vesicle || YJL099W_ORF || polysaccharide biosynthetic process || || YJL099W || 1040008	0.16	0.08	-0.03	-0.18	0.55	0.05	-1.2	NA	NA	0.61	0.04	-0.09	0.29	-0.292	0.582
YPR137C-A_ORF	|| || Retrotransposon TYA Gag gene co-transcribed with TYB Pol; translated as TYA or TYA-TYB polyprotein; Gag is a nucleocapsid protein that is the structural constituent of virus-like particles (VLPs); similar to retroviral Gag || RNA binding || cytoplasm || YPR137C-A_ORF || transposition, RNA-mediated || || YPR137C-A || 1045474	1.26	1.42	1.16	1.06	3.49	3.03	1.92	3.81	NA	-0.65	0.4	0.37	1.71	1.45333	0.256667
YGR178C_ORF	|| PBP1 || Component of glucose deprivation induced stress granules, involved in P-body-dependent granule assembly; similar to human ataxin-2; interacts with Pab1p to regulate mRNA polyadenylation; interacts with Mkt1p to regulate HO translation || molecular_function || cytoplasm || YGR178C_ORF || positive regulation of translation || || YGR178C || 1039321	0.57	0.31	0.5	-0.24	-1.58	-1.87	-2.08	NA	1.52	1.41	-0.09	-0.25	0.06	-0.432	0.492
YPL145C_ORF	|| KES1 || Member of the oxysterol binding protein family, which includes seven yeast homologs; involved in negative regulation of Sec14p-dependent Golgi complex secretory functions, peripheral membrane protein that localizes to the Golgi complex || lipid binding || cytoplasm || YPL145C_ORF || maintenance of cell polarity || || YPL145C || 1047485	0.04	0.32	0.32	-0.04	-0.66	-0.74	-1.15	-0.95	0.96	0.94	0.09	-0.04	0.143333	-0.295	0.438333
YDR318W_JXN_EI_1_ORF	|| MCM21 || Protein involved in minichromosome maintenance; component of the COMA complex (Ctf19p, Okp1p, Mcm21p, Ame1p) that bridges kinetochore subunits that are in contact with centromeric DNA and the subunits bound to microtubules || protein binding || microtubule organizing center || YDR318W_JXN_EI_1_ORF || cell division || || YDR318W || 1047240	0.47	0.77	-0.12	1.2	3.93	4.72	2	4.49	NA	-2.05	-0.79	0.2	1.568	1.16333	0.404667
YGR205W_ORF	|| || ATP-binding protein of unknown function; crystal structure resembles that of E.coli pantothenate kinase and other small kinases || nucleotide binding || cytoplasm || YGR205W_ORF || biological_process || || YGR205W || 1040967	0.65	0.37	0.55	0.22	-0.98	-1.14	-2.14	-1.07	NA	1.43	-0.13	-0.64	0.066	-0.535	0.601
YLR090W_ORF	|| XDJ1 || Putative chaperone, homolog of E. coli DnaJ, closely related to Ydj1p; the authentic, non-tagged protein is detected in highly purified mitochondria in high-throughput studies || metal ion binding || mitochondrion || YLR090W_ORF || protein folding || || YLR090W || 1047563	-0.14	-0.19	0.2	0.25	-0.92	-1.13	-2.6	NA	1.28	0.86	-0.13	-0.35	-0.04	-0.526	0.486
YER156C_ORF	|| || Putative protein of unknown function; interacts with Hsp82p and copurifies with Ipl1p; expression is copper responsive and downregulated in strains deleted for MAC1, a copper-responsive transcription factor; similarity to mammalian MYG1 || molecular_function || cytoplasm || YER156C_ORF || biological_process || || YER156C || 1047432	0.27	0.15	0.43	-0.37	0.17	0.25	-0.13	-0.53	0.54	0.91	0.13	0.02	0.381667	-0.075	0.456667
YML007C-A_ORF	|| || Putative protein of unknown function; green fluorescent protein (GFP)-fusion protein localizes to mitochondria || molecular_function || mitochondrion || YML007C-A_ORF || biological_process || || YML007C-A || 1042487	-1.13	-1.35	-1	-2.17	0.64	0.09	-0.63	NA	NA	-1.09	-0.51	-0.54	-0.568	-0.97	0.402
YBR295W_ORF	|| PCA1 || Cadmium transporting P-type ATPase; may also have a role in copper and iron homeostasis; stabilized by Cd binding, which prevents ubiquitination; S288C and other lab strains contain a G970R mutation which eliminates Cd transport function || ATPase activity, coupled to transmembrane movement of ions, phosphorylative mechanism || membrane || YBR295W_ORF || cellular iron ion homeostasis |…	0.05	0.21	-0.22	0.31	0.21	0.57	-0.53	NA	NA	0.62	0.15	0.03	0.332	-0.052	0.384
YER048W-A_ORF	|| ISD11 || Protein required for mitochondrial iron-sulfur cluster biosynthesis || molecular_function || mitochondrion || YER048W-A_ORF || iron-sulfur cluster assembly || || YER048W-A || 1042952	0.87	1.5	0.11	2.14	-0.23	0.09	-1.85	NA	0.61	0.49	0.3	0.11	0.555	0.162	0.393
YPL237W_ORF	|| SUI3 || Beta subunit of the translation initiation factor eIF2, involved in the identification of the start codon; proposed to be involved in mRNA binding || translation initiation factor activity || eukaryotic translation initiation factor 2 complex || YPL237W_ORF || translational initiation || || YPL237W || 1040984	0.43	0.43	0.26	0.16	-2.45	-2.16	0.44	-2.83	2.46	2.14	0.24	0.03	0.141667	-0.283333	0.425
YHL036W_TIL_8_99__ORF	|| MUP3 || Low affinity methionine permease, similar to Mup1p || L-methionine transmembrane transporter activity || membrane || YHL036W_TIL_8_99__ORF || transport || || YHL036W || 1046533	0.02	-0.17	0.18	-0.47	1.58	1.72	0.34	0.37	NA	-0.2	0.2	0.29	0.59	0.151667	0.438333
Q0160_ORF	|| SCEI || I-SceI DNA endonuclease, encoded by the mitochondrial group I intron of the 21S_rRNA gene; mediates gene conversion that propagates the intron into intron-less copies of the 21S_rRNA gene || endonuclease activity || mitochondrion || Q0160_ORF || mRNA processing || || Q0160 || 1046107	0.15	0.65	-1.11	-0.31	2.68	5.16	2.87	6.44	NA	-3.15	-2.3	-1.41	1.098	0.696667	0.401333
YKL165C_ORF	|| MCD4 || Protein involved in glycosylphosphatidylinositol (GPI) anchor synthesis; multimembrane-spanning protein that localizes to the endoplasmic reticulum; highly conserved among eukaryotes || mannose-ethanolamine phosphotransferase activity || Golgi apparatus || YKL165C_ORF || GPI anchor biosynthetic process || || YKL165C || 1040908	-0.98	-1.26	-1.33	-2.55	0.67	0.79	-0.53	0.32	-0.69	0.49	0.16	0.07	-0.163333	-0.643333	0.48
YJR124C_ORF	|| || Putative protein of unknown function; expression induced under calcium shortage || molecular_function || cellular_component || YJR124C_ORF || biological_process || || YJR124C || 1040936	-0.67	-0.79	-1.05	-1.67	-0.68	-1.23	-2.35	NA	0.02	0.25	-0.02	-0.08	-0.516667	-1.034	0.517333
YEL009C_ORF	|| GCN4 || Basic leucine zipper (bZIP) transcriptional activator of amino acid biosynthetic genes in response to amino acid starvation; expression is tightly regulated at both the transcriptional and translational levels || sequence-specific DNA binding || nucleus || YEL009C_ORF || regulation of transcription || || YEL009C || 1041386	1.26	1.2	0.84	-0.26	-2.63	-2.83	-2.08	-2.5	1.5	1.54	0.77	0.57	0.00666667	-0.443333	0.45
YBR183W_ORF	|| YPC1 || Alkaline ceramidase that also has reverse (CoA-independent) ceramide synthase activity, catalyzes both breakdown and synthesis of phytoceramide; overexpression confers fumonisin B1 resistance || sphingosine N-acyltransferase activity || endoplasmic reticulum || YBR183W_ORF || ceramide catabolic process || || YBR183W || 1042150	-0.82	-1.27	-1.2	-1.3	0.83	0.87	-0.4	0.35	NA	-0.37	-0.43	-0.42	-0.152	-0.566667	0.414667
YMR193C-A_ORF	|| || Dubious open reading frame unlikely to encode a functional protein, based on available experimental and comparative sequence data || || || YMR193C-A_ORF || || || YMR193C-A || 1044341	-0.48	-0.83	-0.49	-1.31	4.14	4.52	2.29	5.26	NA	-1.58	-0.77	-0.45	1.154	0.755	0.399
YNL208W_ORF	|| || Protein of unknown function; may interact with ribosomes, based on co-purification experiments; authentic, non-tagged protein is detected in purified mitochondria in high-throughput studies; potential orthologs found in other fungi || molecular_function || mitochondrion || YNL208W_ORF || biological_process || || YNL208W || 1041496	-0.01	0.37	-0.18	0.12	-1.33	-1.51	-1.28	-1.7	1.21	1.21	0.26	0.01	-0.01	-0.461667	0.451667
YNL021W_ORF	|| HDA1 || Putative catalytic subunit of a class II histone deacetylase complex that also contains Hda2p and Hda3p; Hda1p interacts with the Hda2p-Hda3p subcomplex to form an active tetramer; deletion increases histone H2B, H3 and H4 acetylation || chromatin binding || nucleus || YNL021W_ORF || negative regulation of gene-specific transcription from RNA polymerase II promoter || || YNL021W || 104…	0.71	0.49	0.86	-0.61	2.11	2.31	1.3	1.91	NA	-0.15	0.15	0.21	1.094	0.636667	0.457333
YCR064C_ORF	|| || Dubious open reading frame unlikely to encode a protein, based on experimental and comparative sequence data; partially overlaps the verified gene BUD31 || || || YCR064C_ORF || || || YCR064C || 1039572	-0.07	-0.26	-0.21	-0.94	4.56	4.49	2.71	5.35	NA	-2.13	-0.82	-0.57	1.318	0.92	0.398
YIL154C_ORF	|| IMP2' || Transcriptional activator involved in maintenance of ion homeostasis and protection against DNA damage caused by bleomycin and other oxidants, contains a C-terminal leucine-rich repeat || transcription coactivator activity || cytoplasm || YIL154C_ORF || cellular carbohydrate metabolic process || || YIL154C || 1047008	0.57	0.26	0.69	-0.66	-0.18	-0.11	-0.16	-1.02	NA	0.87	0.27	0.06	0.282	-0.136667	0.418667
YLR196W_ORF	|| PWP1 || Protein with WD-40 repeats involved in rRNA processing; associates with trans-acting ribosome biogenesis factors; similar to beta-transducin superfamily || molecular_function || cytoplasm || YLR196W_ORF || regulation of translation || || YLR196W || 1043844	0.83	0.94	0.57	0.34	0.86	1.24	0.88	0.83	NA	0.81	0.22	0.21	0.936	0.508333	0.427667
YPL093W_ORF	|| NOG1 || Putative GTPase that associates with free 60S ribosomal subunits in the nucleolus and is required for 60S ribosomal subunit biogenesis; constituent of 66S pre-ribosomal particles; member of the ODN family of nucleolar G-proteins || GTP binding || nucleolus || YPL093W_ORF || ribosome assembly || || YPL093W || 1044822	0.68	0.58	0.4	-0.6	-0.25	-0.6	-0.87	-0.56	0.41	1.03	0.34	0.17	0.308333	-0.186667	0.495
YMR250W_ORF	|| GAD1 || Glutamate decarboxylase, converts glutamate into gamma-aminobutyric acid (GABA) during glutamate catabolism; involved in response to oxidative stress || calmodulin binding || cytoplasm || YMR250W_ORF || glutamate catabolic process || || YMR250W || 1040693	-0.2	-0.42	-0.2	-0.49	1.11	0.69	-1.2	-0.48	-1.21	-0.28	-0.31	-0.48	-0.0516667	-0.526667	0.475
YCR051W_ORF	|| || Putative protein of unknown function; green fluorescent protein (GFP)-fusion protein localizes to the cytoplasm and nucleus; contains ankyrin (Ank) repeats; YCR051W is not an essential gene || molecular_function || nucleus || YCR051W_ORF || biological_process || || YCR051W || 1045700	0.15	-0.02	0.05	-0.36	-0.23	-0.31	-0.78	-0.7	0.59	0.88	0.06	0.15	0.176667	-0.263333	0.44
YKL051W_ORF	|| SFK1 || Plasma membrane protein that may act together with or upstream of Stt4p to generate normal levels of the essential phospholipid PI4P, at least partially mediates proper localization of Stt4p to the plasma membrane || molecular_function || membrane || YKL051W_ORF || actin cytoskeleton organization || || YKL051W || 1045163	-1.07	-1.3	-1.01	-2.74	0.71	0.63	-0.63	0.54	-0.23	-0.15	-0.13	-0.17	-0.235	-0.69	0.455
YMR088C_ORF	|| VBA1 || Permease of basic amino acids in the vacuolar membrane || basic amino acid transmembrane transporter activity || vacuolar membrane || YMR088C_ORF || amino acid transport || || YMR088C || 1047971	-1.02	-1.38	-1.04	-2.82	-1.45	-1.57	-1.32	-1.17	0.88	1.25	0.03	-0.07	-0.548333	-1.065	0.516667
YOR221C_JXN_IE_1_ORF	|| MCT1 || Predicted malonyl-CoA:ACP transferase, putative component of a type-II mitochondrial fatty acid synthase that produces intermediates for phospholipid remodeling || [acyl-carrier-protein] S-malonyltransferase activity || mitochondrion || YOR221C_JXN_IE_1_ORF || fatty acid metabolic process || || YOR221C || 1042649	1.87	2.51	1.8	0.78	4.23	3.76	2.05	5.34	NA	-1.16	0.51	0.61	2.242	1.84833	0.393667
YIL173W_ORF	|| VTH1 || Putative membrane glycoprotein with strong similarity to Vth2p and Pep1p/Vps10p, may be involved in vacuolar protein sorting || signal sequence binding || endosome membrane || YIL173W_ORF || transport || || YIL173W || 1048081	-0.07	0.05	-0.31	-0.62	-1.07	-0.94	-1.88	NA	0.97	1.24	0.22	0.22	0.03	-0.474	0.504
YCL063W_ORF	|| VAC17 || Phosphoprotein involved in vacuole inheritance; degraded in late M phase of the cell cycle; acts as a vacuole-specific receptor for myosin Myo2p || protein anchor || vacuole || YCL063W_ORF || vacuole inheritance || || YCL063W || 1041346	0.15	-0.03	0.37	-1.17	0.73	1.21	-0.13	1.17	NA	0.07	0.03	-0.07	0.426	0.0333333	0.392667
YBR139W_ORF	|| || Putative serine type carboxypeptidase with a role in phytochelatin synthesis; green fluorescent protein (GFP)-fusion protein localizes to the vacuole; expression induced by nitrogen limitation in a GLN3, GAT1-independent manner || carboxypeptidase activity || fungal-type vacuole || YBR139W_ORF || proteolysis || || YBR139W || 1044084	-0.27	-0.24	-0.8	-1.43	-1.45	-1.43	-1.89	NA	0.94	1.43	0.35	0.29	-0.17	-0.696	0.526
YHR172W_ORF	|| SPC97 || Component of the microtubule-nucleating Tub4p (gamma-tubulin) complex; interacts with Spc110p at the spindle pole body (SPB) inner plaque and with Spc72p at the SPB outer plaque || structural constituent of cytoskeleton || outer plaque of spindle pole body || YHR172W_ORF || organelle fission || || YHR172W || 1047311	0.59	0.58	0.48	-0.28	1.48	1.05	0.85	1.05	NA	0.2	0.14	0.19	0.78	0.405	0.375
YKR092C_ORF	|| SRP40 || Nucleolar, serine-rich protein with a role in preribosome assembly or transport; may function as a chaperone of small nucleolar ribonucleoprotein particles (snoRNPs); immunologically and structurally to rat Nopp140 || molecular_function || nucleolus || YKR092C_ORF || nucleocytoplasmic transport || || YKR092C || 1041709	0.28	0.23	0.41	-0.85	1.32	1.34	0.66	1	NA	-0.17	-0.19	-0.04	0.6	0.165	0.435
YHL003C_ORF	|| LAG1 || Ceramide synthase component, involved in synthesis of ceramide from C26(acyl)-coenzyme A and dihydrosphingosine or phytosphingosine, functionally equivalent to Lac1p || sphingosine N-acyltransferase activity || endoplasmic reticulum || YHL003C_ORF || ceramide biosynthetic process || || YHL003C || 1047747	-0.29	-0.33	-0.89	-1.81	0.66	0.88	-0.14	0.51	-0.25	0.64	0.42	0.26	0.218333	-0.275	0.493333
YJR104C_ORF	|| SOD1 || Cytosolic copper-zinc superoxide dismutase; some mutations are analogous to those that cause ALS (amyotrophic lateral sclerosis) in humans || metal ion binding || cytoplasm || YJR104C_ORF || oxidation-reduction process || || YJR104C || 1040898	0.57	0.39	0.41	-0.53	-0.82	-1.04	0.33	-1.77	0.83	1.2	0.15	0.1	0.188333	-0.218333	0.406667
TY(GUA)D_TRNA	|| SUP2 || tRNA-Tyr || triplet codon-amino acid adaptor activity || cytosol || TY(GUA)D_TRNA || translational elongation || || tY(GUA)D || 1043509	-1.67	-1.53	-1.13	-0.72	3.03	2.25	-0.12	1.96	NA	-1.52	-0.85	-0.37	0.112	-0.205	0.317
YML106W_ORF	|| URA5 || Major orotate phosphoribosyltransferase (OPRTase) isozyme that catalyzes the fifth enzymatic step in de novo biosynthesis of pyrimidines, converting orotate into orotidine-5'-phosphate; minor OPRTase encoded by URA10 || orotate phosphoribosyltransferase activity || nucleus || YML106W_ORF || nucleoside metabolic process || || YML106W || 1043671	-0.09	0.08	0.12	-0.73	-1.17	-1.14	-1.87	-1.58	0.63	0.8	0.25	0.09	-0.148333	-0.62	0.471667
YEL043W_ORF	|| || Predicted cytoskeleton protein involved in intracellular signalling based on quantitative analysis of protein-protein interaction maps; may interact with ribosomes, based on co-purification studies; contains fibronectin type III domain fold || molecular_function || ribosome || YEL043W_ORF || biological_process || || YEL043W || 1046134	-0.14	-0.51	-0.32	-1.41	-0.89	-1.19	-0.24	NA	1.16	1.59	0	-0.34	0.00333333	-0.462	0.465333
YKR018C_ORF	|| || Putative protein of unknown function; green fluorescent protein (GFP)-fusion protein localizes to the cytoplasm and nucleus || molecular_function || integral to membrane || YKR018C_ORF || biological_process || || YKR018C || 1043433	-0.26	-0.34	-0.13	-0.29	-1.91	-1.96	-3.01	NA	1.52	1.3	-0.2	-0.28	-0.275	-0.782	0.507
YBR181C_ORF	|| RPS6B || Protein component of the small (40S) ribosomal subunit; identical to Rps6Ap and has similarity to rat S6 ribosomal protein || structural constituent of ribosome || nucleolus || YBR181C_ORF || maturation of SSU-rRNA from tricistronic rRNA transcript (SSU-rRNA, 5.8S rRNA, LSU-rRNA) || || YBR181C || 1039907	0.87	1.02	0.51	0.06	-1.92	-2.01	-0.98	-2.74	0.63	1.15	0.21	0.07	-0.0433333	-0.478333	0.435
YNL111C_ORF	|| CYB5 || Cytochrome b5, involved in the sterol and lipid biosynthesis pathways; acts as an electron donor to support sterol C5-6 desaturation || heme binding || microsome || YNL111C_ORF || cellular lipid metabolic process || || YNL111C || 1046874	-0.04	-0.03	0.16	0.03	0.2	0.41	-1.72	-0.1	0.26	0.31	0.14	0.01	0.185	-0.246667	0.431667
YAL064W_ORF	|| || Protein of unknown function; may interact with ribosomes, based on co-purification experiments || molecular_function || cellular_component || YAL064W_ORF || biological_process || || YAL064W || 1044063	-0.99	-0.99	-0.96	-0.44	2.59	2.89	0.95	3.67	NA	-0.77	-0.46	-0.16	0.546	0.433333	0.112667
YNL098C_ORF	|| RAS2 || GTP-binding protein that regulates the nitrogen starvation response, sporulation, and filamentous growth; farnesylation and palmitoylation required for activity and localization to plasma membrane; homolog of mammalian Ras proto-oncogenes || GTPase activity || plasma membrane || YNL098C_ORF || pseudohyphal growth || || YNL098C || 1039654	0.35	0.36	0.49	0.28	-0.12	0.22	-0.11	-0.76	0.73	0.99	0.28	0.06	0.421667	0.04	0.381667
YFR012W-A_ORF	|| || Putative protein of unknown function; identified by homology || molecular_function || cellular_component || YFR012W-A_ORF || biological_process || || YFR012W-A || 1043884	-0.76	-1.31	-0.47	-1.51	2.79	2.84	1.25	2.33	NA	-1.42	-0.68	-0.68	0.428	0.04	0.388
YKR043C_ORF	|| || Metal-independent fructose 1,6-bisphosphatase, may play a role in gluconeogenesis under metal-limiting conditions; green fluorescent protein (GFP)-fusion protein localizes to the cytoplasm and nucleus || fructose 1,6-bisphosphate 1-phosphatase activity || cytoplasm || YKR043C_ORF || biological_process || || YKR043C || 1041281	-0.24	-0.04	0.04	-0.02	-0.41	-0.41	-0.79	-1.91	0.22	0.66	-0.04	-0.09	-0.0366667	-0.468333	0.431667
YHR128W_ORF	|| FUR1 || Uracil phosphoribosyltransferase, synthesizes UMP from uracil; involved in the pyrimidine salvage pathway || transferase activity || intracellular || YHR128W_ORF || pyrimidine salvage || || YHR128W || 1043803	0.32	0.36	0.13	0.23	-1.02	-0.62	-0.46	-1.72	1.21	0.91	0.29	0.12	0.193333	-0.235	0.428333
YPR163C_ORF	|| TIF3 || Translation initiation factor eIF-4B, has RNA annealing activity; contains an RNA recognition motif and binds to single-stranded RNA || RNA strand annealing activity || ribosome || YPR163C_ORF || translational initiation || || YPR163C || 1041748	0.06	-0.01	0.16	-0.34	-0.15	-0.08	-1.58	-0.77	-0.24	0.32	-0.07	-0.09	-0.0166667	-0.448333	0.431667
YEL006W_ORF	|| YEA6 || Putative mitochondrial NAD+ transporter, member of the mitochondrial carrier subfamily (see also YIA6); has putative human ortholog || transporter activity || mitochondrion || YEL006W_ORF || translational elongation || || YEL006W || 1047733	0.29	0.26	-0.2	-0.49	-0.61	-0.08	-0.64	0.29	0.94	1.19	0.37	0.11	0.331667	-0.0933333	0.425
YDR359C_ORF	|| EAF1 || Component of the NuA4 histone acetyltransferase complex; acts as a platform for assembly of NuA4 subunits into the native complex; required for initiation of pre-meiotic DNA replication, likely due to its requirement for expression of IME1 || DNA binding || NuA4 histone acetyltransferase complex || YDR359C_ORF || response to DNA damage stimulus || || YDR359C || 1043777	0.39	0.06	0.43	-0.24	-1.04	-0.98	-1.25	NA	1.48	1.36	0.17	-0.1	0.211667	-0.198	0.409667
YDR296W_ORF	|| MHR1 || Protein involved in homologous recombination in mitochondria; required for recombination-dependent mtDNA partitioning; involved in stimulation of mitochondrial DNA replication in response to oxidative stress || DNA binding || nucleus || YDR296W_ORF || DNA recombination || || YDR296W || 1041895	0.58	0.53	0.54	0.24	0.61	1.08	-0.2	NA	-0.11	0.84	0.23	0.14	0.588333	0.19	0.398333
YEL060C_ORF	|| PRB1 || Vacuolar proteinase B (yscB), a serine protease of the subtilisin family; involved in protein degradation in the vacuole and required for full protein degradation during sporulation; activity inhibited by Pbi2p || serine-type endopeptidase activity || fungal-type vacuole || YEL060C_ORF || cellular response to starvation || || YEL060C || 1043442	-0.11	-0.04	-0.11	-0.74	-1.47	-1.76	-1.97	-1.64	1.16	0.87	0.13	0.15	-0.225	-0.696667	0.471667
YNL320W_ORF	|| || Putative protein of unknown function; the authentic, non-tagged protein is detected in highly purified mitochondria in high-throughput studies || molecular_function || membrane || YNL320W_ORF || biological_process || || YNL320W || 1043135	-0.59	-0.76	-0.79	-1.07	0.15	0.61	-0.64	-0.13	0.02	0.24	-0.04	-0.18	-0.055	-0.475	0.42
YAR002C-A_ORF	|| ERP1 || Protein that forms a heterotrimeric complex with Erp2p, Emp24p, and Erv25p; member, along with Emp24p and Erv25p, of the p24 family involved in ER to Golgi transport and localized to COPII-coated vesicles || molecular_function || intrinsic to membrane || YAR002C-A_ORF || transport || || YAR002C-A || 1039786	-0.44	-0.58	-1	-1.31	-2.08	-2.49	-2.25	-2.43	1.05	1.02	0.26	0.08	-0.586667	-1.10833	0.521667
IGR_CHR04:(COMPLEMENT(386538..386772))_129	|| || || || || IGR_CHR04:(COMPLEMENT(386538..386772))_129 || || YBOX_IGR1000025:NDL006C:NDL006C:chr04.fsa:(complement(386538..386772)):235:bp._129_0 || || 1045718	-1.23	-1.44	-1	-0.23	2.53	3.03	0.18	2.01	NA	-0.71	-0.46	-0.2	0.436	0.05	0.386
YPL028W_ORF	|| ERG10 || Acetyl-CoA C-acetyltransferase (acetoacetyl-CoA thiolase), cytosolic enzyme that transfers an acetyl group from one acetyl-CoA molecule to another, forming acetoacetyl-CoA; involved in the first step in mevalonate biosynthesis || acyltransferase activity || cytoplasm || YPL028W_ORF || ergosterol biosynthetic process || || YPL028W || 1041066	-0.07	-0.09	-0.48	-0.48	-1.14	-1.39	-0.9	-1.73	0.88	1.03	0.16	-0.03	-0.13	-0.576667	0.446667
YBR078W_ORF	|| ECM33 || GPI-anchored protein of unknown function, has a possible role in apical bud growth; GPI-anchoring on the plasma membrane crucial to function; phosphorylated in mitochondria; similar to Sps2p and Pst1p || molecular_function || mitochondrion || YBR078W_ORF || cellular cell wall organization || || YBR078W || 1040537	-0.36	-0.39	-0.64	-2.24	-1.38	-1.59	-1.34	-1.7	0.73	1.06	0.61	0.58	-0.321667	-0.788333	0.466667
YOR222W_ORF	|| ODC2 || Mitochondrial inner membrane transporter, exports 2-oxoadipate and 2-oxoglutarate from the mitochondrial matrix to the cytosol for use in lysine and glutamate biosynthesis and in lysine catabolism || dicarboxylic acid transmembrane transporter activity || mitochondrial inner membrane || YOR222W_ORF || mitochondrial transport || || YOR222W || 1042286	0.62	0.77	0.11	0.65	-0.45	-0.4	-0.62	NA	0.74	1.63	0.29	0.11	0.485	0.108	0.377
YGR214W_ORF	|| RPS0A || Protein component of the small (40S) ribosomal subunit, nearly identical to Rps0Bp; required for maturation of 18S rRNA along with Rps0Bp; deletion of either RPS0 gene reduces growth rate, deletion of both genes is lethal || structural constituent of ribosome || ribonucleoprotein complex || YGR214W_ORF || regulation of translation || || YGR214W || 1048066	1.05	1.13	0.84	0.48	-0.62	-1.02	0.1	-1.43	1	1.55	0.57	0.47	0.515	0.171667	0.343333
YJL210W_ORF	|| PEX2 || RING-finger peroxin and E3 ubiquitin ligase, peroxisomal membrane protein with a C-terminal zinc-binding RING domain, forms translocation subcomplex with Pex10p and Pex12p which functions in peroxisomal matrix protein import || metal ion binding || peroxisome || YJL210W_ORF || peroxisome organization || || YJL210W || 1046751	-0.2	-0.56	-0.08	-1.24	-0.93	-1.1	-1.41	NA	1.19	0.93	0.01	0.03	-0.111667	-0.538	0.426333
YHR132C_ORF	|| ECM14 || Putative metalloprotease with similarity to the zinc carboxypeptidase family, required for normal cell wall assembly || zinc ion binding || vacuole || YHR132C_ORF || cellular cell wall organization || || YHR132C || 1043514	-0.62	-0.75	-0.96	-1.51	-0.99	-1.24	-1.99	NA	0.52	0.86	-0.09	-0.16	-0.37	-0.942	0.572
YMR146C_ORF	|| TIF34 || eIF3i subunit of the core complex of translation initiation factor 3 (eIF3), which is essential for translation || translation initiation factor activity || eukaryotic translation initiation factor 3 complex || YMR146C_ORF || translational initiation || || YMR146C || 1044188	0.33	0.57	0.34	0	-0.28	-0.34	-0.12	0.01	1.01	1.37	0.16	-0.03	0.443333	0.06	0.383333
YGR082W_ORF	|| TOM20 || Component of the TOM (translocase of outer membrane) complex responsible for recognition and initial import steps for all mitochondrially directed proteins; acts as a receptor for incoming precursor proteins || protein channel activity || mitochondrial outer membrane translocase complex || YGR082W_ORF || intracellular protein transport || || YGR082W || 1044044	-0.56	-1.09	-0.3	-2.04	-1.45	-1.43	-1.7	-2.23	0.31	0.5	-0.25	-0.3	-0.62	-1.13667	0.516667
YPL122C_ORF	|| TFB2 || Subunit of TFIIH and nucleotide excision repair factor 3 complexes, involved in transcription initiation, required for nucleotide excision repair, similar to 52 kDa subunit of human TFIIH || double-stranded DNA binding || nucleotide-excision repair factor 3 complex || YPL122C_ORF || nucleotide-excision repair || || YPL122C || 1041633	0.47	0.63	0.48	0.86	2.38	2.86	0.95	2.4	NA	-0.47	0.23	0.17	1.174	0.848333	0.325667
YER074W-A_ORF	|| YOS1 || Integral membrane protein required for ER to Golgi transport; localized to the Golgi, the ER, and COPII vesicles; interacts with Yip1p and Yif1p || molecular_function || Golgi apparatus || YER074W-A_ORF || protein transport || || YER074W-A || 1042534	-0.27	-0.31	-0.58	0.25	3.46	4.45	1.66	3.8	NA	-1.49	-0.51	0.09	1.168	0.785	0.383
YPR160W_ORF	|| GPH1 || Non-essential glycogen phosphorylase required for the mobilization of glycogen, activity is regulated by cyclic AMP-mediated phosphorylation, expression is regulated by stress-response elements and by the HOG MAP kinase pathway || phosphorylase activity || cytoplasm || YPR160W_ORF || glycogen metabolic process || || YPR160W || 1046978	0.15	0.08	-0.05	-1.16	-1.41	-1.33	-1.47	-1.75	0.91	1.04	0.68	0.68	-0.0933333	-0.511667	0.418333
YOR182C_INT_1	|| RPS30B || Protein component of the small (40S) ribosomal subunit; nearly identical to Rps30Ap and has similarity to rat S30 ribosomal protein || structural constituent of ribosome || ribosome || YOR182C_INT_1 || translation || || YOR182C || 1040701	-1.07	-0.85	-1.47	-0.49	-0.32	-0.35	-2.76	NA	NA	-0.34	-0.17	-0.32	-0.586	-1.042	0.456
YJR044C_ORF	|| VPS55 || Late endosomal protein involved in late endosome to vacuole trafficking; functional homolog of human obesity receptor gene-related protein (OB-RGRP) || molecular_function || late endosome || YJR044C_ORF || establishment of protein localization || || YJR044C || 1046292	-0.29	-0.57	-0.57	-1.81	-2.02	-1.96	-1.4	-2.03	1.09	1.14	0.19	-0.01	-0.435	-0.938333	0.503333
YGR016W_ORF	|| || Putative protein of unknown function || molecular_function || cellular_component || YGR016W_ORF || biological_process || || YGR016W || 1041861	-0.37	-0.35	-0.53	-1.05	1.03	1.81	0.82	0.56	NA	-0.09	0.19	0.06	0.406	0.00833333	0.397667
YDL170W_ORF	|| UGA3 || Transcriptional activator necessary for gamma-aminobutyrate (GABA)-dependent induction of GABA genes (such as UGA1, UGA2, UGA4); zinc-finger transcription factor of the Zn(2)-Cys(6) binuclear cluster domain type; localized to the nucleus || sequence-specific DNA binding || nucleus || YDL170W_ORF || gamma-aminobutyric acid catabolic process || || YDL170W || 1048089	0.26	0.47	0.16	0.01	-1.09	-1.3	-2.54	NA	1.31	1.02	0.06	0.09	0.111667	-0.444	0.555667
YPR165W_ORF	|| RHO1 || GTP-binding protein of the rho subfamily of Ras-like proteins, involved in establishment of cell polarity; regulates protein kinase C (Pkc1p) and the cell wall synthesizing enzyme 1,3-beta-glucan synthase (Fks1p and Gsc2p) || GTPase activity || peroxisome || YPR165W_ORF || positive regulation of endocytosis || || YPR165W || 1039450	0.12	0.01	0.26	-0.44	-1.31	-1.25	-2.05	-1.74	0.63	0.83	0.22	0.1	-0.161667	-0.608333	0.446667
YAR060C_ORF	|| || Dubious open reading frame unlikely to encode a protein, based on available experimental and comparative sequence data || || || YAR060C_ORF || || || YAR060C || 1043106	-0.56	-0.4	-0.83	-0.13	1.61	1.64	-0.1	2.32	NA	-0.47	-0.23	-0.15	0.364	0.146667	0.217333
YBR284W_ORF	|| || Putative protein of unknown function; YBR284W is not an essential gene; null mutant exhibits decreased resistance to rapamycin and wortmannin and synthetic phenotype with alpha-synuclein || molecular_function || cellular_component || YBR284W_ORF || biological_process || || YBR284W || 1047039	0.11	-0.07	0.24	0.24	3.24	3.82	1.48	3.17	NA	-1.16	-0.18	-0.1	1.188	0.808333	0.379667
YBL043W_ORF	|| ECM13 || Non-essential protein of unknown function; induced by treatment with 8-methoxypsoralen and UVA irradiation || molecular_function || cellular_component || YBL043W_ORF || fungal-type cell wall organization || || YBL043W || 1039535	0.59	0.9	-0.39	-0.47	1.14	1.23	2.54	NA	NA	0.25	0.39	0.15	0.822	0.444	0.378
YKL081W_ORF	|| TEF4 || Gamma subunit of translational elongation factor eEF1B, stimulates the binding of aminoacyl-tRNA (AA-tRNA) to ribosomes by releasing eEF1A (Tef1p/Tef2p) from the ribosomal complex || translation elongation factor activity || eukaryotic translation elongation factor 1 complex || YKL081W_ORF || translational elongation || || YKL081W || 1044136	0.77	0.42	0.33	-0.5	-1.51	-1.54	0.08	-2.28	1.26	1.33	0.48	0.16	0.121667	-0.288333	0.41
YDR293C_ORF	|| SSD1 || Protein with a role in maintenance of cellular integrity, interacts with components of the TOR pathway; ssd1 mutant of a clinical S. cerevisiae strain displays elevated virulence || exoribonuclease activity || cytoplasm || YDR293C_ORF || fungal-type cell wall organization || || YDR293C || 1046699	0.65	0.81	0.48	-0.49	-0.25	-0.68	-0.38	-1.39	NA	0.82	0.29	0.27	0.27	-0.203333	0.473333
YKL097C_ORF	|| || Dubious open reading frame, unlikely to encode a protein; not conserved in closely related <i>Saccharomyces</i> species || || || YKL097C_ORF || || || YKL097C || 1045296	-0.72	-0.85	-0.99	-1.27	-0.78	-0.99	-1.88	NA	NA	-0.11	-0.56	-0.63	-0.69	-1.066	0.376
YGL147C_ORF	|| RPL9A || Protein component of the large (60S) ribosomal subunit, nearly identical to Rpl9Bp and has similarity to E. coli L6 and rat L9 ribosomal proteins || rRNA binding || ribosome || YGL147C_ORF || translation || || YGL147C || 1046198	1.36	1.49	0.32	0.57	-2.34	-2.12	-0.36	-2.59	0.99	1.65	0.51	0.21	0.171667	-0.223333	0.395
YMR080C_ORF	|| NAM7 || ATP-dependent RNA helicase of the SFI superfamily involved in nonsense mediated mRNA decay; required for efficient translation termination at nonsense codons and targeting of NMD substrates to P-bodies; involved in telomere maintenance || nucleoside-triphosphatase activity || polysome || YMR080C_ORF || nuclear-transcribed mRNA catabolic process, nonsense-mediated decay || || YMR080C ||…	1.05	1.26	0.55	-0.4	0.04	0.59	1.36	NA	1.32	1.44	0.63	0.53	0.95	0.534	0.416
YGR020C_ORF	|| VMA7 || Subunit F of the eight-subunit V1 peripheral membrane domain of vacuolar H+-ATPase (V-ATPase), an electrogenic proton pump found throughout the endomembrane system; required for the V1 domain to assemble onto the vacuolar membrane || hydrogen ion transporting ATP synthase activity, rotational mechanism || proton-transporting V-type ATPase, V1 domain || YGR020C_ORF || ion homeostasis ||…	0.26	-0.06	0.06	-0.59	-0.82	-0.83	-1.51	-1	-0.21	0.72	-0.23	-0.38	-0.156667	-0.608333	0.451667
YGL215W_ORF	|| CLG1 || Cyclin-like protein that interacts with Pho85p; has sequence similarity to G1 cyclins PCL1 and PCL2 || cyclin-dependent protein kinase regulator activity || cyclin-dependent protein kinase holoenzyme complex || YGL215W_ORF || regulation of binding || || YGL215W || 1046578	-0.15	-0.06	-0.69	-0.54	0.43	0.26	-0.59	0.09	0.1	0.27	-0.03	0.19	0.141667	-0.261667	0.403333
YBR078W_INT_1	|| ECM33 || GPI-anchored protein of unknown function, has a possible role in apical bud growth; GPI-anchoring on the plasma membrane crucial to function; phosphorylated in mitochondria; similar to Sps2p and Pst1p || molecular_function || mitochondrion || YBR078W_INT_1 || cellular cell wall organization || || YBR078W || 1048093	-1.73	-1.21	-1.54	-2	3.83	3.56	1.04	3.09	NA	-2.56	-0.41	-0.15	0.378	0.005	0.373
YGR026W_ORF	|| || Putative protein of unknown function; green fluorescent protein (GFP)-fusion protein localizes to the cell periphery || molecular_function || integral to membrane || YGR026W_ORF || biological_process || || YGR026W || 1048292	-0.66	-0.76	-1.14	-1.49	-1.61	-1.98	-2.44	-1.83	0.58	0.77	0.17	0.01	-0.61	-1.12	0.51
YAR020C_ORF	|| PAU7 || Member of the seripauperin multigene family, active during alcoholic fermentation, regulated by anaerobiosis, inhibited by oxygen, repressed by heme || molecular_function || cellular_component || YAR020C_ORF || biological_process || || YAR020C || 1046630	-0.06	-0.04	-0.6	-0.64	2.18	2.6	0.8	1.85	-1.46	-0.3	-0.07	-0.23	0.486667	0.185	0.301667
YMR131C_ORF	|| RRB1 || Essential nuclear protein involved in early steps of ribosome biogenesis; physically interacts with the ribosomal protein Rpl3p || molecular_function || nucleolus || YMR131C_ORF || rRNA processing || || YMR131C || 1039312	0.69	0.67	0.47	0.17	-1.42	-1.88	-1.73	NA	1.8	1.8	0.29	0.15	0.276667	-0.13	0.406667
YDR144C_ORF	|| MKC7 || GPI-anchored aspartyl protease, member of the yapsin family of proteases involved in cell wall growth and maintenance; shares functions with Yap3p and Kex2p || aspartic-type endopeptidase activity || fungal-type cell wall || YDR144C_ORF || fungal-type cell wall organization || || YDR144C || 1044927	-0.58	-0.89	-0.56	-2.97	-0.42	-0.79	-0.96	-0.61	-0.42	0.7	0.07	-0.18	-0.4	-0.868333	0.468333
SNR4_SNORNA	|| SNR4 || C/D box small nucleolar RNA (snoRNA) but not shown to be active and no target site is predicted within the ribosomal RNAs || RNA binding || box C/D snoRNP complex || SNR4_SNORNA || biological_process || || snR4 || 1047004	-0.73	-0.81	-1.21	-1.55	0.31	0.41	-0.36	0.35	NA	0.66	0.17	0.19	-0.032	-0.401667	0.369667
IGR_CHR07:(326363..326612)_134	|| || || || || IGR_CHR07:(326363..326612)_134 || || YBOX_IGR1000053:NGL012W:NGL012W:chr07.fsa:(326363..326612):250:bp._134_0 || || 1044311	-0.35	-0.67	-0.51	-1.07	2.85	3.5	1.05	3.46	NA	-1.61	-0.36	-0.33	0.744	0.373333	0.370667
YGL082W_ORF	|| || Putative protein of unknown function; predicted prenylation/proteolysis target of Afc1p and Rce1p; green fluorescent protein (GFP)-fusion protein localizes to the cytoplasm and nucleus; YGL082W is not an essential gene || molecular_function || nucleus || YGL082W_ORF || biological_process || || YGL082W || 1044671	0.6	0.37	0.71	-0.73	1.37	1.76	0.48	-0.03	-0.76	0.14	0.2	0.13	0.58	0.126667	0.453333
YOL134C_ORF	|| || Dubious open reading frame unlikely to encode a protein, based on experimental and comparative sequence data; partially overlaps HRT1, a verified gene that encodes an SCF ubiquitin ligase subunit || || || YOL134C_ORF || || || YOL134C || 1042969	-0.52	-0.72	-0.46	-1.29	4.29	4.96	2.87	5.14	NA	-1.47	-0.42	-0.21	1.308	0.938333	0.369667
UNKNOWN_5_ORF	|| || || || || UNKNOWN_5_ORF || || || || 1042389	1.16	1.26	0.37	0.04	-2.13	-2.84	-0.77	-2.81	0.85	1.38	0.29	0.05	-0.0533333	-0.471667	0.418333
YML102W_ORF	|| CAC2 || Component of the chromatin assembly complex (with Rlf2p and Msi1p) that assembles newly synthesized histones onto recently replicated DNA, required for building functional kinetochores, conserved from yeast to humans || transcription regulator activity || nucleus || YML102W_ORF || DNA replication-dependent nucleosome assembly || || YML102W || 1043649	0.71	0.8	1.26	0.65	-1.84	-2.2	-0.1	-4.96	1.32	1.48	0.45	0.27	0.045	-0.405	0.45
YOL030W_ORF	|| GAS5 || 1,3-beta-glucanosyltransferase, has similarity to Gas1p; localizes to the cell wall || 1,3-beta-glucanosyltransferase activity || cell wall || YOL030W_ORF || cellular cell wall organization || || YOL030W || 1047552	0.05	-0.28	-0.27	-1.9	-0.36	-0.45	-0.38	-0.04	0.2	1.23	0.32	0.23	0.065	-0.34	0.405
YML115C_ORF	|| VAN1 || Component of the mannan polymerase I, which contains Van1p and Mnn9p and is involved in the first steps of mannan synthesis; mutants are vanadate-resistant || alpha-1,6-mannosyltransferase activity || endoplasmic reticulum membrane || YML115C_ORF || cellular cell wall organization || || YML115C || 1047437	-0.47	-0.76	-0.84	-2.05	-0.83	-0.94	-0.96	-0.91	0.66	1.16	0.08	0.18	-0.196667	-0.75	0.553333
YBR119W_INT_1	|| MUD1 || U1 snRNP A protein, homolog of human U1-A; involved in nuclear mRNA splicing || nucleic acid binding || nucleus || YBR119W_INT_1 || RNA splicing || || YBR119W || 1046591	-0.94	-0.67	-0.9	-0.18	4.88	5.09	2.4	4.83	NA	-1.74	-0.45	0.03	1.324	0.955	0.369
YMR151W_ORF	|| YIM2 || Dubious open reading frame, unlikely to encode a protein; not conserved in closely related Saccharomyces species; 5% of ORF overlaps the verified gene IMP1 || || || YMR151W_ORF || || || YMR151W || 1045346	-0.8	-0.81	-0.65	-0.11	3.15	3.15	0.82	3.3	NA	-1.04	-0.7	-0.49	0.73	0.361667	0.368333
YFR036W_ORF	|| CDC26 || Subunit of the Anaphase-Promoting Complex/Cyclosome (APC/C), which is a ubiquitin-protein ligase required for degradation of anaphase inhibitors, including mitotic cyclins, during the metaphase/anaphase transition || protein binding || anaphase-promoting complex || YFR036W_ORF || anaphase-promoting complex-dependent proteasomal ubiquitin-dependent protein catabolic process || || YFR03…	0.11	-0.08	0.25	-0.77	0.73	0.72	0.07	NA	NA	-0.48	-0.06	-0.33	0.2	-0.168	0.368
YML073C_OCH__ORF	|| RPL6A || N-terminally acetylated protein component of the large (60S) ribosomal subunit, has similarity to Rpl6Bp and to rat L6 ribosomal protein; binds to 5.8S rRNA || structural constituent of ribosome || cytoplasm || YML073C_OCH__ORF || translation || || YML073C || 1045815	1	1.1	0.71	0.52	-1.84	-2.43	-1.35	-2.56	0.87	1.57	0.35	0.27	0.045	-0.343333	0.388333
YDR029W_ORF	|| || Dubious ORF unlikely to encode a protein, based on available experimental and comparative sequence data || || || YDR029W_ORF || || || YDR029W || 1045002	-0.61	-0.39	-0.57	-0.49	3.33	4.85	0.83	5.63	NA	-2.7	-1.65	-0.58	0.896	0.528333	0.367667
D_2UM	|| || || || || D_2UM || || NP_040490.1:D_protein_NC_001398_Saccharomyces_cerevisiae_2_micron_circle_plasmid,_complete_sequence._(2271..2816)_423_0:YBOX_ACM1000017 || || 1039404	0.74	0.79	-0.04	1.47	0.66	0.37	-0.87	-0.64	0.11	0.69	0.79	0.81	0.56	0.253333	0.306667
YPR193C_ORF	|| HPA2 || Tetrameric histone acetyltransferase with similarity to Gcn5p, Hat1p, Elp3p, and Hpa3p; acetylates histones H3 and H4 in vitro and exhibits autoacetylation activity || N-acetyltransferase activity || cytoplasm || YPR193C_ORF || metabolic process || || YPR193C || 1039353	-0.04	0	-0.38	-0.77	2.91	3.12	1.93	2.88	NA	-0.88	-0.02	0.29	1.022	0.655	0.367
YDL245C_ORF	|| HXT15 || Protein of unknown function with similarity to hexose transporter family members, expression is induced by low levels of glucose and repressed by high levels of glucose || transporter activity || plasma membrane || YDL245C_ORF || transport || || YDL245C || 1042393	-0.82	-0.55	-1.01	-1.39	4.4	3.61	1.14	5.7	NA	-1.45	-0.51	0.1	1.038	0.671667	0.366333
YDR033W_TIL_7_11__ORF	|| MRH1 || Protein that localizes primarily to the plasma membrane, also found at the nuclear envelope; the authentic, non-tagged protein is detected in mitochondria in a phosphorylated state; has similarity to Hsp30p and Yro2p || ion channel activity || mitochondrion || YDR033W_TIL_7_11__ORF || ion transport || || YDR033W || 1042099	-0.54	-0.94	-0.64	-2.96	-2.43	-2.68	-2.36	-2.85	0.65	1.09	0.39	0.29	-0.808333	-1.355	0.546667
YKR009C_ORF	|| FOX2 || Multifunctional enzyme of the peroxisomal fatty acid beta-oxidation pathway; has 3-hydroxyacyl-CoA dehydrogenase and enoyl-CoA hydratase activities || catalytic activity || peroxisome || YKR009C_ORF || oxidation-reduction process || || YKR009C || 1044958	-0.27	-0.36	-0.36	-1.22	0.39	0.43	-0.26	0.35	0.53	0.18	-0.01	-0.08	0.15	-0.263333	0.413333
YGR218W_ORF	|| CRM1 || Major karyopherin, involved in export of proteins, RNAs, and ribosomal subunits from the nucleus; exportin || protein transporter activity || spindle pole body || YGR218W_ORF || nuclear import || || YGR218W || 1048092	0.32	0.28	0.57	0.35	-0.85	-1.04	-1.32	-1.44	1.35	1.2	0.55	0.22	0.21	-0.178333	0.388333
YHR218W_ORF	|| || Helicase-like protein encoded within the telomeric Y' element || helicase activity || cellular_component || YHR218W_ORF || biological_process || || YHR218W || 1044382	1.79	1.76	0.86	0.94	2.92	3.07	2.59	2.64	NA	-0.49	0.94	1.56	1.81	1.58833	0.221667
YIL176C_ORF	|| PAU14 || Protein of unknown function, member of the seripauperin multigene family encoded mainly in subtelomeric regions; identical to Pau1p || molecular_function || cellular_component || YIL176C_ORF || biological_process || || YIL176C || 1044710	-0.33	-0.8	-0.54	-1.64	3.28	3.58	1.41	1.92	-2.44	-0.6	-0.21	-0.05	0.448333	0.148333	0.3
YER074W_ORF	|| RPS24A || Protein component of the small (40S) ribosomal subunit; identical to Rps24Bp and has similarity to rat S24 ribosomal protein || structural constituent of ribosome || cytosolic small ribosomal subunit || YER074W_ORF || translation || || YER074W || 1045647	1.25	1.55	0.78	1.56	-1.76	-1.97	0.36	-2.08	1.75	2.16	0.22	0.14	0.496667	0.163333	0.333333
YGR063C_ORF	|| SPT4 || Protein involved in the regulating Pol I and Pol II transcription, pre-mRNA processing, kinetochore function, and gene silencing; forms a complex with Spt5p || zinc ion binding || transcription elongation factor complex || YGR063C_ORF || regulation of transcription from RNA polymerase I promoter || || YGR063C || 1042246	-0.07	-0.01	0.42	-0.28	-1.27	-1.65	-2.14	-1.54	1.3	0.77	0.09	-0.15	-0.155	-0.6	0.445
YLR116W_ORF	|| MSL5 || Component of the commitment complex, which defines the first step in the splicing pathway; essential protein that interacts with Mud2p and Prp40p, forming a bridge between the intron ends; also involved in nuclear retention of pre-mRNA || zinc ion binding || commitment complex || YLR116W_ORF || intracellular protein transport || || YLR116W || 1041565	0.25	0.49	0.42	-0.14	0.4	0.36	-0.36	0.7	NA	1.23	0.09	-0.03	0.546	0.113333	0.432667
YMR304W_ORF	|| UBP15 || Ubiquitin-specific protease that may play a role in ubiquitin precursor processing || ubiquitin-specific protease activity || cytoplasm || YMR304W_ORF || vacuolar protein catabolic process || || YMR304W || 1044386	-0.26	-0.23	0.09	0.52	-0.44	-0.41	-2.1	-1.11	0.71	0.32	-0.06	-0.17	-0.0516667	-0.471667	0.42
YPL081W_INT_1	|| RPS9A || Protein component of the small (40S) ribosomal subunit; nearly identical to Rps9Bp and has similarity to E. coli S4 and rat S9 ribosomal proteins || RNA binding || ribonucleoprotein complex || YPL081W_INT_1 || translation || || YPL081W || 1046052	-0.79	-0.66	-1.02	0.27	NA	0.86	-1.27	NA	NA	0.1	-0.07	-0.07	-0.1225	-0.432	0.3095
YOR307C_ORF	|| SLY41 || Protein involved in ER-to-Golgi transport || transporter activity || integral to membrane || YOR307C_ORF || transport || || YOR307C || 1047057	0.01	-0.3	0.01	-1.05	-0.38	-0.34	-0.92	-0.21	0.75	0.96	0.21	0.01	0.116667	-0.325	0.441667
YOR298C-A_ORF	|| MBF1 || Transcriptional coactivator that bridges the DNA-binding region of Gcn4p and TATA-binding protein Spt15p; suppressor of frameshift mutations || DNA binding || mitochondrion || YOR298C-A_ORF || regulation of transcription || || YOR298C-A || 1041690	0	0.05	0.75	0.39	-2.4	-3.04	-3.94	-2.66	1.39	1.33	0.16	-0.11	-0.445	-0.901667	0.456667
YDR092W_ORF	|| UBC13 || Ubiquitin-conjugating enzyme involved in the error-free DNA postreplication repair pathway; interacts with Mms2p to assemble ubiquitin chains at the Ub Lys-63 residue; DNA damage triggers redistribution from the cytoplasm to the nucleus || ubiquitin-protein ligase activity || ubiquitin conjugating enzyme complex || YDR092W_ORF || protein polyubiquitination || || YDR092W || 1046780	0.56	-0.14	0.5	-1.07	-0.25	0.25	-0.82	-0.11	0.2	0.55	0.06	-0.09	0.195	-0.255	0.45
YBL015W_ORF	|| ACH1 || Protein with CoA transferase activity, particularly for CoASH transfer from succinyl-CoA to acetate; has minor acetyl-CoA-hydrolase activity; phosphorylated; required for acetate utilization and for diploid pseudohyphal growth || catalytic activity || cytoplasm || YBL015W_ORF || acetyl-CoA metabolic process || || YBL015W || 1039631	0.61	0.49	0.18	-1.27	0.07	-0.03	0.45	0.43	0.93	0.95	0.64	0.37	0.503333	0.133333	0.37
YGL167C_ORF	|| PMR1 || High affinity Ca2+/Mn2+ P-type ATPase required for Ca2+ and Mn2+ transport into Golgi; involved in Ca2+ dependent protein sorting and processing; mutations in human homolog ATP2C1 cause acantholytic skin condition Hailey-Hailey disease || calcium-transporting ATPase activity || membrane || YGL167C_ORF || metabolic process || || YGL167C || 1046149	-0.51	-0.6	-0.77	-1.27	-0.93	-1.07	-1.8	-1.31	0.37	0.57	0.2	0.05	-0.361667	-0.816667	0.455
YLR160C_ORF	|| ASP3-4 || Cell-wall L-asparaginase II involved in asparagine catabolism; expression induced during nitrogen starvation; ORF contains a short non-coding RNA that enhances expression of full-length gene; reference strain S288C has four copies of ASP3 || asparaginase activity || cell wall-bounded periplasmic space || YLR160C_ORF || asparagine metabolic process || || YLR160C || 1048047	0.14	0.35	-0.2	-0.38	0.53	0.84	0.86	NA	NA	0.65	0.24	0.11	0.502	0.126	0.376
YFR031C-A_OCH_DS100_ORF	|| RPL2A || Protein component of the large (60S) ribosomal subunit, identical to Rpl2Bp and has similarity to E. coli L2 and rat L8 ribosomal proteins || RNA binding || intracellular || YFR031C-A_OCH_DS100_ORF || regulation of translation || || YFR031C-A || 1041096	0.74	1.44	-0.51	0.09	-2.18	-3.65	-4.14	NA	0.74	0.06	-0.1	-0.1	-0.475	-0.952	0.477
YNL031C_ORF	|| HHT2 || Histone H3, core histone protein required for chromatin assembly, part of heterochromatin-mediated telomeric and HM silencing; one of two identical histone H3 proteins (see HHT1); regulated by acetylation, methylation, and phosphorylation || DNA binding || nucleus || YNL031C_ORF || rRNA transcription || || YNL031C || 1040341	0.93	1.54	0.65	1.88	-1.61	-2.29	-2	-2.31	1.22	1.18	0.32	0.21	0.161667	-0.208333	0.37
YHR181W_ORF	|| SVP26 || Integral membrane protein of the early Golgi apparatus and endoplasmic reticulum, involved in COP II vesicle transport; may also function to promote retention of proteins in the early Golgi compartment || protein binding || Golgi apparatus || YHR181W_ORF || fungal-type cell wall organization || || YHR181W || 1043070	-0.68	-1.3	-0.76	-1.9	-0.83	-0.63	-2.52	-0.9	-0.21	0.24	0.02	-0.22	-0.568333	-1.04667	0.478333
YCR022C_ORF	|| || Dubious open reading frame unlikely to encode a protein, based on available experimental and comparative sequence data; YCR022C is not an essential gene || || || YCR022C_ORF || || || YCR022C || 1047196	-1.07	-1.43	-0.95	-2.48	2.28	2.26	0.53	2.75	NA	-1.73	-1.17	-0.46	0.062	-0.296667	0.358667
YFL045C_ORF	|| SEC53 || Phosphomannomutase, involved in synthesis of GDP-mannose and dolichol-phosphate-mannose; required for folding and glycosylation of secretory proteins in the ER lumen || catalytic activity || cytoplasm || YFL045C_ORF || metabolic process || || YFL045C || 1042760	0.13	-0.33	0.21	-1.35	-2.07	-2.22	-1.41	-2.7	1	1.13	0.25	-0.11	-0.393333	-0.851667	0.458333
SNR66_SNORNA	|| SNR66 || C/D box small nucleolar RNA (snoRNA), guides 2'-O-methylation of large subunit (LSU) rRNA at position U2417 || rRNA 2'-O-ribose methylation guide activity || nucleolus || SNR66_SNORNA || rRNA methylation || || snR66 || 1039330	-0.7	-0.63	-0.85	0.48	1.98	2	0.32	1.59	NA	-0.56	-0.35	-0.21	0.418	0.163333	0.254667
YGR121W-A_ONO_ORF	|| || Putative protein of unknown function || molecular_function || cellular_component || YGR121W-A_ONO_ORF || biological_process || || YGR121W-A || 1045499	-1.2	-1.4	-1.46	-0.41	2.05	2.2	-0.47	1.96	NA	-1.32	-0.35	-0.21	0.066	-0.156667	0.222667
YJL057C_ORF	|| IKS1 || Putative serine/threonine kinase; expression is induced during mild heat stress; deletion mutants are hypersensitive to copper sulphate and resistant to sorbate; interacts with an N-terminal fragment of Sst2p || kinase activity || cellular_component || YJL057C_ORF || protein phosphorylation || || YJL057C || 1045448	0.32	-0.11	0.54	-1	0.69	0.8	0.06	-1.09	-0.78	-0.22	0.04	0.02	0.116667	-0.238333	0.355
YDR139C_JXN_IE_1_ORF	|| RUB1 || Ubiquitin-like protein with similarity to mammalian NEDD8; conjugation (neddylation) substrates include the cullins Cdc53p, Rtt101p, and Cul3p; activated by Ula1p and Uba3p (E1 enzyme pair); conjugation mediated by Ubc12p (E2 enzyme) || protein tag || cytoplasm || YDR139C_JXN_IE_1_ORF || protein neddylation || || YDR139C || 1046114	-0.05	0.61	-0.79	0.9	1.7	2.83	0.7	2.41	NA	-1.18	-0.16	0.13	0.782	0.531667	0.250333
YNL291C_ORF	|| MID1 || N-glycosylated integral membrane protein of the ER membrane and plasma membrane, functions as a stretch-activated Ca2+-permeable cation channel required for Ca2+ influx stimulated by pheromone; interacts with Cch1p; forms an oligomer || ion channel activity || plasma membrane || YNL291C_ORF || transport || || YNL291C || 1047851	-0.44	-0.72	-0.75	-1.69	0.02	0.46	-0.59	0.08	NA	0.24	-0.04	-0.07	-0.088	-0.51	0.422
YDR321W_ORF	|| ASP1 || Cytosolic L-asparaginase, involved in asparagine catabolism || asparaginase activity || cytoplasm || YDR321W_ORF || asparagine metabolic process || || YDR321W || 1042927	0.14	0.1	0	-0.74	-1.89	-1.94	-1.32	-1.79	1.21	1.2	0.09	-0.06	-0.196667	-0.636667	0.44
TL(UAG)J_TRNA	|| || tRNA-Leu || triplet codon-amino acid adaptor activity || cytosol || TL(UAG)J_TRNA || translational elongation || || tL(UAG)J || 1040607	-1.6	-1.4	-1.35	-1.3	2.48	1.67	-0.71	2.82	NA	-1.26	-0.73	-0.66	-0.022	-0.321667	0.299667
YDL047W_ORF	|| SIT4 || Type 2A-related serine-threonine phosphatase that functions in the G1/S transition of the mitotic cycle; cytoplasmic and nuclear protein that modulates functions mediated by Pkc1p including cell wall and actin cytoskeleton organization || phosphoprotein phosphatase activity || nucleus || YDL047W_ORF || dephosphorylation || || YDL047W || 1046319	0.28	-0.02	0.26	-0.49	1.43	1.48	0.38	0.22	-0.74	0.3	0.14	0.29	0.455	0.133333	0.321667
YLR065C_ORF	|| || Putative protein of unknown function; YLR065C is not an essential gene || molecular_function || membrane || YLR065C_ORF || biological_process || || YLR065C || 1046370	-0.01	0.02	-0.31	-1	-1.48	-1.48	-2.32	-1.23	1.11	0.84	0.71	0.59	-0.166667	-0.593333	0.426667
YDR453C_ORF	|| TSA2 || Stress inducible cytoplasmic thioredoxin peroxidase; cooperates with Tsa1p in the removal of reactive oxygen, nitrogen and sulfur species using thioredoxin as hydrogen donor; deletion enhances the mutator phenotype of tsa1 mutants || thioredoxin peroxidase activity || cytoplasm || YDR453C_ORF || cell redox homeostasis || || YDR453C || 1039234	0.02	0	-0.39	-0.77	-0.63	-0.36	-1.04	NA	-0.06	0.46	-0.11	-0.22	-0.095	-0.506	0.411
YHR217C_ORF	|| || Dubious open reading frame unlikely to encode a protein, based on available experimental and comparative sequence data; located in the telomeric region TEL08R. || || || YHR217C_ORF || || || YHR217C || 1048281	-0.94	-1.34	-0.35	-3.12	5.07	5.07	1.88	4.76	-2.27	-1.17	-0.92	0.05	0.736667	0.383333	0.353333
IGR_CHR16:(764476..765476)_209	|| || || || || IGR_CHR16:(764476..765476)_209 || || YBOX_IGR1000242:gPR13_5:gPR13_5:chr16.fsa:(764476..765476):1001:bp._209_0 || || 1046273	0.98	1.04	0.28	1.05	4.26	3.12	1.57	4.14	NA	-1.33	0.12	0.41	1.614	1.26167	0.352333
YGL228W_ORF	|| SHE10 || Putative glycosylphosphatidylinositol (GPI)-anchored protein of unknown function; overexpression causes growth arrest || molecular_function || cellular_component || YGL228W_ORF || biological_process || || YGL228W || 1043668	-0.55	-0.92	-0.99	-2.1	-0.95	-1.08	-1.12	-0.87	0.53	0.9	0.17	0.09	-0.345	-0.803333	0.458333
YGR280C_ORF	|| PXR1 || Essential protein involved in rRNA and snoRNA maturation; competes with TLC1 RNA for binding to Est2p, suggesting a role in negative regulation of telomerase; human homolog inhibits telomerase; contains a G-patch RNA interacting domain || telomerase inhibitor activity || nucleolus || YGR280C_ORF || negative regulation of telomere maintenance via telomerase || || YGR280C || 1046100	1.46	1.36	0.89	0.91	3.18	3.62	1.25	NA	-1.93	-0.48	0.28	0.92	1.20167	0.85	0.351667
YJL082W_ORF	|| IML2 || Protein of unknown function; the authentic, non-tagged protein is detected in highly purified mitochondria in high-throughput studies || molecular_function || mitochondrion || YJL082W_ORF || biological_process || || YJL082W || 1046063	0.28	0.73	0.03	1.47	-0.19	0.03	-1.98	NA	NA	0.73	0.2	0.11	0.316	-0.034	0.35
YER072W_ORF	|| VTC1 || Subunit of the vacuolar transporter chaperone (VTC) complex involved in membrane trafficking, vacuolar polyphosphate accumulation, microautophagy and non-autophagic vacuolar fusion || molecular_function || vacuolar transporter chaperone complex || YER072W_ORF || microautophagy || || YER072W || 1039466	0.07	-0.17	0.56	-1.59	-0.76	-0.96	-0.25	-1.71	0.75	0.73	0.27	-0.03	-0.0566667	-0.458333	0.401667
YBR240C_ORF	|| THI2 || Zinc finger protein of the Zn(II)2Cys6 type, probable transcriptional activator of thiamine biosynthetic genes || sequence-specific DNA binding || nucleus || YBR240C_ORF || regulation of transcription, DNA-dependent || || YBR240C || 1046922	0.25	-0.14	0.06	-1.01	3.25	3.3	2.4	3.68	NA	-0.75	-0.11	-0.03	1.182	0.831667	0.350333
YPR202W_ORF	|| || Putative protein of unknown function with similarity to telomere-encoded helicases; YPR202W is not an essential gene; transcript is predicted to be spliced but there is no evidence that it is spliced in vivo || molecular_function || cellular_component || YPR202W_ORF || biological_process || || YPR202W || 1044846	0.41	0.88	0.33	0.19	2.26	3.39	1.15	3.02	NA	-0.68	0.31	0.41	1.252	0.901667	0.350333
YDL217C_ORF	|| TIM22 || Essential core component of the mitochondrial TIM22 complex involved in insertion of polytopic proteins into the inner membrane; forms the channel through which proteins are imported || protein channel activity || mitochondrial inner membrane || YDL217C_ORF || transmembrane transport || || YDL217C || 1047103	0.08	0.24	-0.14	-0.55	-0.25	0.16	0.25	NA	0.74	0.86	0.25	0.05	0.305	-0.028	0.333
YER011W_ORF	|| TIR1 || Cell wall mannoprotein of the Srp1p/Tip1p family of serine-alanine-rich proteins; expression is downregulated at acidic pH and induced by cold shock and anaerobiosis; abundance is increased in cells cultured without shaking || structural constituent of cell wall || extracellular region || YER011W_ORF || response to stress || || YER011W || 1048241	-0.49	-0.13	-0.07	-1.13	-0.55	-0.75	-1.63	-1.79	NA	-0.13	-0.29	-0.22	-0.41	-0.855	0.445
YCL001W-A_ORF	|| || Putative protein of unknown function; YCL001W-A gene has similarity to DOM34 and is present in a region duplicated between chromosomes XIV and III || molecular_function || cellular_component || YCL001W-A_ORF || translation || || YCL001W-A || 1040962	-0.33	-0.33	-0.49	-0.64	4.25	5.08	2.82	5.04	NA	-2.33	-0.77	-0.45	1.268	0.918333	0.349667
YNL200C_ORF	|| || Putative protein of unknown function; the authentic, non-tagged protein is detected in highly purified mitochondria in high-throughput studies || molecular_function || cytoplasm || YNL200C_ORF || biological_process || || YNL200C || 1046191	-0.2	-0.35	-0.1	-1.27	-0.84	-0.87	-0.58	-0.49	0.51	0.95	-0.24	-0.32	-0.133333	-0.5	0.366667
YOR273C_ORF	|| TPO4 || Polyamine transport protein, recognizes spermine, putrescine, and spermidine; localizes to the plasma membrane; member of the major facilitator superfamily || spermidine transmembrane transporter activity || plasma membrane || YOR273C_ORF || spermidine transport || || YOR273C || 1040500	-0.52	-0.49	-0.56	-0.02	-1.35	-1.42	-1.9	-1.99	1.17	0.48	-0.15	-0.26	-0.355	-0.813333	0.458333
YNL066W_TIL_11_67__ORF	|| SUN4 || Cell wall protein related to glucanases, possibly involved in cell wall septation; member of the SUN family || glucosidase activity || cell wall || YNL066W_TIL_11_67__ORF || mitochondrion organization || || YNL066W || 1047862	-1.35	-1.28	-1.6	0.29	0.77	-0.57	-3.21	0.01	NA	-0.66	-0.55	-0.54	-0.618	-0.933333	0.315333
YIL049W_ORF	|| DFG10 || Protein of unknown function, involved in filamentous growth || oxidoreductase activity, acting on the CH-CH group of donors || integral to membrane || YIL049W_ORF || translational elongation || || YIL049W || 1047619	-0.64	-0.78	-0.71	-0.67	0.72	0.81	-0.71	0.11	NA	-0.01	0.09	0.1	0.02	-0.298333	0.318333
YDR170W-A_ORF	|| || Retrotransposon TYA Gag gene; Gag is a nucleocapsid protein that is the structural constituent of virus-like particles (VLPs); similar to retroviral Gag; YDR170W-A is part of a mutant retrotransposon || RNA binding || cytoplasm || YDR170W-A_ORF || transposition, RNA-mediated || || YDR170W-A || 1041427	1.56	2	2.12	2.99	4.79	5.73	2.79	5.31	NA	-1.55	-0.65	0.39	2.506	2.15833	0.347667
YNL281W_ORF	|| HCH1 || Heat shock protein regulator that binds to Hsp90p and may stimulate ATPase activity; originally identified as a high-copy number suppressor of a HSP90 loss-of-function mutation; GFP-fusion protein localizes to the cytoplasm and nucleus || chaperone binding || cytoplasm || YNL281W_ORF || response to stress || || YNL281W || 1039255	0.35	0.29	0.41	0.09	-1.51	-1.83	-0.76	-1.93	1.57	1.75	0.28	0.34	0.103333	-0.261667	0.365
YPR146C_ORF	|| || Dubious open reading frame unlikely to encode a functional protein, based on available experimental and comparative sequence data || || || YPR146C_ORF || || || YPR146C || 1042914	-0.75	-0.96	-0.63	-1	1.41	0.85	-0.13	0.95	NA	-0.47	-0.45	-0.39	0.016	-0.275	0.291
YDL243C_ORF	|| AAD4 || Putative aryl-alcohol dehydrogenase with similarity to P. chrysosporium aryl-alcohol dehydrogenase, involved in the oxidative stress response; expression induced in cells treated with the mycotoxin patulin || oxidoreductase activity || cellular_component || YDL243C_ORF || response to stress || || YDL243C || 1040136	0.19	0.2	-0.31	-0.16	-1	-0.77	-1.33	NA	1.1	1.21	0.37	0.08	0.155	-0.27	0.425
YPL198W_JXN_EE20_2_ORF	|| RPL7B || Protein component of the large (60S) ribosomal subunit, nearly identical to Rpl7Ap and has similarity to E. coli L30 and rat L7 ribosomal proteins; contains a conserved C-terminal Nucleic acid Binding Domain (NDB2) || structural constituent of ribosome || cytosolic large ribosomal subunit || YPL198W_JXN_EE20_2_ORF || translation || || YPL198W || 1047393	0.92	1.56	0.12	0.65	NA	-2.76	-1.77	NA	NA	2.34	0.66	0.4	0.515	0.012	0.503
YDL191W_ORF	|| RPL35A || Protein component of the large (60S) ribosomal subunit, identical to Rpl35Bp and has similarity to rat L35 ribosomal protein || structural constituent of ribosome || ribosome || YDL191W_ORF || translation || || YDL191W || 1044792	0.97	1.14	0.43	0.57	-0.68	-0.83	0.04	-1.89	0.31	1.22	0.59	0.41	0.355	0.025	0.33
YEL068C_ORF	|| || Dubious open reading frame unlikely to encode a functional protein, based on available experimental and comparative sequence data || || || YEL068C_ORF || || || YEL068C || 1043973	0.41	0.66	0.04	-0.11	0.1	0.1	-0.52	NA	NA	0.51	0.17	0	0.356	-0.084	0.44
YLR157C_ORF	|| ASP3-2 || Cell-wall L-asparaginase II involved in asparagine catabolism; expression induced during nitrogen starvation; ORF contains a short non-coding RNA that enhances expression of full-length gene; reference strain S288C has four copies of ASP3 || hydrolase activity || extracellular region || YLR157C_ORF || response to starvation || || YLR157C || 1046904	0.14	0.27	-0.26	-0.53	0.38	0.87	1.07	NA	NA	0.65	0.26	0.11	0.462	0.13	0.332
YGR287C_ORF	|| IMA1 || Major isomaltase (alpha-1,6-glucosidase) required for isomaltose utilization; has specificity for isomaltose, palatinose, and methyl-alpha-glucoside; member of the IMA isomaltase family || cation binding || ribosome || YGR287C_ORF || metabolic process || || YGR287C || 1040114	-0.88	-0.76	-1.05	0.03	0.14	-0.59	-2.37	NA	NA	-0.06	-0.34	-0.35	-0.43	-0.816	0.386
YDR091C_ORF	|| RLI1 || Essential iron-sulfur protein required for ribosome biogenesis and translation initiation and termination; facilitates binding of a multifactor complex (MFC) of initiation factors to the small ribosomal subunit; predicted ABC family ATPase || nucleoside-triphosphatase activity || nucleus || YDR091C_ORF || peptidyl-amino acid modification || || YDR091C || 1047901	0.32	0.37	0.12	-0.91	-1.5	-0.82	-2.6	NA	0.17	0.91	0.33	0.07	-0.0916667	-0.598	0.506333
YNL050C_ORF	|| || Putative protein of unknown function; YNL050c is not an essential gene || molecular_function || cellular_component || YNL050C_ORF || biological_process || || YNL050C || 1043739	0.42	0.31	0.76	0.01	1.83	2.1	1.47	-0.37	-0.18	-0.09	0.25	0.11	0.731667	0.371667	0.36
YLR432W_ORF	|| IMD3 || Inosine monophosphate dehydrogenase, catalyzes the first step of GMP biosynthesis, member of a four-gene family in S. cerevisiae, constitutively expressed || metal ion binding || cytoplasm || YLR432W_ORF || metabolic process || || YLR432W || 1047716	0.5	0.59	-0.22	-0.72	-1.38	-1.14	-0.19	-1.05	0.86	1.12	0.37	0.14	0.0916667	-0.278333	0.37
YNL186W_ORF	|| UBP10 || Ubiquitin-specific protease that deubiquitinates ubiquitin-protein moieties; may regulate silencing by acting on Sir4p; involved in posttranscriptionally regulating Gap1p and possibly other transporters; primarily located in the nucleus || ubiquitin-specific protease activity || chromosome || YNL186W_ORF || protein deubiquitination || || YNL186W || 1043795	0.26	0.48	0.25	0.02	0.63	0.75	0.69	-0.27	0.36	0.8	0.14	0.1	0.546667	0.155	0.391667
YEL048C_ORF	|| TCA17 || Protein that interacts with subunits of the TRAPP complex and may play a role its assembly or stability; mutation is synthetically lethal with gcs1 deletion; Sedlin_N family member; human Sedlin mutations cause the skeletal disorder SEDT || molecular_function || TRAPP complex || YEL048C_ORF || ER to Golgi vesicle-mediated transport || || YEL048C || 1047285	0.32	0.56	-0.18	0.35	-0.6	0.17	-1.1	NA	NA	0.57	0.24	0	0.204	-0.138	0.342
YBR158W_TIL_4_134__ORF	|| AMN1 || Protein required for daughter cell separation, multiple mitotic checkpoints, and chromosome stability; contains 12 degenerate leucine-rich repeat motifs; expression is induced by the Mitotic Exit Network (MEN) || protein binding || nucleus || YBR158W_TIL_4_134__ORF || mitotic cell cycle checkpoint || || YBR158W || 1042273	1.12	1.61	1.77	0.24	4.64	5.06	2.79	5.87	NA	-1.83	-0.21	0.21	2.12	1.77833	0.341667
YGL040C_ORF	|| HEM2 || Aminolevulinate dehydratase, a homo-octameric enzyme, catalyzes the conversion of 5-aminolevulinate to porphobilinogen, the second step in heme biosynthesis; enzymatic activity is zinc-dependent; localizes to the cytoplasm and nucleus || porphobilinogen synthase activity || nucleus || YGL040C_ORF || heme biosynthetic process || || YGL040C || 1046528	0.99	1.28	0.76	-0.42	0.47	1.06	1.69	NA	0.39	1.56	0.62	0.44	0.958333	0.618	0.340333
YLR207W_ORF	|| HRD3 || Resident protein of the ER membrane that plays a central role in ER-associated protein degradation (ERAD), forms HRD complex with Hrd1p and ERAD determinants that engages in lumen to cytosol communication and coordination of ERAD events || ubiquitin-protein ligase activity || Hrd1p ubiquitin ligase ERAD-M complex || YLR207W_ORF || ER-associated protein catabolic process || || YLR207W |…	-0.28	-0.48	-0.45	-1.25	-1.14	-0.98	-1.02	NA	0.86	1.31	0.04	-0.29	-0.118333	-0.594	0.475667
YBL016W_ORF	|| FUS3 || Mitogen-activated serine/threonine protein kinase involved in mating; phosphoactivated by Ste7p; substrates include Ste12p, Far1p, Bni1p, Sst2p; inhibits invasive growth during mating by phosphorylating Tec1p, promoting its degradation || MAP kinase activity || cytoplasm || YBL016W_ORF || negative regulation of MAPKKK cascade || || YBL016W || 1043016	0.94	0.9	0.88	0	0.39	1.01	0.5	NA	0.48	0.74	0.5	0.24	0.743333	0.424	0.319333
YDR158W_ORF	|| HOM2 || Aspartic beta semi-aldehyde dehydrogenase, catalyzes the second step in the common pathway for methionine and threonine biosynthesis; expression regulated by Gcn4p and the general control of amino acid synthesis || aspartate-semialdehyde dehydrogenase activity || cytoplasm || YDR158W_ORF || cellular aromatic compound metabolic process || || YDR158W || 1040914	0.19	0.2	0.03	-0.63	-2.04	-2.22	-1.21	-1.94	0.94	0.89	-0.37	-0.49	-0.34	-0.768333	0.428333
YGR184C_ORF	|| UBR1 || E3 ubiquitin ligase (N-recognin), forms heterodimer with Rad6p to ubiquitinate substrates in the N-end rule pathway; regulates peptide transport via Cup9p ubiquitination; mutation in human UBR1 causes Johansson-Blizzard Syndrome (JBS) || ubiquitin-protein ligase activity || cytoplasm || YGR184C_ORF || cytoplasm-associated proteasomal ubiquitin-dependent protein catabolic process || || …	0.84	1	0.74	1.22	-0.17	0.13	0.09	0.11	1.6	1.58	0.58	0.46	0.83	0.533333	0.296667
YLR059C_ORF	|| REX2 || 3'-5' RNA exonuclease; involved in 3'-end processing of U4 and U5 snRNAs, 5S and 5.8S rRNAs, and RNase P and RNase MRP RNA; localized to mitochondria and null suppresses escape of mtDNA to nucleus in yme1 yme2 mutants; RNase D exonuclease || 3'-5' exonuclease activity || intracellular || YLR059C_ORF || U4 snRNA 3'-end processing || || YLR059C || 1044090	0.21	0.24	0.07	-0.99	1.1	0.83	0.19	0.21	-1	0.3	0.08	0.04	0.28	-0.0666667	0.346667
YNL184C_ORF	|| || Dubious open reading frame unlikely to encode a protein, based on available experimental and comparative sequence data || || || YNL184C_ORF || || || YNL184C || 1040995	0.81	1.05	0.65	-0.03	0.15	0.55	0.41	NA	NA	1.27	0.42	0.29	0.766	0.348	0.418
YMR001C-A_ONO_ORF	|| || Putative protein of unknown function || molecular_function || cellular_component || YMR001C-A_ONO_ORF || biological_process || || YMR001C-A || 1043620	-0.51	-0.58	-0.91	0.24	4.47	5.2	2.67	5.16	NA	-2.35	-1.32	-0.41	1.246	0.905	0.341
YHR143W_TIL_4_12__ORF	|| DSE2 || Daughter cell-specific secreted protein with similarity to glucanases, degrades cell wall from the daughter side causing daughter to separate from mother; expression is repressed by cAMP || glucosidase activity || extracellular region || YHR143W_TIL_4_12__ORF || cytokinesis, completion of separation || || YHR143W || 1044387	0.6	0.96	0.06	-0.36	-0.88	-0.95	-2.07	NA	NA	1.4	0.86	0.71	0.226	-0.16	0.386
YPR202W_OCH__ORF	|| || Putative protein of unknown function with similarity to telomere-encoded helicases; YPR202W is not an essential gene; transcript is predicted to be spliced but there is no evidence that it is spliced in vivo || molecular_function || cellular_component || YPR202W_OCH__ORF || biological_process || || YPR202W || 1047390	-0.64	-0.4	-0.43	-1.24	4.53	4.21	2.54	5.2	NA	-0.94	-0.19	0.19	1.352	1.01167	0.340333
IGX_YG_851380C	|| || || || || IGX_YG_851380C || || YBOX_IGX1000009:IGX_221_21:IGX_YG_851380C:[chromosome=VII]:(complement(851305..851405)) || || 1046089	0.52	0.3	0.52	-0.25	-1.73	-1.95	-2.14	NA	1.43	1.45	-0.13	-0.22	0.00333333	-0.444	0.447333
YDR098C_ORF	|| GRX3 || Hydroperoxide and superoxide-radical responsive glutathione-dependent oxidoreductase; monothiol glutaredoxin subfamily member along with Grx4p and Grx5p; protects cells from oxidative damage || metal ion binding || nucleus || YDR098C_ORF || cellular response to oxidative stress || || YDR098C || 1044505	0.41	0.58	0.33	0.79	-0.53	-0.72	-0.59	NA	1.3	1.84	0.11	-0.08	0.48	0.112	0.368
YDR540C_ORF	|| IRC4 || Putative protein of unknown function; null mutant displays increased levels of spontaneous Rad52p foci; green fluorescent protein (GFP)-fusion protein localizes to the cytoplasm and nucleus || molecular_function || nucleus || YDR540C_ORF || mitotic recombination || || YDR540C || 1044316	-0.42	-0.17	-0.47	1.58	2.4	-0.27	-1.4	NA	NA	-0.41	-0.21	-0.07	0.226	-0.114	0.34
YER016W_ORF	|| BIM1 || Microtubule-binding protein that together with Kar9p makes up the cortical microtubule capture site and delays the exit from mitosis when the spindle is oriented abnormally || cytoskeletal protein binding || spindle || YER016W_ORF || microtubule depolymerization || || YER016W || 1044918	0.53	0.52	0.42	0.54	-0.66	-0.62	-1.65	-0.67	0.94	1.07	0.47	0.45	0.296667	-0.0733333	0.37
YKL141W_ORF	|| SDH3 || Cytochrome b subunit of succinate dehydrogenase (Sdh1p, Sdh2p, Sdh3p, Sdh4p), which couples the oxidation of succinate to the transfer of electrons to ubiquinone as part of the TCA cycle and the mitochondrial respiratory chain || metal ion binding || mitochondrial inner membrane || YKL141W_ORF || transport || || YKL141W || 1042085	0.3	-0.18	0	-2.19	-1.87	-2.23	-0.46	-1.98	1.34	1.47	0.65	0.46	-0.195	-0.586667	0.391667
YGL191W_ORF	|| COX13 || Subunit VIa of cytochrome c oxidase, which is the terminal member of the mitochondrial inner membrane electron transport chain; not essential for cytochrome c oxidase activity but may modulate activity in response to ATP || enzyme regulator activity || mitochondrial respiratory chain complex IV || YGL191W_ORF || ion transport || || YGL191W || 1046074	0.74	0.51	-0.18	-0.86	-0.69	-0.78	-0.65	0	0.55	0.84	0.35	0.26	0.195	-0.18	0.375
YKL182W_ORF	|| FAS1 || Beta subunit of fatty acid synthetase, which catalyzes the synthesis of long-chain saturated fatty acids; contains acetyltransacylase, dehydratase, enoyl reductase, malonyl transacylase, and palmitoyl transacylase activities || oxidoreductase activity || fatty acid synthase complex || YKL182W_ORF || lipid biosynthetic process || || YKL182W || 1039729	1.14	1.17	0.71	-0.05	-2.77	-3.14	-0.36	-2.38	2.11	2.18	0.29	0.17	0.115	-0.27	0.385
YLR189C_ORF	|| ATG26 || UDP-glucose:sterol glucosyltransferase, conserved enzyme involved in synthesis of sterol glucoside membrane lipids; in contrast to ATG26 from P. pastoris, S. cerevisiae ATG26 is not involved in autophagy || sterol 3-beta-glucosyltransferase activity || cytoplasm || YLR189C_ORF || steroid biosynthetic process || || YLR189C || 1047254	-0.01	0.03	-0.03	-0.88	-0.51	-0.21	-0.81	NA	0.43	0.53	-0.05	-0.16	0.0433333	-0.386	0.429333
YLR197W_ORF	|| NOP56 || Essential evolutionarily-conserved nucleolar protein component of the box C/D snoRNP complexes that direct 2'-O-methylation of pre-rRNA during its maturation; overexpression causes spindle orientation defects || molecular_function || small-subunit processome || YLR197W_ORF || rRNA processing || || YLR197W || 1039951	0.73	0.75	0.43	0.17	0.05	0.45	0.73	-0.16	0.34	0.6	-0.11	0.09	0.486667	0.191667	0.295
YLR430W_ORF	|| SEN1 || Presumed helicase required for RNA polymerase II transcription termination and processing of RNAs; homolog of Senataxin which causes Ataxia-Oculomotor Apraxia 2 and a dominant form of amyotrophic lateral sclerosis || RNA-dependent ATPase activity || nucleus || YLR430W_ORF || tRNA processing || || YLR430W || 1045470	0.42	0.5	0.56	0.15	-0.52	-0.35	-1.06	-1.14	0.59	1.02	0.13	0.02	0.276667	-0.223333	0.5
YIL031W_ORF	|| ULP2 || Peptidase that deconjugates Smt3/SUMO-1 peptides from proteins, plays a role in chromosome cohesion at centromeric regions and recovery from checkpoint arrest induced by DNA damage or DNA replication defects; potential Cdc28p substrate || cysteine-type peptidase activity || nucleus || YIL031W_ORF || mitotic cell cycle spindle assembly checkpoint || || YIL031W || 1040621	-0.61	-0.82	-0.46	-0.37	0.35	0.49	-0.85	0.06	0.64	0.21	-0.13	-0.14	0.0433333	-0.315	0.358333
YER086W_ORF	|| ILV1 || Threonine deaminase, catalyzes the first step in isoleucine biosynthesis; expression is under general amino acid control; ILV1 locus exhibits highly positioned nucleosomes whose organization is independent of known ILV1 regulation || catalytic activity || mitochondrion || YER086W_ORF || isoleucine biosynthetic process || || YER086W || 1046538	-0.13	-0.12	-0.11	-1.54	-2.29	-2.12	-1.41	-1.84	1.31	1.86	0.26	0.28	-0.248333	-0.726667	0.478333
YPL079W_INT_1	|| RPL21B || Protein component of the large (60S) ribosomal subunit, nearly identical to Rpl21Ap and has similarity to rat L21 ribosomal protein || structural constituent of ribosome || ribosome || YPL079W_INT_1 || translation || || YPL079W || 1045503	0.04	0.35	-0.42	0.08	3.99	4.19	1.71	5.12	NA	-1.06	0.21	0.3	1.502	1.16667	0.335333
YPL219W_ORF	|| PCL8 || Cyclin, interacts with Pho85p cyclin-dependent kinase (Cdk) to phosphorylate and regulate glycogen synthase, also activates Pho85p for Glc8p phosphorylation || cyclin-dependent protein kinase regulator activity || cyclin-dependent protein kinase holoenzyme complex || YPL219W_ORF || glycogen metabolic process || || YPL219W || 1043897	0.28	0.05	0.56	-0.61	1.65	1.57	0.69	1.36	NA	-0.16	-0.05	-0.05	0.678	0.316667	0.361333
YDR457W_TIL_9001_9300_155_ORF	|| TOM1 || E3 ubiquitin ligase of the hect-domain class; has a role in mRNA export from the nucleus and may regulate transcriptional coactivators; involved in degradation of excess histones || binding || intracellular || YDR457W_TIL_9001_9300_155_ORF || mitosis || || YDR457W || 1041969	1.08	1.58	0.56	0.58	-1.05	-1.42	-0.59	NA	2.67	1.73	0.57	0.42	0.765	0.308	0.457
YDR114C_ORF	|| || Putative protein of unknown function; deletion mutant exhibits poor growth at elevated pH and calcium || molecular_function || cellular_component || YDR114C_ORF || biological_process || || YDR114C || 1046710	-0.47	-0.63	-0.31	-1.12	3.88	3.91	2.31	4.4	NA	-1.29	-0.45	-0.36	1.08	0.745	0.335
YFR051C_ORF	|| RET2 || Delta subunit of the coatomer complex (COPI), which coats Golgi-derived transport vesicles; involved in retrograde transport between Golgi and ER || protein binding || COPI vesicle coat || YFR051C_ORF || retrograde vesicle-mediated transport, Golgi to ER || || YFR051C || 1043257	0.41	0.22	0.6	-0.43	-0.62	-0.37	-0.23	-1.55	0.37	0.66	0.17	0.04	0.111667	-0.233333	0.345
YGR175C_ORF	|| ERG1 || Squalene epoxidase, catalyzes the epoxidation of squalene to 2,3-oxidosqualene; plays an essential role in the ergosterol-biosynthesis pathway and is the specific target of the antifungal drug terbinafine || FAD or FADH2 binding || microsome || YGR175C_ORF || metabolic process || || YGR175C || 1042748	-0.11	-0.34	0.2	-1.53	-1.25	-1.74	-1.48	-2.03	0.83	0.7	0.27	0.14	-0.318333	-0.738333	0.42
YDL105W_ORF	|| NSE4 || Nuclear protein that plays a role in the function of the Smc5p-Rhc18p complex || molecular_function || nucleus || YDL105W_ORF || DNA repair || || YDL105W || 1043229	0.37	0.6	0.73	0.95	4.03	4.29	1.7	4.3	NA	-1.81	-0.5	-0.21	1.496	1.16167	0.334333
YJL177W_OCH__ORF	|| RPL17B || Protein component of the large (60S) ribosomal subunit, nearly identical to Rpl17Ap and has similarity to E. coli L22 and rat L17 ribosomal proteins || structural constituent of ribosome || cytoplasm || YJL177W_OCH__ORF || translation || || YJL177W || 1046657	0.41	0.45	0.68	-0.33	-0.55	-1.09	-0.28	-1.57	0.53	1.03	0.22	0.01	0.13	-0.211667	0.341667
YLR441C_ORF	|| RPS1A || Ribosomal protein 10 (rp10) of the small (40S) subunit; nearly identical to Rps1Bp and has similarity to rat S3a ribosomal protein || structural constituent of ribosome || cytoplasm || YLR441C_ORF || translation || || YLR441C || 1042249	0.82	1.33	0.35	1.22	-1.75	-2.33	-1.41	-2.65	0.77	0.86	0.02	-0.06	-0.05	-0.421667	0.371667
YDR047W_ORF	|| HEM12 || Uroporphyrinogen decarboxylase, catalyzes the fifth step in the heme biosynthetic pathway; localizes to both the cytoplasm and nucleus; a hem12 mutant has phenotypes similar to patients with porphyria cutanea tarda || uroporphyrinogen decarboxylase activity || cytoplasm || YDR047W_ORF || heme biosynthetic process || || YDR047W || 1047743	0.06	0.02	0.16	-0.54	-0.2	0.36	-0.75	-0.45	0.18	0.83	0.62	0.19	0.208333	-0.128333	0.336667
YOR019W_ORF	|| || Protein of unknown function that may interact with ribosomes, based on co-purification experiments || molecular_function || ribosome || YOR019W_ORF || cell cycle || || YOR019W || 1047360	0.06	0.27	-0.21	-0.15	2.23	2.77	1.36	3.03	NA	-0.51	0.07	0.24	0.964	0.723333	0.240667
SNR77_SNORNA	|| SNR77 || C/D box small nucleolar RNA (snoRNA), guides 2'-O-methylation of small subunit (SSU) rRNA at position U578 || rRNA 2'-O-ribose methylation guide activity || box C/D snoRNP complex || SNR77_SNORNA || rRNA methylation || || snR77 || 1045622	-1.03	-0.84	-1.17	-0.6	-0.03	-0.23	-1.73	-0.99	NA	0.25	-0.03	0.13	-0.376	-0.731667	0.355667
YDR118W_ORF	|| APC4 || Subunit of the Anaphase-Promoting Complex/Cyclosome (APC/C), which is a ubiquitin-protein ligase required for degradation of anaphase inhibitors, including mitotic cyclins, during the metaphase/anaphase transition || protein binding || anaphase-promoting complex || YDR118W_ORF || mitotic spindle elongation || || YDR118W || 1046688	0.54	0.57	0.71	0.73	2.25	2.76	1.25	2.61	NA	-0.2	0.21	0.11	1.184	0.936667	0.247333
YDR318W_JXN_IE_1_ORF	|| MCM21 || Protein involved in minichromosome maintenance; component of the COMA complex (Ctf19p, Okp1p, Mcm21p, Ame1p) that bridges kinetochore subunits that are in contact with centromeric DNA and the subunits bound to microtubules || protein binding || microtubule organizing center || YDR318W_JXN_IE_1_ORF || cell division || || YDR318W || 1047804	0.22	0.59	-0.32	1.12	3.36	3.91	1.45	3.92	NA	-2.56	-1.38	-0.17	1.104	0.77	0.334
YOR192C-A_ORF	|| || Retrotransposon TYA Gag gene co-transcribed with TYB Pol; translated as TYA or TYA-TYB polyprotein; Gag is a nucleocapsid protein that is the structural constituent of virus-like particles (VLPs); similar to retroviral Gag || RNA binding || cytoplasm || YOR192C-A_ORF || transposition, RNA-mediated || || YOR192C-A || 1044313	1.99	1.77	1.27	2.33	3.77	2.56	1.18	3.44	NA	-0.78	-0.08	0.64	1.862	1.46333	0.398667
YOR165W_ORF	|| SEY1 || GTPase with a role in ER morphology; interacts physically and genetically with Yop1p and Rtn1p; possible functional ortholog of mammalian atlastins, defects in which cause a form of hereditary spastic paraplegia; homolog of Arabidopsis RHD3 || GTP binding || cortical endoplasmic reticulum || YOR165W_ORF || response to stress || || YOR165W || 1043822	0.12	-0.1	0.24	-0.64	-1.43	-1.08	-1.73	-1.21	0.85	0.94	0.16	-0.07	-0.116667	-0.541667	0.425
YDL136W_ORF	|| RPL35B || Protein component of the large (60S) ribosomal subunit, identical to Rpl35Ap and has similarity to rat L35 ribosomal protein || structural constituent of ribosome || ribosome || YDL136W_ORF || translation || || YDL136W || 1041715	0.92	0.2	0.75	0.18	-0.32	-0.33	-0.27	-1.63	0.15	0.94	0.31	0.36	0.26	-0.05	0.31
[truncated: 4,131 more rows]

## Sheet: UPR_IPs
YORF	NAME	UPR_Ypt1_1	UPR_Ypt1_2	UPR_Mock_1	UPR_Mock_2	IP	Mock	IP-Mock
[truncated: 6,705 more rows]

## Sheet: Normal_SAM
Rank	Gene ID	Gene Name	Score(d)	Numerator(r)	Denominator(s+s0)	Fold Change	FDR
[truncated: 6 more rows]

## Sheet: UPR_SAM
Rank	Gene ID	Gene Name	Score(d)	Numerator(r)	Denominator(s+s0)	Fold Change	FDR
[truncated: 17 more rows]
