# Supplementary material for: The Yeast Rab GTPase Ypt1 Modulates Unfolded Protein Response Dynamics by Regulating the Stability of HAC1 RNA
Source: PLoS Genet. 2012 Jul 26;8(7):e1002862. doi: 10.1371/journal.pgen.1002862 (PMC3406009; doi:10.1371/journal.pgen.1002862)
Supplement: Table S4 — The Ypt1-HAC1 interaction requires IRE1, ADA5, and intact HAC1 3′UTR. GST-Ypt1 was IPed from ire1-(tab 1), ada5 (tab 2), or hac1-3′UTRΔ cells (tab 3). RNAs that are significantly under-enriched in comparison to wild type cells identified by SAM are shown. (XLS) [file pgen.1002862.s011.xls]

## Sheet: README
Data for Ypt1-GST IPs from deletion strains (ire1-d, ada5-d, hac1-3'UTRd)
RAW data for all genes in "RAWDATA" tab
RNAs underenriched in mutant compared to wild type IPs determined by SAM analysis (unpaired t-test, 2-class); data
are ranked by FDR (used to calculate p-values cited in paper)

## Sheet: RAWDATA
YORF	NAME	#8660 "WT"	#8665 "WT"	#8662 HAC1-d3'UTR	#8663 HAC1-d3'UTR	#8668 ire1-d	#8670 ire1-d	#8678 ada5-d	#8742 ada5-d	"WT" Mean	HAC1-d3'UTR Mean	ire1-d Mean	ada5-d Mean
YPRWTY1-3_RET	|| || Long Terminal Repeat (LTR) retrotransposon of the Copia (Pseudoviridae) group; contains co-transcribed genes TYA Gag and TYB Pol, encoding proteins involved in structure and function of virus-like particles, flanked by two direct repeats || || || YPRWTY1-3_RET || || || 1046910	2.76	2.05	3.44	1.58	1.78	1.7	2.1	4.54	2.405	2.51	1.74	3.32
YPRCDELTA22_LTR	|| || || || || YPRCDELTA22_LTR || || || 1040040	NA	-1.65	NA	NA	0.32	-0.28	NA	NA	-1.65	NA	0.02	NA
YPR204W_ORF	|| || Helicase-like protein encoded within the telomeric Y' element || hydrolase activity || cellular_component || YPR204W_ORF || biological_process || || 1047091	-0.24	-1.43	-0.54	0.74	1.21	0.48	0.45	-0.96	-0.835	0.1	0.845	-0.255
YPR203W_ORF	|| || Putative protein of unknown function || molecular_function || cellular_component || YPR203W_ORF || biological_process || || 1045970	1.8	1.99	2.47	0.85	-0.24	1.11	-0.25	2.6	1.895	1.66	0.435	1.175
YPR202W_ORF	|| || Putative protein of unknown function with similarity to telomere-encoded helicases; YPR202W is not an essential gene; transcript is predicted to be spliced but there is no evidence that it is spliced in vivo || molecular_function || cellular_component || YPR202W_ORF || biological_process || || 1044846	2.26	3.39	NA	2.22	-0.17	2.09	1.99	3.88	2.825	2.22	0.96	2.935
YPR202W_OCH__ORF	|| || Putative protein of unknown function with similarity to telomere-encoded helicases; YPR202W is not an essential gene; transcript is predicted to be spliced but there is no evidence that it is spliced in vivo || molecular_function || cellular_component || YPR202W_OCH__ORF || biological_process || || 1047390	4.53	4.21	NA	2.6	NA	2.37	NA	4.13	4.37	2.6	2.37	4.13
YPR202W_INT_1	|| || Putative protein of unknown function with similarity to telomere-encoded helicases; YPR202W is not an essential gene; transcript is predicted to be spliced but there is no evidence that it is spliced in vivo || molecular_function || cellular_component || YPR202W_INT_1 || biological_process || || 1042627	4.65	4.91	4.65	3.2	NA	2.03	NA	3.88	4.78	3.925	2.03	3.88
YPR201W_ORF	|| ARR3 || Arsenite transporter of the plasma membrane, required for resistance to arsenic compounds; transcription is activated by Arr1p in the presence of arsenite || arsenite transmembrane transporter activity || integral to membrane || YPR201W_ORF || response to arsenic || || 1048188	NA	0.25	NA	0.6	-0.56	-0.36	NA	1.86	0.25	0.6	-0.46	1.86
YPR200C_ORF	|| ARR2 || Arsenate reductase required for arsenate resistance; converts arsenate to arsenite which can then be exported from cells by Arr3p || arsenate reductase activity || cellular_component || YPR200C_ORF || response to arsenic || || 1047069	-0.52	-1.31	-1.42	-0.97	-0.82	-0.74	-1.16	-0.91	-0.915	-1.195	-0.78	-1.035
YPR199C_ORF	|| ARR1 || Transcriptional activator of the basic leucine zipper (bZIP) family, required for transcription of genes involved in resistance to arsenic compounds || sequence-specific DNA binding || cytoplasm || YPR199C_ORF || response to arsenic || || 1045948	NA	-0.66	-1.43	-1.8	-0.47	-0.9	NA	-0.25	-0.66	-1.615	-0.685	-0.25
YPR198W_ORF	|| SGE1 || Plasma membrane multidrug transporter of the major facilitator superfamily, acts as an extrusion permease; partial multicopy suppressor of gal11 mutations || multidrug transporter activity || integral to membrane || YPR198W_ORF || response to drug || || 1044823	-1.48	-1.03	-1.12	-2.46	-1.55	-1.41	-1.79	-0.75	-1.255	-1.79	-1.48	-1.27
YPR197C_ORF	|| || Dubious open reading frame unlikely to encode a functional protein, based on available experimental and comparative sequence data || || || YPR197C_ORF || || || 1039328	3.84	4.14	NA	NA	NA	1.25	NA	2.82	3.99	NA	1.25	2.82
YPR196W_ORF	|| || Putative maltose activator || metal ion binding || nucleus || YPR196W_ORF || regulation of transcription || || 1040513	1.67	2.25	2.96	1.28	-0.47	0.51	NA	1.6	1.96	2.12	0.02	1.6
YPR195C_ORF	|| || Dubious open reading frame unlikely to encode a protein, based on available experimental and comparative sequence data || || || YPR195C_ORF || || || 1041634	4.33	4.45	3.2	1.87	0.26	1.85	2.1	3.03	4.39	2.535	1.055	2.565
YPR194C_ORF	|| OPT2 || Oligopeptide transporter; member of the OPT family, with potential orthologs in S. pombe and C. albicans || oligopeptide transporter activity || integral to membrane || YPR194C_ORF || peptide transport || || 1042755	0.5	0.78	0.97	-1.27	-1.2	-0.67	-0.91	0.07	0.64	-0.15	-0.935	-0.42
YPR193C_ORF	|| HPA2 || Tetrameric histone acetyltransferase with similarity to Gcn5p, Hat1p, Elp3p, and Hpa3p; acetylates histones H3 and H4 in vitro and exhibits autoacetylation activity || transferase activity || cytoplasm || YPR193C_ORF || histone acetylation || || 1039353	2.91	3.12	2.92	2.11	-0.45	1.29	0.59	3.22	3.015	2.515	0.42	1.905
YPR192W_ORF	|| AQY1 || Spore-specific water channel that mediates the transport of water across cell membranes, developmentally controlled; may play a role in spore maturation, probably by allowing water outflow, may be involved in freeze tolerance || water channel activity || integral to membrane || YPR192W_ORF || ascospore formation || || 1040536	3.55	3.85	3.57	1.73	-0.22	1.59	NA	3.82	3.7	2.65	0.685	3.82
YPR191W_ORF	|| QCR2 || Subunit 2 of the ubiquinol cytochrome-c reductase complex, which is a component of the mitochondrial inner membrane electron transport chain; phosphorylated; transcription is regulated by Hap1p, Hap2p/Hap3p, and heme || metal ion binding || respiratory chain || YPR191W_ORF || oxidation reduction || || 1041656	-0.95	-1.43	-1.6	-1.59	-0.87	-0.77	-0.56	-1.67	-1.19	-1.595	-0.82	-1.115
YPR190C_ORF	|| RPC82 || RNA polymerase III subunit C82 || zinc ion binding || cytoplasm || YPR190C_ORF || transcription from RNA polymerase III promoter || || 1042779	-1.19	-1.04	-0.43	-0.67	1.08	0.18	1.09	-1.07	-1.115	-0.55	0.63	0.01
YPR189W_ORF	|| SKI3 || Ski complex component and TPR protein, mediates 3'-5' RNA degradation by the cytoplasmic exosome; null mutants have superkiller phenotype of increased viral dsRNAs and are synthetic lethal with mutations in 5'-3' mRNA decay || binding || Ski complex || YPR189W_ORF || nuclear-transcribed mRNA catabolic process, non-stop decay || || 1039378	-1.91	-2.55	-0.88	0.77	2.01	1.09	1.55	-2.17	-2.23	-0.055	1.55	-0.31
YPR188C_ORF	|| MLC2 || Regulatory light chain for the type II myosin, Myo1p; binds to an IQ motif of Myo1p, localization to the bud neck depends on Myo1p; involved in the disassembly of the Myo1p ring || myosin II binding || myosin complex || YPR188C_ORF || cell division || || 1040559	-1.05	-0.76	-0.81	-0.02	-0.12	-0.48	-0.33	-0.96	-0.905	-0.415	-0.3	-0.645
YPR187W_ORF	|| RPO26 || RNA polymerase subunit ABC23, common to RNA polymerases I, II, and III; part of central core; similar to bacterial omega subunit || DNA-directed RNA polymerase activity || RNA polymerase complex || YPR187W_ORF || regulation of transport || || 1041679	-1.55	-1.42	-1.06	0.03	0.02	-0.42	-0.11	-1.78	-1.485	-0.515	-0.2	-0.945
YPR187W_INT_1	|| RPO26 || RNA polymerase subunit ABC23, common to RNA polymerases I, II, and III; part of central core; similar to bacterial omega subunit || DNA-directed RNA polymerase activity || RNA polymerase complex || YPR187W_INT_1 || regulation of transport || || 1046926	3.29	4.19	NA	2.85	NA	2.26	NA	3.82	3.74	2.85	2.26	3.82
YPR186C_ORF	|| PZF1 || Transcription factor IIIA (TFIIIA), essential protein with nine C2H2 Zn-fingers, binds the 5S rRNA gene through the zinc finger domain and directs assembly of a multiprotein initiation complex for RNA polymerase III; also binds DNA || metal ion binding || transcription factor complex || YPR186C_ORF || regulation of transcription || || 1042802	2.08	2.7	2.22	1.45	0.92	0.93	1.12	2.77	2.39	1.835	0.925	1.945
YPR185W_ORF	|| ATG13 || Regulatory subunit of the Atg1p signaling complex; stimulates Atg1p kinase activity; required for vesicle formation during autophagy and the cytoplasm-to-vacuole targeting (Cvt) pathway; involved in Atg9p, Atg23p, and Atg27p cycling || protein kinase regulator activity || Atg1p signaling complex || YPR185W_ORF || piecemeal microautophagy of nucleus || || 1048167	1.69	2.12	1.55	1.06	0.25	0.47	1.07	1.95	1.905	1.305	0.36	1.51
YPR184W_ORF	|| GDB1 || Glycogen debranching enzyme containing glucanotranferase and alpha-1,6-amyloglucosidase activities, required for glycogen degradation; phosphorylated in mitochondria || cation binding || mitochondrion || YPR184W_ORF || cellular carbohydrate metabolic process || || 1047048	-0.95	-1.3	-1.11	0.15	0.42	-0.19	-0.09	-0.77	-1.125	-0.48	0.115	-0.43
YPR183W_ORF	|| DPM1 || Dolichol phosphate mannose (Dol-P-Man) synthase of the ER membrane, catalyzes the formation of Dol-P-Man from Dol-P and GDP-Man; required for glycosyl phosphatidylinositol membrane anchoring, O mannosylation, and protein glycosylation || transferase activity, transferring glycosyl groups || nuclear envelope-endoplasmic reticulum network || YPR183W_ORF || GPI anchor biosynthetic process…	-0.24	0.07	0.08	1.32	-0.07	0.4	-0.51	0.13	-0.085	0.7	0.165	-0.19
YPR182W_ORF	|| SMX3 || Core Sm protein Sm F; part of heteroheptameric complex (with Smb1p, Smd1p, Smd2p, Smd3p, Sme1p, and Smx2p) that is part of the spliceosomal U1, U2, U4, and U5 snRNPs; homolog of human Sm F || RNA splicing factor activity, transesterification mechanism || U4/U6 x U5 tri-snRNP complex || YPR182W_ORF || mRNA metabolic process || || 1044801	-2	-2.06	-3.06	-2.88	-0.88	-1.74	-2.29	-2.19	-2.03	-2.97	-1.31	-2.24
YPR181C_ORF	|| SEC23 || GTPase-activating protein; component of the Sec23p-Sec24p heterodimeric complex of the COPII vesicle coat, involved in ER to Golgi transport and autophagy; stimulates the GDP-bound form of Sar1p || metal ion binding || cytoplasmic vesicle || YPR181C_ORF || ER-associated protein catabolic process || || 1048145	-2.01	-2.41	-2.18	-2.11	-0.27	-0.84	-0.74	-1.94	-2.21	-2.145	-0.555	-1.34
YPR180W_ORF	|| AOS1 || Nuclear protein that acts as a heterodimer with Uba2p to activate Smt3p (SUMO) before its conjugation to proteins (sumoylation), which may play a role in protein targeting; essential for viability || SUMO activating enzyme activity || SUMO activating enzyme complex || YPR180W_ORF || protein sumoylation || || 1047026	2.03	2.82	2.55	1.16	-0.02	0.8	0.42	2.43	2.425	1.855	0.39	1.425
YPR179C_ORF	|| HDA3 || Subunit of a possibly tetrameric trichostatin A-sensitive class II histone deacetylase complex that contains an Hda1p homodimer and an Hda2p-Hda3p heterodimer; required for the activity of the complex; has similarity to Hda2p || histone deacetylase activity || HDA1 complex || YPR179C_ORF || regulation of transcription || || 1045904	0.67	1.43	0.77	1.08	1.56	1.06	1.84	1.3	1.05	0.925	1.31	1.57
YPR178W_ORF	|| PRP4 || Splicing factor, component of the U4/U6-U5 snRNP complex || RNA splicing factor activity, transesterification mechanism || U4/U6 x U5 tri-snRNP complex || YPR178W_ORF || mRNA metabolic process || || 1044778	-1.57	-2.12	-0.61	1.14	1.8	0.72	1.33	-1.99	-1.845	0.265	1.26	-0.33
YPR177C_ORF	|| || Dubious open reading frame unlikely to encode a protein, based on available experimental and comparative sequence data; partially overlaps the 5' end of the essential PRP4 gene encoding a component of the U4/U6-U5 snRNP complex || || || YPR177C_ORF || || || 1048122	3.2	5.11	3.92	2.12	0.72	1.9	NA	3.2	4.155	3.02	1.31	3.2
YPR176C_ORF	|| BET2 || Beta subunit of Type II geranylgeranyltransferase required for vesicular transport between the endoplasmic reticulum and the Golgi; provides a membrane attachment moiety to Rab-like proteins Ypt1p and Sec4p || metal ion binding || Rab-protein geranylgeranyltransferase complex || YPR176C_ORF || protein amino acid geranylgeranylation || || 1047002	-2.41	-2.71	-1.56	-0.89	0.41	-0.28	0.15	-2.09	-2.56	-1.225	0.065	-0.97
YPR175W_ORF	|| DPB2 || Second largest subunit of DNA polymerase II (DNA polymerase epsilon), required for normal yeast chromosomal replication; expression peaks at the G1/S phase boundary; potential Cdc28p substrate || nucleotidyltransferase activity || epsilon DNA polymerase complex || YPR175W_ORF || negative regulation of gene expression, epigenetic || || 1045881	-1.07	-1.79	-0.1	0.47	1.3	0.47	0.8	-0.61	-1.43	0.185	0.885	0.095
YPR174C_ORF	|| || Protein of unknown function; green fluorescent protein (GFP)-fusion protein localizes to the nuclear periphery; potential Cdc28p substrate || molecular_function || membrane || YPR174C_ORF || biological_process || || 1044754	2.51	2.23	1.95	0.49	-1	0.4	-0.67	2.34	2.37	1.22	-0.3	0.835
YPR173C_ORF	|| VPS4 || AAA-ATPase involved in multivesicular body (MVB) protein sorting, ATP-bound Vps4p localizes to endosomes and catalyzes ESCRT-III disassembly and membrane release; ATPase activity is activated by Vta1p; regulates cellular sterol metabolism || nucleoside-triphosphatase activity || membrane || YPR173C_ORF || intralumenal vesicle formation || || 1039402	0.7	1.22	0.91	0.21	0.22	0.07	0.53	1.1	0.96	0.56	0.145	0.815
YPR172W_ORF	|| || Protein of unknown function, transcriptionally activated by Yrm1p along with genes involved in multidrug resistance || FMN binding || cytoplasm || YPR172W_ORF || biological_process || || 1040583	-0.75	-0.99	-0.91	-0.35	-0.32	-0.1	-0.38	-0.75	-0.87	-0.63	-0.21	-0.565
YPR171W_ORF	|| BSP1 || Adapter that links synaptojanins Inp52p and Inp53p to the cortical actin cytoskeleton || protein binding, bridging || mating projection tip || YPR171W_ORF || actin cortical patch localization || || 1041702	-0.87	-0.67	-0.57	-0.98	0.66	-0.2	0.61	-0.58	-0.77	-0.775	0.23	0.015
YPR170C_ORF	|| || Dubious open reading frame unlikely to encode a protein, based on available experimental and comparative sequence data; partially overlaps the dubious ORFs YPR169W-A and YPR170W-B || || || YPR170C_ORF || || || 1042825	2.05	1.8	NA	NA	-1.04	0.67	NA	2.16	1.925	NA	-0.185	2.16
YPR169W_ORF	|| JIP5 || Essential protein of unknown function; interacts with proteins involved in RNA processing, ribosome biogenesis, ubiquitination and demethylation; tagged protein localizes to nucleus and nucleolus; similar to WDR55, a human WD repeat protein || molecular_function || nucleolus || YPR169W_ORF || biological_process || || 1039425	0.54	0.52	0.14	-0.2	0	-0.2	0.13	0.66	0.53	-0.03	-0.1	0.395
YPR168W_ORF	|| NUT2 || Subunit of the RNA polymerase II mediator complex; associates with core polymerase subunits to form the RNA polymerase II holoenzyme; required for transcriptional activation and has a role in basal transcription || RNA polymerase II transcription mediator activity || mediator complex || YPR168W_ORF || regulation of transcription || || 1040605	4.57	NA	3.92	3.47	0.74	1.2	NA	3.67	4.57	3.695	0.97	3.67
YPR167C_ORF	|| MET16 || 3'-phosphoadenylsulfate reductase, reduces 3'-phosphoadenylyl sulfate to adenosine-3',5'-bisphosphate and free sulfite using reduced thioredoxin as cosubstrate, involved in sulfate assimilation and methionine metabolism || transferase activity || cytoplasm || YPR167C_ORF || oxidation reduction || || 1041724	1.01	1.06	1.35	-0.29	-0.59	-0.18	0.1	1.13	1.035	0.53	-0.385	0.615
YPR166C_ORF	|| MRP2 || Mitochondrial ribosomal protein of the small subunit || structural constituent of ribosome || ribonucleoprotein complex || YPR166C_ORF || mitochondrial translation || || 1042846	-0.38	-0.72	0.3	2.47	1.12	0.81	1.02	-0.92	-0.55	1.385	0.965	0.05
YPR165W_ORF	|| RHO1 || GTP-binding protein of the rho subfamily of Ras-like proteins, involved in establishment of cell polarity; regulates protein kinase C (Pkc1p) and the cell wall synthesizing enzyme 1,3-beta-glucan synthase (Fks1p and Gsc2p) || GTP binding || mating projection tip || YPR165W_ORF || establishment of cell polarity || || 1039450	-1.31	-1.25	-1.27	-1.36	-0.83	-0.86	-0.93	-1.66	-1.28	-1.315	-0.845	-1.295
YPR164W_ORF	|| MMS1 || Subunit of an E3 ubiquitin ligase complex involved in resolving replication intermediates or preventing the damage caused by blocked replication forks; regulates Ty1 transposition; involved with Rtt101p in nonfunctional rRNA decay || molecular_function || nucleus || YPR164W_ORF || nonfunctional rRNA decay || || 1040628	1.98	2.3	1.84	0.99	0.11	0.55	0.07	2.65	2.14	1.415	0.33	1.36
YPR163C_ORF	|| TIF3 || Translation initiation factor eIF-4B, has RNA annealing activity; contains an RNA recognition motif and binds to single-stranded RNA || RNA strand annealing activity || ribosome || YPR163C_ORF || translational initiation || || 1041748	-0.15	-0.08	-0.85	-1.03	-0.78	-0.41	-0.48	-0.08	-0.115	-0.94	-0.595	-0.28
YPR162C_ORF	|| ORC4 || Subunit of the origin recognition complex, which directs DNA replication by binding to replication origins and is also involved in transcriptional silencing || DNA replication origin binding || DNA replication preinitiation complex || YPR162C_ORF || regulation of gene expression, epigenetic || || 1042869	-1.95	-2.23	-1.83	-1.11	1.07	-0.13	0.61	-2.33	-2.09	-1.47	0.47	-0.86
YPR161C_ORF	|| SGV1 || Cyclin (Bur2p)-dependent protein kinase that functions in transcriptional regulation; phosphorylates the carboxy-terminal domain of Rpo21p and the C-terminal repeat domain of Spt5p; regulated by Cak1p || transferase activity || nucleus || YPR161C_ORF || positive regulation of histone H3-K4 methylation || || 1048098	0.03	0.07	0.33	-0.71	0.85	0.11	0.62	0.41	0.05	-0.19	0.48	0.515
YPR160W_ORF	|| GPH1 || Non-essential glycogen phosphorylase required for the mobilization of glycogen, activity is regulated by cyclic AMP-mediated phosphorylation, expression is regulated by stress-response elements and by the HOG MAP kinase pathway || pyridoxal phosphate binding || cytoplasm || YPR160W_ORF || cellular carbohydrate metabolic process || || 1046978	-1.41	-1.33	-1.54	-1.74	-0.3	-0.78	-1.05	0.19	-1.37	-1.64	-0.54	-0.43
YPR159W_ORF	|| KRE6 || Protein required for beta-1,6 glucan biosynthesis; putative beta-glucan synthase; appears functionally redundant with Skn1p || glucosidase activity || integral to endoplasmic reticulum membrane || YPR159W_ORF || cell wall organization || || 1045856	0.55	0.52	0.53	-1.2	-0.93	-0.62	-0.87	0.73	0.535	-0.335	-0.775	-0.07
YPR159C-A_ONO_ORF	|| || Identified by gene-trapping, microarray-based expression analysis, and genome-wide homology searching || molecular_function || integral to membrane || YPR159C-A_ONO_ORF || biological_process || || 1047767	4.23	3.98	2.81	2.43	0.43	2.07	1.74	4.1	4.105	2.62	1.25	2.92
YPR158W-B_ORF	|| || Retrotransposon TYA Gag and TYB Pol genes; transcribed/translated as one unit; polyprotein is processed to make a nucleocapsid-like protein (Gag), reverse transcriptase (RT), protease (PR), and integrase (IN); similar to retroviral genes || metal ion binding || cytoplasm || YPR158W-B_ORF || viral procapsid maturation || || 1044728	-1.92	-1.68	-1.42	-2	-0.73	-0.43	0.26	0.74	-1.8	-1.71	-0.58	0.5
YPR158W-A_ORF	|| || Retrotransposon TYA Gag gene co-transcribed with TYB Pol; translated as TYA or TYA-TYB polyprotein; Gag is a nucleocapsid protein that is the structural constituent of virus-like particles (VLPs); similar to retroviral Gag || protein binding || cytoplasm || YPR158W-A_ORF || transposition, RNA-mediated || || 1048073	3.51	3	3.81	2.23	0.52	1.24	2.78	4.3	3.255	3.02	0.88	3.54
YPR158W_ORF	|| CUR1 || Protein of unknown function involved in destabilization of [URE3] prions; similar in sequence to Btn2p || molecular_function || nucleus || YPR158W_ORF || biological_process || || 1046954	-0.68	-0.51	-0.34	-0.94	0.62	-0.32	0.45	-0.12	-0.595	-0.64	0.15	0.165
YPR158C-D_ORF	|| || Retrotransposon TYA Gag and TYB Pol genes; transcribed/translated as one unit; polyprotein is processed to make a nucleocapsid-like protein (Gag), reverse transcriptase (RT), protease (PR), and integrase (IN); similar to retroviral genes || metal ion binding || cytoplasm || YPR158C-D_ORF || viral procapsid maturation || || 1045831	-1.91	-1.79	-1.57	-2.14	-0.79	-0.51	0.23	0.57	-1.85	-1.855	-0.65	0.4
YPR158C-C_ORF	|| || Retrotransposon TYA Gag gene co-transcribed with TYB Pol; translated as TYA or TYA-TYB polyprotein; Gag is a nucleocapsid protein that is the structural constituent of virus-like particles (VLPs); similar to retroviral Gag || protein binding || cytoplasm || YPR158C-C_ORF || transposition, RNA-mediated || || 1044702	3.47	2.96	3.77	2.18	0.49	1.3	NA	4.36	3.215	2.975	0.895	4.36
YPR157W_ORF	|| || Putative protein of unknown function; induced by treatment with 8-methoxypsoralen and UVA irradiation || molecular_function || integral to membrane || YPR157W_ORF || protein transport || || 1048051	1.82	1.45	1.21	NA	NA	0.37	NA	2.26	1.635	1.21	0.37	2.26
YPR156C_ORF	|| TPO3 || Polyamine transport protein specific for spermine; localizes to the plasma membrane; member of the major facilitator superfamily || antiporter activity || integral to membrane || YPR156C_ORF || transport || || 1046932	-0.3	0.21	-0.45	-0.89	-1.06	-0.68	-1.22	0.61	-0.045	-0.67	-0.87	-0.305
YPR155C_ORF	|| NCA2 || Protein involved in regulation of mitochondrial expression of subunits 6 (Atp6p) and 8 (Atp8p) of the Fo-F1 ATP synthase; functions with Nca3p || molecular_function || integral to membrane || YPR155C_ORF || cellular response to heat || || 1045809	0.44	0.6	-0.12	0.7	1.14	0.57	0.91	0.75	0.52	0.29	0.855	0.83
YPR154W_ORF	|| PIN3 || Protein that induces appearance of [PIN+] prion when overproduced || molecular_function || cytoplasm || YPR154W_ORF || actin cytoskeleton organization || || 1044680	-0.29	-0.33	-0.08	-0.31	-0.78	-0.71	-0.82	0.24	-0.31	-0.195	-0.745	-0.29
YPR153W_ORF	|| || Putative protein of unknown function || molecular_function || integral to membrane || YPR153W_ORF || biological_process || || 1039475	2.4	1.97	3.09	NA	NA	-0.01	NA	2.7	2.185	3.09	-0.01	2.7
YPR152C_ORF	|| URN1 || Putative protein of unknown function containing WW and FF domains; overexpression causes accumulation of cells in G1 phase || molecular_function || spliceosomal complex || YPR152C_ORF || RNA splicing || || 1040652	0.86	1.67	1.74	NA	-1.3	-0.65	NA	1.37	1.265	1.74	-0.975	1.37
YPR151C_ORF	|| SUE1 || Mitochondrial protein required for degradation of unstable forms of cytochrome c || molecular_function || mitochondrial envelope || YPR151C_ORF || protein catabolic process || || 1041772	3.1	2.95	3.47	2.58	0.74	1.74	2.13	NA	3.025	3.025	1.24	2.13
YPR150W_ORF	|| || Dubious open reading frame unlikely to encode a protein, based on available experimental and comparative sequence data; partially overlaps the verified gene SUE1/YPR151C || || || YPR150W_ORF || || || 1042893	3.61	2.35	3.22	1.4	-0.55	1.53	NA	1.17	2.98	2.31	0.49	1.17
YPR149W_ORF	|| NCE102 || Protein of unknown function; contains transmembrane domains; involved in secretion of proteins that lack classical secretory signal sequences; component of the detergent-insoluble glycolipid-enriched complexes (DIGs) || molecular_function || mating projection membrane || YPR149W_ORF || protein transport || || 1039500	-0.02	0.25	-0.49	-1.11	-1.75	-1.17	-2	-0.06	0.115	-0.8	-1.46	-1.03
YPR148C_ORF	|| || Protein of unknown function that may interact with ribosomes, based on co-purification experiments; green fluorescent protein (GFP)-fusion protein localizes to the cytoplasm in a punctate pattern || molecular_function || ribosome || YPR148C_ORF || biological_process || || 1040673	-1.38	-1.55	-1.56	-1.56	0.12	-0.58	-0.01	-1.79	-1.465	-1.56	-0.23	-0.9
YPR147C_ORF	|| || Putative protein of unknown function; green fluorescent protein (GFP)-fusion protein localizes to the cytoplasm and is induced in response to the DNA-damaging agent MMS || molecular_function || integral to membrane || YPR147C_ORF || biological_process || || 1041793	0.58	0.4	0.98	-1.59	-1.23	-0.69	-0.43	0.46	0.49	-0.305	-0.96	0.015
YPR146C_ORF	|| || Dubious open reading frame unlikely to encode a functional protein, based on available experimental and comparative sequence data || || || YPR146C_ORF || || || 1042914	1.41	0.85	0.86	0.19	0.15	0.18	-0.08	0.81	1.13	0.525	0.165	0.365
YPR145W_ORF	|| ASN1 || Asparagine synthetase, isozyme of Asn2p; catalyzes the synthesis of L-asparagine from L-aspartate in the asparagine biosynthetic pathway || ligase activity || cytoplasm || YPR145W_ORF || heterocycle metabolic process || || 1039523	-0.71	-0.73	-0.88	-0.99	0.38	-0.26	0.07	-0.69	-0.72	-0.935	0.06	-0.31
YPR144C_ORF	|| NOC4 || Nucleolar protein, forms a complex with Nop14p that mediates maturation and nuclear export of 40S ribosomal subunits || molecular_function || small-subunit processome || YPR144C_ORF || ribosomal small subunit biogenesis || || 1040696	0.13	0.77	0.26	-0.44	0.52	-0.19	0.11	0.82	0.45	-0.09	0.165	0.465
YPR143W_ORF	|| RRP15 || Nucleolar protein, constituent of pre-60S ribosomal particles; required for proper processing of the 27S pre-rRNA at the A3 and B1 sites to yield mature 5.8S and 25S rRNAs || molecular_function || preribosome, large subunit precursor || YPR143W_ORF || ribosome biogenesis || || 1041816	1.06	1.26	1.15	1.73	1.18	0.82	1.58	1.38	1.16	1.44	1	1.48
YPR142C_ORF	|| || Hypothetical protein; open reading frame overlaps 5' end of essential RRP15 gene required for ribosomal RNA processing || || || YPR142C_ORF || || || 1042937	4.03	4.89	NA	3.4	NA	2.66	NA	3.73	4.46	3.4	2.66	3.73
YPR141C_ORF	|| KAR3 || Minus-end-directed microtubule motor that functions in mitosis and meiosis, localizes to the spindle pole body and localization is dependent on functional Cik1p, required for nuclear fusion during mating; potential Cdc28p substrate || ATP binding || cytoplasmic microtubule || YPR141C_ORF || regulation of cell cycle || || 1047741	-0.12	-0.61	1.29	-1.2	0.12	-0.31	-0.01	0.59	-0.365	0.045	-0.095	0.29
YPR140W_ORF	|| TAZ1 || Lyso-phosphatidylcholine acyltransferase, required for normal phospholipid content of mitochondrial membranes; may remodel acyl groups of cardiolipin in the inner membrane; human ortholog tafazzin is implicated in Barth syndrome || 1-acylglycerophosphocholine O-acyltransferase activity || integral to mitochondrial outer membrane || YPR140W_ORF || mitochondrial ATP synthesis coupled ele…	-0.34	-0.7	-0.48	-1.48	-0.2	-0.53	-0.3	0.39	-0.52	-0.98	-0.365	0.045
YPR139C_ORF	|| VPS66 || Cytoplasmic protein of unknown function involved in vacuolar protein sorting. || molecular_function || integral to membrane || YPR139C_ORF || protein transport || || 1045496	-0.48	-0.45	-0.08	0.09	0.45	0.16	-0.06	0.44	-0.465	0.005	0.305	0.19
YPR138C_ORF	|| MEP3 || Ammonium permease of high capacity and low affinity; belongs to a ubiquitous family of cytoplasmic membrane proteins that transport only ammonium (NH4+); expression is under the nitrogen catabolite repression regulation ammonia permease || ammonium transmembrane transporter activity || integral to membrane || YPR138C_ORF || nitrogen utilization || || 1044365	0.12	-0.55	-0.18	-2.25	-0.98	-0.85	-1.27	0.3	-0.215	-1.215	-0.915	-0.485
YPR137W_ORF	|| RRP9 || Protein involved in pre-rRNA processing, associated with U3 snRNP; component of small ribosomal subunit (SSU) processosome; ortholog of the human U3-55k protein || snoRNA binding || small-subunit processome || YPR137W_ORF || ribosome biogenesis || || 1047720	-0.48	-0.32	-0.76	-0.31	1.23	0.3	0.93	-0.42	-0.4	-0.535	0.765	0.255
YPR137C-B_ORF	|| || Retrotransposon TYA Gag and TYB Pol genes; transcribed/translated as one unit; polyprotein is processed to make a nucleocapsid-like protein (Gag), reverse transcriptase (RT), protease (PR), and integrase (IN); similar to retroviral genes || metal ion binding || cytoplasm || YPR137C-B_ORF || viral procapsid maturation || || 1046596	-1.91	-2.21	-1.52	-2.36	-0.53	-0.33	0	-0.21	-2.06	-1.94	-0.43	-0.105
YPR137C-A_ORF	|| || Retrotransposon TYA Gag gene co-transcribed with TYB Pol; translated as TYA or TYA-TYB polyprotein; Gag is a nucleocapsid protein that is the structural constituent of virus-like particles (VLPs); similar to retroviral Gag || protein binding || cytoplasm || YPR137C-A_ORF || transposition, RNA-mediated || || 1045474	3.49	3.03	3.8	2.26	0.46	1.24	NA	4.29	3.26	3.03	0.85	4.29
YPR135W_ORF	|| CTF4 || Chromatin-associated protein, required for sister chromatid cohesion; interacts with DNA polymerase alpha (Pol1p) and may link DNA synthesis to sister chromatid cohesion || DNA binding || nuclear replication fork || YPR135W_ORF || regulation of cell cycle || || 1047699	1.41	1.59	1.42	0.2	0.48	0.41	0.41	1.49	1.5	0.81	0.445	0.95
YPR134W_ORF	|| MSS18 || Nuclear encoded protein needed for efficient splicing of mitochondrial COX1 aI5beta intron; mss18 mutations block cleavage of 5' exon - intron junction; phenotype of intronless strain suggests additional functions || molecular_function || mitochondrion || YPR134W_ORF || RNA splicing || || 1046575	-2.91	-2.42	-1.36	-0.39	0.69	-0.25	0.53	-2.15	-2.665	-0.875	0.22	-0.81
YPR133W-A_ORF	|| TOM5 || Component of the TOM (translocase of outer membrane) complex responsible for recognition and initial import of all mitochondrially directed proteins; involved in transfer of precursors from the Tom70p and Tom20p receptors to the Tom40p pore || protein channel activity || integral to mitochondrial outer membrane || YPR133W-A_ORF || protein transport || || 1045453	-0.02	-0.16	-0.07	-0.39	-0.18	-0.18	-0.22	-0.31	-0.09	-0.23	-0.18	-0.265
YPR133C_ORF	|| SPN1 || Protein that interacts with Spt6p and copurifies with Spt5p and RNA polymerase II, probable transcriptional elongation factor; metazoan homologs contain an acidic N terminus; mutations in the gene confer an Spt- phenotype || RNA polymerase II transcription elongation factor activity || transcription elongation factor complex || YPR133C_ORF || regulation of transcription || || 1044323	0.77	0.8	1.17	-0.2	0.42	0.06	0.19	0.68	0.785	0.485	0.24	0.435
YPR132W_ORF	|| RPS23B || Ribosomal protein 28 (rp28) of the small (40S) ribosomal subunit, required for translational accuracy; nearly identical to Rps23Ap and similar to E. coli S12 and rat S23 ribosomal proteins; deletion of both RPS23A and RPS23B is lethal || structural constituent of ribosome || ribonucleoprotein complex || YPR132W_ORF || regulation of translational fidelity || || 1039846	-2.88	-3.22	-1.32	0.76	-1.06	-0.87	-1.4	-2.92	-3.05	-0.28	-0.965	-2.16
YPR132W_OCH_DS100_ORF	|| RPS23B || Ribosomal protein 28 (rp28) of the small (40S) ribosomal subunit, required for translational accuracy; nearly identical to Rps23Ap and similar to E. coli S12 and rat S23 ribosomal proteins; deletion of both RPS23A and RPS23B is lethal || structural constituent of ribosome || ribonucleoprotein complex || YPR132W_OCH_DS100_ORF || regulation of translational fidelity || || 1042314	-1.63	-3.17	-0.54	3.51	-0.46	0.53	-1.05	-2.86	-2.4	1.485	0.035	-1.955
YPR132W_INT_1	|| RPS23B || Ribosomal protein 28 (rp28) of the small (40S) ribosomal subunit, required for translational accuracy; nearly identical to Rps23Ap and similar to E. coli S12 and rat S23 ribosomal proteins; deletion of both RPS23A and RPS23B is lethal || structural constituent of ribosome || ribonucleoprotein complex || YPR132W_INT_1 || regulation of translational fidelity || || 1046368	0.42	0.51	NA	NA	NA	2	NA	1.03	0.465	NA	2	1.03
YPR131C_ORF	|| NAT3 || Catalytic subunit of the NatB N-terminal acetyltransferase, which catalyzes acetylation of the amino-terminal methionine residues of all proteins beginning with Met-Asp or Met-Glu and of some proteins beginning with Met-Asn or Met-Met || transferase activity || NatB complex || YPR131C_ORF || N-terminal peptidyl-methionine acetylation || || 1040997	-1.8	-2.09	-0.36	0.9	0.89	0.14	0.49	-1.75	-1.945	0.27	0.515	-0.63
YPR130C_ORF	|| || Dubious open reading frame unlikely to encode a functional protein, based on available experimental and comparative sequence data || || || YPR130C_ORF || || || 1042114	NA	NA	NA	0.97	-0.13	-0.69	NA	NA	NA	0.97	-0.41	NA
YPR129W_ORF	|| SCD6 || Protein containing an Lsm domain, may bind RNA and have a role in RNA processing; overproduction suppresses a null mutation in CHC1, which encodes the heavy chain of clathrin || RNA binding || cytoplasm || YPR129W_ORF || RNA metabolic process || || 1043240	-1.41	-2.16	0.36	2.13	1.55	0.66	0.76	-1.83	-1.785	1.245	1.105	-0.535
YPR129W_AAA_25_NCR	|| SCD6 || Protein containing an Lsm domain, may bind RNA and have a role in RNA processing; overproduction suppresses a null mutation in CHC1, which encodes the heavy chain of clathrin || RNA binding || cytoplasm || YPR129W_AAA_25_NCR || RNA metabolic process || || 1041296	-0.09	0.06	0.15	0.94	0.26	0.39	-0.31	0.78	-0.015	0.545	0.325	0.235
YPR128C_ORF	|| ANT1 || Peroxisomal adenine nucleotide transporter; involved in beta-oxidation of medium-chain fatty acid; required for peroxisome proliferation || hydrogen ion transmembrane transporter activity || integral to membrane || YPR128C_ORF || proton transport || || 1039870	-2.09	-2.38	-1.99	-1.48	-0.86	-1.16	-1.37	-2.02	-2.235	-1.735	-1.01	-1.695
YPR127W_ORF	|| || Protein of unknown function, differentially expressed during alcoholic fermentation; expression activated by transcription factor YRM1/YOR172W; green fluorescent protein (GFP)-fusion protein localizes to both the cytoplasm and the nucleus || pyridoxine 4-dehydrogenase activity || cytoplasm || YPR127W_ORF || oxidation reduction || || 1041021	-2.55	-2.77	-1.26	0.33	-0.32	-0.27	-0.76	-2.83	-2.66	-0.465	-0.295	-1.795
YPR125W_ORF	|| YLH47 || Mitochondrial inner membrane protein exposed to the mitochondrial matrix, associates with mitochondrial ribosomes, NOT required for respiratory growth; homolog of human Letm1, a protein implicated in Wolf-Hirschhorn syndrome || molecular_function || integral to membrane || YPR125W_ORF || protein insertion into mitochondrial membrane || || 1043265	0.14	0.59	0.49	-0.6	-0.01	-0.39	NA	0.61	0.365	-0.055	-0.2	0.61
YPR124W_ORF	|| CTR1 || High-affinity copper transporter of the plasma membrane, mediates nearly all copper uptake under low copper conditions; transcriptionally induced at low copper levels and degraded at high copper levels || copper uptake transmembrane transporter activity || integral to membrane || YPR124W_ORF || copper ion import || || 1039894	-0.99	-1.1	-1.36	-1.51	-0.75	-0.79	-0.5	0.88	-1.045	-1.435	-0.77	0.19
YPR124W_AAA_10_NCR	|| CTR1 || High-affinity copper transporter of the plasma membrane, mediates nearly all copper uptake under low copper conditions; transcriptionally induced at low copper levels and degraded at high copper levels || copper uptake transmembrane transporter activity || integral to membrane || YPR124W_AAA_10_NCR || copper ion import || || 1041858	3.56	3.56	4.28	2.67	1.14	1.78	NA	3.26	3.56	3.475	1.46	3.26
YPR123C_ORF	|| || Hypothetical protein || || || YPR123C_ORF || || || 1041042	NA	5.35	5.41	NA	NA	NA	NA	3.15	5.35	5.41	NA	3.15
YPR123C_AAA_5_NCR	|| || Hypothetical protein || || || YPR123C_AAA_5_NCR || || || 1042412	NA	-0.56	NA	0.79	0.37	0.42	-0.71	-0.61	-0.56	0.79	0.395	-0.66
YPR122W_ORF	|| AXL1 || Haploid specific endoprotease that performs one of two N-terminal cleavages during maturation of a-factor mating pheromone; required for axial budding pattern of haploid cells || metal ion binding || mating projection tip || YPR122W_ORF || cell division || || 1042159	-0.87	-1.33	-1.08	-1.88	0.16	-0.59	-0.27	-0.7	-1.1	-1.48	-0.215	-0.485
YPR121W_ORF	|| THI22 || Protein with similarity to hydroxymethylpyrimidine phosphate kinases; member of a gene family with THI20 and THI21; not required for thiamine biosynthesis || phosphomethylpyrimidine kinase activity || extracellular region || YPR121W_ORF || thiamin biosynthetic process || || 1043286	-2.27	-2	-1.88	-1.83	-0.47	-0.9	-1.01	-1.88	-2.135	-1.855	-0.685	-1.445
YPR120C_ORF	|| CLB5 || B-type cyclin involved in DNA replication during S phase; activates Cdc28p to promote initiation of DNA synthesis; functions in formation of mitotic spindles along with Clb3p and Clb4p; most abundant during late G1 phase || cyclin-dependent protein kinase regulator activity || nucleus || YPR120C_ORF || regulation of cell cycle || || 1047679	-1.7	-1.92	-0.74	0.1	1.05	0.03	0.5	-1.93	-1.81	-0.32	0.54	-0.715
YPR119W_ORF	|| CLB2 || B-type cyclin involved in cell cycle progression; activates Cdc28p to promote the transition from G2 to M phase; accumulates during G2 and M, then targeted via a destruction box motif for ubiquitin-mediated degradation by the proteasome || cyclin-dependent protein kinase regulator activity || cellular bud neck || YPR119W_ORF || regulation of cell cycle || || 1046555	-0.18	0.18	-0.18	NA	-0.42	-0.85	NA	1.31	0	-0.18	-0.635	1.31
YPR118W_ORF	|| MRI1 || 5'-methylthioribose-1-phosphate isomerase; catalyzes the isomerization of 5-methylthioribose-1-phosphate to 5-methylthioribulose-1-phosphate in the methionine salvage pathway || S-methyl-5-thioribose-1-phosphate isomerase activity || cytoplasm || YPR118W_ORF || cellular biosynthetic process || || 1045433	-2.18	-2.65	-2.48	-2.64	-0.43	-1.04	-0.45	-2.78	-2.415	-2.56	-0.735	-1.615
YPR117W_ORF	|| || Putative protein of unknown function || molecular_function || integral to membrane || YPR117W_ORF || biological_process || || 1044303	0.4	0.64	0.85	0.05	0.07	0.45	-0.1	0.53	0.52	0.45	0.26	0.215
YPR116W_ORF	|| || Putative protein of unknown function; null mutation results in a decrease in plasma membrane electron transport || molecular_function || mitochondrion || YPR116W_ORF || biological_process || || 1047658	NA	5.28	NA	NA	NA	NA	NA	4.99	5.28	NA	NA	4.99
YPR115W_ORF	|| || Putative protein of unknown function; green fluorescent protein (GFP)-fusion protein localizes to the cytoplasm || molecular_function || cytoplasm || YPR115W_ORF || biological_process || || 1046535	-1.31	-1.58	-2.24	-2.49	-0.07	-0.61	0.07	-2.27	-1.445	-2.365	-0.34	-1.1
YPR114W_ORF	|| || Putative protein of unknown function || molecular_function || integral to membrane || YPR114W_ORF || biological_process || || 1045413	-1.09	-1.05	-2.2	-2.69	-2.46	-2.24	-1.94	-1.23	-1.07	-2.445	-2.35	-1.585
YPR113W_ORF	|| PIS1 || Phosphatidylinositol synthase, required for biosynthesis of phosphatidylinositol, which is a precursor for polyphosphoinositides, sphingolipids, and glycolipid anchors for some of the plasma membrane proteins || phosphotransferase activity, for other substituted phosphate groups || integral to membrane || YPR113W_ORF || phospholipid biosynthetic process || || 1044283	-1.84	-2.12	-1.43	-1.44	-0.63	-0.87	-1.14	-1.55	-1.98	-1.435	-0.75	-1.345
YPR112C_ORF	|| MRD1 || Essential conserved protein that is part of the 90S preribosome; required for production of 18S rRNA and small ribosomal subunit; contains five consensus RNA-binding domains || RNA binding || 90S preribosome || YPR112C_ORF || small-subunit processome assembly || || 1047636	-1.26	-1.17	-1.45	-1.77	0.66	-0.61	0.16	-1.06	-1.215	-1.61	0.025	-0.45
YPR111W_ORF	|| DBF20 || Ser/Thr kinase involved in late nuclear division, one of the mitotic exit network (MEN) proteins; necessary for the execution of cytokinesis || transferase activity || cytoplasm || YPR111W_ORF || cell cycle || || 1046513	NA	-1.75	NA	-1.3	0.68	-0.06	1.15	-1.42	-1.75	-1.3	0.31	-0.135
YPR110C_ORF	|| RPC40 || RNA polymerase subunit, common to RNA polymerase I and III || protein dimerization activity || DNA-directed RNA polymerase I complex || YPR110C_ORF || regulation of transport || || 1045392	-0.06	0.29	-0.46	-0.83	-0.96	-0.96	-1.4	0.33	0.115	-0.645	-0.96	-0.535
YPR109W_ORF	|| || Predicted membrane protein; dipoid deletion strain has high budding index || molecular_function || integral to membrane || YPR109W_ORF || biological_process || || 1044260	-2.23	-2.58	-0.58	-0.38	0.47	-0.23	0.16	-2.48	-2.405	-0.48	0.12	-1.16
YPR108W-A_ONO_ORF	|| || Putative protein of unknown function; identified by fungal homology and RT-PCR || molecular_function || cellular_component || YPR108W-A_ONO_ORF || biological_process || || 1039246	4.69	4.21	NA	NA	NA	NA	NA	3.19	4.45	NA	NA	3.19
YPR108W_ORF	|| RPN7 || Essential, non-ATPase regulatory subunit of the 26S proteasome, similar to another S. cerevisiae regulatory subunit, Rpn5p, as well as to mammalian proteasome subunits || structural molecule activity || cytosolic part || YPR108W_ORF || ubiquitin-dependent protein catabolic process || || 1039918	-1.05	-0.81	-0.4	-0.36	0.24	-0.49	0.2	-0.4	-0.93	-0.38	-0.125	-0.1
YPR107C_ORF	|| YTH1 || Essential RNA-binding component of cleavage and polyadenylation factor, contains five zinc fingers; required for pre-mRNA 3'-end processing and polyadenylation || metal ion binding || mRNA cleavage and polyadenylation specificity factor complex || YPR107C_ORF || RNA 3'-end processing || || 1041067	-2.16	-2.48	-1.14	-0.81	1.4	0.07	1.29	-1.97	-2.32	-0.975	0.735	-0.34
YPR106W_ORF	|| ISR1 || Predicted protein kinase, overexpression causes sensitivity to staurosporine, which is a potent inhibitor of protein kinase C || transferase activity || cellular_component || YPR106W_ORF || biological_process || || 1042183	-2.22	-2.42	NA	-1.13	0.85	-0.33	0.17	-2.03	-2.32	-1.13	0.26	-0.93
YPR105C_ORF	|| COG4 || Essential component of the conserved oligomeric Golgi complex (Cog1p through Cog8p), a cytosolic tethering complex that functions in protein trafficking to mediate fusion of transport vesicles to Golgi compartments || molecular_function || Golgi transport complex || YPR105C_ORF || protein transport || || 1043310	-1.39	-1.17	-1.24	-0.98	0.3	-0.51	0.42	-1.05	-1.28	-1.11	-0.105	-0.315
YPR104C_ORF	|| FHL1 || Transcriptional activator with similarity to DNA-binding domain of Drosophila forkhead but unable to bind DNA in vitro; required for rRNA processing; isolated as a suppressor of splicing factor prp4 || sequence-specific DNA binding || CURI complex || YPR104C_ORF || regulation of transcription || || 1039942	-1.84	-1.88	-0.95	-0.63	0.53	-0.22	0.35	-1.01	-1.86	-0.79	0.155	-0.33
YPR103W_ORF	|| PRE2 || Beta 5 subunit of the 20S proteasome, responsible for the chymotryptic activity of the proteasome || hydrolase activity || cytosolic part || YPR103W_ORF || proteolysis involved in cellular protein catabolic process || || 1041090	-2.32	-2.62	-3.12	-2.7	-0.36	-1.36	-0.91	-2.89	-2.47	-2.91	-0.86	-1.9
YPR102C_ORF	|| RPL11A || Protein component of the large (60S) ribosomal subunit, nearly identical to Rpl11Bp; involved in ribosomal assembly; depletion causes degradation of proteins and RNA of the 60S subunit; has similarity to E. coli L5 and rat L11 || rRNA binding || ribonucleoprotein complex || YPR102C_ORF || translation || || 1042206	-1.75	-1.92	-2.54	-2	-1.19	-1.09	-1	-1.63	-1.835	-2.27	-1.14	-1.315
YPR101W_ORF	|| SNT309 || Component of NineTeen complex (NTC) containing Prp19p involved in mRNA splicing, interacts physically and genetically with Prp19p || RNA splicing factor activity, transesterification mechanism || spliceosomal complex || YPR101W_ORF || mRNA metabolic process || || 1043333	2.05	3.12	2.27	1.4	0.7	1.24	1.34	2.65	2.585	1.835	0.97	1.995
YPR100W_ORF	|| MRPL51 || Mitochondrial ribosomal protein of the large subunit || structural constituent of ribosome || ribonucleoprotein complex || YPR100W_ORF || mitochondrial translation || || 1039967	-2.07	-1.96	-2.97	-2.65	-0.01	-1.03	-0.1	-2.03	-2.015	-2.81	-0.52	-1.065
YPR098C_ORF	|| || Protein of unknown function, localized to the mitochondrial outer membrane || molecular_function || integral to membrane || YPR098C_ORF || biological_process || || 1042229	-2.11	-2.94	-0.72	0.94	-0.41	-0.45	-0.85	-2.76	-2.525	0.11	-0.43	-1.805
YPR098C_INT_1	|| || Protein of unknown function, localized to the mitochondrial outer membrane || molecular_function || integral to membrane || YPR098C_INT_1 || biological_process || || 1045803	NA	1.35	NA	NA	NA	NA	NA	NA	1.35	NA	NA	NA
YPR097W_ORF	|| || Protein that contains a Phox homology (PX) domain and binds phosphoinositides; the authentic, non-tagged protein is detected in highly purified mitochondria in high-throughput studies || phosphoinositide binding || membrane || YPR097W_ORF || biological_process || || 1043356	1.05	2.21	NA	1.62	0.16	0.45	0.11	1.92	1.63	1.62	0.305	1.015
YPR096C_ORF	NA	NA	NA	NA	3.84	NA	3.68	NA	NA	NA	3.84	3.68	NA
YPR095C_ORF	|| SYT1 || Guanine nucleotide exchange factor (GEF) for Arf proteins; involved in vesicular transport; suppressor of ypt3 mutations; member of the Sec7-domain family || ARF guanyl-nucleotide exchange factor activity || mitochondrion || YPR095C_ORF || regulation of ARF protein signal transduction || || 1046492	-0.4	-0.46	-0.48	-0.07	0.62	-0.17	0.32	-0.64	-0.43	-0.275	0.225	-0.16
YPR094W_ORF	|| RDS3 || Component of the SF3b subcomplex of the U2 snRNP, zinc cluster protein involved in pre-mRNA splicing and cycloheximide resistance || RNA splicing factor activity, transesterification mechanism || U2 snRNP || YPR094W_ORF || response to xenobiotic stimulus || || 1045371	-0.28	-0.17	0.19	0.52	0.41	-0.04	0.14	-0.35	-0.225	0.355	0.185	-0.105
YPR093C_ORF	|| ASR1 || Ubiquitin ligase that modifies and regulates RNA Pol II; involved in a putative alcohol-responsive signaling pathway; accumulates in the nucleus under alcohol stress; contains a Ring/PHD finger domain similar to the mammalian rA9 protein || metal ion binding || cytoplasm || YPR093C_ORF || response to ethanol || || 1044239	1.76	1.89	2.09	1.47	1.42	1.11	1.16	2.85	1.825	1.78	1.265	2.005
YPR092W_ORF	|| || Dubious open reading frame unlikely to encode a functional protein, based on available experimental and comparative sequence data || || || YPR092W_ORF || || || 1047591	NA	5.2	4.39	3.91	NA	-0.9	NA	NA	5.2	4.15	-0.9	NA
YPR091C_ORF	|| || Putative protein of unknown function; may interact with ribosomes, based on co-purification experiments; green fluorescent protein (GFP)-fusion protein localizes to the endoplasmic reticulum; YPR091C is not an essential gene || molecular_function || integral to membrane || YPR091C_ORF || biological_process || || 1046469	-0.35	-0.44	-0.25	-0.28	0.61	0.15	0.52	0	-0.395	-0.265	0.38	0.26
YPR089W_ORF	|| || Protein of unknown function; exhibits genetic interaction with ERG11 and protein-protein interaction with Hsp82p || molecular_function || Golgi apparatus || YPR089W_ORF || biological_process || || 1044216	-1.78	-2.14	-0.65	0.56	1.49	0.69	0.97	-2.17	-1.96	-0.045	1.09	-0.6
YPR088C_ORF	|| SRP54 || Signal recognition particle (SRP) subunit (homolog of mammalian SRP54); contains the signal sequence-binding activity of SRP, interacts with the SRP RNA, and mediates binding of SRP to signal receptor; contains GTPase domain || nucleoside-triphosphatase activity || signal recognition particle || YPR088C_ORF || protein targeting to ER || || 1047567	-0.8	-0.47	-1.13	-0.93	-1.46	-1.51	-1.42	0.31	-0.635	-1.03	-1.485	-0.555
YPR087W_ORF	NA	NA	NA	NA	NA	NA	1.11	NA	NA	NA	NA	1.11	NA
YPR086W_ORF	|| SUA7 || Transcription factor TFIIB, a general transcription factor required for transcription initiation and start site selection by RNA polymerase II || metal ion binding || transcription factor complex || YPR086W_ORF || regulation of transcription || || 1045325	-1.8	-1.63	NA	-1.97	-0.66	-1.14	-1.01	-1.35	-1.715	-1.97	-0.9	-1.18
YPR085C_ORF	|| ASA1 || Putative protein of unknown function; subunit of the ASTRA complex (Rvb1p, Rvb2p, Tra1p, Tti1p, Tti2, Asa1p and Tra1p) which is part of the chromatin remodeling machinery || molecular_function || ASTRA complex || YPR085C_ORF || biological_process || || 1044191	-1.23	-0.56	-1.12	-0.17	0.34	-0.09	0.01	-0.52	-0.895	-0.645	0.125	-0.255
YPR084W_ORF	|| || Putative protein of unknown function || molecular_function || cellular_component || YPR084W_ORF || biological_process || || 1039991	1.39	1.67	1.48	0.66	0.16	0.65	0.23	1.47	1.53	1.07	0.405	0.85
YPR083W_ORF	|| MDM36 || Protein required for normal mitochondrial morphology and inheritance || molecular_function || cellular_component || YPR083W_ORF || mitochondrion organization || || 1041137	0.74	1.64	NA	1	-0.07	0.65	0.01	1.62	1.19	1	0.29	0.815
YPR082C_ORF	|| DIB1 || 17-kDa component of the U4/U6aU5 tri-snRNP, plays an essential role in pre-mRNA splicing, orthologue of hDIM1, the human U5-specific 15-kDa protein || RNA splicing factor activity, transesterification mechanism || U4/U6 x U5 tri-snRNP complex || YPR082C_ORF || cell division || || 1042253	-1.88	-2.06	-1.26	-0.1	-0.4	-0.77	-0.52	-1.84	-1.97	-0.68	-0.585	-1.18
YPR081C_ORF	|| GRS2 || Protein with sequence similarity to Grs1p, which is a glycyl-tRNA synthetase; cannot substitute for Grs1p; possible pseudogene that is expressed at very low levels || ligase activity || cytoplasm || YPR081C_ORF || glycyl-tRNA aminoacylation || || 1043380	-1.47	-2.14	-0.6	1.04	1.07	0.54	0.33	-1.62	-1.805	0.22	0.805	-0.645
YPR080W_ORF	|| TEF1 || Translational elongation factor EF-1 alpha; also encoded by TEF2; functions in the binding reaction of aminoacyl-tRNA (AA-tRNA) to ribosomes || GDP binding || cytoskeleton || YPR080W_ORF || regulation of translation || || 1040014	-0.96	-1.6	-3.85	-2.48	-1.41	-0.72	-1.11	-2.55	-1.28	-3.165	-1.065	-1.83
YPR079W_ORF	|| MRL1 || Membrane protein with similarity to mammalian mannose-6-phosphate receptors, possibly functions as a sorting receptor in the delivery of vacuolar hydrolases || signal sequence binding || integral to membrane || YPR079W_ORF || establishment of protein localization || || 1041159	-1.27	-1.74	-0.93	0.23	1.79	0.74	0.87	-1.93	-1.505	-0.35	1.265	-0.53
YPR078C_ORF	|| || Putative protein of unknown function; possible role in DNA metabolism and/or in genome stability; expression is heat-inducible || molecular_function || cellular_component || YPR078C_ORF || regulation of transport || || 1042275	4.28	5.15	NA	2.82	0.44	3.04	2.7	3.95	4.715	2.82	1.74	3.325
YPR077C_ORF	|| || Dubious open reading frame unlikely to encode a functional protein, based on available experimental and comparative sequence data; expression increased by deletion of NAP1 || || || YPR077C_ORF || || || 1043402	3.72	2.54	4.06	2.05	0.05	1.45	0.7	3.42	3.13	3.055	0.75	2.06
YPR077C_OCH__ORF	|| || Dubious open reading frame unlikely to encode a functional protein, based on available experimental and comparative sequence data; expression increased by deletion of NAP1 || || || YPR077C_OCH__ORF || || || 1042929	3.66	2.65	4.11	2.05	-0.05	1.92	0.29	3.41	3.155	3.08	0.935	1.85
YPR076W_ORF	|| || Dubious open reading frame unlikely to encode a functional protein, based on available experimental and comparative sequence data || || || YPR076W_ORF || || || 1040038	4.04	5.61	5.43	3.32	NA	3.07	NA	NA	4.825	4.375	3.07	NA
YPR075C_ORF	|| OPY2 || Integral membrane protein that functions in the signaling branch of the high-osmolarity glycerol (HOG) pathway; interacts with Ste50p; overproduction blocks cell cycle arrest in the presence of mating pheromone || molecular_function || integral to membrane || YPR075C_ORF || osmosensory signaling pathway || || 1041182	-1.51	-1.99	-2.12	-2.25	0.06	-0.71	-0.15	-2.07	-1.75	-2.185	-0.325	-1.11
YPR074W-A_ORF	|| || Hypothetical protein identified by homology || || || YPR074W-A_ORF || || || 1040159	1.38	1.11	1.42	-0.09	-0.59	-0.08	-0.07	1.43	1.245	0.665	-0.335	0.68
YPR074C_ORF	|| TKL1 || Transketolase, similar to Tkl2p; catalyzes conversion of xylulose-5-phosphate and ribose-5-phosphate to sedoheptulose-7-phosphate and glyceraldehyde-3-phosphate in the pentose phosphate pathway; needed for synthesis of aromatic amino acids || metal ion binding || cytoplasm || YPR074C_ORF || cellular metabolic compound salvage || || 1042298	-2.69	-2.77	-3.69	-3.31	-1.55	-1.23	-1.78	-2.7	-2.73	-3.5	-1.39	-2.24
YPR073C_ORF	|| LTP1 || Protein phosphotyrosine phosphatase of unknown cellular role; activated by adenine || hydrolase activity || cytoplasm || YPR073C_ORF || protein amino acid dephosphorylation || || 1043425	1.27	1.45	1.65	0.43	-0.3	0.38	-0.16	1.61	1.36	1.04	0.04	0.725
YPR072W_ORF	|| NOT5 || Subunit of the CCR4-NOT complex, which is a global transcriptional regulator with roles in transcription initiation and elongation and in mRNA degradation || transcription regulator activity || CCR4-NOT core complex || YPR072W_ORF || regulation of transcription || || 1047541	-2.36	-2.2	-1.43	-0.86	0.57	-0.42	0.8	-2.37	-2.28	-1.145	0.075	-0.785
YPR071W_ORF	|| || Putative membrane protein; YPR071W is not an essential gene || molecular_function || integral to membrane || YPR071W_ORF || biological_process || || 1046420	-0.92	-0.53	-0.84	-1.5	-0.82	-0.91	-0.82	-0.45	-0.725	-1.17	-0.865	-0.635
YPR070W_ORF	|| MED1 || Subunit of the RNA polymerase II mediator complex; associates with core polymerase subunits to form the RNA polymerase II holoenzyme; essential for transcriptional regulation || RNA polymerase II transcription mediator activity || mediator complex || YPR070W_ORF || nuclear-transcribed mRNA catabolic process, non-stop decay || || 1045300	-0.84	-1.22	-0.96	NA	0.61	-0.45	0.4	-0.56	-1.03	-0.96	0.08	-0.08
YPR069C_ORF	|| SPE3 || Spermidine synthase, involved in biosynthesis of spermidine and also in biosynthesis of pantothenic acid; spermidine is required for growth of wild-type cells || transferase activity || cytoplasm || YPR069C_ORF || pantothenate biosynthetic process || || 1044166	-1.41	-1.17	-2.21	-2.3	-2.08	-1.74	-2.09	-0.5	-1.29	-2.255	-1.91	-1.295
YPR068C_ORF	|| HOS1 || Putative class I histone deacetylase (HDAC) with sequence similarity to Hda1p, Rpd3p, Hos2p, and Hos3p; deletion results in increased histone acetylation at rDNA repeats; interacts with the Tup1p-Ssn6p corepressor complex || hydrolase activity || nucleus || YPR068C_ORF || regulation of transcription || || 1047518	-1.36	-1.03	-0.97	0.14	1.01	0.06	0.8	-0.79	-1.195	-0.415	0.535	0.005
YPR067W_ORF	|| ISA2 || Protein required for maturation of mitochondrial and cytosolic Fe/S proteins, localizes to the mitochondrial intermembrane space, overexpression of ISA2 suppresses grx5 mutations || iron-sulfur cluster binding || mitochondrial matrix || YPR067W_ORF || response to drug || || 1046396	-2	-1.6	-2.31	-2.17	-0.34	-0.87	-0.31	-1.62	-1.8	-2.24	-0.605	-0.965
YPR066W_ORF	|| UBA3 || Protein that acts together with Ula1p to activate Rub1p before its conjugation to proteins (neddylation), which may play a role in protein degradation; GFP-fusion protein localizes to the cytoplasm in a punctate pattern || NEDD8 activating enzyme activity || cytoplasm || YPR066W_ORF || protein neddylation || || 1045276	NA	-0.39	NA	0.38	0.19	0.43	NA	-0.31	-0.39	0.38	0.31	-0.31
YPR065W_ORF	|| ROX1 || Heme-dependent repressor of hypoxic genes; contains an HMG domain that is responsible for DNA bending activity || sequence-specific DNA binding || nucleus || YPR065W_ORF || regulation of transcription || || 1044141	0.33	0.08	0.5	-0.11	0.75	-0.11	0.99	0.08	0.205	0.195	0.32	0.535
YPR064W_ORF	|| || Dubious open reading frame unlikely to encode a functional protein, based on available experimental and comparative sequence data || || || YPR064W_ORF || || || 1047496	3.03	2.16	1.99	0.32	-0.32	0.41	NA	0.9	2.595	1.155	0.045	0.9
YPR063C_ORF	|| || ER-localized protein of unknown function || molecular_function || integral to membrane || YPR063C_ORF || biological_process || || 1046374	-1.19	-1.3	-1.3	-0.8	-1.69	-1.15	-1.7	-1.29	-1.245	-1.05	-1.42	-1.495
YPR063C_OCH__ORF	|| || ER-localized protein of unknown function || molecular_function || integral to membrane || YPR063C_OCH__ORF || biological_process || || 1042336	-1.4	-1.37	-0.39	0.84	0.2	0.01	-0.23	-1.3	-1.385	0.225	0.105	-0.765
YPR063C_INT_1	|| || ER-localized protein of unknown function || molecular_function || integral to membrane || YPR063C_INT_1 || biological_process || || 1045249	2.54	3.29	2.93	1.71	-0.81	1.88	NA	3.2	2.915	2.32	0.535	3.2
YPR062W_ORF	|| FCY1 || Cytosine deaminase, zinc metalloenzyme that catalyzes the hydrolytic deamination of cytosine to uracil; of biomedical interest because it also catalyzes the deamination of 5-fluorocytosine (5FC) to form anticancer drug 5-fluorouracil (5FU) || metal ion binding || cytoplasm || YPR062W_ORF || cytidine metabolic process || || 1045255	-1.07	-1	-1.09	-0.62	-0.32	-0.64	-0.36	-1.03	-1.035	-0.855	-0.48	-0.695
YPR061C_ORF	|| JID1 || Probable Hsp40p co-chaperone, has a DnaJ-like domain and appears to be involved in ER-associated degradation of misfolded proteins containing a tightly folded cytoplasmic domain; inhibits replication of Brome mosaic virus in S. cerevisiae || heat shock protein binding || integral to membrane || YPR061C_ORF || biological_process || || 1044118	-1.41	-1.77	-1.31	-0.99	0.74	-0.06	0.57	-1.31	-1.59	-1.15	0.34	-0.37
YPR060C_ORF	|| ARO7 || Chorismate mutase, catalyzes the conversion of chorismate to prephenate to initiate the tyrosine/phenylalanine-specific branch of aromatic amino acid biosynthesis || isomerase activity || cytoplasm || YPR060C_ORF || cellular metabolic compound salvage || || 1040062	-1.23	-0.98	-0.87	-0.75	0.25	-0.51	0.04	-1.36	-1.105	-0.81	-0.13	-0.66
YPR059C_ORF	NA	NA	NA	NA	NA	NA	NA	NA	2.19	NA	NA	NA	2.19
YPR058W_ORF	|| YMC1 || Mitochondrial protein, putative inner membrane transporter with a role in oleate metabolism and glutamate biosynthesis; member of the mitochondrial carrier (MCF) family; has similarity with Ymc2p || binding || integral to membrane || YPR058W_ORF || mitochondrial transport || || 1042322	-1.4	-1.46	-1.26	-1.42	-0.94	-1.15	-1.43	-1.27	-1.43	-1.34	-1.045	-1.35
YPR057W_ORF	|| BRR1 || snRNP protein component of spliceosomal snRNPs, required for pre-mRNA splicing and snRNP biogenesis; in null mutant newly-synthesized snRNAs are destabilized and 3'-end processing is slowed || RNA binding || small nuclear ribonucleoprotein complex || YPR057W_ORF || RNA splicing || || 1043451	-0.76	-1.35	-1.06	0.5	1.38	0.23	0.82	-1.12	-1.055	-0.28	0.805	-0.15
YPR056W_TIL_8_26__ORF	|| TFB4 || Subunit of TFIIH complex, involved in transcription initiation, similar to 34 kDa subunit of human TFIIH; interacts with Ssl1p || metal ion binding || nucleus || YPR056W_TIL_8_26__ORF || regulation of transcription || || 1044883	-1.29	-2.1	-0.75	1.37	1.43	0.76	0.87	-1.84	-1.695	0.31	1.095	-0.485
YPR056W_TIL_7_69__ORF	|| TFB4 || Subunit of TFIIH complex, involved in transcription initiation, similar to 34 kDa subunit of human TFIIH; interacts with Ssl1p || metal ion binding || nucleus || YPR056W_TIL_7_69__ORF || regulation of transcription || || 1044321	1.51	1.77	1.42	0.72	0.85	0.67	0.85	1.13	1.64	1.07	0.76	0.99
YPR056W_TIL_6_211__ORF	|| TFB4 || Subunit of TFIIH complex, involved in transcription initiation, similar to 34 kDa subunit of human TFIIH; interacts with Ssl1p || metal ion binding || nucleus || YPR056W_TIL_6_211__ORF || regulation of transcription || || 1043967	1.43	1.94	1.51	0.25	0.26	0.23	0.31	2.05	1.685	0.88	0.245	1.18
YPR056W_TIL_5_0__ORF	|| TFB4 || Subunit of TFIIH complex, involved in transcription initiation, similar to 34 kDa subunit of human TFIIH; interacts with Ssl1p || metal ion binding || nucleus || YPR056W_TIL_5_0__ORF || regulation of transcription || || 1044534	3.72	3.74	3.93	1.77	0.53	1.63	NA	3.76	3.73	2.85	1.08	3.76
YPR056W_TIL_4_95__ORF	|| TFB4 || Subunit of TFIIH complex, involved in transcription initiation, similar to 34 kDa subunit of human TFIIH; interacts with Ssl1p || metal ion binding || nucleus || YPR056W_TIL_4_95__ORF || regulation of transcription || || 1045106	3.12	3.6	3.74	1.74	0.48	1.25	NA	3.67	3.36	2.74	0.865	3.67
YPR056W_TIL_3_156__ORF	NA	NA	NA	NA	NA	NA	1.62	0.93	NA	NA	NA	1.62	0.93
YPR056W_ORF	|| TFB4 || Subunit of TFIIH complex, involved in transcription initiation, similar to 34 kDa subunit of human TFIIH; interacts with Ssl1p || metal ion binding || nucleus || YPR056W_ORF || regulation of transcription || || 1040087	1.42	1.67	1.29	0.47	0.63	0.45	1.07	1.86	1.545	0.88	0.54	1.465
YPR055W_ORF	|| SEC8 || Essential 121kDa subunit of the exocyst complex (Sec3p, Sec5p, Sec6p, Sec8p, Sec10p, Sec15p, Exo70p, and Exo84p), which has the essential function of mediating polarized targeting of secretory vesicles to active sites of exocytosis || protein binding || mating projection tip || YPR055W_ORF || cell division || || 1041228	-1.99	-2.22	-1.38	-0.76	1.4	0.28	1.18	-2.07	-2.105	-1.07	0.84	-0.445
YPR054W_ORF	|| SMK1 || Middle sporulation-specific mitogen-activated protein kinase (MAPK) required for production of the outer spore wall layers; negatively regulates activity of the glucan synthase subunit Gsc2p || transferase activity || mitochondrion || YPR054W_ORF || negative regulation of sporulation resulting in formation of a cellular spore || || 1042343	NA	1.02	NA	NA	NA	NA	NA	2.59	1.02	NA	NA	2.59
YPR053C_ORF	|| || Dubious open reading frame unlikely to encode a protein, based on available experimental and comparative sequence data; partially overlaps verified gene NHP6A/YPR052C || || || YPR053C_ORF || || || 1043472	0.58	0.73	0.08	-0.62	-1.6	-0.93	-1.56	0.47	0.655	-0.27	-1.265	-0.545
YPR052C_ORF	|| NHP6A || High-mobility group non-histone chromatin protein, functionally redundant with Nhp6Bp; homologous to mammalian high mobility group proteins 1 and 2; acts to recruit transcription factor Rcs1p to certain promoters || sequence-specific DNA binding || chromosome || YPR052C_ORF || positive regulation of transcription from RNA polymerase II promoter || || 1040110	-0.9	-0.86	-1.83	-1.44	-1.5	-1.39	-1.46	-0.92	-0.88	-1.635	-1.445	-1.19
YPR052C_OCH__ORF	|| NHP6A || High-mobility group non-histone chromatin protein, functionally redundant with Nhp6Bp; homologous to mammalian high mobility group proteins 1 and 2; acts to recruit transcription factor Rcs1p to certain promoters || sequence-specific DNA binding || chromosome || YPR052C_OCH__ORF || positive regulation of transcription from RNA polymerase II promoter || || 1043487	-0.94	-1.17	-1.3	-0.6	-0.6	-0.65	-0.68	-1.07	-1.055	-0.95	-0.625	-0.875
YPR051W_ORF	|| MAK3 || Catalytic subunit of N-terminal acetyltransferase of the NatC type; required for replication of dsRNA virus || transferase activity || NatC complex || YPR051W_ORF || peptidyl-amino acid modification || || 1041251	1.31	1.39	0.76	0.57	0.05	0.1	-0.25	1.15	1.35	0.665	0.075	0.45
YPR050C_ORF	|| || Dubious open reading frame unlikely to encode a protein, based on available experimental and comparative sequence data; partially overlaps the verified gene MAK3/YPR051W || || || YPR050C_ORF || || || 1042366	NA	3.06	NA	NA	NA	NA	NA	NA	3.06	NA	NA	NA
YPR049C_ORF	|| ATG11 || Adapter protein for pexophagy and the cytoplasm-to-vacuole targeting (Cvt) pathway; directs receptor-bound cargo to the phagophore assembly site (PAS) for packaging into vesicles; required for recruiting other proteins to the (PAS) || protein complex scaffold || extrinsic to membrane || YPR049C_ORF || piecemeal microautophagy of nucleus || || 1043495	-0.94	-0.37	-1.13	-1.33	0.4	-0.75	-0.56	-0.99	-0.655	-1.23	-0.175	-0.775
YPR048W_ORF	|| TAH18 || Protein of unknown function that plays a pro-death role in response to oxidative stress; highly conserved across species and similar to human protein NDOR1; allele is synthetically lethal with the pol3-13 allele of DNA polymerase delta || oxidoreductase activity || mitochondrion || YPR048W_ORF || oxidation reduction || || 1042676	-1.33	-0.77	NA	-0.78	0.69	-0.1	0.65	-1.54	-1.05	-0.78	0.295	-0.445
YPR047W_ORF	|| MSF1 || Mitochondrial phenylalanyl-tRNA synthetase, active as a monomer, unlike the cytoplasmic subunit which is active as a dimer complexed to a beta subunit dimer; similar to the alpha subunit of E. coli phenylalanyl-tRNA synthetase || ligase activity || mitochondrial matrix || YPR047W_ORF || mitochondrial phenylalanyl-tRNA aminoacylation || || 1041556	1.19	1.42	1.02	0.72	0.7	0.65	0.34	1.15	1.305	0.87	0.675	0.745
YPR046W_ORF	|| MCM16 || Protein involved in kinetochore-microtubule mediated chromosome segregation; binds to centromere DNA || protein binding || nucleus || YPR046W_ORF || cell division || || 1040434	0.65	0.8	0.79	-0.09	0.2	0.04	0.21	1.25	0.725	0.35	0.12	0.73
YPR045C_ORF	|| || Protein of unknown function; involvement in splicing based on pre-mRNA accumulation defect for many intron-containing genes; contains a SAC3 domain; physically interacts with Csn12p; YRP045C is not an essential gene || molecular_function || nucleus || YPR045C_ORF || RNA splicing || || 1039243	-0.94	-1.34	NA	-0.66	-0.24	-0.74	-0.07	-0.95	-1.14	-0.66	-0.49	-0.51
YPR043W_ORF	|| RPL43A || Protein component of the large (60S) ribosomal subunit, identical to Rpl43Bp and has similarity to rat L37a ribosomal protein; null mutation confers a dominant lethal phenotype || metal ion binding || ribonucleoprotein complex || YPR043W_ORF || translation || || 1042077	-0.59	-1.05	-2.54	-2	-0.92	-0.71	-1.23	-1.63	-0.82	-2.27	-0.815	-1.43
YPR043W_OCH__ORF	|| RPL43A || Protein component of the large (60S) ribosomal subunit, identical to Rpl43Bp and has similarity to rat L37a ribosomal protein; null mutation confers a dominant lethal phenotype || metal ion binding || ribonucleoprotein complex || YPR043W_OCH__ORF || translation || || 1042907	-0.27	-0.58	-2.64	-1.76	-1.07	-0.82	-1	-1.52	-0.425	-2.2	-0.945	-1.26
YPR043W_INT_1	|| RPL43A || Protein component of the large (60S) ribosomal subunit, identical to Rpl43Bp and has similarity to rat L37a ribosomal protein; null mutation confers a dominant lethal phenotype || metal ion binding || ribonucleoprotein complex || YPR043W_INT_1 || translation || || 1044673	1.8	2.7	NA	0.47	-1.61	0.12	NA	2.5	2.25	0.47	-0.745	2.5
YPR042C_ORF	|| PUF2 || Member of the PUF protein family, which is defined by the presence of Pumilio homology domains that confer RNA binding activity; preferentially binds mRNAs encoding membrane-associated proteins || binding || cytoplasm || YPR042C_ORF || nuclear-transcribed mRNA catabolic process, deadenylation-dependent decay || || 1040961	1.33	0.6	1.91	-0.22	0.38	-0.06	0.48	1.72	0.965	0.845	0.16	1.1
YPR041W_ORF	|| TIF5 || Translation initiation factor eIF-5; N-terminal domain functions as a GTPase-activating protein to mediate hydrolysis of ribosome-bound GTP; C-terminal domain is the core of ribosomal preinitiation complex formation || GTP binding || multi-eIF complex || YPR041W_ORF || mature ribosome assembly || || 1039807	-0.56	-0.17	-1.22	-1.27	-0.38	-0.88	-0.24	-0.43	-0.365	-1.245	-0.63	-0.335
YPR040W_ORF	|| TIP41 || Protein that interacts physically and genetically with Tap42p, which regulates protein phosphatase 2A; component of the TOR (target of rapamycin) signaling pathway || molecular_function || cytoplasm || YPR040W_ORF || negative regulation of signal transduction || || 1043184	0.66	0.61	1.06	0.69	1.04	0.4	0.69	0.81	0.635	0.875	0.72	0.75
YPR039W_ORF	|| || Dubious open reading frame unlikely to encode a protein, based on available experimental and comparative sequence data; partially overlaps the verified non essential genes ERV2/YPR037C and TIP41/YPR040W || || || YPR039W_ORF || || || 1042058	2.97	4.2	3.48	2.57	1.13	1.63	1.42	2.6	3.585	3.025	1.38	2.01
YPR038W_ORF	|| IRC16 || Dubious open reading frame unlikely to encode a protein, based on available experimental and comparative sequence data; partially overlaps verified gene YPR037C; null mutant displays increased levels of spontaneous Rad52p foci || || || YPR038W_ORF || || || 1040941	3.29	3.98	3.81	2.34	0.76	1.77	0.95	3.13	3.635	3.075	1.265	2.04
YPR038W_OCH__ORF	|| IRC16 || Dubious open reading frame unlikely to encode a protein, based on available experimental and comparative sequence data; partially overlaps verified gene YPR037C; null mutant displays increased levels of spontaneous Rad52p foci || || || YPR038W_OCH__ORF || || || 1043362	3.42	4.07	3.83	NA	NA	1.48	NA	2.96	3.745	3.83	1.48	2.96
YPR037C_ORF	|| ERV2 || Flavin-linked sulfhydryl oxidase localized to the endoplasmic reticulum lumen, involved in disulfide bond formation within the ER || thiol oxidase activity || integral to membrane || YPR037C_ORF || oxidation reduction || || 1039785	-0.7	-0.9	-1.01	-0.43	-0.23	-0.42	-0.48	-0.98	-0.8	-0.72	-0.325	-0.73
YPR036W-A_ONO_ORF	|| || Protein of unknown function; transcription is regulated by Pdr1p || molecular_function || cellular_component || YPR036W-A_ONO_ORF || response to drug || || 1039836	-1.23	-1.46	-1.94	-2.05	-0.77	-1.44	-1.02	-2.35	-1.345	-1.995	-1.105	-1.685
YPR036W_ORF	|| VMA13 || Subunit H of the eight-subunit V1 peripheral membrane domain of the vacuolar H+-ATPase (V-ATPase), an electrogenic proton pump found throughout the endomembrane system; serves as an activator or a structural stabilizer of the V-ATPase || proton-transporting ATPase activity, rotational mechanism || membrane || YPR036W_ORF || ion homeostasis || || 1044422	-1.19	-1.6	-1.84	-2.46	-0.73	-1.25	-1.01	-1.47	-1.395	-2.15	-0.99	-1.24
YPR035W_ORF	|| GLN1 || Glutamine synthetase (GS), synthesizes glutamine from glutamate and ammonia; with Glt1p, forms the secondary pathway for glutamate biosynthesis from ammonia; expression regulated by nitrogen source and by amino acid limitation || ligase activity || cytoplasm || YPR035W_ORF || regulation of transport || || 1045553	-0.89	-1.4	-2.29	-2.44	-0.84	-0.84	-0.9	-1.61	-1.145	-2.365	-0.84	-1.255
YPR034W_ORF	|| ARP7 || Component of both the SWI/SNF and RSC chromatin remodeling complexes; actin-related protein involved in transcriptional regulation || general RNA polymerase II transcription factor activity || nuclear chromosome part || YPR034W_ORF || positive regulation of transcription || || 1046675	-0.23	-0.28	-0.37	-0.8	1.07	0.03	0.6	0.03	-0.255	-0.585	0.55	0.315
YPR033C_ORF	|| HTS1 || Cytoplasmic and mitochondrial histidine tRNA synthetase; encoded by a single nuclear gene that specifies two messages; efficient mitochondrial localization requires both a presequence and an amino-terminal sequence || ligase activity || mitochondrion || YPR033C_ORF || regulation of transport || || 1047798	-1.09	-1.16	-1.9	-1.6	-0.83	-0.94	-0.67	-1.07	-1.125	-1.75	-0.885	-0.87
YPR032W_ORF	|| SRO7 || Effector of Rab GTPase Sec4p, forms a complex with Sec4p and t-SNARE Sec9p; involved in exocytosis and docking and fusion of post-Golgi vesicles with plasma membrane; homolog of Sro77p and Drosophila lgl tumor suppressor || Rab GTPase binding || cellular bud || YPR032W_ORF || organelle fusion || || 1044443	-0.88	-0.68	-0.39	-0.82	0.27	-0.56	-0.16	-1.1	-0.78	-0.605	-0.145	-0.63
YPR031W_ORF	|| NTO1 || Subunit of the NuA3 histone acetyltransferase complex that acetylates histone H3; contains PHD finger domain that interacts with methylated histone H3 || metal ion binding || NuA3 histone acetyltransferase complex || YPR031W_ORF || regulation of transcription || || 1045574	-0.97	-1.35	-0.62	0.27	0.71	0.04	0.23	-0.9	-1.16	-0.175	0.375	-0.335
YPR030W_ORF	|| CSR2 || Nuclear protein proposed to regulate utilization of nonfermentable carbon sources and endocytosis of plasma membrane proteins; overproduction suppresses chs5 spa2 lethality at high temp; ubiquitinated by Rsp5p, deubiquitinated by Ubp2p || ubiquitin protein ligase binding || cytoplasm || YPR030W_ORF || regulation of transcription || || 1046696	-2.11	-3.34	-1.54	-0.2	1.56	0.45	0.52	-3.19	-2.725	-0.87	1.005	-1.335
YPR029C_ORF	|| APL4 || Gamma-adaptin, large subunit of the clathrin-associated protein (AP-1) complex; binds clathrin; involved in vesicle mediated transport || clathrin binding || cytoplasmic vesicle || YPR029C_ORF || vesicle-mediated transport || || 1047818	-1.38	-1.78	-1.39	-1.61	0.16	-0.78	-0.04	-1.54	-1.58	-1.5	-0.31	-0.79
YPR028W_ORF	|| YOP1 || Membrane protein that interacts with Yip1p to mediate membrane traffic; interacts with Sey1p to maintain ER morphology; overexpression leads to cell death and accumulation of internal cell membranes || protein binding || integral to membrane || YPR028W_ORF || vesicle-mediated transport || || 1044468	-2.35	-2.94	-2.12	-1.85	-0.87	-1.16	-1.44	-2.49	-2.645	-1.985	-1.015	-1.965
YPR028W_JXN_IE_1_ORF	|| YOP1 || Membrane protein that interacts with Yip1p to mediate membrane traffic; interacts with Sey1p to maintain ER morphology; overexpression leads to cell death and accumulation of internal cell membranes || protein binding || integral to membrane || YPR028W_JXN_IE_1_ORF || vesicle-mediated transport || || 1042270	0.65	0.63	1.93	0.28	-0.89	0.08	NA	2.21	0.64	1.105	-0.405	2.21
YPR028W_JXN_EI_1_ORF	|| YOP1 || Membrane protein that interacts with Yip1p to mediate membrane traffic; interacts with Sey1p to maintain ER morphology; overexpression leads to cell death and accumulation of internal cell membranes || protein binding || integral to membrane || YPR028W_JXN_EI_1_ORF || vesicle-mediated transport || || 1042841	1.12	1.14	2.5	0.91	NA	0.44	NA	2.34	1.13	1.705	0.44	2.34
YPR028W_JXN_EE20_1_ORF	|| YOP1 || Membrane protein that interacts with Yip1p to mediate membrane traffic; interacts with Sey1p to maintain ER morphology; overexpression leads to cell death and accumulation of internal cell membranes || protein binding || integral to membrane || YPR028W_JXN_EE20_1_ORF || vesicle-mediated transport || || 1040033	NA	-2.43	NA	NA	NA	-2.17	NA	NA	-2.43	NA	-2.17	NA
YPR028W_INT_1	|| YOP1 || Membrane protein that interacts with Yip1p to mediate membrane traffic; interacts with Sey1p to maintain ER morphology; overexpression leads to cell death and accumulation of internal cell membranes || protein binding || integral to membrane || YPR028W_INT_1 || vesicle-mediated transport || || 1044112	1.41	2.03	2.12	0.83	-0.32	0.33	NA	2.65	1.72	1.475	0.005	2.65
YPR027C_ORF	|| || Putative protein of unknown function || molecular_function || integral to membrane || YPR027C_ORF || biological_process || || 1045598	3.29	4.56	NA	3.66	NA	2.33	NA	3.26	3.925	3.66	2.33	3.26
YPR026W_ORF	|| ATH1 || Acid trehalase required for utilization of extracellular trehalose || carbohydrate binding || cell wall-bounded periplasmic space || YPR026W_ORF || cellular carbohydrate metabolic process || || 1046720	-1.61	-2.08	-1.32	-0.52	0.03	-0.33	-0.28	-2.1	-1.845	-0.92	-0.15	-1.19
YPR025C_ORF	|| CCL1 || Cyclin associated with protein kinase Kin28p, which is the TFIIH-associated carboxy-terminal domain (CTD) kinase involved in transcription initiation at RNA polymerase II promoters || cyclin-dependent protein kinase regulator activity || mitochondrion || YPR025C_ORF || regulation of transcription || || 1047841	1.29	1.68	1.55	0.84	1.12	0.7	1.15	1.33	1.485	1.195	0.91	1.24
YPR024W_ORF	|| YME1 || Catalytic subunit of the mitochondrial inner membrane i-AAA protease complex, which is responsible for degradation of unfolded or misfolded mitochondrial gene products; mutation causes an elevated rate of mitochondrial turnover || metal ion binding || i-AAA complex || YPR024W_ORF || protein catabolic process || || 1043164	-2.3	-2.49	-3.79	NA	-1.03	-1.2	NA	-2.04	-2.395	-3.79	-1.115	-2.04
YPR023C_ORF	|| EAF3 || Esa1p-associated factor, nonessential component of the NuA4 acetyltransferase complex, homologous to Drosophila dosage compensation protein MSL3; plays a role in regulating Ty1 transposition || histone deacetylase activity || NuA4 histone acetyltransferase complex || YPR023C_ORF || negative regulation of transcription, DNA-dependent || || 1042038	-0.89	-0.79	-1.03	-2.3	-0.67	-1.18	-1.36	-0.96	-0.84	-1.665	-0.925	-1.16
YPR022C_ORF	|| || Putative protein of unknown function; green fluorescent protein (GFP)-fusion protein localizes to both the cytoplasm and the nucleus and is induced in response to the DNA-damaging agent MMS || metal ion binding || cytoplasm || YPR022C_ORF || biological_process || || 1040921	-0.02	-0.44	0.28	-1.85	0.7	0.1	0.76	0.42	-0.23	-0.785	0.4	0.59
YPR021C_ORF	|| AGC1 || Mitochondrial amino acid transporter, acts both as a glutamate uniporter and as an aspartate-glutamate exchanger; involved in nitrogen metabolism and nitrogen compound biosynthesis || antiporter activity || integral to membrane || YPR021C_ORF || nitrogen compound biosynthetic process || || 1039764	NA	-0.62	NA	-1.81	-1.19	-1.31	-1.48	-0.4	-0.62	-1.81	-1.25	-0.94
YPR020W_ORF	|| ATP20 || Subunit g of the mitochondrial F1F0 ATP synthase; reversibly phosphorylated on two residues; unphosphorylated form is required for dimerization of the ATP synthase complex || hydrogen ion transmembrane transporter activity || proton-transporting ATP synthase complex, coupling factor F(o) || YPR020W_ORF || oxidation reduction || || 1043145	-2.24	-2.13	-2.79	-3.26	-1.19	-1.38	-1.05	-1.94	-2.185	-3.025	-1.285	-1.495
YPR019W_ORF	|| MCM4 || Essential helicase component of heterohexameric MCM2-7 complexes which bind pre-replication complexes on DNA and melt the DNA prior to replication; accumulates in the nucleus in G1; homolog of S. pombe Cdc21p || single-stranded DNA-dependent ATPase activity || nuclear replication fork || YPR019W_ORF || regulation of transcription || || 1042019	-2.12	-2.15	-2.51	-2.67	-0.31	-1.16	-0.82	-2.22	-2.135	-2.59	-0.735	-1.52
YPR018W_ORF	|| RLF2 || Largest subunit (p90) of the Chromatin Assembly Complex (CAF-1) with Cac2p and Msi1p that assembles newly synthesized histones onto recently replicated DNA; involved in the maintenance of transcriptionally silent chromatin || transcription regulator activity || CAF-1 complex || YPR018W_ORF || regulation of DNA metabolic process || || 1040902	-1.02	-0.77	-0.43	-0.31	1.37	0.11	0.99	-1.06	-0.895	-0.37	0.74	-0.035
YPR017C_ORF	|| DSS4 || Guanine nucleotide dissociation stimulator for Sec4p, functions in the post-Golgi secretory pathway; binds zinc, found both on membranes and in the cytosol || zinc ion binding || soluble fraction || YPR017C_ORF || protein transport || || 1039744	0.14	0.51	0.13	-0.43	-0.5	-0.35	-0.54	0.57	0.325	-0.15	-0.425	0.015
YPR016W-A_ORF	|| || Dubious open reading frame unlikely to encode a protein, based on available experimental and comparative sequence data || || || YPR016W-A_ORF || || || 1041297	NA	2.39	0.57	NA	NA	1.13	NA	1.39	2.39	0.57	1.13	1.39
YPR016C_ORF	|| TIF6 || Constituent of 66S pre-ribosomal particles, has similarity to human translation initiation factor 6 (eIF6); may be involved in the biogenesis and or stability of 60S ribosomal subunits || ribosomal large subunit binding || nucleoplasm part || YPR016C_ORF || ribosomal large subunit biogenesis || || 1043126	-0.33	-0.72	-0.83	-2.02	-2	-1.86	-1.62	-1.03	-0.525	-1.425	-1.93	-1.325
YPR015C_ORF	|| || Putative protein of unknown function; overexpression causes a cell cycle delay or arrest || metal ion binding || intracellular || YPR015C_ORF || biological_process || || 1042000	2.62	3.02	3.51	1.95	-0.23	1.53	1.25	3.84	2.82	2.73	0.65	2.545
YPR014C_ORF	NA	NA	NA	NA	NA	NA	NA	NA	3.77	NA	NA	NA	3.77
YPR013C_ORF	|| || Putative zinc finger protein; YPR013C is not an essential gene || metal ion binding || intracellular || YPR013C_ORF || biological_process || || 1039723	2.29	2.67	2.85	1.44	-0.21	1.1	0.51	2.99	2.48	2.145	0.445	1.75
YPR012W_ORF	|| || Dubious open reading frame unlikely to encode a protein, based on available experimental and comparative sequence data; YPR012W is not an essential gene || || || YPR012W_ORF || || || 1044490	1.17	0.35	1.43	0.03	0.08	0.31	-0.52	1.88	0.76	0.73	0.195	0.68
YPR011C_ORF	|| || Putative transporter, member of the mitochondrial carrier family; the authentic, non-tagged protein is detected in highly purified mitochondria in high-throughput studies || transmembrane transporter activity || integral to membrane || YPR011C_ORF || transport || || 1045620	-0.45	-0.65	-1.19	-1.6	-0.85	-0.91	-1.19	-0.68	-0.55	-1.395	-0.88	-0.935
YPR010C_ORF	|| RPA135 || RNA polymerase I subunit A135 || metal ion binding || DNA-directed RNA polymerase I complex || YPR010C_ORF || transcription of nuclear rRNA large RNA polymerase I transcript || || 1046743	-2.2	-2.36	-1.51	-0.78	0.35	-0.38	-0.12	-2.12	-2.28	-1.145	-0.015	-1.12
YPR009W_ORF	|| SUT2 || Putative transcription factor; multicopy suppressor of mutations that cause low activity of the cAMP/protein kinase A pathway; highly similar to Sut1p || sequence-specific DNA binding || nucleus || YPR009W_ORF || regulation of transcription || || 1047863	-0.93	-1.21	-0.36	0.74	0.74	0.35	0.26	-0.09	-1.07	0.19	0.545	0.085
YPR008W_ORF	|| HAA1 || Transcriptional activator involved in the transcription of TPO2, YRO2, and other genes putatively encoding membrane stress proteins; involved in adaptation to weak acid stress || metal ion binding || nucleus || YPR008W_ORF || regulation of transcription || || 1044512	0.83	0.63	1.6	-0.31	0.62	0.07	0.73	1.53	0.73	0.645	0.345	1.13
YPR007C_ORF	|| REC8 || Meiosis-specific component of sister chromatid cohesion complex; maintains cohesion between sister chromatids during meiosis I; maintains cohesion between centromeres of sister chromatids until meiosis II; homolog of S. pombe Rec8p || molecular_function || nucleus || YPR007C_ORF || meiotic sister chromatid cohesion || || 1045642	0.2	-0.29	0.47	NA	-1.27	-1.42	NA	0.51	-0.045	0.47	-1.345	0.51
YPR006C_ORF	|| ICL2 || 2-methylisocitrate lyase of the mitochondrial matrix, functions in the methylcitrate cycle to catalyze the conversion of 2-methylisocitrate to succinate and pyruvate; ICL2 transcription is repressed by glucose and induced by ethanol || methylisocitrate lyase activity || mitochondrial matrix || YPR006C_ORF || oxidation reduction || || 1046765	-0.79	-1.19	-0.44	0.83	0.04	-0.18	-0.14	-0.83	-0.99	0.195	-0.07	-0.485
YPR005C_ORF	|| HAL1 || Cytoplasmic protein involved in halotolerance; decreases intracellular Na+ (via Ena1p) and increases intracellular K+ by decreasing efflux; expression repressed by Ssn6p-Tup1p and Sko1p and induced by NaCl, KCl, and sorbitol through Gcn4p || molecular_function || cytoplasm || YPR005C_ORF || positive regulation of transcription from RNA polymerase II promoter || || 1047885	-0.34	-0.32	0.01	-1.17	-0.51	-0.86	-1.25	0.45	-0.33	-0.58	-0.685	-0.4
YPR004C_ORF	|| AIM45 || Protein with similarity to mammalian electron transfer flavoprotein complex subunit ETF-alpha; interacts with frataxin, Yfh1p; null mutant displays elevated frequency of mitochondrial genome loss || FAD binding || mitochondrial matrix || YPR004C_ORF || electron transport chain || || 1044535	-2.58	-2.98	-1.78	-0.75	-0.32	-0.64	-0.92	-2.38	-2.78	-1.265	-0.48	-1.65
YPR003C_ORF	|| || Putative sulfate permease; physically interacts with Hsp82p; green fluorescent protein (GFP)-fusion protein localizes to the ER; YPR003C is not an essential gene || secondary active sulfate transmembrane transporter activity || integral to membrane || YPR003C_ORF || sulfate transport || || 1045665	0.38	-0.01	1.31	-1.94	-0.55	-0.37	-0.67	0.79	0.185	-0.315	-0.46	0.06
YPR003C_AAA_0_NCR	|| || Putative sulfate permease; physically interacts with Hsp82p; green fluorescent protein (GFP)-fusion protein localizes to the ER; YPR003C is not an essential gene || secondary active sulfate transmembrane transporter activity || integral to membrane || YPR003C_AAA_0_NCR || sulfate transport || || 1043543	-1.81	-2.17	-0.73	0.41	0.29	-0.2	-0.62	-2.38	-1.99	-0.16	0.045	-1.5
YPR002W_ORF	|| PDH1 || Mitochondrial protein that participates in respiration, induced by diauxic shift; homologous to E. coli PrpD, may take part in the conversion of 2-methylcitrate to 2-methylisocitrate || 2 iron, 2 sulfur cluster binding || mitochondrial outer membrane || YPR002W_ORF || propionate catabolic process, 2-methylcitrate cycle || || 1046788	-1.59	-1.32	-1.52	-3.59	-0.76	-1.62	NA	-0.51	-1.455	-2.555	-1.19	-0.51
YPR001W_ORF	|| CIT3 || Dual specificity mitochondrial citrate and methylcitrate synthase; catalyzes the condensation of acetyl-CoA and oxaloacetate to form citrate and that of propionyl-CoA and oxaloacetate to form 2-methylcitrate || 2-methylcitrate synthase activity || mitochondrion || YPR001W_ORF || cellular carbohydrate metabolic process || || 1043105	-0.95	-0.99	-0.43	-1.91	-1.44	-1.32	-1.87	-0.37	-0.97	-1.17	-1.38	-1.12
YPL283C_ORF	|| YRF1-7 || Helicase encoded by the Y' element of subtelomeric regions, highly expressed in the mutants lacking the telomerase component TLC1; potentially phosphorylated by Cdc28p || hydrolase activity || mitochondrion || YPL283C_ORF || telomere maintenance via recombination || || 1041979	-0.27	-1.61	-0.75	0.94	1.16	0.6	0.34	-1.27	-0.94	0.095	0.88	-0.465
YPL282C_ORF	|| PAU22 || Putative protein of unknown function || molecular_function || cellular_component || YPL282C_ORF || biological_process || || 1040862	4.4	6.03	4.45	3.29	1.13	2.93	3.02	4.03	5.215	3.87	2.03	3.525
YPL281C_ORF	|| ERR2 || Protein of unknown function, has similarity to enolases || metal ion binding || cellular_component || YPL281C_ORF || biological_process || || 1039700	NA	2.09	3.43	NA	NA	NA	NA	2.38	2.09	3.43	NA	2.38
YPL280W_ORF	|| HSP32 || Possible chaperone and cysteine protease with similarity to E. coli Hsp31 and S. cerevisiae Hsp31p, Hsp33p, and Sno4p; member of the DJ-1/ThiJ/PfpI superfamily, which includes human DJ-1 involved in Parkinson's disease || unfolded protein binding || cellular_component || YPL280W_ORF || biological_process || || 1043085	3.29	3.88	3.36	2.45	0.01	1.93	0.63	4.09	3.585	2.905	0.97	2.36
YPL279C_ORF	|| || Putative protein of unknown function || molecular_function || integral to membrane || YPL279C_ORF || biological_process || || 1041959	1.53	1.47	NA	0.16	-1.15	-0.15	-0.68	1.34	1.5	0.16	-0.65	0.33
YPL278C_ORF	|| || Putative protein of unknown function; gene expression regulated by copper levels || molecular_function || cellular_component || YPL278C_ORF || biological_process || || 1040842	-0.12	0.32	-0.08	0.19	-1.02	-0.56	-0.83	1.33	0.1	0.055	-0.79	0.25
YPL278C_OCH__ORF	|| || Putative protein of unknown function; gene expression regulated by copper levels || molecular_function || cellular_component || YPL278C_OCH__ORF || biological_process || || 1047944	-0.69	0.15	-0.64	0.23	-0.93	-0.53	-1.26	1.16	-0.27	-0.205	-0.73	-0.05
YPL277C_ORF	|| || Putative protein of unknown function; localized to the membranes; gene expression regulated by copper levels || molecular_function || integral to membrane || YPL277C_ORF || biological_process || || 1039680	0.41	1.04	0.83	1.23	-0.6	0.03	NA	2.03	0.725	1.03	-0.285	2.03
YPL277C_OCH_US100_ORF	|| || Putative protein of unknown function; localized to the membranes; gene expression regulated by copper levels || molecular_function || integral to membrane || YPL277C_OCH_US100_ORF || biological_process || || 1044033	NA	3.98	NA	NA	NA	NA	NA	4.25	3.98	NA	NA	4.25
YPL276W_ORF	|| || NAD(+)-dependent formate dehydrogenase, may protect cells from exogenous formate; YPL275W and YPL276W comprise a continuous open reading frame in some S. cerevisiae strains but not in the genomic reference strain S288C || NAD or NADH binding || cytoplasm || YPL276W_ORF || oxidation reduction || || 1043064	NA	3.62	NA	NA	NA	-0.23	NA	5	3.62	NA	-0.23	5
YPL275W_ORF	|| FDH2 || NAD(+)-dependent formate dehydrogenase, may protect cells from exogenous formate; YPL275W and YPL276W comprise a continuous open reading frame in some S. cerevisiae strains but not in the genomic reference strain S288C || formate dehydrogenase activity || cellular_component || YPL275W_ORF || formate catabolic process || || 1041938	0.11	0.49	1.59	0.4	-0.29	-0.14	0.18	3.17	0.3	0.995	-0.215	1.675
YPL274W_ORF	|| SAM3 || High-affinity S-adenosylmethionine permease, required for utilization of S-adenosylmethionine as a sulfur source; has similarity to S-methylmethionine permease Mmp1p || spermidine transmembrane transporter activity || integral to membrane || YPL274W_ORF || organic acid transport || || 1040821	-2.2	-0.89	NA	-1.69	-0.33	-0.65	-0.76	-2.43	-1.545	-1.69	-0.49	-1.595
YPL273W_ORF	|| SAM4 || S-adenosylmethionine-homocysteine methyltransferase, functions along with Mht1p in the conversion of S-adenosylmethionine (AdoMet) to methionine to control the methionine/AdoMet ratio || metal ion binding || cytoplasm || YPL273W_ORF || homocysteine metabolic process || || 1039656	-1.15	-0.95	-1.4	-2.13	-2.4	-1.94	-2.56	-1.14	-1.05	-1.765	-2.17	-1.85
YPL272C_ORF	|| || Putative protein of unknown function; gene expression induced in response to ketoconazole; YPL272C is not an essential gene || alcohol O-acetyltransferase activity || cellular_component || YPL272C_ORF || biological_process || || 1044557	-1.58	-0.12	-0.87	-1.78	-0.78	-0.82	-1.36	-0.64	-0.85	-1.325	-0.8	-1
YPL271W_ORF	|| ATP15 || Epsilon subunit of the F1 sector of mitochondrial F1F0 ATP synthase, which is a large, evolutionarily conserved enzyme complex required for ATP synthesis; phosphorylated || proton-transporting ATPase activity, rotational mechanism || proton-transporting ATP synthase complex, catalytic core F(1) || YPL271W_ORF || oxidation reduction || || 1045687	-1.95	-2.12	-1.04	0.98	-0.45	-0.46	-0.59	-2.25	-2.035	-0.03	-0.455	-1.42
YPL270W_ORF	|| MDL2 || Mitochondrial inner membrane half-type ATP-binding cassette (ABC) transporter || ATPase activity, coupled to transmembrane movement of substances || integral to membrane || YPL270W_ORF || aerobic respiration || || 1046810	-1.58	-1.75	-2.52	-2.61	-0.66	-0.83	-0.35	-1.87	-1.665	-2.565	-0.745	-1.11
YPL269W_ORF	|| KAR9 || Karyogamy protein required for correct positioning of the mitotic spindle and for orienting cytoplasmic microtubules, localizes at the shmoo tip in mating cells and at the tip of the growing bud in small-budded cells through anaphase || molecular_function || cytoskeletal part || YPL269W_ORF || negative regulation of protein metabolic process || || 1047929	1.29	1.02	1.16	0.19	-0.22	0.31	-0.02	1.39	1.155	0.675	0.045	0.685
YPL268W_ORF	|| PLC1 || Phospholipase C, hydrolyzes phosphatidylinositol 4,5-biphosphate (PIP2) to generate the signaling molecules inositol 1,4,5-triphosphate (IP3) and 1,2-diacylglycerol (DAG); involved in regulating many cellular processes || hydrolase activity || condensed nuclear chromosome kinetochore || YPL268W_ORF || cellular lipid metabolic process || || 1044580	-0.08	-0.99	0.63	0.52	0.73	0.14	0.32	0.12	-0.535	0.575	0.435	0.22
YPL267W_ORF	|| ACM1 || Pseudosubstrate inhibitor of the anaphase-promoting complex/cyclosome (APC/C), that suppresses APC/C [Cdh1]-mediated proteolysis of mitotic cyclins; associates with Cdh1p, Bmh1p and Bmh2p; cell cycle regulated protein || ubiquitin-protein ligase inhibitor activity || cytoplasm || YPL267W_ORF || negative regulation of ubiquitin-protein ligase activity during mitotic cell cycle || || 104…	0.25	-0.28	0.26	-0.19	1.6	0.37	1.23	0.17	-0.015	0.035	0.985	0.7
YPL266W_ORF	|| DIM1 || Essential 18S rRNA dimethylase (dimethyladenosine transferase), responsible for conserved m6(2)Am6(2)A dimethylation in 3'-terminal loop of 18S rRNA, part of 90S and 40S pre-particles in nucleolus, involved in pre-ribosomal RNA processing || transferase activity || 90S preribosome || YPL266W_ORF || ribosomal small subunit biogenesis || || 1046832	-0.19	0.69	-0.25	-0.74	-0.12	-0.4	-0.13	0.41	0.25	-0.495	-0.26	0.14
YPL265W_ORF	|| DIP5 || Dicarboxylic amino acid permease, mediates high-affinity and high-capacity transport of L-glutamate and L-aspartate; also a transporter for Gln, Asn, Ser, Ala, and Gly || L-amino acid transmembrane transporter activity || integral to membrane || YPL265W_ORF || organic acid transport || || 1047951	0.1	0.66	0	-0.71	-1.27	-0.71	-0.68	2.22	0.38	-0.355	-0.99	0.77
YPL264C_ORF	|| || Putative membrane protein of unknown function; physically interacts with Hsp82p; YPL264C is not an essential gene || molecular_function || integral to membrane || YPL264C_ORF || biological_process || || 1044603	NA	1.04	1.15	NA	-0.67	0.13	NA	1.55	1.04	1.15	-0.27	1.55
YPL263C_ORF	|| KEL3 || Cytoplasmic protein of unknown function || molecular_function || cytoplasm || YPL263C_ORF || biological_process || || 1045732	-1.11	-1.18	NA	-0.91	0.13	-0.91	0.11	-0.21	-1.145	-0.91	-0.39	-0.05
YPL262W_ORF	|| FUM1 || Fumarase, converts fumaric acid to L-malic acid in the TCA cycle; cytosolic and mitochondrial distribution determined by the N-terminal targeting sequence, protein conformation, and status of glyoxylate shunt; phosphorylated in mitochondria || lyase activity || tricarboxylic acid cycle enzyme complex || YPL262W_ORF || oxidation reduction || || 1046855	-2.18	-2.61	-2.18	-0.75	-0.41	-0.71	-0.56	-3.17	-2.395	-1.465	-0.56	-1.865
YPL261C_ORF	|| || Dubious open reading frame unlikely to encode a protein; partially overlaps the uncharacterized ORF YPL260W || || || YPL261C_ORF || || || 1047974	3.48	3.67	NA	NA	NA	1.41	NA	2.74	3.575	NA	1.41	2.74
YPL260W_ORF	|| || Putative substrate of cAMP-dependent protein kinase (PKA); green fluorescent protein (GFP)-fusion protein localizes to the cytoplasm and nucleus; YPL260W is not an essential gene || molecular_function || cytoplasm || YPL260W_ORF || biological_process || || 1043040	-0.01	0.09	-0.05	-0.56	0.45	-0.26	0.77	0.11	0.04	-0.305	0.095	0.44
YPL259C_ORF	|| APM1 || Mu1-like medium subunit of the clathrin-associated protein complex (AP-1); binds clathrin; involved in clathrin-dependent Golgi protein sorting || clathrin binding || cytoplasmic vesicle || YPL259C_ORF || vesicle-mediated transport || || 1041915	1.01	1.3	1.23	0.64	0.69	0.5	0.7	1.61	1.155	0.935	0.595	1.155
YPL258C_ORF	|| THI21 || Hydroxymethylpyrimidine phosphate kinase, involved in the last steps in thiamine biosynthesis; member of a gene family with THI20 and THI22; Thi20p also has this activity || transferase activity || cellular_component || YPL258C_ORF || thiamin biosynthetic process || || 1040798	0.27	0.53	-0.18	-0.94	-0.99	-0.84	NA	1.04	0.4	-0.56	-0.915	1.04
YPL257W-B_ORF	|| || Retrotransposon TYA Gag and TYB Pol genes; transcribed/translated as one unit; polyprotein is processed to make a nucleocapsid-like protein (Gag), reverse transcriptase (RT), protease (PR), and integrase (IN); similar to retroviral genes || metal ion binding || cytoplasm || YPL257W-B_ORF || viral procapsid maturation || || 1039629	-1.96	-2.01	-0.85	-2.24	-0.88	-0.66	0.02	0.56	-1.985	-1.545	-0.77	0.29
YPL257W-A_ORF	|| || Retrotransposon TYA Gag gene co-transcribed with TYB Pol; translated as TYA or TYA-TYB polyprotein; Gag is a nucleocapsid protein that is the structural constituent of virus-like particles (VLPs); similar to retroviral Gag || protein binding || cytoplasm || YPL257W-A_ORF || transposition, RNA-mediated || || 1043014	3.39	2.41	3.58	2.03	0.37	1.16	2.39	4.1	2.9	2.805	0.765	3.245
YPL257W_ORF	|| || Putative protein of unknown function; homozygous diploid deletion strain exhibits low budding index; physically interacts with Hsp82p; YPL257W is not an essential gene || molecular_function || integral to membrane || YPL257W_ORF || biological_process || || 1041891	2.14	2.32	NA	1.5	NA	-0.62	NA	2.81	2.23	1.5	-0.62	2.81
YPL256C_ORF	|| CLN2 || G1 cyclin involved in regulation of the cell cycle; activates Cdc28p kinase to promote the G1 to S phase transition; late G1 specific expression depends on transcription factor complexes, MBF (Swi6p-Mbp1p) and SBF (Swi6p-Swi4p) || cyclin-dependent protein kinase regulator activity || cytoplasm || YPL256C_ORF || cell division || || 1040774	-1.66	-1.76	-1.35	-0.83	0.84	-0.23	0.18	-1.27	-1.71	-1.09	0.305	-0.545
YPL255W_ORF	|| BBP1 || Protein required for the spindle pole body (SPB) duplication, localized at the central plaque periphery; forms a complex with a nuclear envelope protein Mps2p and SPB components Spc29p and Kar1p; required for mitotic functions of Cdc5p || structural constituent of cytoskeleton || spindle pole body || YPL255W_ORF || organelle fission || || 1039605	1.49	2.09	1.48	0.98	0.44	0.48	1.44	2.28	1.79	1.23	0.46	1.86
YPL254W_ORF	|| HFI1 || Adaptor protein required for structural integrity of the SAGA complex, a histone acetyltransferase-coactivator complex that is involved in global regulation of gene expression through acetylation and transcription functions || transcription coactivator activity || SLIK (SAGA-like) complex || YPL254W_ORF || regulation of transcription || || 1042991	-2.17	-2.34	-2.04	-1.07	1.12	-0.01	1.19	-2.58	-2.255	-1.555	0.555	-0.695
YPL253C_ORF	|| VIK1 || Protein that forms a complex with Kar3p at the spindle pole body, possible regulator of Kar3p function in microtubule-mediated processes; required for sister chromatid cohesion; has similarity to Cik1p || microtubule motor activity || kinesin complex || YPL253C_ORF || mitotic sister chromatid cohesion || || 1041868	-1.59	-1.85	-0.79	-0.71	1.03	-0.03	0.85	-1.41	-1.72	-0.75	0.5	-0.28
YPL252C_ORF	|| YAH1 || Ferredoxin of the mitochondrial matrix required for formation of cellular iron-sulfur proteins; involved in heme A biosynthesis; homologous to human adrenodoxin || 2 iron, 2 sulfur cluster binding || mitochondrial matrix || YPL252C_ORF || electron transport chain || || 1040751	0.55	0.55	0.39	1.55	0.89	0.37	0.58	-0.12	0.55	0.97	0.63	0.23
YPL251W_ORF	|| || Dubious open reading frame unlikely to encode a functional protein, based on available experimental and comparative sequence data; partially overlaps 5' end of the verified, essential gene YAH1/YPL252C || || || YPL251W_ORF || || || 1039581	4.63	5.16	3.56	2.84	0.64	2.64	1.93	4.01	4.895	3.2	1.64	2.97
YPL250C_TIL_7_0_US200_ORF	|| ICY2 || Protein of unknown function; mobilized into polysomes upon a shift from a fermentable to nonfermentable carbon source; potential Cdc28p substrate || molecular_function || cellular_component || YPL250C_TIL_7_0_US200_ORF || regulation of cellular catabolic process || || 1040457	3.42	3.25	3.44	NA	NA	NA	NA	2.79	3.335	3.44	NA	2.79
YPL250C_TIL_301_600_155_ORF	|| ICY2 || Protein of unknown function; mobilized into polysomes upon a shift from a fermentable to nonfermentable carbon source; potential Cdc28p substrate || molecular_function || cellular_component || YPL250C_TIL_301_600_155_ORF || regulation of cellular catabolic process || || 1039668	-0.39	-0.58	-0.91	-0.64	0.42	-0.25	-0.23	0.26	-0.485	-0.775	0.085	0.015
YPL250C_TIL_3_0_DS100_ORF	|| ICY2 || Protein of unknown function; mobilized into polysomes upon a shift from a fermentable to nonfermentable carbon source; potential Cdc28p substrate || molecular_function || cellular_component || YPL250C_TIL_3_0_DS100_ORF || regulation of cellular catabolic process || || 1043284	3.96	3.49	2.51	2.25	0.82	1.87	1.56	2.74	3.725	2.38	1.345	2.15
YPL250C_TIL_23_0_US300_ORF	|| ICY2 || Protein of unknown function; mobilized into polysomes upon a shift from a fermentable to nonfermentable carbon source; potential Cdc28p substrate || molecular_function || cellular_component || YPL250C_TIL_23_0_US300_ORF || regulation of cellular catabolic process || || 1043298	3.85	3.08	2.74	NA	NA	NA	NA	2.3	3.465	2.74	NA	2.3
YPL250C_TIL_1_300_224_ORF	|| ICY2 || Protein of unknown function; mobilized into polysomes upon a shift from a fermentable to nonfermentable carbon source; potential Cdc28p substrate || molecular_function || cellular_component || YPL250C_TIL_1_300_224_ORF || regulation of cellular catabolic process || || 1040260	-0.6	-0.64	-1.19	-0.58	-0.21	-0.72	-0.8	-0.09	-0.62	-0.885	-0.465	-0.445
YPL250C_TIL_0_0_US100_ORF	|| ICY2 || Protein of unknown function; mobilized into polysomes upon a shift from a fermentable to nonfermentable carbon source; potential Cdc28p substrate || molecular_function || cellular_component || YPL250C_TIL_0_0_US100_ORF || regulation of cellular catabolic process || || 1044973	2.23	1.61	NA	NA	0.03	0.21	NA	1.12	1.92	NA	0.12	1.12
YPL250C_ORF	|| ICY2 || Protein of unknown function; mobilized into polysomes upon a shift from a fermentable to nonfermentable carbon source; potential Cdc28p substrate || molecular_function || cellular_component || YPL250C_ORF || regulation of cellular catabolic process || || 1044623	-0.44	-0.49	-0.85	-1.48	-0.04	-0.67	-0.55	-0.01	-0.465	-1.165	-0.355	-0.28
YPL249C-A_ORF	|| RPL36B || Protein component of the large (60S) ribosomal subunit, nearly identical to Rpl36Ap and has similarity to rat L36 ribosomal protein; binds to 5.8 S rRNA || structural constituent of ribosome || ribonucleoprotein complex || YPL249C-A_ORF || translation || || 1045753	-1.64	-1.78	-2.36	-1.44	-0.92	-0.73	-1.12	-2.14	-1.71	-1.9	-0.825	-1.63
YPL249C-A_INT_1	|| RPL36B || Protein component of the large (60S) ribosomal subunit, nearly identical to Rpl36Ap and has similarity to rat L36 ribosomal protein; binds to 5.8 S rRNA || structural constituent of ribosome || ribonucleoprotein complex || YPL249C-A_INT_1 || translation || || 1043211	1.09	0.85	0.85	-0.25	-2.26	-0.55	NA	0.88	0.97	0.3	-1.405	0.88
YPL249C_ORF	|| GYP5 || GTPase-activating protein (GAP) for yeast Rab family members, involved in ER to Golgi trafficking; exhibits GAP activity toward Ypt1p that is stimulated by Gyl1p, also acts on Sec4p; interacts with Gyl1p, Rvs161p and Rvs167p || Rab GTPase activator activity || cellular bud neck || YPL249C_ORF || cell division || || 1046875	1.17	0.97	1.53	-0.43	0.79	0.36	0.81	1.45	1.07	0.55	0.575	1.13
YPL248C_ORF	|| GAL4 || DNA-binding transcription factor required for the activation of the GAL genes in response to galactose; repressed by Gal80p and activated by Gal3p || metal ion binding || nucleus || YPL248C_ORF || regulation of transcription || || 1047994	1.19	1.35	1.85	0.27	0.73	0.56	0.46	2.34	1.27	1.06	0.645	1.4
YPL247C_ORF	|| || Putative protein of unknown function; green fluorescent protein (GFP)-fusion protein localizes to the cytoplasm and nucleus; similar to the petunia WD repeat protein an11; overexpression causes a cell cycle delay or arrest || molecular_function || cytoplasm || YPL247C_ORF || biological_process || || 1044644	-0.63	-0.6	-0.2	-1.79	-0.14	-0.78	-0.49	0.18	-0.615	-0.995	-0.46	-0.155
YPL246C_ORF	|| RBD2 || Possible rhomboid protease, has similarity to eukaryotic rhomboid proteases including Pcp1p || hydrolase activity || COPI-coated vesicle || YPL246C_ORF || vesicle-mediated transport || || 1045774	-1.07	-0.63	-1.57	-2.4	-2.18	-1.88	-2.25	-0.55	-0.85	-1.985	-2.03	-1.4
YPL245W_ORF	|| || Putative protein of unknown function; green fluorescent protein (GFP)-fusion protein localizes to both the nucleus and the cytoplasm || nucleoside-triphosphatase activity || cytoplasm || YPL245W_ORF || biological_process || || 1046897	1.28	0.95	0.9	-0.12	-1.43	-0.6	-1.02	1.06	1.115	0.39	-1.015	0.02
YPL244C_ORF	|| HUT1 || Protein with a role in UDP-galactose transport to the Golgi lumen, has similarity to human UDP-galactose transporter UGTrel1, exhibits a genetic interaction with S. cerevisiae ERO1 || UDP-galactose transmembrane transporter activity || integral to membrane || YPL244C_ORF || UDP-glucose transport || || 1048016	-2.19	-2.33	-1.85	-0.98	-0.16	-0.54	-0.57	-1.97	-2.26	-1.415	-0.35	-1.27
YPL243W_ORF	|| SRP68 || Core component of the signal recognition particle (SRP) ribonucleoprotein (RNP) complex that functions in targeting nascent secretory proteins to the endoplasmic reticulum (ER) membrane || signal sequence binding || ribonucleoprotein complex || YPL243W_ORF || protein targeting to ER || || 1044668	-1.55	-1.39	-1.36	-1.22	0.72	-0.25	0.36	-1.52	-1.47	-1.29	0.235	-0.58
YPL242C_ORF	|| IQG1 || Essential protein required for determination of budding pattern, promotes localization of axial markers Bud4p and Cdc12p and functionally interacts with Sec3p, localizes to the contractile ring during anaphase, member of the IQGAP family || cytoskeletal protein binding || cellular bud neck || YPL242C_ORF || cell division || || 1045798	-1.74	-1.79	-1.19	-1.14	0.47	-0.28	0.27	-1.71	-1.765	-1.165	0.095	-0.72
YPL241C_ORF	|| CIN2 || GTPase-activating protein (GAP) for Cin4p; tubulin folding factor C involved in beta-tubulin (Tub2p) folding; mutants display increased chromosome loss and benomyl sensitivity; deletion complemented by human GAP, retinitis pigmentosa 2 || GTPase activator activity || microtubule || YPL241C_ORF || negative regulation of protein metabolic process || || 1046921	-1.75	-1.85	-3.15	-2.48	-0.8	-1.34	-1.09	-2.07	-1.8	-2.815	-1.07	-1.58
YPL241C_INT_1	|| CIN2 || GTPase-activating protein (GAP) for Cin4p; tubulin folding factor C involved in beta-tubulin (Tub2p) folding; mutants display increased chromosome loss and benomyl sensitivity; deletion complemented by human GAP, retinitis pigmentosa 2 || GTPase activator activity || microtubule || YPL241C_INT_1 || negative regulation of protein metabolic process || || 1042660	2.14	1.81	NA	NA	NA	0.62	NA	1.03	1.975	NA	0.62	1.03
YPL240C_OCH__ORF	|| HSP82 || Hsp90 chaperone required for pheromone signaling and negative regulation of Hsf1p; docks with Tom70p for mitochondrial preprotein delivery; promotes telomerase DNA binding and nucleotide addition; interacts with Cns1p, Cpr6p, Cpr7p, Sti1p || unfolded protein binding || cytoplasm || YPL240C_OCH__ORF || proteasome assembly || || 1043465	1.07	0.32	0.54	-0.8	1.03	0.41	0.57	0.39	0.695	-0.13	0.72	0.48
YPL239W_ORF	|| YAR1 || Cytoplasmic ankyrin-repeat containing protein of unknown function, proposed to link the processes of 40S ribosomal subunit biogenesis and adaptation to osmotic and oxidative stress; expression repressed by heat shock || molecular_function || cytoplasm || YPL239W_ORF || ribosomal small subunit biogenesis || || 1043227	0.66	1.07	-0.01	-0.2	-0.27	-0.05	-0.61	0.94	0.865	-0.105	-0.16	0.165
YPL238C_ORF	|| || Dubious open reading frame unlikely to encode a functional protein, based on available experimental and comparative sequence data; partially overlaps 5' end of the verified essential gene SUI3/YPL237W || || || YPL238C_ORF || || || 1042100	2.31	2.03	1.83	1.04	NA	NA	NA	1	2.17	1.435	NA	1
YPL237W_ORF	|| SUI3 || Beta subunit of the translation initiation factor eIF2, involved in the identification of the start codon; proposed to be involved in mRNA binding || metal ion binding || multi-eIF complex || YPL237W_ORF || translational initiation || || 1040984	-2.45	-2.16	-3.05	-2.94	-1.88	-2.36	-2.38	-2.15	-2.305	-2.995	-2.12	-2.265
YPL236C_ORF	|| || || transferase activity || membrane || YPL236C_ORF || ion homeostasis || || 1039833	-2.27	-2.35	-1.39	-0.39	0.52	-0.4	-0.54	-2.01	-2.31	-0.89	0.06	-1.275
YPL235W_ORF	|| RVB2 || Essential protein involved in transcription regulation; component of chromatin remodeling complexes; required for assembly and function of the INO80 complex; also referred to as reptin; member of the RUVB-like protein family || ATP-dependent 3'-5' DNA helicase activity || ASTRA complex || YPL235W_ORF || regulation of transcription || || 1043785	-0.26	0.12	NA	-0.21	-0.74	-0.46	-0.63	-0.11	-0.07	-0.21	-0.6	-0.37
YPL234C_ORF	|| TFP3 || Vacuolar ATPase V0 domain subunit c', involved in proton transport activity; hydrophobic integral membrane protein (proteolipid) containing four transmembrane segments; N and C termini are in the vacuolar lumen || proton-transporting ATPase activity, rotational mechanism || proton-transporting V-type ATPase, V0 domain || YPL234C_ORF || proton transport || || 1042653	-0.26	-0.22	-1.55	-1.25	-0.74	-0.42	-0.42	-0.88	-0.24	-1.4	-0.58	-0.65
YPL233W_ORF	|| NSL1 || Essential component of the MIND kinetochore complex (Mtw1p Including Nnf1p-Nsl1p-Dsn1p) which joins kinetochore subunits contacting DNA to those contacting microtubules; required for accurate chromosome segregation || molecular_function || nucleus || YPL233W_ORF || cell division || || 1041533	0.52	-0.02	0.45	0.16	0.48	0.02	0.54	0.44	0.25	0.305	0.25	0.49
YPL232W_ORF	|| SSO1 || Plasma membrane t-SNARE involved in fusion of secretory vesicles at the plasma membrane and in vesicle fusion during sporulation; forms a complex with Sec9p that binds v-SNARE Snc2p; syntaxin homolog; functionally redundant with Sso2p || phosphatidylinositol-3,5-bisphosphate binding || SNARE complex || YPL232W_ORF || organelle fusion || || 1040409	-1.76	-2.22	-0.57	0.82	0.83	0	0.06	-1.73	-1.99	0.125	0.415	-0.835
YPL231W_ORF	|| FAS2 || Alpha subunit of fatty acid synthetase, which catalyzes the synthesis of long-chain saturated fatty acids; contains beta-ketoacyl reductase and beta-ketoacyl synthase activities; phosphorylated || phosphopantetheine binding || fatty acid synthase complex || YPL231W_ORF || oxidation reduction || || 1043764	-1.81	-1.83	-3.69	-2.09	-1.44	-1.46	-2.12	-2.67	-1.82	-2.89	-1.45	-2.395
YPL230W_ORF	|| USV1 || Putative transcription factor containing a C2H2 zinc finger; mutation affects transcriptional regulation of genes involved in growth on non-fermentable carbon sources, response to salt stress and cell wall biosynthesis || metal ion binding || nucleus || YPL230W_ORF || regulation of transcription || || 1042631	-1.08	-1.28	-0.76	-0.13	1.12	0.38	0.48	-1.21	-1.18	-0.445	0.75	-0.365
YPL229W_ORF	|| || Putative protein of unknown function; green fluorescent protein (GFP)-fusion protein localizes to the cytoplasm; YPL229W is not an essential gene || molecular_function || cytoplasm || YPL229W_ORF || biological_process || || 1041509	0.33	0.44	0.43	-0.39	0.17	-0.58	0.34	0.64	0.385	0.02	-0.205	0.49
YPL228W_ORF	|| CET1 || Beta (RNA 5'-triphosphatase) subunit of the mRNA capping enzyme, a heterodimer (the other subunit is CEG1, a guanylyltransferase) involved in adding the 5' cap to mRNA; the mammalian enzyme is a single bifunctional polypeptide || hydrolase activity || mRNA cap methyltransferase complex || YPL228W_ORF || mRNA processing || || 1040386	-1.14	-1.15	-0.34	-0.93	0.39	-0.3	0.28	-0.55	-1.145	-0.635	0.045	-0.135
YPL227C_ORF	|| ALG5 || UDP-glucose:dolichyl-phosphate glucosyltransferase, involved in asparagine-linked glycosylation in the endoplasmic reticulum || transferase activity, transferring glycosyl groups || integral to membrane || YPL227C_ORF || peptidyl-amino acid modification || || 1043847	-1.85	-1.69	NA	-0.56	0.62	-0.11	0.21	-1.7	-1.77	-0.56	0.255	-0.745
YPL226W_ORF	|| NEW1 || ATP binding cassette family member; Asn/Gln-rich rich region supports [NU+] prion formation and susceptibility to [PSI+] prion induction; homologous to mRNA export factor from S. pombe and similar protein from C. albicans || nucleoside-triphosphatase activity || mitochondrion || YPL226W_ORF || mRNA transport || || 1044986	-1.57	-1.6	-1.41	-2.5	-0.36	-1.12	-1.15	-1.51	-1.585	-1.955	-0.74	-1.33
YPL225W_ORF	|| || Protein of unknown function that may interact with ribosomes, based on co-purification experiments; green fluorescent protein (GFP)-fusion protein localizes to the cytoplasm || molecular_function || ribosome || YPL225W_ORF || biological_process || || 1046106	-3.38	-3.54	0.23	-1.5	-1.3	-1.27	-1.36	-3.5	-3.46	-0.635	-1.285	-2.43
YPL224C_ORF	|| MMT2 || Putative metal transporter involved in mitochondrial iron accumulation; closely related to Mmt1p || cation transmembrane transporter activity || integral to membrane || YPL224C_ORF || cellular iron ion homeostasis || || 1047232	-1.67	-1.49	-1.51	-1.26	-0.23	-0.76	-0.99	-1.26	-1.58	-1.385	-0.495	-1.125
YPL223C_ORF	|| GRE1 || Hydrophilin of unknown function; stress induced (osmotic, ionic, oxidative, heat shock and heavy metals); regulated by the HOG pathway || molecular_function || cytoplasm || YPL223C_ORF || biological_process || || 1043871	1.09	1.78	1.86	0.14	-0.94	0.07	NA	2	1.435	1	-0.435	2
YPL222W_ORF	|| FMP40 || Putative protein of unknown function; proposed to be involved in responding to environmental stresses; the authentic, non-tagged protein is detected in highly purified mitochondria in high-throughput studies || molecular_function || mitochondrion || YPL222W_ORF || biological_process || || 1045010	0.3	0.03	-0.39	-0.67	-1.25	-0.89	-1.38	-0.06	0.165	-0.53	-1.07	-0.72
YPL221W_ORF	|| FLC1 || Putative FAD transporter; required for uptake of FAD into endoplasmic reticulum; involved in cell wall maintenance || FAD transmembrane transporter activity || integral to membrane || YPL221W_ORF || cell division || || 1046130	-1.94	-2.01	NA	-3.09	-0.7	-1.12	-0.96	-1.67	-1.975	-3.09	-0.91	-1.315
YPL220W_ORF	|| RPL1A || N-terminally acetylated protein component of the large (60S) ribosomal subunit, nearly identical to Rpl1Bp and has similarity to E. coli L1 and rat L10a ribosomal proteins; rpl1a rpl1b double null mutation is lethal || structural constituent of ribosome || ribonucleoprotein complex || YPL220W_ORF || regulation of translation || || 1047256	-1.67	-2.47	-3.5	-2.88	-1.13	-0.75	-1.23	-2.7	-2.07	-3.19	-0.94	-1.965
YPL219W_ORF	|| PCL8 || Cyclin, interacts with Pho85p cyclin-dependent kinase (Cdk) to phosphorylate and regulate glycogen synthase, also activates Pho85p for Glc8p phosphorylation || cyclin-dependent protein kinase regulator activity || cytoplasm || YPL219W_ORF || negative regulation of glycogen biosynthetic process || || 1043897	1.65	1.57	1.44	0.06	-0.32	-0.01	-0.86	NA	1.61	0.75	-0.165	-0.86
YPL218W_ORF	|| SAR1 || GTPase, GTP-binding protein of the ARF family, component of COPII coat of vesicles; required for transport vesicle formation during ER to Golgi protein transport || hydrolase activity || cytoplasmic vesicle || YPL218W_ORF || vesicle-mediated transport || || 1045036	-1.43	-1.42	-2.15	-2.75	-1.37	-1.48	-1.62	-1.42	-1.425	-2.45	-1.425	-1.52
YPL218W_INT_1	NA	NA	NA	NA	NA	NA	NA	NA	1.03	NA	NA	NA	1.03
YPL217C_ORF	|| BMS1 || GTPase required for synthesis of 40S ribosomal subunits and for processing the 35S pre-rRNA at sites A0, A1, and A2; interacts with Rcl1p, which stimulates its GTPase and U3 snoRNA binding activities; has similarity to Tsr1p || U3 snoRNA binding || 90S preribosome || YPL217C_ORF || ribosomal small subunit biogenesis || || 1046156	1.05	1.76	1.71	0.12	0.41	0.33	0.94	1.71	1.405	0.915	0.37	1.325
YPL216W_ORF	|| || Putative protein of unknown function; YPL216W is not an essential gene || molecular_function || nucleus || YPL216W_ORF || regulation of transcription || || 1047280	-2.85	-2.14	-1.88	-1.44	-0.15	-0.76	-0.57	-2.35	-2.495	-1.66	-0.455	-1.46
YPL215W_ORF	|| CBP3 || Mitochondrial protein required for assembly of ubiquinol cytochrome-c reductase complex (cytochrome bc1 complex); interacts with Cbp4p and function is partially redundant with that of Cbp4p || molecular_function || integral to mitochondrial membrane || YPL215W_ORF || mitochondrial respiratory chain complex III assembly || || 1043741	-1.81	-1.92	-1.47	-0.94	0.34	-0.37	-0.1	-1.71	-1.865	-1.205	-0.015	-0.905
YPL214C_ORF	|| THI6 || Bifunctional enzyme with thiamine-phosphate pyrophosphorylase and 4-methyl-5-beta-hydroxyethylthiazole kinase activities, required for thiamine biosynthesis; GFP-fusion protein localizes to the cytoplasm in a punctate pattern || metal ion binding || cytosol || YPL214C_ORF || thiamin biosynthetic process || || 1042609	-1.18	-0.79	-0.55	0.55	0.86	0.42	0.36	-0.51	-0.985	0	0.64	-0.075
YPL213W_ORF	|| LEA1 || Component of U2 snRNP; disruption causes reduced U2 snRNP levels; physically interacts with Msl1p; invovled in telomere maintenance; putative homolog of human U2A' snRNP protein || RNA splicing factor activity, transesterification mechanism || cytoplasm || YPL213W_ORF || mRNA metabolic process || || 1041487	1.07	1.54	1.04	0.6	1.04	0.35	0.68	1.53	1.305	0.82	0.695	1.105
YPL212C_ORF	|| PUS1 || tRNA:pseudouridine synthase, introduces pseudouridines at positions 26-28, 34-36, 65, and 67 of tRNA; nuclear protein that appears to be involved in tRNA export; also acts on U2 snRNA || isomerase activity || nucleus || YPL212C_ORF || snRNA pseudouridine synthesis || || 1040364	0	-0.53	0.36	-0.5	0.75	-0.01	0.07	0.02	-0.265	-0.07	0.37	0.045
YPL211W_ORF	|| NIP7 || Nucleolar protein required for 60S ribosome subunit biogenesis, constituent of 66S pre-ribosomal particles; physically interacts with Nop8p and the exosome subunit Rrp43p || RNA binding || preribosome, large subunit precursor || YPL211W_ORF || ribosomal large subunit biogenesis || || 1043719	-2.05	-2.26	NA	-2.17	-0.55	-1.25	-0.93	-2.03	-2.155	-2.17	-0.9	-1.48
YPL210C_ORF	|| SRP72 || Core component of the signal recognition particle (SRP) ribonucleoprotein (RNP) complex that functions in targeting nascent secretory proteins to the endoplasmic reticulum (ER) membrane || 7S RNA binding || signal recognition particle || YPL210C_ORF || protein targeting to ER || || 1042588	-0.28	0.28	0.44	0.02	1.48	0.44	1.3	0.82	0	0.23	0.96	1.06
YPL209C_ORF	|| IPL1 || Aurora kinase subunit of the conserved chromosomal passenger complex (CPC; Ipl1p-Sli15p-Bir1p-Nbl1p), involved in regulating kinetochore-microtubule attachments; helps maintain condensed chromosomes during anaphase and early telophase || transferase activity || spindle midzone || YPL209C_ORF || mitotic spindle disassembly || || 1041466	1.49	1.6	NA	0.24	0.88	0.52	0.47	1.77	1.545	0.24	0.7	1.12
YPL208W_ORF	|| RKM1 || SET-domain lysine-N-methyltransferase, catalyzes the formation of dimethyllysine residues on the large ribsomal subunit protein L23a (RPL23A and RPL23B) || transferase activity || cytoplasm || YPL208W_ORF || response to drug || || 1040343	-2.19	-2.53	-0.95	0.33	0.79	-0.08	0.52	-2.23	-2.36	-0.31	0.355	-0.855
YPL207W_ORF	|| TYW1 || Protein required for the synthesis of wybutosine, a modified guanosine found at the 3'-position adjacent to the anticodon of phenylalanine tRNA which supports reading frame maintenance by stabilizing codon-anticodon interactions || 4 iron, 4 sulfur cluster binding || endoplasmic reticulum || YPL207W_ORF || wybutosine biosynthetic process || || 1043697	-0.08	-0.07	-0.14	-1.38	-0.12	-0.37	-0.17	-0.15	-0.075	-0.76	-0.245	-0.16
YPL206C_ORF	|| PGC1 || Phosphatidyl Glycerol phospholipase C; regulates the phosphatidylglycerol (PG) content via a phospholipase C-type degradation mechanism; contains glycerophosphodiester phosphodiesterase motifs || phosphatidylglycerol phospholipase C activity || integral to membrane || YPL206C_ORF || glycerophospholipid catabolic process || || 1042568	-0.64	-0.62	-0.07	-0.11	-0.24	-0.32	-0.39	-0.39	-0.63	-0.09	-0.28	-0.39
YPL205C_ORF	|| || Hypothetical protein; deletion of locus affects telomere length || || || YPL205C_ORF || || || 1041447	2.25	2.61	NA	NA	0.77	0.9	NA	2.16	2.43	NA	0.835	2.16
YPL204W_ORF	|| HRR25 || Protein kinase involved in regulating diverse events including vesicular trafficking, DNA repair, and chromosome segregation; binds the CTD of RNA pol II; homolog of mammalian casein kinase 1delta (CK1delta) || transferase activity || monopolin complex || YPL204W_ORF || attachment of spindle microtubules to kinetochore during meiosis I || || 1040319	-1.19	-1.58	-1.21	0.06	1.25	0.18	0.83	-1.21	-1.385	-0.575	0.715	-0.19
YPL203W_ORF	|| TPK2 || cAMP-dependent protein kinase catalytic subunit; promotes vegetative growth in response to nutrients via the Ras-cAMP signaling pathway; inhibited by regulatory subunit Bcy1p in the absence of cAMP; partially redundant with Tpk1p and Tpk3p || transferase activity || cAMP-dependent protein kinase complex || YPL203W_ORF || regulation of catalytic activity || || 1043920	1.14	1.28	1.23	0.07	-0.24	0.18	-0.19	NA	1.21	0.65	-0.03	-0.19
YPL202C_ORF	|| AFT2 || Iron-regulated transcriptional activator; activates genes involved in intracellular iron use and required for iron homeostasis and resistance to oxidative stress; similar to Aft1p || sequence-specific DNA binding || mitochondrion || YPL202C_ORF || positive regulation of transcription || || 1045060	-1.87	-1.12	-1.38	-1.39	0.01	-0.73	-0.44	-1.13	-1.495	-1.385	-0.36	-0.785
YPL201C_ORF	|| YIG1 || Protein that interacts with glycerol 3-phosphatase and plays a role in anaerobic glycerol production; localizes to the nucleus and cytosol || molecular_function || cytosol || YPL201C_ORF || glycerol biosynthetic process || || 1046180	2.31	2.69	2.61	1.93	0.71	2	1.55	4.23	2.5	2.27	1.355	2.89
YPL200W_ORF	|| CSM4 || Protein required for accurate chromosome segregation during meiosis; involved in meiotic telomere clustering (bouquet formation) and telomere-led rapid prophase movements || molecular_function || integral to membrane || YPL200W_ORF || meiotic telomere clustering || || 1047304	0.2	0.55	0.75	0.58	-0.25	0.22	-0.29	1.54	0.375	0.665	-0.015	0.625
YPL199C_ORF	|| || Putative protein of unknown function, predicted to be palmitoylated || molecular_function || cytoplasm || YPL199C_ORF || biological_process || || 1043944	-1.28	-0.1	-1.21	-1.11	-0.35	-0.84	-0.32	-0.29	-0.69	-1.16	-0.595	-0.305
YPL198W_ORF	|| RPL7B || Protein component of the large (60S) ribosomal subunit, nearly identical to Rpl7Ap and has similarity to E. coli L30 and rat L7 ribosomal proteins; contains a conserved C-terminal Nucleic acid Binding Domain (NDB2) || transcription regulator activity || ribonucleoprotein complex || YPL198W_ORF || regulation of translation || || 1045084	-1.98	-2.12	-3.48	-2.88	-1.75	-1.5	-2.33	-2.48	-2.05	-3.18	-1.625	-2.405
YPL198W_OCH_DS100_ORF	|| RPL7B || Protein component of the large (60S) ribosomal subunit, nearly identical to Rpl7Ap and has similarity to E. coli L30 and rat L7 ribosomal proteins; contains a conserved C-terminal Nucleic acid Binding Domain (NDB2) || transcription regulator activity || ribonucleoprotein complex || YPL198W_OCH_DS100_ORF || regulation of translation || || 1046162	-1.11	-2.65	0.35	3.23	0.78	1.36	-0.24	-3.02	-1.88	1.79	1.07	-1.63
YPL198W_JXN_EI_2_ORF	|| RPL7B || Protein component of the large (60S) ribosomal subunit, nearly identical to Rpl7Ap and has similarity to E. coli L30 and rat L7 ribosomal proteins; contains a conserved C-terminal Nucleic acid Binding Domain (NDB2) || transcription regulator activity || ribonucleoprotein complex || YPL198W_JXN_EI_2_ORF || regulation of translation || || 1043781	-0.25	-0.05	-0.67	-1.23	-1.78	-1.11	-1.86	-0.77	-0.15	-0.95	-1.445	-1.315
YPL198W_JXN_EE20_2_ORF	|| RPL7B || Protein component of the large (60S) ribosomal subunit, nearly identical to Rpl7Ap and has similarity to E. coli L30 and rat L7 ribosomal proteins; contains a conserved C-terminal Nucleic acid Binding Domain (NDB2) || transcription regulator activity || ribonucleoprotein complex || YPL198W_JXN_EE20_2_ORF || regulation of translation || || 1047393	NA	-2.76	NA	NA	-3.05	-2.59	NA	-3.1	-2.76	NA	-2.82	-3.1
YPL198W_INT_2	|| RPL7B || Protein component of the large (60S) ribosomal subunit, nearly identical to Rpl7Ap and has similarity to E. coli L30 and rat L7 ribosomal proteins; contains a conserved C-terminal Nucleic acid Binding Domain (NDB2) || transcription regulator activity || ribonucleoprotein complex || YPL198W_INT_2 || regulation of translation || || 1040968	1.8	1.71	1.25	-0.72	-0.7	0.24	NA	0.53	1.755	0.265	-0.23	0.53
YPL198W_INT_1	|| RPL7B || Protein component of the large (60S) ribosomal subunit, nearly identical to Rpl7Ap and has similarity to E. coli L30 and rat L7 ribosomal proteins; contains a conserved C-terminal Nucleic acid Binding Domain (NDB2) || transcription regulator activity || ribonucleoprotein complex || YPL198W_INT_1 || regulation of translation || || 1041540	1.49	1.54	1.33	NA	-1.57	-0.29	NA	0.63	1.515	1.33	-0.93	0.63
YPL197C_ORF	NA	NA	NA	NA	NA	-3.22	NA	NA	NA	NA	NA	-3.22	NA
YPL196W_ORF	|| OXR1 || Protein of unknown function required for normal levels of resistance to oxidative damage, null mutants are sensitive to hydrogen peroxide; member of a conserved family of proteins found in eukaryotes but not in prokaryotes || molecular_function || mitochondrion || YPL196W_ORF || response to oxidative stress || || 1047328	-0.98	-0.19	-0.84	-0.59	0.36	-0.54	0.02	-0.18	-0.585	-0.715	-0.09	-0.08
YPL195W_ORF	|| APL5 || Delta adaptin-like subunit of the clathrin associated protein complex (AP-3); functions in transport of alkaline phosphatase to the vacuole via the alternate pathway, suppressor of loss of casein kinase 1 function || protein transporter activity || cytoplasmic vesicle || YPL195W_ORF || vesicle-mediated transport || || 1043968	1.24	1.6	1.44	0.88	1.23	0.88	1.41	1.9	1.42	1.16	1.055	1.655
YPL194W_ORF	|| DDC1 || DNA damage checkpoint protein, part of a PCNA-like complex required for DNA damage response, required for pachytene checkpoint to inhibit cell cycle in response to unrepaired recombination intermediates; potential Cdc28p substrate || DNA binding || checkpoint clamp complex || YPL194W_ORF || G2/M transition checkpoint || || 1045107	-0.73	-0.41	-0.62	-0.88	-0.02	-0.7	-0.35	-0.49	-0.57	-0.75	-0.36	-0.42
YPL193W_ORF	|| RSA1 || Protein involved in the assembly of 60S ribosomal subunits; functionally interacts with Dbp6p; functions in a late nucleoplasmic step of the assembly || molecular_function || nucleoplasm || YPL193W_ORF || ribosome biogenesis || || 1046226	1	1.6	1.74	2.19	1.59	1.09	1.12	2.42	1.3	1.965	1.34	1.77
YPL192C_ORF	|| PRM3 || Pheromone-regulated protein required for nuclear envelope fusion during karyogamy; localizes to the outer face of the nuclear membrane; interacts with Kar5p at the spindle pole body || molecular_function || extrinsic to nuclear outer membrane || YPL192C_ORF || nuclear membrane fusion during karyogamy || || 1047351	NA	NA	NA	NA	NA	2.95	NA	NA	NA	NA	2.95	NA
YPL191C_ORF	|| || Putative protein of unknown function; diploid deletion strain exhibits high budding index; green fluorescent protein (GFP)-fusion protein localizes to the cytoplasm || molecular_function || cytoplasm || YPL191C_ORF || biological_process || || 1043673	3.1	3.84	NA	3.22	0.68	2.27	2.14	3.46	3.47	3.22	1.475	2.8
YPL190C_ORF	|| NAB3 || Single stranded RNA binding protein; acidic ribonucleoprotein; required for termination of non-poly(A) transcripts and efficient splicing; interacts with Nrd1p || poly(A) RNA binding || nucleoplasm || YPL190C_ORF || termination of RNA polymerase II transcription, poly(A)-independent || || 1042545	-0.25	-0.25	1.23	-1.14	-0.87	-0.73	-0.97	0.43	-0.25	0.045	-0.8	-0.27
YPL189W_ORF	|| GUP2 || Probable membrane protein with a possible role in proton symport of glycerol; member of the MBOAT family of putative membrane-bound O-acyltransferases; Gup1p homolog || symporter activity || integral to membrane || YPL189W_ORF || glycerol transport || || 1041425	1.73	3.73	3.32	2.63	0.41	2.05	0.86	3.32	2.73	2.975	1.23	2.09
YPL189C-A_ONO_ORF	|| COA2 || Cytochrome oxidase assembly factor; null mutation results in respiratory deficiency with specific loss of cytochrome oxidase activity; functions downstream of assembly factors Mss51p and Coa1p and interacts with assembly factor Shy1p || molecular_function || membrane || YPL189C-A_ONO_ORF || mitochondrial respiratory chain complex IV assembly || || 1040437	0.01	-0.01	-0.42	-0.77	-0.69	-0.63	-0.93	0.01	0	-0.595	-0.66	-0.46
YPL188W_ORF	|| POS5 || Mitochondrial NADH kinase, phosphorylates NADH; also phosphorylates NAD(+) with lower specificity; required for the response to oxidative stress || NADH kinase activity || mitochondrial matrix || YPL188W_ORF || metabolic process || || 1040295	0.69	1.46	1.33	0.48	-0.66	-0.29	-0.84	1.22	1.075	0.905	-0.475	0.19
YPL187W_ORF	|| MF(ALPHA)1 || Mating pheromone alpha-factor, made by alpha cells; interacts with mating type a cells to induce cell cycle arrest and other responses leading to mating; also encoded by MF(ALPHA)2, although MF(ALPHA)1 produces most alpha-factor || pheromone activity || extracellular region || YPL187W_ORF || sexual reproduction || || 1043651	NA	0.6	NA	NA	-1.07	0.38	NA	1.85	0.6	NA	-0.345	1.85
YPL186C_ORF	|| UIP4 || Protein that interacts with Ulp1p, a Ubl (ubiquitin-like protein)-specific protease for Smt3p protein conjugates; detected in a phosphorylated state in the mitochondrial outer membrane; also detected in ER and nuclear envelope || molecular_function || membrane || YPL186C_ORF || biological_process || || 1042523	1.74	3	2.8	1.73	-0.46	1.58	0.69	3.31	2.37	2.265	0.56	2
YPL185W_ORF	|| || Dubious open reading frame unlikely to encode a protein, based on available experimental and comparative sequence data; partially overlaps the verified gene UIP4/YPL186C || || || YPL185W_ORF || || || 1041404	NA	1.76	1.67	NA	-0.09	0.15	NA	1.26	1.76	1.67	0.03	1.26
YPL184C_ORF	|| MRN1 || RNA-binding protein proposed to be involved in translational regulation; binds specific categories of mRNAs, including those that contain upstream open reading frames (uORFs) and internal ribosome entry sites (IRES) || RNA binding || cytoplasm || YPL184C_ORF || biological_process || || 1040274	-1.65	-1.8	-3.29	-2.5	-0.13	-1	-0.79	-2.32	-1.725	-2.895	-0.565	-1.555
YPL183W-A_ORF	|| RTC6 || Homolog of the prokaryotic ribosomal protein L36, likely to be a mitochondrial ribosomal protein coded in the nuclear genome; null mutation suppresses cdc13-1 temperature sensitivity || structural constituent of ribosome || ribonucleoprotein complex || YPL183W-A_ORF || mitochondrial translation || || 1043629	-0.97	-1.22	-0.5	1.26	1.01	0.56	0.75	-1.35	-1.095	0.38	0.785	-0.3
YPL183C_ORF	|| RTT10 || Cytoplasmic protein with a role in regulation of Ty1 transposition || molecular_function || cytoplasm || YPL183C_ORF || negative regulation of transposition, RNA-mediated || || 1042501	-0.94	-1.09	-0.27	0.44	1.27	0.5	0.79	-0.58	-1.015	0.085	0.885	0.105
YPL182C_ORF	|| || Dubious open reading frame unlikely to encode a protein, based on available experimental and comparative sequence data; partially overlaps the verified gene CTI6/YPL181W || || || YPL182C_ORF || || || 1041381	4.39	5.94	4.21	3.11	1.44	3.12	3.32	4.61	5.165	3.66	2.28	3.965
YPL181W_ORF	|| CTI6 || Protein that relieves transcriptional repression by binding to the Cyc8p-Tup1p corepressor and recruiting the SAGA complex to the repressed promoter; contains a PHD finger domain || metal ion binding || Rpd3L-Expanded complex || YPL181W_ORF || positive regulation of transcription || || 1040248	-0.72	-0.48	-0.59	-1.43	0.75	-0.28	0.88	-0.44	-0.6	-1.01	0.235	0.22
YPL180W_ORF	|| TCO89 || Subunit of TORC1 (Tor1p or Tor2p-Kog1p-Lst8p-Tco89p), a complex that regulates growth in response to nutrient availability; cooperates with Ssd1p in the maintenance of cellular integrity; deletion strains are hypersensitive to rapamycin || molecular_function || TORC1 complex || YPL180W_ORF || ion homeostasis || || 1043993	0.49	1.4	0.61	0.06	-0.11	-0.34	0.35	1.1	0.945	0.335	-0.225	0.725
YPL179W_ORF	|| PPQ1 || Putative protein serine/threonine phosphatase; null mutation enhances efficiency of translational suppressors || cofactor binding || cytoplasm || YPL179W_ORF || protein amino acid dephosphorylation || || 1045131	-0.29	-0.86	-0.79	-2.28	-0.94	-1.45	-1.76	-0.3	-0.575	-1.535	-1.195	-1.03
YPL178W_ORF	|| CBC2 || Small subunit of the heterodimeric cap binding complex that also contains Sto1p, component of the spliceosomal commitment complex; interacts with Npl3p, possibly to package mRNA for export from the nucleus; contains an RNA-binding motif || mRNA binding || perinuclear region of cytoplasm || YPL178W_ORF || mRNA transport || || 1046250	0.18	0.78	-0.26	-0.72	0	-0.4	0.05	0.64	0.48	-0.49	-0.2	0.345
YPL177C_ORF	|| CUP9 || Homeodomain-containing transcriptional repressor of PTR2, which encodes a major peptide transporter; imported peptides activate ubiquitin-dependent proteolysis, resulting in degradation of Cup9p and de-repression of PTR2 transcription || sequence-specific DNA binding || nucleus || YPL177C_ORF || regulation of transcription || || 1047373	-1.22	-1.27	-0.98	0.16	0.99	0.01	0.56	-1.25	-1.245	-0.41	0.5	-0.345
YPL176C_ORF	|| TRE1 || Plasma membrane protein that binds to Bsd2p and regulates ubiquitylation and vacuolar degradation of the metal transporter Smf1p; function is redundant with that of Tre2p; has similarity to transferrin receptors || molecular_function || integral to membrane || YPL176C_ORF || ubiquitin-dependent protein catabolic process || || 1044018	-1.48	-1.08	-1.61	-2.82	-1.58	-2.29	-2.38	-1.39	-1.28	-2.215	-1.935	-1.885
YPL175W_ORF	|| SPT14 || UDP-GlcNAc-binding and catalytic subunit of the enzyme that mediates the first step in glycosylphosphatidylinositol (GPI) biosynthesis, mutations cause defects in transcription and in biogenesis of cell wall proteins || phosphatidylinositol N-acetylglucosaminyltransferase activity || integral to membrane || YPL175W_ORF || biosynthetic process || || 1045156	-1.75	-1.14	-1.27	-2.57	0.32	-0.26	0.12	-1.15	-1.445	-1.92	0.03	-0.515
YPL174C_ORF	|| NIP100 || Large subunit of the dynactin complex, which is involved in partitioning the mitotic spindle between mother and daughter cells; putative ortholog of mammalian p150(glued) || microtubule binding || dynein complex || YPL174C_ORF || negative regulation of protein metabolic process || || 1046274	-0.98	-1.18	NA	-0.34	0.01	-0.09	0.16	-0.86	-1.08	-0.34	-0.04	-0.35
YPL173W_ORF	|| MRPL40 || Mitochondrial ribosomal protein of the large subunit || structural constituent of ribosome || ribonucleoprotein complex || YPL173W_ORF || mitochondrial translation || || 1047397	0.75	1.17	1.12	-0.53	0.4	0.11	0.61	1.1	0.96	0.295	0.255	0.855
YPL172C_ORF	|| COX10 || Heme A:farnesyltransferase, catalyzes the first step in the conversion of protoheme to the heme A prosthetic group required for cytochrome c oxidase activity; human ortholog is associated with mitochondrial disorders || transferase activity || mitochondrial membrane || YPL172C_ORF || heme a biosynthetic process || || 1044040	0.13	-0.24	0.16	-2.02	-1.37	-1.12	-1.77	0.34	-0.055	-0.93	-1.245	-0.715
YPL171C_ORF	|| OYE3 || Conserved NADPH oxidoreductase containing flavin mononucleotide (FMN), homologous to Oye2p with slight differences in ligand binding and catalytic properties; expression induced in cells treated with the mycotoxin patulin || oxidoreductase activity || cellular_component || YPL171C_ORF || oxidation reduction || || 1045179	-3.3	-4.02	-1.35	0.07	0.02	-0.4	-0.66	-2.72	-3.66	-0.64	-0.19	-1.69
YPL170W_ORF	|| DAP1 || Heme-binding protein involved in regulation of cytochrome P450 protein Erg11p; damage response protein, related to mammalian membrane progesterone receptors; mutations lead to defects in telomeres, mitochondria, and sterol synthesis || heme binding || membrane || YPL170W_ORF || cellular response to heat || || 1046297	-1.18	-1.55	-0.76	0.08	0.75	0.21	0.04	-1.71	-1.365	-0.34	0.48	-0.835
YPL169C_ORF	|| MEX67 || Poly(A)RNA binding protein involved in nuclear mRNA export, component of the nuclear pore; ortholog of human TAP || structural constituent of nuclear pore || nuclear RNA export factor complex || YPL169C_ORF || mRNA transport || || 1047420	-1.57	-1.94	-1.15	-0.41	0.91	0.08	0.71	-2.01	-1.755	-0.78	0.495	-0.65
YPL168W_ORF	|| || Putative protein of unknown function; green fluorescent protein (GFP)-fusion protein localizes to the mitochondrion; expression may be cell cycle-regulated || molecular_function || integral to membrane || YPL168W_ORF || biological_process || || 1043604	-2.06	-1.89	-1.4	-0.65	0.82	-0.05	0.19	-2.12	-1.975	-1.025	0.385	-0.965
YPL167C_ORF	|| REV3 || Catalytic subunit of DNA polymerase zeta, which is involved in DNA repair and translesion synthesis; required for mutagenesis induced by DNA damage || metal ion binding || zeta DNA polymerase complex || YPL167C_ORF || error-prone postreplication DNA repair || || 1042475	0.59	0.6	0.98	1.18	0.19	0	0.39	2.13	0.595	1.08	0.095	1.26
YPL166W_ORF	|| ATG29 || Autophagy-specific protein that is required for recruitment of other ATG proteins to the pre-autophagosomal structure (PAS); interacts with Atg17p and localizas to the PAS in a manner interdependent with Atg17p and Cis1p; not conserved || molecular_function || cytoplasm || YPL166W_ORF || piecemeal microautophagy of nucleus || || 1041357	2.02	3.12	NA	1.83	-0.03	1.7	NA	NA	2.57	1.83	0.835	NA
YPL165C_ORF	|| SET6 || SET domain protein of unknown function; deletion heterozygote is sensitive to compounds that target ergosterol biosynthesis, may be involved in compound availability || transferase activity || cellular_component || YPL165C_ORF || biological_process || || 1040222	4.26	5.12	NA	NA	NA	0.7	NA	3.95	4.69	NA	0.7	3.95
YPL165C_AAA_28_NCR	|| SET6 || SET domain protein of unknown function; deletion heterozygote is sensitive to compounds that target ergosterol biosynthesis, may be involved in compound availability || transferase activity || cellular_component || YPL165C_AAA_28_NCR || biological_process || || 1041760	3.52	4.9	NA	3.15	NA	2.12	NA	3.66	4.21	3.15	2.12	3.66
YPL164C_ORF	|| MLH3 || Protein involved in DNA mismatch repair and crossing-over during meiotic recombination; forms a complex with Mlh1p; mammalian homolog is implicated mammalian microsatellite instability || mismatched DNA binding || MutLbeta complex || YPL164C_ORF || reciprocal meiotic recombination || || 1043579	1.53	1.88	1.74	0.87	0.22	0.7	0.59	2.18	1.705	1.305	0.46	1.385
YPL163C_ORF	|| SVS1 || Cell wall and vacuolar protein, required for wild-type resistance to vanadate || molecular_function || fungal-type cell wall || YPL163C_ORF || response to chemical stimulus || || 1042450	-0.67	-0.65	-0.85	-1.98	-1.42	-1.6	NA	0.2	-0.66	-1.415	-1.51	0.2
YPL162C_ORF	|| || Putative protein of unknown function; green fluorescent protein (GFP)-fusion protein localizes to the membrane of vacuole with cell cycle-correlated morphology || molecular_function || integral to membrane || YPL162C_ORF || biological_process || || 1041333	NA	0.58	0.96	NA	NA	NA	NA	0.84	0.58	0.96	NA	0.84
YPL161C_ORF	|| BEM4 || Protein involved in establishment of cell polarity and bud emergence; interacts with the Rho1p small GTP-binding protein and with the Rho-type GTPase Cdc42p; involved in maintenance of proper telomere length || GTPase activator activity || cytoplasm || YPL161C_ORF || actin cytoskeleton organization || || 1040197	-1.86	-1.89	-0.98	NA	0.18	-0.72	-0.62	-1.39	-1.875	-0.98	-0.27	-1.005
YPL160W_ORF	|| CDC60 || Cytosolic leucyl tRNA synthetase, ligates leucine to the appropriate tRNA || ligase activity || cytoplasm || YPL160W_ORF || leucyl-tRNA aminoacylation || || 1043555	-1.95	-2.02	-3.15	-2.87	-0.93	-1.39	-1.58	-2.42	-1.985	-3.01	-1.16	-2
YPL159C_ORF	|| PET20 || Mitochondrial protein, required for respiratory growth under some conditions and for stability of the mitochondrial genome || molecular_function || mitochondrion || YPL159C_ORF || aerobic respiration || || 1042424	0.57	0.86	1.1	-0.43	-0.06	-0.33	-0.43	0.75	0.715	0.335	-0.195	0.16
YPL158C_ORF	|| AIM44 || Protein of unknown function; GFP-fusion protein localizes to the bud neck; transcription is regulated by Swi5p; null mutant displays elevated frequency of mitochondrial genome loss || molecular_function || cellular bud neck || YPL158C_ORF || biological_process || || 1041308	-0.29	-0.49	0.2	0.91	2.26	1.23	1.05	0.96	-0.39	0.555	1.745	1.005
YPL157W_ORF	|| TGS1 || Trimethyl guanosine synthase, conserved nucleolar methyl transferase that converts the m(7)G cap structure of snRNAs, snoRNAs, and telomerase TLC1 RNA to m(2,2,7)G; also required for ribosome synthesis and nucleolar morphology || transferase activity || nucleolus || YPL157W_ORF || ribosome biogenesis || || 1040171	-0.84	-0.71	-0.96	-1.05	0.2	-0.32	0.11	-0.24	-0.775	-1.005	-0.06	-0.065
YPL156C_ORF	|| PRM4 || Pheromone-regulated protein, predicted to have 1 transmembrane segment; transcriptionally regulated by Ste12p during mating and by Cat8p during the diauxic shift || protein disulfide oxidoreductase activity || integral to membrane || YPL156C_ORF || cell redox homeostasis || || 1044062	-0.98	-1.18	NA	0.05	1.17	0.34	0.42	0.98	-1.08	0.05	0.755	0.7
YPL155C_ORF	|| KIP2 || Kinesin-related motor protein involved in mitotic spindle positioning, stabilizes microtubules by targeting Bik1p to the plus end; Kip2p levels are controlled during the cell cycle || ATP binding || chromosomal part || YPL155C_ORF || cell division || || 1045199	0.43	0.35	-0.61	-1.39	0.08	-0.84	-0.93	-0.35	0.39	-1	-0.38	-0.64
YPL154C_ORF	|| PEP4 || Vacuolar aspartyl protease (proteinase A), required for the posttranslational precursor maturation of vacuolar proteinases; important for protein turnover after oxidative damage; synthesized as a zymogen, self-activates || peptidase activity, acting on L-amino acid peptides || vacuole || YPL154C_ORF || proteolysis involved in cellular protein catabolic process || || 1046317	-0.73	-0.6	-1.83	-1.87	-1.43	-0.69	-1.36	-0.62	-0.665	-1.85	-1.06	-0.99
YPL153C_ORF	|| RAD53 || Protein kinase, required for cell-cycle arrest in response to DNA damage; activated by trans autophosphorylation when interacting with hyperphosphorylated Rad9p; also interacts with ARS1 and plays a role in initiation of DNA replication || transferase activity || nucleus || YPL153C_ORF || regulation of DNA metabolic process || || 1047439	-0.07	-0.42	-0.34	-0.61	0.75	-0.03	0.61	-0.56	-0.245	-0.475	0.36	0.025
YPL152W-A_ONO_ORF	|| || Identified by gene-trapping, microarray-based expression analysis, and genome-wide homology searching || molecular_function || cellular_component || YPL152W-A_ONO_ORF || biological_process || || 1040987	NA	4.29	4.57	NA	NA	2.06	NA	3.31	4.29	4.57	2.06	3.31
YPL152W_ORF	|| RRD2 || Activator of the phosphotyrosyl phosphatase activity of PP2A,peptidyl-prolyl cis/trans-isomerase; regulates G1 phase progression, the osmoresponse, microtubule dynamics; subunit of the Tap42p-Pph21p-Rrd2p complex || phosphatase activator activity || cytosol || YPL152W_ORF || mitotic spindle organization in nucleus || || 1044083	-0.8	-1.15	-0.12	0.92	1.64	0.51	1.12	-1.16	-0.975	0.4	1.075	-0.02
YPL151C_ORF	|| PRP46 || Splicing factor that is found in the Cef1p subcomplex of the spliceosome || RNA splicing factor activity, transesterification mechanism || cytoplasm || YPL151C_ORF || RNA splicing || || 1045220	-1.64	-1.73	-0.99	-0.05	1.32	0.25	0.86	-1.73	-1.685	-0.52	0.785	-0.435
YPL150W_ORF	|| || Putative protein kinase of unknown cellular role || transferase activity || cellular_component || YPL150W_ORF || biological_process || || 1046339	-0.63	-0.39	-0.44	-1.19	0.35	-0.26	0.24	0.1	-0.51	-0.815	0.045	0.17
YPL149W_ORF	|| ATG5 || Conserved protein involved in autophagy and the Cvt pathway; undergoes conjugation with Atg12p to form a complex involved in Atg8p lipidation; conjugated Atg12p also forms a complex with Atg16p that is essential for autophagosome formation || Atg8 ligase activity || Atg12-Atg5-Atg16 complex || YPL149W_ORF || piecemeal microautophagy of nucleus || || 1047461	-1.94	-1.99	-1.29	-1.29	-0.4	-0.9	-1.06	-1.43	-1.965	-1.29	-0.65	-1.245
YPL148C_ORF	|| PPT2 || Phosphopantetheine:protein transferase (PPTase), activates mitochondrial acyl carrier protein (Acp1p) by phosphopantetheinylation || transferase activity || mitochondrion || YPL148C_ORF || protein-cofactor linkage || || 1044107	-0.96	-0.94	-0.47	-1.41	-1.07	-0.89	-1.35	0.15	-0.95	-0.94	-0.98	-0.6
YPL147W_ORF	|| PXA1 || Subunit of a heterodimeric peroxisomal ATP-binding cassette transporter complex (Pxa1p-Pxa2p), required for import of long-chain fatty acids into peroxisomes; similarity to human adrenoleukodystrophy transporter and ALD-related proteins || ATPase activity, coupled to transmembrane movement of substances || integral to membrane || YPL147W_ORF || fatty acid transport || || 1045244	-0.83	-0.56	0.15	0.18	1	0.62	0.47	0.68	-0.695	0.165	0.81	0.575
YPL146C_ORF	|| NOP53 || Nucleolar protein; involved in biogenesis of the 60S subunit of the ribosome; interacts with rRNA processing factors Cbf5p and Nop2p; null mutant is viable but growth is severely impaired || rRNA binding || nucleolus || YPL146C_ORF || maturation of LSU-rRNA from tricistronic rRNA transcript (SSU-rRNA, 5.8S rRNA, LSU-rRNA) || || 1046363	1.32	2.6	NA	3.25	1.89	1.63	2.84	2.49	1.96	3.25	1.76	2.665
YPL145C_ORF	|| KES1 || Member of the oxysterol binding protein family, which includes seven yeast homologs; involved in negative regulation of Sec14p-dependent Golgi complex secretory functions, peripheral membrane protein that localizes to the Golgi complex || cholesterol binding || extrinsic to membrane || YPL145C_ORF || maintenance of cell polarity || || 1047485	-0.66	-0.74	-0.52	-2.14	-1.24	-1.28	-1.36	-0.32	-0.7	-1.33	-1.26	-0.84
YPL144W_ORF	|| POC4 || Component of a heterodimeric Poc4p-Irc25p chaperone involved in assembly of alpha subunits into the 20S proteasome; may regulate formation of proteasome isoforms with alternative subunits under different conditions || molecular_function || cytoplasm || YPL144W_ORF || chaperone-mediated protein complex assembly || || 1047764	-0.91	-0.93	-1.23	-2.46	-0.34	-1.01	-0.97	-0.84	-0.92	-1.845	-0.675	-0.905
YPL143W_ORF	|| RPL33A || N-terminally acetylated ribosomal protein L37 of the large (60S) ribosomal subunit, nearly identical to Rpl33Bp and has similarity to rat L35a; rpl33a null mutant exhibits slow growth while rpl33a rpl33b double null mutant is inviable || structural constituent of ribosome || ribonucleoprotein complex || YPL143W_ORF || translation || || 1046641	-1.06	-1.57	-3.59	-2.69	-1.23	-0.92	-1.31	-2.27	-1.315	-3.14	-1.075	-1.79
YPL143W_OCH_DS100_ORF	|| RPL33A || N-terminally acetylated ribosomal protein L37 of the large (60S) ribosomal subunit, nearly identical to Rpl33Bp and has similarity to rat L35a; rpl33a null mutant exhibits slow growth while rpl33a rpl33b double null mutant is inviable || structural constituent of ribosome || ribonucleoprotein complex || YPL143W_OCH_DS100_ORF || translation || || 1042885	-0.97	-2.35	-0.53	2.93	-0.5	0.57	-0.72	-2.59	-1.66	1.2	0.035	-1.655
YPL143W_INT_1	|| RPL33A || N-terminally acetylated ribosomal protein L37 of the large (60S) ribosomal subunit, nearly identical to Rpl33Bp and has similarity to rat L35a; rpl33a null mutant exhibits slow growth while rpl33a rpl33b double null mutant is inviable || structural constituent of ribosome || ribonucleoprotein complex || YPL143W_INT_1 || translation || || 1048294	0.96	0.74	NA	0.1	NA	-0.41	NA	NA	0.85	0.1	-0.41	NA
YPL141C_ORF	|| || Putative protein kinase; similar to Kin4p; green fluorescent protein (GFP)-fusion protein localizes to the cytoplasm; YPL141C is not an essential gene || transferase activity || cytoplasm || YPL141C_ORF || biological_process || || 1044388	1.72	2.43	2.26	0.68	-0.05	0.43	0.6	2.65	2.075	1.47	0.19	1.625
YPL140C_ORF	|| MKK2 || Mitogen-activated kinase kinase involved in protein kinase C signaling pathway that controls cell integrity; upon activation by Bck1p phosphorylates downstream target, Slt2p; functionally redundant with Mkk1p || transferase activity || intracellular || YPL140C_ORF || signal transduction || || 1048287	1.36	1.82	1.51	0.77	0	0.53	0.18	1.78	1.59	1.14	0.265	0.98
YPL139C_ORF	|| UME1 || Negative regulator of meiosis, required for repression of a subset of meiotic genes during vegetative growth, binding of histone deacetylase Rpd3p required for activity, contains a NEE box and a WD repeat motif; homologous with Wtm1p, Wtm2p || histone deacetylase activity || Rpd3L-Expanded complex || YPL139C_ORF || regulation of transcription || || 1047170	-0.2	-0.54	0.15	0.64	1.3	0.33	1.06	-0.17	-0.37	0.395	0.815	0.445
YPL138C_ORF	|| SPP1 || Subunit of COMPASS (Set1C), a complex which methylates histone H3 on lysine 4 and is required in telomeric transcriptional silencing; interacts with Orc2p; PHD finger domain protein similar to human CGBP, an unmethylated CpG binding protein || metal ion binding || Set1C/COMPASS complex || YPL138C_ORF || histone H3-K4 methylation || || 1046045	0.73	0.93	0.46	0.01	0.82	-0.02	0.38	1.02	0.83	0.235	0.4	0.7
YPL137C_ORF	|| GIP3 || Glc7-interacting protein whose overexpression relocalizes Glc7p from the nucleus and prevents chromosome segregation; may interact with ribosomes, based on co-purification experiments || protein phosphatase type 1 regulator activity || ribosome || YPL137C_ORF || regulation of phosphoprotein phosphatase activity || || 1044925	-0.84	-0.59	-1.13	NA	-1.69	-1.65	NA	-0.21	-0.715	-1.13	-1.67	-0.21
YPL136W_ORF	|| || Dubious open reading frame unlikely to encode a protein, based on available experimental and comparative sequence data; completely overlaps the verified gene GIP3/YPL137C || || || YPL136W_ORF || || || 1048267	3.54	4.55	4.21	2.51	NA	2.25	NA	2.89	4.045	3.36	2.25	2.89
YPL135W_ORF	|| ISU1 || Conserved protein of the mitochondrial matrix, performs a scaffolding function during assembly of iron-sulfur clusters, interacts physically and functionally with yeast frataxin (Yfh1p); isu1 isu2 double mutant is inviable || 2 iron, 2 sulfur cluster binding || mitochondrial matrix || YPL135W_ORF || oxidation reduction || || 1047150	-0.71	-0.39	-0.54	-1.66	-1.22	-1.51	NA	0.71	-0.55	-1.1	-1.365	0.71
YPL134C_ORF	|| ODC1 || Mitochondrial inner membrane transporter, exports 2-oxoadipate and 2-oxoglutarate from the mitochondrial matrix to the cytosol for lysine and glutamate biosynthesis and lysine catabolism; suppresses, in multicopy, an fmc1 null mutation || binding || integral to membrane || YPL134C_ORF || oxidation reduction || || 1046026	-0.57	-0.79	-0.87	0.44	0.24	-0.06	0.04	-1.1	-0.68	-0.215	0.09	-0.53
YPL133C_ORF	|| RDS2 || Zinc cluster transcriptional activator involved in conferring resistance to ketoconazole || metal ion binding || cytoplasm || YPL133C_ORF || positive regulation of gluconeogenesis || || 1044905	-1.68	-1.17	-1.83	-2.21	0.09	-1.05	-0.53	-0.77	-1.425	-2.02	-0.48	-0.65
YPL132W_ORF	|| COX11 || Mitochondrial inner membrane protein required for delivery of copper to the Cox1p subunit of cytochrome c oxidase; association with mitochondrial ribosomes suggests that copper delivery may occur during translation of Cox1p || copper ion binding || integral to membrane || YPL132W_ORF || aerobic respiration || || 1039280	-0.49	-0.21	-0.66	-1.46	-0.59	-1.07	NA	-0.17	-0.35	-1.06	-0.83	-0.17
YPL131W_ORF	|| RPL5 || Protein component of the large (60S) ribosomal subunit with similarity to E. coli L18 and rat L5 ribosomal proteins; binds 5S rRNA and is required for 60S subunit assembly || rRNA binding || ribonucleoprotein complex || YPL131W_ORF || regulation of translation || || 1040469	-1.78	-1.95	-0.82	1.8	0.21	0.3	-0.04	-1.89	-1.865	0.49	0.255	-0.965
YPL130W_ORF	|| SPO19 || Meiosis-specific prospore protein; required to produce bending force necessary for proper assembly of the prospore membrane during sporulation; identified as a weak high-copy suppressor of the spo1-1 ts mutation || molecular_function || anchored to membrane || YPL130W_ORF || spore membrane bending pathway || || 1041591	2.83	3.84	3.41	1.9	0.28	0.89	-0.51	1.97	3.335	2.655	0.585	0.73
YPL129W_ORF	|| TAF14 || Subunit of TFIID, TFIIF, INO80, SWI/SNF, and NuA3 complexes, involved in RNA polymerase II transcription initiation and in chromatin modification; contains a YEATS domain || general RNA polymerase II transcription factor activity || NuA3 histone acetyltransferase complex || YPL129W_ORF || negative regulation of RNA metabolic process || || 1042711	-0.32	-0.2	-0.03	1.32	0.65	0.37	0.65	-0.5	-0.26	0.645	0.51	0.075
YPL129W_INT_1	|| TAF14 || Subunit of TFIID, TFIIF, INO80, SWI/SNF, and NuA3 complexes, involved in RNA polymerase II transcription initiation and in chromatin modification; contains a YEATS domain || general RNA polymerase II transcription factor activity || NuA3 histone acetyltransferase complex || YPL129W_INT_1 || negative regulation of RNA metabolic process || || 1047748	3.82	4.95	NA	2.83	0.96	2.34	NA	3.89	4.385	2.83	1.65	3.89
YPL128C_ORF	|| TBF1 || Telobox-containing general regulatory factor; binds to TTAGGG repeats within subtelomeric anti-silencing regions (STARs) and possibly throughout the genome and mediates their insulating capacity by blocking silent chromatin propagation || sequence-specific DNA binding || chromosome || YPL128C_ORF || regulation of transcription || || 1039303	-0.01	-0.39	0.41	-1.2	-0.7	-0.33	-1.12	0.22	-0.2	-0.395	-0.515	-0.45
YPL127C_ORF	|| HHO1 || Histone H1, a linker histone required for nucleosome packaging at restricted sites; suppresses DNA repair involving homologous recombination; not required for telomeric silencing, basal transcriptional repression, or efficient sporulation || DNA binding || chromosome || YPL127C_ORF || negative regulation of DNA recombination || || 1040489	-1.47	-1.79	-0.96	-0.59	-1.1	-0.81	-0.96	-1.24	-1.63	-0.775	-0.955	-1.1
YPL126W_ORF	|| NAN1 || U3 snoRNP protein, component of the small (ribosomal) subunit (SSU) processosome containing U3 snoRNA; required for the biogenesis of18S rRNA || snoRNA binding || t-UTP complex || YPL126W_ORF || positive regulation of transcription from RNA polymerase I promoter || || 1041610	-2.91	-2.85	-2.45	-2.77	0.77	-0.61	0.4	-2.15	-2.88	-2.61	0.08	-0.875
YPL125W_ORF	|| KAP120 || Karyopherin responsible for the nuclear import of ribosome maturation factor Rfp1p || structural constituent of nuclear pore || cytoplasm || YPL125W_ORF || protein transport || || 1042731	-1.69	-2.46	-1.32	-2.28	-0.39	-0.48	-0.24	-1.19	-2.075	-1.8	-0.435	-0.715
YPL124W_ORF	|| SPC29 || Inner plaque spindle pole body (SPB) component, links the central plaque component Spc42p to the inner plaque component Spc110p; required for SPB duplication || structural constituent of cytoskeleton || central plaque of spindle pole body || YPL124W_ORF || organelle fission || || 1039327	-1.28	-1.32	-0.57	-0.19	1.31	0.4	1.1	-1.04	-1.3	-0.38	0.855	0.03
YPL123C_ORF	|| RNY1 || Vacuolar RNase of the T(2) family, relocalizes to the cytosol where it cleaves tRNAs upon oxidative or stationary phase stress; promotes apoptosis under stress conditions and this function is independent of its catalytic activity || ribonuclease T2 activity || cytosol || YPL123C_ORF || apoptosis || || 1040512	NA	-2.09	-1.33	NA	-0.62	-1.76	-1.09	-1.58	-2.09	-1.33	-1.19	-1.335
YPL122C_ORF	|| TFB2 || Subunit of TFIIH and nucleotide excision repair factor 3 complexes, involved in transcription initiation, required for nucleotide excision repair, similar to 52 kDa subunit of human TFIIH || general RNA polymerase II transcription factor activity || nucleus || YPL122C_ORF || regulation of transcription || || 1041633	2.38	2.86	1.9	1.23	-0.24	0.59	-0.03	2.61	2.62	1.565	0.175	1.29
YPL121C_ORF	|| MEI5 || Meiosis specific protein involved in DMC1-dependent meiotic recombination, forms heterodimer with Sae3p; proposed to be an assembly factor for Dmc1p || molecular_function || nucleus || YPL121C_ORF || sporulation resulting in formation of a cellular spore || || 1042754	4.45	5.47	4.99	3.59	0.92	1.77	3.12	4.73	4.96	4.29	1.345	3.925
YPL120W_ORF	|| VPS30 || Subunit of phosphatidylinositol (PtdIns) 3-kinase complexes I and II; Complex I is essential in autophagy and Complex II is required for vacuolar protein sorting; ortholog of the higher eukaryotic gene Beclin 1 || 1-phosphatidylinositol-3-kinase activity || phosphatidylinositol 3-kinase complex II || YPL120W_ORF || late endosome to vacuole transport || || 1048247	0.46	0.6	0.46	-0.32	0.49	-0.26	0.73	0.6	0.53	0.07	0.115	0.665
YPL119C-A_ONO_ORF	|| || Putative protein of unknown function; identified by expression profiling and mass spectrometry || molecular_function || integral to membrane || YPL119C-A_ONO_ORF || biological_process || || 1041559	0.21	0.68	NA	0.02	0.51	0.27	0.79	0.62	0.445	0.02	0.39	0.705
YPL119C_ORF	|| DBP1 || Putative ATP-dependent RNA helicase of the DEAD-box protein family; mutants show reduced stability of the 40S ribosomal subunit scanning through 5' untranslated regions of mRNAs || purine NTP-dependent helicase activity || cytoplasm || YPL119C_ORF || translational initiation || || 1047129	1.87	2.8	2.98	NA	0.46	0.52	NA	2.53	2.335	2.98	0.49	2.53
YPL118W_ORF	|| MRP51 || Mitochondrial ribosomal protein of the small subunit; MRP51 exhibits genetic interactions with mutations in the COX2 and COX3 mRNA 5'-untranslated leader sequences || structural constituent of ribosome || ribonucleoprotein complex || YPL118W_ORF || mitochondrial translational initiation || || 1046007	-0.24	0.09	0.11	0.62	0.88	0.25	0.83	0.19	-0.075	0.365	0.565	0.51
YPL117C_ORF	|| IDI1 || Isopentenyl diphosphate:dimethylallyl diphosphate isomerase (IPP isomerase), catalyzes an essential activation step in the isoprenoid biosynthetic pathway; required for viability || metal ion binding || cytosol || YPL117C_ORF || cellular metabolic compound salvage || || 1044884	-1.37	-1.02	0.04	1.68	0.66	0.3	0.43	-0.53	-1.195	0.86	0.48	-0.05
YPL116W_ORF	|| HOS3 || Trichostatin A-insensitive homodimeric histone deacetylase (HDAC) with specificity in vitro for histones H3, H4, H2A, and H2B; similar to Hda1p, Rpd3p, Hos1p, and Hos2p; deletion results in increased histone acetylation at rDNA repeats || hydrolase activity || cellular bud neck || YPL116W_ORF || cell division || || 1048228	-1.23	-1.61	-0.41	0.83	1.61	0.67	1.01	-1.41	-1.42	0.21	1.14	-0.2
YPL115C_ORF	|| BEM3 || Rho GTPase activating protein (RhoGAP) involved in control of the cytoskeleton organization; targets the essential Rho-GTPase Cdc42p, which controls establishment and maintenance of cell polarity, including bud-site assembly || phosphoinositide binding || mating projection tip || YPL115C_ORF || cell division || || 1047110	0.42	0.96	-0.1	-0.32	-0.17	-0.24	-0.34	0.47	0.69	-0.21	-0.205	0.065
YPL114W_ORF	|| || Dubious open reading frame, unlikely to encode a functional protein; largely overlaps ORF YPL113C; diploid deletion in BY4743 strain background exhibits high budding index || || || YPL114W_ORF || || || 1045988	NA	2.6	NA	NA	NA	0.73	NA	1.68	2.6	NA	0.73	1.68
YPL113C_ORF	|| || Glyoxylate reductase; acts on glyoxylate and hydroxypyruvate substrates; YPL113C is not an essential gene || cofactor binding || cellular_component || YPL113C_ORF || oxidation reduction || || 1044865	0.39	1.54	0.9	0.49	0.23	-0.29	-0.34	2.24	0.965	0.695	-0.03	0.95
YPL112C_ORF	|| PEX25 || Peripheral peroxisomal membrane peroxin required for the regulation of peroxisome size and maintenance, recruits GTPase Rho1p to peroxisomes, induced by oleate, interacts with homologous protein Pex27p || molecular_function || integral to membrane || YPL112C_ORF || protein import into peroxisome matrix || || 1048209	0.44	1.11	1.11	-0.16	0.47	-0.04	0.9	1.76	0.775	0.475	0.215	1.33
YPL111W_ORF	|| CAR1 || Arginase, responsible for arginine degradation, expression responds to both induction by arginine and nitrogen catabolite repression; disruption enhances freeze tolerance || metal ion binding || mating projection tip || YPL111W_ORF || arginine catabolic process to ornithine || || 1047090	-1.44	-1.45	-2.12	-1.32	-0.33	-0.8	-0.69	-1.35	-1.445	-1.72	-0.565	-1.02
YPL110C_ORF	|| GDE1 || Glycerophosphocholine (GroPCho) phosphodiesterase; hydrolyzes GroPCho to choline and glycerolphosphate, for use as a phosphate source and as a precursor for phosphocholine synthesis; may interact with ribosomes || glycerophosphocholine phosphodiesterase activity || ribosome || YPL110C_ORF || glycerophospholipid catabolic process || || 1045969	-0.64	-1.17	-0.67	-0.55	0.51	-0.29	-0.72	-0.83	-0.905	-0.61	0.11	-0.775
YPL109C_ORF	|| || Putative protein of unknown function; the authentic, non-tagged protein is detected in highly purified mitochondria in high-throughput studies || molecular_function || mitochondrion || YPL109C_ORF || biological_process || || 1044845	1.39	1.67	NA	0.42	0.03	0.26	-0.59	2.01	1.53	0.42	0.145	0.71
YPL109C_INT_1	|| || Putative protein of unknown function; the authentic, non-tagged protein is detected in highly purified mitochondria in high-throughput studies || molecular_function || mitochondrion || YPL109C_INT_1 || biological_process || || 1047177	1.94	1.51	NA	NA	NA	0.51	NA	2.41	1.725	NA	0.51	2.41
YPL108W_ORF	|| || Cytoplasmic protein of unknown function; non-essential gene that is induced in a GDH1 deleted strain with altered redox metabolism; GFP-fusion protein is induced in response to the DNA-damaging agent MMS || molecular_function || cytoplasm || YPL108W_ORF || biological_process || || 1039352	-1.22	-1.67	-0.79	-0.49	0.66	-0.46	0.49	-1.03	-1.445	-0.64	0.1	-0.27
YPL107W_ORF	|| || Putative protein of unknown function; green fluorescent protein (GFP)-fusion protein localizes to mitochondria; YPL107W is not an essential gene || molecular_function || mitochondrion || YPL107W_ORF || biological_process || || 1040535	2.56	2.39	2.54	1.39	0.3	1.16	1.37	2.67	2.475	1.965	0.73	2.02
YPL106C_ORF	|| SSE1 || ATPase that is a component of the heat shock protein Hsp90 chaperone complex; binds unfolded proteins; member of the heat shock protein 70 (HSP70) family; localized to the cytoplasm || unfolded protein binding || cytoplasm || YPL106C_ORF || protein refolding || || 1041655	-1.69	-1.86	-1.65	-1.5	-0.58	-0.68	-0.3	-0.56	-1.775	-1.575	-0.63	-0.43
YPL105C_ORF	|| SYH1 || Protein of unknown function that may interact with ribosomes, based on co-purification experiments; authentic, non-tagged protein is detected in highly purified mitochondria in high-throughput studies || molecular_function || ribosome || YPL105C_ORF || biological_process || || 1042778	-0.47	-0.36	-1.16	-1.61	-0.24	-0.89	-1.33	-0.16	-0.415	-1.385	-0.565	-0.745
YPL104W_ORF	|| MSD1 || Mitochondrial aspartyl-tRNA synthetase, required for acylation of aspartyl-tRNA; yeast and bacterial aspartyl-, asparaginyl-, and lysyl-tRNA synthetases contain regions with high sequence similarity, suggesting a common ancestral gene || ligase activity || mitochondrial matrix || YPL104W_ORF || mitochondrial aspartyl-tRNA aminoacylation || || 1039377	-0.69	-0.69	-0.32	0.31	1.03	0.53	0.46	-0.29	-0.69	-0.005	0.78	0.085
YPL104W_AAA_9_NCR	NA	NA	NA	0.27	NA	NA	0.99	NA	NA	NA	0.27	0.99	NA
YPL103C_ORF	|| FMP30 || Protein of unknown function proposed to be involved in N-acylethanolamine metabolism; related to human NAPE-selective phospholipase D enzyme; native protein is detected in highly purified mitochondria in high-throughput studies || NAPE-specific phospholipase D activity || integral to membrane || YPL103C_ORF || N-acylphosphatidylethanolamine metabolic process || || 1040558	-1.17	-1.21	-1.27	-1.54	0.04	-0.43	-0.26	-0.86	-1.19	-1.405	-0.195	-0.56
YPL102C_ORF	|| || Dubious open reading frame, not conserved in closely related Saccharomyces species; deletion mutation enhances replication of Brome mosaic virus in S. cerevisiae, but this is likely due to effects on the overlapping gene ELP4 || || || YPL102C_ORF || || || 1041678	NA	NA	NA	NA	NA	NA	NA	4.27	NA	NA	NA	4.27
YPL101W_ORF	|| ELP4 || Subunit of Elongator complex, which is required for modification of wobble nucleosides in tRNA; required for Elongator structural integrity || molecular_function || Elongator holoenzyme complex || YPL101W_ORF || regulation of transcription || || 1042801	-1.66	-1.79	-1.77	-2.95	-0.26	-1.68	-1.39	-1.86	-1.725	-2.36	-0.97	-1.625
YPL100W_ORF	|| ATG21 || Phosphoinositide binding protein required for vesicle formation in the cytoplasm-to-vacuole targeting (Cvt) pathway; binds both phosphatidylinositol (3,5)-bisphosphate and phosphatidylinositol 3-phosphate; WD-40 repeat protein || phosphoinositide binding || cytosol || YPL100W_ORF || establishment of protein localization || || 1039401	-1.52	-1.77	-0.08	1.36	2.02	0.85	1.25	-1.36	-1.645	0.64	1.435	-0.055
YPL099C_ORF	|| AIM43 || Protein of unknown function; the authentic, non-tagged protein is detected in purified mitochondria in high-throughput studies; null mutant displays elevated frequency of mitochondrial genome loss || molecular_function || integral to membrane || YPL099C_ORF || biological_process || || 1040582	-2.23	-2.01	-1.61	-1.19	0.41	-0.43	0.18	-2.19	-2.12	-1.4	-0.01	-1.005
YPL098C_ORF	|| MGR2 || Protein required for growth of cells lacking the mitochondrial genome || molecular_function || integral to membrane || YPL098C_ORF || mitochondrial genome maintenance || || 1041701	-1.08	-1.33	-1.97	-1.7	-0.96	-1.39	-1.03	-1.23	-1.205	-1.835	-1.175	-1.13
YPL097W_ORF	|| MSY1 || Mitochondrial tyrosyl-tRNA synthetase || ligase activity || mitochondrial matrix || YPL097W_ORF || tyrosyl-tRNA aminoacylation || || 1042824	0.53	0.13	1.29	1.29	1.49	0.97	0.82	1.07	0.33	1.29	1.23	0.945
YPL096W_ORF	|| PNG1 || Conserved peptide N-glycanase required for deglycosylation of misfolded glycoproteins during proteasome-dependent degradation, localizes to the cytoplasm and nucleus, interacts with the DNA repair protein Rad23p || metal ion binding || cytosol || YPL096W_ORF || regulation of protein catabolic process || || 1048187	-0.07	0.05	NA	-1.01	0.97	-0.14	0.79	0.07	-0.01	-1.01	0.415	0.43
YPL096C-A_ORF	|| ERI1 || Endoplasmic reticulum membrane protein that binds to and inhibits GTP-bound Ras2p at the ER; component of the GPI-GnT complex which catalyzes the first step in GPI-anchor biosynthesis; probable homolog of mammalian PIG-Y protein || GTPase inhibitor activity || integral to membrane || YPL096C-A_ORF || Ras protein signal transduction || || 1042413	-1.64	-2.35	-0.89	0.42	0.85	0.25	0.06	-2.2	-1.995	-0.235	0.55	-1.07
YPL095C_ORF	|| EEB1 || Acyl-coenzymeA:ethanol O-acyltransferase responsible for the major part of medium-chain fatty acid ethyl ester biosynthesis during fermentation; possesses short-chain esterase activity; may be involved in lipid metabolism and detoxification || short-chain carboxylesterase activity || cellular_component || YPL095C_ORF || medium-chain fatty acid catabolic process || || 1047068	-2.18	-1.9	-1.67	-0.74	0.85	-0.19	0.1	-1.8	-2.04	-1.205	0.33	-0.85
YPL094C_ORF	|| SEC62 || Essential subunit of Sec63 complex (Sec63p, Sec62p, Sec66p and Sec72p); with Sec61 complex, Kar2p/BiP and Lhs1p forms a channel competent for SRP-dependent and post-translational SRP-independent protein targeting and import into the ER || protein transporter activity || Sec62/Sec63 complex || YPL094C_ORF || intracellular protein transmembrane transport || || 1045947	-1.78	-1.97	-2.54	-2.06	-0.69	-1.17	-0.95	-1.65	-1.875	-2.3	-0.93	-1.3
YPL093W_ORF	|| NOG1 || Putative GTPase that associates with free 60S ribosomal subunits in the nucleolus and is required for 60S ribosomal subunit biogenesis; constituent of 66S pre-ribosomal particles; member of the ODN family of nucleolar G-proteins || GTP binding || preribosome, large subunit precursor || YPL093W_ORF || ribosomal large subunit biogenesis || || 1044822	-0.25	-0.6	-0.44	-2.29	-0.52	-1.01	-0.98	-0.23	-0.425	-1.365	-0.765	-0.605
YPL092W_ORF	|| SSU1 || Plasma membrane sulfite pump involved in sulfite metabolism and required for efficient sulfite efflux; major facilitator superfamily protein || sulfite transmembrane transporter activity || integral to membrane || YPL092W_ORF || transport || || 1048166	NA	-0.95	-1.36	NA	-0.9	-1.25	-1.59	-0.19	-0.95	-1.36	-1.075	-0.89
YPL091W_ORF	|| GLR1 || Cytosolic and mitochondrial glutathione oxidoreductase, converts oxidized glutathione to reduced glutathione; mitochondrial but not cytosolic form has a role in resistance to hyperoxia || NADP or NADPH binding || mitochondrion || YPL091W_ORF || oxidation reduction || || 1047047	-2.67	-3	-3.38	-3.11	-0.81	-1.32	-1.31	-2.96	-2.835	-3.245	-1.065	-2.135
YPL090C_ORF	|| RPS6A || Protein component of the small (40S) ribosomal subunit; identical to Rps6Bp and has similarity to rat S6 ribosomal protein || structural constituent of ribosome || small-subunit processome || YPL090C_ORF || ribosome biogenesis || || 1045926	-1.6	-2.18	-2.59	-1.86	-1.12	-0.83	-0.86	-2.54	-1.89	-2.225	-0.975	-1.7
YPL090C_INT_1	|| RPS6A || Protein component of the small (40S) ribosomal subunit; identical to Rps6Bp and has similarity to rat S6 ribosomal protein || structural constituent of ribosome || small-subunit processome || YPL090C_INT_1 || ribosome biogenesis || || 1046625	1.78	2.36	2.09	0.89	-0.64	0.65	NA	2.39	2.07	1.49	0.005	2.39
YPL089C_ORF	|| RLM1 || MADS-box transcription factor, component of the protein kinase C-mediated MAP kinase pathway involved in the maintenance of cell integrity; phosphorylated and activated by the MAP-kinase Slt2p || mitogen-activated protein kinase binding || nucleus || YPL089C_ORF || positive regulation of transcription from RNA polymerase II promoter || || 1044800	0.72	0.78	0.9	0.4	0.99	0.52	1.22	0.86	0.75	0.65	0.755	1.04
YPL088W_ORF	|| || Putative aryl alcohol dehydrogenase; transcription is activated by paralogous transcription factors Yrm1p and Yrr1p along with genes involved in multidrug resistance || aryl-alcohol dehydrogenase activity || cellular_component || YPL088W_ORF || oxidation reduction || || 1048144	-1.08	-0.84	-0.68	0.28	0.21	-0.01	-0.31	-0.48	-0.96	-0.2	0.1	-0.395
YPL087W_ORF	|| YDC1 || Alkaline dihydroceramidase, involved in sphingolipid metabolism; preferentially hydrolyzes dihydroceramide to a free fatty acid and dihydrosphingosine; has a minor reverse activity || ceramidase activity || integral to membrane || YPL087W_ORF || response to heat || || 1047025	-1.6	-1.49	-0.97	-1.86	-0.68	-0.8	-0.93	-0.28	-1.545	-1.415	-0.74	-0.605
YPL086C_ORF	|| ELP3 || Subunit of Elongator complex, which is required for modification of wobble nucleosides in tRNA; exhibits histone acetyltransferase activity that is directed to histones H3 and H4; disruption confers resistance to K. lactis zymotoxin || iron-sulfur cluster binding || Elongator holoenzyme complex || YPL086C_ORF || regulation of transcription || || 1045903	-0.85	-1.33	-0.76	-2.62	0.16	-0.73	0.24	-0.74	-1.09	-1.69	-0.285	-0.25
YPL085W_ORF	|| SEC16 || COPII vesicle coat protein required for ER transport vesicle budding and autophagosome formation; Sec16p is bound to the periphery of ER membranes and may act to stabilize initial COPII complexes; interacts with Sec23p, Sec24p and Sec31p || structural molecule activity || COPII vesicle coat || YPL085W_ORF || vesicle-mediated transport || || 1044777	-0.99	-1.24	-1.37	-1.68	0.51	-0.38	0.28	-1.38	-1.115	-1.525	0.065	-0.55
YPL084W_ORF	|| BRO1 || Cytoplasmic class E vacuolar protein sorting (VPS) factor that coordinates deubiquitination in the multivesicular body (MVB) pathway by recruiting Doa4p to endosomes || ubiquitin-specific protease activity || endosome || YPL084W_ORF || establishment of protein localization || || 1039424	-1.3	-1.63	-1.18	-0.87	0.67	-0.38	0.24	-1.78	-1.465	-1.025	0.145	-0.77
YPL083C_ORF	|| SEN54 || Subunit of the tRNA splicing endonuclease, which is composed of Sen2p, Sen15p, Sen34p, and Sen54p || tRNA-intron endonuclease activity || membrane || YPL083C_ORF || tRNA processing || || 1040604	0.26	0.48	0.32	0.2	0.86	0.31	0.65	0.4	0.37	0.26	0.585	0.525
YPL082C_ORF	|| MOT1 || Essential abundant protein involved in regulation of transcription, removes Spt15p (TBP) from DNA via its C-terminal ATPase activity, forms a complex with TBP that binds TATA DNA with high affinity but with altered specificity || ATPase activity, coupled || nucleoplasm part || YPL082C_ORF || positive regulation of transcription || || 1041723	-1.37	-1.16	NA	NA	0.04	-0.56	0.44	-0.89	-1.265	NA	-0.26	-0.225
YPL081W_ORF	|| RPS9A || Protein component of the small (40S) ribosomal subunit; nearly identical to Rps9Bp and has similarity to E. coli S4 and rat S9 ribosomal proteins || rRNA binding || small-subunit processome || YPL081W_ORF || ribosome biogenesis || || 1042845	-0.08	0.26	-0.46	-1.19	-1.25	-1.41	-1.81	-0.47	0.09	-0.825	-1.33	-1.14
YPL081W_OCH__ORF	|| RPS9A || Protein component of the small (40S) ribosomal subunit; nearly identical to Rps9Bp and has similarity to E. coli S4 and rat S9 ribosomal proteins || rRNA binding || small-subunit processome || YPL081W_OCH__ORF || ribosome biogenesis || || 1043269	-0.69	-0.51	-1.21	-1.73	-1.09	-1.39	-1.37	-1.28	-0.6	-1.47	-1.24	-1.325
YPL081W_INT_1	|| RPS9A || Protein component of the small (40S) ribosomal subunit; nearly identical to Rps9Bp and has similarity to E. coli S4 and rat S9 ribosomal proteins || rRNA binding || small-subunit processome || YPL081W_INT_1 || ribosome biogenesis || || 1046052	NA	0.86	-0.23	-0.76	-1.19	-0.56	-1.51	-0.14	0.86	-0.495	-0.875	-0.825
YPL080C_ORF	|| || Dubious open reading frame unlikely to encode a protein, based on available experimental and comparative sequence data || || || YPL080C_ORF || || || 1039449	NA	NA	3.52	3.34	1.41	2.87	NA	3.2	NA	3.43	2.14	3.2
YPL079W_ORF	|| RPL21B || Protein component of the large (60S) ribosomal subunit, nearly identical to Rpl21Ap and has similarity to rat L21 ribosomal protein || structural constituent of ribosome || ribonucleoprotein complex || YPL079W_ORF || translation || || 1040627	-1.81	-2.22	-3.1	-2.36	-1.31	-1.05	-1.23	-2.55	-2.015	-2.73	-1.18	-1.89
YPL079W_OCH_DS100_ORF	|| RPL21B || Protein component of the large (60S) ribosomal subunit, nearly identical to Rpl21Ap and has similarity to rat L21 ribosomal protein || structural constituent of ribosome || ribonucleoprotein complex || YPL079W_OCH_DS100_ORF || translation || || 1043443	-1.21	-2.98	-0.15	3.61	0.15	1.32	-0.41	-3.04	-2.095	1.73	0.735	-1.725
YPL079W_INT_1	|| RPL21B || Protein component of the large (60S) ribosomal subunit, nearly identical to Rpl21Ap and has similarity to rat L21 ribosomal protein || structural constituent of ribosome || ribonucleoprotein complex || YPL079W_INT_1 || translation || || 1045503	3.99	4.19	3.5	2.8	-0.14	2.5	1.84	3.56	4.09	3.15	1.18	2.7
YPL078C_ORF	|| ATP4 || Subunit b of the stator stalk of mitochondrial F1F0 ATP synthase, which is a large, evolutionarily conserved enzyme complex required for ATP synthesis; phosphorylated || hydrogen ion transporting ATP synthase activity, rotational mechanism || proton-transporting ATP synthase complex, coupling factor F(o) || YPL078C_ORF || oxidation reduction || || 1041747	-1.14	-0.58	-1.88	-2.03	-1.6	-1.26	-1.89	-0.68	-0.86	-1.955	-1.43	-1.285
YPL077C_ORF	|| || Putative protein of unknown function; regulates PIS1 expression; mutant displays spore wall assembly defect in ether sensitivity screen; YPL077C is not an essential gene || molecular_function || cellular_component || YPL077C_ORF || biological_process || || 1042868	0.44	0.64	1.16	NA	-0.06	-0.22	0.42	1.12	0.54	1.16	-0.14	0.77
YPL076W_ORF	|| GPI2 || Protein involved in the synthesis of N-acetylglucosaminyl phosphatidylinositol (GlcNAc-PI), the first intermediate in the synthesis of glycosylphosphatidylinositol (GPI) anchors; homologous to the human PIG-C protein || phosphatidylinositol N-acetylglucosaminyltransferase activity || integral to membrane || YPL076W_ORF || GPI anchor biosynthetic process || || 1039474	NA	2.79	2.68	1.31	-0.74	0.59	0.23	2.58	2.79	1.995	-0.075	1.405
YPL075W_ORF	|| GCR1 || Transcriptional activator of genes involved in glycolysis; DNA-binding protein that interacts and functions with the transcriptional activator Gcr2p || transcription activator activity || nuclear envelope || YPL075W_ORF || positive regulation of transcription from RNA polymerase II promoter || || 1040651	0.33	0.21	0.72	-0.73	-0.23	-0.38	0.21	1.35	0.27	-0.005	-0.305	0.78
YPL075W_INT_1	|| GCR1 || Transcriptional activator of genes involved in glycolysis; DNA-binding protein that interacts and functions with the transcriptional activator Gcr2p || transcription activator activity || nuclear envelope || YPL075W_INT_1 || positive regulation of transcription from RNA polymerase II promoter || || 1044933	4.28	4.55	4.1	2.42	-0.35	2.22	2.07	3.98	4.415	3.26	0.935	3.025
YPL074W_ORF	|| YTA6 || Putative ATPase of the CDC48/PAS1/SEC18 (AAA) family, localized to the cortex of mother cells but not to daughter cells || nucleoside-triphosphatase activity || cell cortex || YPL074W_ORF || biological_process || || 1041771	0.14	0.76	-0.29	-0.13	-0.03	-0.31	-0.28	0.8	0.45	-0.21	-0.17	0.26
YPL073C_ORF	|| || Dubious open reading frame unlikely to encode a protein, based on available experimental and comparative sequence data; completely overlaps with verified gene UBP16/YPL072W; may interact with ribosome based on co-purification experiments || || || YPL073C_ORF || || || 1042892	NA	3.53	NA	NA	NA	NA	NA	3.46	3.53	NA	NA	3.46
YPL072W_ORF	|| UBP16 || Deubiquitinating enzyme anchored to the outer mitochondrial membrane, probably not important for general mitochondrial functioning, but may perform a more specialized function at mitochondria || hydrolase activity || mitochondrial outer membrane || YPL072W_ORF || modification-dependent protein catabolic process || || 1048121	1.1	1.15	1.05	0.26	-0.05	0.26	0.08	1.76	1.125	0.655	0.105	0.92
YPL071C_ORF	|| || Putative protein of unknown function; green fluorescent protein (GFP)-fusion protein localizes to both the cytoplasm and the nucleus || molecular_function || cytoplasm || YPL071C_ORF || cellular response to heat || || 1047001	-1.42	-0.14	-0.84	-0.19	-0.04	-0.07	0.08	-0.65	-0.78	-0.515	-0.055	-0.285
YPL070W_ORF	|| MUK1 || Cytoplasmic protein of unknown function containing a Vps9 domain; computational analysis of large-scale protein-protein interaction data suggests a possible role in transcriptional regulation || GTPase activator activity || cytoplasm || YPL070W_ORF || biological_process || || 1045880	0.43	1.09	NA	-0.07	0.63	0.01	0.26	1.83	0.76	-0.07	0.32	1.045
YPL069C_ORF	|| BTS1 || Geranylgeranyl diphosphate synthase, increases the intracellular pool of geranylgeranyl diphosphate, suppressor of bet2 mutation that causes defective geranylgeranylation of small GTP-binding proteins that mediate vesicular traffic || transferase activity || mitochondrion || YPL069C_ORF || carotenoid biosynthetic process || || 1044753	-1.1	-1.27	-0.44	-0.58	1.06	-0.23	0.94	-0.82	-1.185	-0.51	0.415	0.06
YPL068C_ORF	|| || Protein of unknown function; green fluorescent protein (GFP)-fusion protein localizes to the nucleus and is induced in response to the DNA-damaging agent MMS || molecular_function || nucleus || YPL068C_ORF || biological_process || || 1048097	-1.19	-1.93	-0.22	1.5	1.72	0.67	1.43	-2.12	-1.56	0.64	1.195	-0.345
YPL067C_ORF	|| || Putative protein of unknown function; green fluorescent protein (GFP)-fusion protein localizes to the cytoplasm; YPL067C is not an essential gene || molecular_function || cytoplasm || YPL067C_ORF || biological_process || || 1046977	-0.5	-0.67	-1.75	-2.31	-2.44	-2.32	-1.95	-0.09	-0.585	-2.03	-2.38	-1.02
YPL066W_ORF	|| || Putative protein of unknown function; green fluorescent protein (GFP)-fusion protein localizes to the bud neck and cytoplasm; null mutant is viable and exhibits growth defect on a non-fermentable (respiratory) carbon source || molecular_function || cellular bud neck || YPL066W_ORF || biological_process || || 1045855	-1.1	-0.79	-1.78	-2.2	-0.8	-0.93	-0.63	-0.28	-0.945	-1.99	-0.865	-0.455
YPL065W_ORF	|| VPS28 || Component of the ESCRT-I complex (Stp22p, Srn2p, Vps28p, and Mvb12p), which is involved in ubiquitin-dependent sorting of proteins into the endosome; conserved C-terminal domain interacts with ESCRT-III subunit Vps20p || protein binding || membrane || YPL065W_ORF || ubiquitin-dependent protein catabolic process via the multivesicular body sorting pathway || || 1044727	-1.6	-1.25	-0.32	0.48	0.79	0.15	0.59	-1.14	-1.425	0.08	0.47	-0.275
YPL064C_ORF	|| CWC27 || Component of a complex containing Cef1p, putatively involved in pre-mRNA splicing; has similarity to S. pombe Cwf27p || isomerase activity || cytoplasm || YPL064C_ORF || RNA splicing || || 1048072	-1.33	-1.86	0.14	0.92	0.83	0.17	0.98	-0.97	-1.595	0.53	0.5	0.005
YPL063W_ORF	|| TIM50 || Essential component of the Translocase of the Inner Mitochondrial membrane (TIM23 complex); acts as receptor for the TIM23 complex guiding incoming precursors from the TOM complex; may control the gating of the Tim23p-Tim17p channel || mitochondrion targeting sequence binding || integral to membrane || YPL063W_ORF || intracellular protein transmembrane transport || || 1046953	1.56	2.37	2.14	0.36	-0.03	0.6	0.01	2.22	1.965	1.25	0.285	1.115
YPL062W_ORF	|| || Dubious open reading frame unlikely to encode a protein, based on available experimental and comparative sequence data; YPL062W is not an essential gene; homozygous diploid mutant shows a decrease in glycogen accumulation || || || YPL062W_ORF || || || 1045830	1.65	1.97	1.19	NA	NA	-0.28	NA	1.09	1.81	1.19	-0.28	1.09
YPL061W_ORF	|| ALD6 || Cytosolic aldehyde dehydrogenase, activated by Mg2+ and utilizes NADP+ as the preferred coenzyme; required for conversion of acetaldehyde to acetate; constitutively expressed; locates to the mitochondrial outer surface upon oxidative stress || oxidoreductase activity || cytosol || YPL061W_ORF || oxidation reduction || || 1044701	-2.57	-2.56	-3.14	-2.46	-1	-1.05	-1.28	-2.34	-2.565	-2.8	-1.025	-1.81
YPL060W_ORF	|| LPE10 || Mitochondrial inner membrane magnesium transporter, involved in maintenance of magnesium concentrations inside mitochondria; indirectly affects splicing of group II introns; functionally and structurally related to Mrs2p || metal ion transmembrane transporter activity || integral to membrane || YPL060W_ORF || mitochondrial magnesium ion transport || || 1039499	0.62	1.11	0.61	-0.09	0.29	0.42	0.13	1.01	0.865	0.26	0.355	0.57
YPL060C-A_ORF	|| || TyA Gag protein; the main structural constituent of virus-like particles (VLPs) || protein binding || retrotransposon nucleocapsid || YPL060C-A_ORF || transposition, RNA-mediated || || 1040672	4.13	5.01	4.26	3.49	0.8	2.95	3.06	3.97	4.57	3.875	1.875	3.515
YPL059W_ORF	|| GRX5 || Hydroperoxide and superoxide-radical responsive glutathione-dependent oxidoreductase; mitochondrial matrix protein involved in the synthesis/assembly of iron-sulfur centers; monothiol glutaredoxin subfamily member along with Grx3p and Grx4p || disulfide oxidoreductase activity || mitochondrial matrix || YPL059W_ORF || oxidation reduction || || 1041792	-2.29	-2.39	-2.06	-1.23	-0.64	-1	-0.89	-2.62	-2.34	-1.645	-0.82	-1.755
YPL058C_ORF	|| PDR12 || Plasma membrane ATP-binding cassette (ABC) transporter, weak-acid-inducible multidrug transporter required for weak organic acid resistance; induced by sorbate and benzoate and regulated by War1p; mutants exhibit sorbate hypersensitivity || ATPase activity, coupled to transmembrane movement of substances || integral to membrane || YPL058C_ORF || propionate metabolic process || || 1042…	0.31	0.56	0.76	-1.11	-1.25	-0.86	NA	0.94	0.435	-0.175	-1.055	0.94
YPL057C_ORF	|| SUR1 || Probable catalytic subunit of a mannosylinositol phosphorylceramide (MIPC) synthase, forms a complex with probable regulatory subunit Csg2p; function in sphingolipid biosynthesis is overlapping with that of Csh1p || transferase activity, transferring glycosyl groups || integral to membrane || YPL057C_ORF || sphingolipid biosynthetic process || || 1039522	-0.41	-0.41	NA	-0.72	-1.23	-0.94	-1.62	-0.19	-0.41	-0.72	-1.085	-0.905
YPL056C_ORF	|| || Putative protein of unknown function; deletion mutant is fluconazole resistant || molecular_function || anchored to membrane || YPL056C_ORF || biological_process || || 1040695	0.32	0.25	-0.01	-0.45	0.63	-0.18	0.13	0.25	0.285	-0.23	0.225	0.19
YPL055C_ORF	|| LGE1 || Protein of unknown function; null mutant forms abnormally large cells, and homozygous diploid null mutant displays delayed premeiotic DNA synthesis and reduced efficiency of meiotic nuclear division || molecular_function || nucleus || YPL055C_ORF || regulation of transcription || || 1041815	1.86	1.95	1.62	1.22	1.47	0.98	1.9	1.72	1.905	1.42	1.225	1.81
YPL054W_ORF	|| LEE1 || Zinc-finger protein of unknown function || metal ion binding || cellular_component || YPL054W_ORF || biological_process || || 1042936	2.2	2.41	2.16	1.62	-0.22	0.71	0.14	2.45	2.305	1.89	0.245	1.295
YPL053C_ORF	|| KTR6 || Probable mannosylphosphate transferase involved in the synthesis of core oligosaccharides in protein glycosylation pathway; member of the KRE2/MNT1 mannosyltransferase family || transferase activity, transferring hexosyl groups || integral to membrane || YPL053C_ORF || cell wall organization || || 1039547	-1.14	-0.63	-0.61	-0.12	0.44	0.14	0.13	-0.75	-0.885	-0.365	0.29	-0.31
YPL052W_ORF	|| OAZ1 || Regulator of ornithine decarboxylase (Spe1p), antizyme that binds to Spe1p to regulate ubiquitin-independent degradation; ribosomal frameshifting during synthesis of Oaz1p and its ubiquitin-mediated degradation are both polyamine-regulated || enzyme inhibitor activity || cell || YPL052W_ORF || protein catabolic process || || 1040720	-1.32	-1.43	-0.73	-1.17	0.57	-0.56	0.56	-0.86	-1.375	-0.95	0.005	-0.15
YPL051W_ORF	|| ARL3 || GTPase of the Ras superfamily required to recruit Arl1p to the Golgi; similar to ADP-ribosylation factor || GTP binding || Golgi apparatus part || YPL051W_ORF || Golgi to plasma membrane protein transport || || 1041839	0.29	0.2	0.73	-0.59	0.51	-0.01	1.03	0.96	0.245	0.07	0.25	0.995
YPL050C_ORF	|| MNN9 || Subunit of Golgi mannosyltransferase complex also containing Anp1p, Mnn10p, Mnn11p, and Hoc1p that mediates elongation of the polysaccharide mannan backbone; forms a separate complex with Van1p that is also involved in backbone elongation || mannosyltransferase activity || integral to membrane || YPL050C_ORF || protein amino acid N-linked glycosylation || || 1042960	-1.01	-0.93	-1.61	-1.66	-0.28	-0.88	-0.73	-0.7	-0.97	-1.635	-0.58	-0.715
YPL049C_ORF	|| DIG1 || Regulatory protein of unknown function, constitutively-expressed, involved in the regulation of mating-specific genes and the invasive growth pathway, required for MAP-kinase imposed repression, inhibits pheromone-responsive transcription || transcription factor binding || nucleus || YPL049C_ORF || cell growth || || 1047193	1.44	1.36	1.53	0.44	0.4	0.28	0.48	1.94	1.4	0.985	0.34	1.21
YPL048W_ORF	|| CAM1 || Nuclear protein required for transcription of MXR1; binds the MXR1 promoter in the presence of other nuclear factors; binds calcium and phospholipids; has similarity to translational cofactor EF-1 gamma || phospholipid binding || eukaryotic translation elongation factor 1 complex || YPL048W_ORF || positive regulation of transcription from RNA polymerase II promoter || || 1046068	-1.78	-2.09	-3.19	-3.16	-2.62	-2.48	-2.18	-2.15	-1.935	-3.175	-2.55	-2.165
YPL047W_ORF	|| SGF11 || Integral subunit of SAGA histone acetyltransferase complex, regulates transcription of a subset of SAGA-regulated genes, required for the Ubp8p association with SAGA and for H2B deubiquitylation || metal ion binding || nucleus || YPL047W_ORF || regulation of transcription || || 1044949	-0.78	-1.31	-0.88	-1.31	-0.75	-1.3	NA	-0.68	-1.045	-1.095	-1.025	-0.68
YPL046C_ORF	|| ELC1 || Elongin C, involved in transcription elongation as a heterodimer with Ela1p; required for ubiquitin-dependent degradation of Rpo21p; plays a role in global genomic nucleotide excision repair; expression highly upregulated during sporulation || ubiquitin-protein ligase activity || Cul3-RING ubiquitin ligase complex || YPL046C_ORF || protein ubiquitination during ubiquitin-dependent prot…	0.4	0.39	0.21	-0.36	-0.64	-0.64	-0.9	1.27	0.395	-0.075	-0.64	0.185
YPL045W_ORF	|| VPS16 || Subunit of the vacuole fusion and protein sorting HOPS complex and the CORVET tethering complex; part of the Class C Vps complex essential for membrane docking and fusion at Golgi-to-endosome and endosome-to-vacuole protein transport stages || phosphoinositide binding || CORVET complex || YPL045W_ORF || ion homeostasis || || 1047740	0.55	1.13	0.42	-0.35	-0.02	-0.05	-0.43	1.12	0.84	0.035	-0.035	0.345
YPL044C_ORF	|| || Dubious open reading frame unlikely to encode a protein, based on available experimental and comparative sequence data; partially overlaps the verified gene NOP4/YPL043W || || || YPL044C_ORF || || || 1046617	NA	2.34	3.58	NA	0.99	1.37	NA	2.1	2.34	3.58	1.18	2.1
YPL043W_ORF	|| NOP4 || Nucleolar protein, essential for processing and maturation of 27S pre-rRNA and large ribosomal subunit biogenesis; constituent of 66S pre-ribosomal particles; contains four RNA recognition motifs (RRMs) || RNA binding || nucleolus || YPL043W_ORF || ribosome biogenesis || || 1045495	1.07	1.36	1.31	1.08	1.48	0.86	1.39	1.35	1.215	1.195	1.17	1.37
YPL042C_ORF	|| SSN3 || Cyclin-dependent protein kinase, component of RNA polymerase II holoenzyme; involved in phosphorylation of the RNA polymerase II C-terminal domain; involved in glucose repression || metal ion binding || transcription factor complex || YPL042C_ORF || nuclear-transcribed mRNA catabolic process, non-stop decay || || 1044364	0.93	0.86	1.08	-0.54	-1.19	-0.83	-1.51	0.97	0.895	0.27	-1.01	-0.27
YPL041C_ORF	|| || Protein of unknown function involved in maintenance of proper telomere length || molecular_function || integral to membrane || YPL041C_ORF || biological_process || || 1047719	1.06	1.29	1.02	-0.45	-0.02	-0.11	-0.01	1.01	1.175	0.285	-0.065	0.5
YPL040C_ORF	|| ISM1 || Mitochondrial isoleucyl-tRNA synthetase, null mutant is deficient in respiratory growth || ligase activity || mitochondrial matrix || YPL040C_ORF || mitochondrial isoleucyl-tRNA aminoacylation || || 1046595	0.78	0.64	0.03	-1.11	-1.1	-0.33	-0.92	1.35	0.71	-0.54	-0.715	0.215
YPL040C_AAA_21_NCR	|| ISM1 || Mitochondrial isoleucyl-tRNA synthetase, null mutant is deficient in respiratory growth || ligase activity || mitochondrial matrix || YPL040C_AAA_21_NCR || mitochondrial isoleucyl-tRNA aminoacylation || || 1042881	NA	1.64	1.11	NA	-0.76	0.38	NA	1.33	1.64	1.11	-0.19	1.33
YPL039W_ORF	|| || Putative protein of unknown function; YPL039W is not an essential gene || molecular_function || cellular_component || YPL039W_ORF || biological_process || || 1045473	1.78	1.9	1.37	0.71	0.67	0.78	0.88	1.92	1.84	1.04	0.725	1.4
YPL038W-A_ONO_ORF	|| || Putative protein of unknown function; identified by fungal homology and RT-PCR || molecular_function || cellular_component || YPL038W-A_ONO_ORF || biological_process || || 1042103	1.5	1.5	1.35	1.24	0.96	1.12	0.97	1.62	1.5	1.295	1.04	1.295
YPL038W_ORF	|| MET31 || Zinc-finger DNA-binding protein, involved in transcriptional regulation of the methionine biosynthetic genes, similar to Met32p || metal ion binding || cytoplasm || YPL038W_ORF || regulation of transcription || || 1044343	3.18	3.94	NA	2.06	0.27	1.91	1.38	3.43	3.56	2.06	1.09	2.405
YPL037C_ORF	|| EGD1 || Subunit beta1 of the nascent polypeptide-associated complex (NAC) involved in protein targeting, associated with cytoplasmic ribosomes; enhances DNA binding of the Gal4p activator; homolog of human BTF3b || unfolded protein binding || nascent polypeptide-associated complex || YPL037C_ORF || 'de novo' cotranslational protein folding || || 1039869	-1.3	-1.66	0.14	3.04	-0.05	0.74	-0.51	-1.84	-1.48	1.59	0.345	-1.175
YPL036W_ORF	|| PMA2 || Plasma membrane H+-ATPase, isoform of Pma1p, involved in pumping protons out of the cell; regulator of cytoplasmic pH and plasma membrane potential || metal ion binding || integral to membrane || YPL036W_ORF || proton transport || || 1041020	0.68	0.55	0.4	-0.42	-1.33	-0.77	-0.93	0.85	0.615	-0.01	-1.05	-0.04
YPL035C_ORF	|| || Dubious open reading frame unlikely to encode a protein, based on available experimental and comparative sequence data; partially overlaps the uncharacterized gene YPL034W; YPL035C is not an essential gene || || || YPL035C_ORF || || || 1042137	2.62	3.06	2.41	1.43	0.5	1.19	0.68	2.77	2.84	1.92	0.845	1.725
YPL034W_ORF	|| || Putative protein of unknown function; YPL034W is not essential gene || molecular_function || cellular_component || YPL034W_ORF || biological_process || || 1043264	-1.26	-1.22	-1.34	-2.28	-2.25	-1.75	-2.42	-1.55	-1.24	-1.81	-2	-1.985
YPL033C_ORF	|| SRL4 || Protein of unknown function; involved in regulation of dNTP production; null mutant suppresses the lethality of lcd1 and rad53 mutations; expression is induced by Kar4p || oxidoreductase activity || cellular_component || YPL033C_ORF || deoxyribonucleoside triphosphate metabolic process || || 1039893	1.48	1.86	2.42	1.13	-0.27	0.33	NA	1.76	1.67	1.775	0.03	1.76
YPL032C_ORF	|| SVL3 || Protein of unknown function, mutant phenotype suggests a potential role in vacuolar function; green fluorescent protein (GFP)-fusion protein localizes to the cell periphery, cytoplasm, bud, and bud neck || oxidoreductase activity || cell cortex || YPL032C_ORF || cell division || || 1041041	1.87	1.97	1.65	0.42	0.21	0.54	0.49	2.29	1.92	1.035	0.375	1.39
YPL031C_ORF	|| PHO85 || Cyclin-dependent kinase, with ten cyclin partners; involved in regulating the cellular response to nutrient levels and environmental conditions and progression through the cell cycle || transferase activity || cytoplasm || YPL031C_ORF || negative regulation of calcium-mediated signaling || || 1042158	-1.04	-1.08	-1.95	-1.31	-0.25	-0.98	-0.69	-0.99	-1.06	-1.63	-0.615	-0.84
YPL031C_INT_1	|| PHO85 || Cyclin-dependent kinase, with ten cyclin partners; involved in regulating the cellular response to nutrient levels and environmental conditions and progression through the cell cycle || transferase activity || cytoplasm || YPL031C_INT_1 || negative regulation of calcium-mediated signaling || || 1044372	NA	1.85	NA	NA	NA	NA	NA	2.14	1.85	NA	NA	2.14
YPL030W_ORF	|| TRM44 || tRNA(Ser) Um(44) 2'-O-methyltransferase; involved in maintaining levels of the tRNA-Ser species tS(CGA) and tS(UGA); conserved among metazoans and fungi but there does not appear to be a homolog in plants; TRM44 is a non-essential gene || transferase activity || cytoplasm || YPL030W_ORF || tRNA methylation || || 1043285	-1.53	-1.21	-1.5	-2.2	-0.04	-0.71	-0.81	-1.03	-1.37	-1.85	-0.375	-0.92
YPL029W_ORF	|| SUV3 || ATP-dependent RNA helicase, component of the mitochondrial degradosome along with the RNase Dss1p; the degradosome associates with the ribosome and mediates turnover of aberrant or unprocessed RNAs || hydrolase activity || mitochondrial matrix || YPL029W_ORF || RNA catabolic process || || 1039917	-1.86	-3.13	-1.04	0.44	1.34	0.66	0.42	-2.91	-2.495	-0.3	1	-1.245
YPL029W_AAA_1_NCR	|| SUV3 || ATP-dependent RNA helicase, component of the mitochondrial degradosome along with the RNase Dss1p; the degradosome associates with the ribosome and mediates turnover of aberrant or unprocessed RNAs || hydrolase activity || mitochondrial matrix || YPL029W_AAA_1_NCR || RNA catabolic process || || 1043439	1.51	1.13	2.5	0.99	0.67	0.83	NA	1.07	1.32	1.745	0.75	1.07
YPL028W_ORF	|| ERG10 || Acetyl-CoA C-acetyltransferase (acetoacetyl-CoA thiolase), cytosolic enzyme that transfers an acetyl group from one acetyl-CoA molecule to another, forming acetoacetyl-CoA; involved in the first step in mevalonate biosynthesis || metal ion binding || cytosol || YPL028W_ORF || cellular metabolic compound salvage || || 1041066	-1.14	-1.39	-2.56	-1.59	-1.53	-1.3	-1.64	-1.51	-1.265	-2.075	-1.415	-1.575
YPL027W_ORF	|| SMA1 || Protein of unknown function involved in the assembly of the prospore membrane during sporulation; interacts with Spo14p || molecular_function || prospore membrane || YPL027W_ORF || ascospore-type prospore membrane formation || || 1042182	3.35	3.43	2.73	1.75	0.31	1.59	NA	3.55	3.39	2.24	0.95	3.55
YPL026C_ORF	|| SKS1 || Putative serine/threonine protein kinase; involved in the adaptation to low concentrations of glucose independent of the SNF3 regulated pathway || transferase activity || cytoplasm || YPL026C_ORF || positive regulation of transcription from RNA polymerase II promoter || || 1043309	-0.97	-1.06	-0.82	-1.94	0.35	-0.34	0.13	-1.21	-1.015	-1.38	0.005	-0.54
YPL025C_ORF	|| || Dubious open reading frame unlikely to encode a protein, based on available experimental and comparative sequence data || || || YPL025C_ORF || || || 1047698	0.81	0.57	1.01	1.73	-0.4	-0.07	-0.77	0.32	0.69	1.37	-0.235	-0.225
YPL024W_ORF	|| RMI1 || Subunit of the RecQ (Sgs1p) - Topo III (Top3p) complex; stimulates superhelical relaxing and ssDNA binding activities of Top3p; involved in response to DNA damage; null mutants display increased rates of recombination and delayed S phase || enzyme activator activity || RecQ helicase-Topo III complex || YPL024W_ORF || positive regulation of DNA binding || || 1046574	-2	-1.83	-1.74	-0.94	0.03	-0.56	-0.36	-1.99	-1.915	-1.34	-0.265	-1.175
YPL023C_ORF	|| MET12 || Protein with methylenetetrahydrofolate reductase (MTHFR) activity in vitro; null mutant has no phenotype and is prototrophic for methionine; MET13 encodes major isozyme of MTHFR || oxidoreductase activity || cellular_component || YPL023C_ORF || oxidation reduction || || 1045452	-1.13	-1.14	-0.57	-0.41	0.71	-0.18	0.27	-0.7	-1.135	-0.49	0.265	-0.215
YPL022W_ORF	|| RAD1 || Single-stranded DNA endonuclease (with Rad10p), cleaves single-stranded DNA during nucleotide excision repair and double-strand break repair; subunit of Nucleotide Excision Repair Factor 1 (NEF1); homolog of human XPF protein || endonuclease activity, active with either ribo- or deoxyribonucleic acids and producing 3'-phosphomonoesters || nucleus || YPL022W_ORF || meiotic cell cycle ||…	-0.51	0.2	0.33	-0.58	-0.18	-0.34	0.08	0.38	-0.155	-0.125	-0.26	0.23
YPL021W_ORF	|| ECM23 || Non-essential protein of unconfirmed function; affects pre-rRNA processing, may act as a negative regulator of the transcription of genes involved in pseudohyphal growth; homologous to Srd1p || metal ion binding || nucleus || YPL021W_ORF || pseudohyphal growth || || 1047678	4.81	5.82	5.03	3.98	1.57	4.08	1.84	5.17	5.315	4.505	2.825	3.505
YPL020C_ORF	|| ULP1 || Ubl (ubiquitin-like protein)-specific protease that cleaves Smt3p protein conjugates; specifically required for cell cycle progression; associates with nucleoporins and may interact with septin rings during telophase || SUMO-specific protease activity || nuclear pore || YPL020C_ORF || establishment of protein localization || || 1046554	-1.89	-1.91	-0.71	0.35	1.36	0.41	1.12	-1.66	-1.9	-0.18	0.885	-0.27
YPL019C_ORF	|| VTC3 || Vacuolar membrane protein involved in vacuolar polyphosphate accumulation; functions as a regulator of vacuolar H+-ATPase activity and vacuolar transporter chaperones; involved in non-autophagic vacuolar fusion || molecular_function || vacuolar transporter chaperone complex || YPL019C_ORF || vacuole fusion, non-autophagic || || 1045432	-0.58	-0.36	-0.25	-1.8	-0.64	-0.82	-1.12	-0.25	-0.47	-1.025	-0.73	-0.685
YPL018W_ORF	|| CTF19 || Outer kinetochore protein, required for accurate mitotic chromosome segregation; component of the kinetochore sub-complex COMA (Ctf19p, Okp1p, Mcm21p, Ame1p) that functions as a platform for kinetochore assembly || protein binding || cytoskeletal part || YPL018W_ORF || cell division || || 1044302	NA	3.02	4.26	NA	NA	NA	NA	4.43	3.02	4.26	NA	4.43
YPL017C_ORF	|| IRC15 || Microtubule associated protein; regulates microtubule dynamics; required for accurate meiotic chromosome segregation; null mutant displays large budded cells due to delayed mitotic progression, increased levels of spontaneous Rad52 foci || FAD binding || microtubule || YPL017C_ORF || attachment of spindle microtubules to kinetochore during mitosis || || 1047657	NA	-0.37	NA	NA	NA	NA	NA	NA	-0.37	NA	NA	NA
YPL016W_ORF	|| SWI1 || Subunit of the SWI/SNF chromatin remodeling complex, which regulates transcription by remodeling chromosomes; required for transcription of many genes, including ADH1, ADH2, GAL1, HO, INO1 and SUC2; can form the prion [SWI+] || metal ion binding || SWI/SNF complex || YPL016W_ORF || positive regulation of transcription || || 1046534	0.7	1.11	1.01	0.02	0.51	0.43	0.69	1.86	0.905	0.515	0.47	1.275
YPL015C_ORF	|| HST2 || Cytoplasmic member of the silencing information regulator 2 (Sir2) family of NAD(+)-dependent protein deacetylases; modulates nucleolar (rDNA) and telomeric silencing; possesses NAD(+)-dependent histone deacetylase activity in vitro || NAD binding || cytoplasm || YPL015C_ORF || negative regulation of mitotic recombination || || 1045412	-0.02	-0.02	0.5	-0.27	-0.61	-0.47	-0.48	NA	-0.02	0.115	-0.54	-0.48
YPL014W_ORF	|| || Putative protein of unknown function; green fluorescent protein (GFP)-fusion protein localizes to the cytoplasm and to the nucleus || molecular_function || cytoplasm || YPL014W_ORF || biological_process || || 1044282	1.15	1.21	1	1.21	1.36	0.94	0.92	1.33	1.18	1.105	1.15	1.125
YPL013C_ORF	|| MRPS16 || Mitochondrial ribosomal protein of the small subunit || structural constituent of ribosome || ribonucleoprotein complex || YPL013C_ORF || cellular response to heat || || 1039941	0.23	0.46	-0.17	-0.29	0.38	-0.37	0.51	0.87	0.345	-0.23	0.005	0.69
YPL012W_ORF	|| RRP12 || Protein required for export of the ribosomal subunits; associates with the RNA components of the pre-ribosomes; contains HEAT-repeats || binding || 90S preribosome || YPL012W_ORF || ribosome biogenesis || || 1041089	0.56	0.83	0.18	0.56	1.19	0.51	1.74	0.82	0.695	0.37	0.85	1.28
YPL011C_ORF	|| TAF3 || TFIID subunit (47 kDa), involved in promoter binding and RNA polymerase II transcription initiation || general RNA polymerase II transcription factor activity || transcription factor TFIID complex || YPL011C_ORF || RNA polymerase II transcriptional preinitiation complex assembly || || 1042205	-1.3	-1.16	-0.35	0.31	1.18	0.34	0.66	-1.75	-1.23	-0.02	0.76	-0.545
YPL010W_ORF	|| RET3 || Zeta subunit of the coatomer complex (COPI), which coats Golgi-derived transport vesicles; involved in retrograde transport between Golgi and ER || protein binding || cytoplasmic vesicle || YPL010W_ORF || vesicle-mediated transport || || 1043332	-1.99	-2.57	-0.35	1.24	1.23	0.46	0.69	-2.43	-2.28	0.445	0.845	-0.87
YPL009C_ORF	|| || Protein of unknown function; may interact with ribosomes, based on co-purification experiments; green fluorescent protein (GFP)-fusion protein localizes to the cytoplasm; YPL009C is not an essential gene || molecular_function || ribosome || YPL009C_ORF || biological_process || || 1039966	0.56	1.2	0.87	0.35	0.34	0.11	0.72	1.22	0.88	0.61	0.225	0.97
YPL008W_ORF	|| CHL1 || Conserved nuclear protein required to establish sister-chromatid pairing during S-phase, probable DNA helicase with similarity to human BACH1, which associates with tumor suppressor BRCA1; associates with acetyltransferase Ctf7p || hydrolase activity, acting on acid anhydrides, in phosphorus-containing anhydrides || nucleus || YPL008W_ORF || negative regulation of cellular component or…	-0.9	-0.93	-1.19	NA	-0.33	-0.78	-0.65	-1.05	-0.915	-1.19	-0.555	-0.85
YPL007C_ORF	|| TFC8 || One of six subunits of RNA polymerase III transcription initiation factor complex (TFIIIC); part of TFIIIC TauB domain that binds BoxB promoter sites of tRNA and other genes; linker between TauB and TauA domains; human homolog is TFIIIC-90 || RNA polymerase III transcription factor activity || nucleus || YPL007C_ORF || regulation of transcription || || 1042228	-2.49	-2.65	-1.46	-0.6	0.9	-0.09	0.51	-2.31	-2.57	-1.03	0.405	-0.9
YPL006W_ORF	|| NCR1 || Vacuolar membrane protein that transits through the biosynthetic vacuolar protein sorting pathway, involved in sphingolipid metabolism; glycoprotein and functional orthologue of human Niemann Pick C1 (NPC1) protein || sphingolipid transporter activity || integral to membrane || YPL006W_ORF || ion homeostasis || || 1043355	-1.7	-1.2	-1.4	-2.44	-1.3	-1.16	-1.28	-0.93	-1.45	-1.92	-1.23	-1.105
YPL005W_ORF	|| AEP3 || Peripheral mitochondrial inner membrane protein, located on the matrix face of the membrane; stabilizes the bicistronic AAP1-ATP6 mRNA encoding subunits 6 and 8 of the ATP synthase complex || molecular_function || extrinsic to membrane || YPL005W_ORF || mRNA metabolic process || || 1039990	NA	2.54	2.58	1.2	-0.15	1.04	0.47	3	2.54	1.89	0.445	1.735
YPL004C_ORF	|| LSP1 || Primary component of eisosomes, which are large immobile patch structures at the cell cortex associated with endocytosis, along with Pil1p and Sur7p; null mutants show activation of Pkc1p/Ypk1p stress resistance pathways || protein kinase inhibitor activity || eisosome || YPL004C_ORF || response to heat || || 1041136	-1.88	-2.17	NA	NA	-1.57	-1.9	-2.3	-2.27	-2.025	NA	-1.735	-2.285
YPL003W_ORF	|| ULA1 || Protein that acts together with Uba3p to activate Rub1p before its conjugation to proteins (neddylation), which may play a role in protein degradation || NEDD8 activating enzyme activity || cellular_component || YPL003W_ORF || protein neddylation || || 1042252	-0.35	-0.52	-0.35	-1.21	-0.33	-0.68	-0.91	0.34	-0.435	-0.78	-0.505	-0.285
YPL002C_ORF	|| SNF8 || Component of the ESCRT-II complex, which is involved in ubiquitin-dependent sorting of proteins into the endosome; appears to be functionally related to SNF7; involved in glucose derepression || protein binding || membrane || YPL002C_ORF || ubiquitin-dependent protein catabolic process via the multivesicular body sorting pathway || || 1043379	-1.11	-0.72	-0.88	-0.94	0.13	-0.62	-0.34	-0.77	-0.915	-0.91	-0.245	-0.555
YPL001W_ORF	|| HAT1 || Catalytic subunit of the Hat1p-Hat2p histone acetyltransferase complex that uses the cofactor acetyl coenzyme A, to acetylate free nuclear and cytoplasmic histone H4; involved in telomeric silencing and DNA double-strand break repair || sequence-specific DNA binding || nuclear chromosome part || YPL001W_ORF || histone acetylation || || 1047635	-1.24	-1.14	-1.5	-1.74	0.33	-0.78	0.58	-1.4	-1.19	-1.62	-0.225	-0.41
YORWDELTA17_LTR	|| || || || || YORWDELTA17_LTR || || || 1044096	-1.74	-1.99	NA	1.63	-0.37	0.2	-0.67	-0.68	-1.865	1.63	-0.085	-0.675
YORCDELTA25_LTR	|| || || || || YORCDELTA25_LTR || || || 1042993	-1.48	-1.69	NA	0.21	-0.4	0.05	-0.23	-0.3	-1.585	0.21	-0.175	-0.265
YORCDELTA11_LTR	|| || || || || YORCDELTA11_LTR || || || 1042300	1.69	3.22	4.47	NA	-0.41	1.1	2.13	1	2.455	4.47	0.345	1.565
YOR396W_ORF	|| YRF1-8 || One of several telomeric Y' element-encoded DNA helicases, known as Y'-Help1 (Y'-HELicase Protein 1) || hydrolase activity || cellular_component || YOR396W_ORF || biological_process || || 1043544	-0.13	-1.48	-0.69	1.04	1.21	0.86	0.39	-1.13	-0.805	0.175	1.035	-0.37
YOR394W_ORF	|| PAU21 || Putative protein of unknown function || molecular_function || cellular_component || YOR394W_ORF || biological_process || || 1046512	2.6	3.26	1.22	3.05	0.95	1.23	2.2	3.97	2.93	2.135	1.09	3.085
YOR394C-A_OCH__ORF	|| || Identified by gene-trapping, microarray-based expression analysis, and genome-wide homology searching || molecular_function || cellular_component || YOR394C-A_OCH__ORF || biological_process || || 1046794	2.57	2.02	1.88	1.17	1.3	1.07	0.19	1.38	2.295	1.525	1.185	0.785
YOR393W_ORF	|| ERR1 || Protein of unknown function, has similarity to enolases || metal ion binding || cellular_component || YOR393W_ORF || biological_process || || 1045391	NA	0.9	1.86	NA	-0.47	-0.35	NA	0.93	0.9	1.86	-0.41	0.93
YOR392W_ORF	|| || Dubious open reading frame unlikely to encode a protein, based on available experimental and comparative sequence data; gene expression induced by heat || || || YOR392W_ORF || || || 1044259	1.09	1.41	1.75	1.41	0.84	0.54	0.41	1.7	1.25	1.58	0.69	1.055
YOR391C_ORF	|| HSP33 || Possible chaperone and cysteine protease with similarity to E. coli Hsp31 and S. cerevisiae Hsp31p, Hsp32p, and Sno4p; member of the DJ-1/ThiJ/PfpI superfamily, which includes human DJ-1 involved in Parkinson's disease || unfolded protein binding || cellular_component || YOR391C_ORF || biological_process || || 1047614	3.25	3.89	3.47	2.51	0.09	1.99	0.63	4.19	3.57	2.99	1.04	2.41
YOR390W_ORF	|| || Putative protein of unknown function || molecular_function || integral to membrane || YOR390W_ORF || biological_process || || 1046491	1.19	1.32	NA	-0.31	-1.6	-0.31	-1.21	1.04	1.255	-0.31	-0.955	-0.085
YOR389W_ORF	|| || Putative protein of unknown function; expression regulated by copper levels || molecular_function || extracellular region || YOR389W_ORF || biological_process || || 1045370	0.08	0.66	-0.12	0.47	-0.77	-0.45	-0.7	1.52	0.37	0.175	-0.61	0.41
YOR389W_OCH__ORF	|| || Putative protein of unknown function; expression regulated by copper levels || molecular_function || extracellular region || YOR389W_OCH__ORF || biological_process || || 1042715	0.5	1.11	1.13	1.04	-0.81	-0.36	NA	2.31	0.805	1.085	-0.585	2.31
YOR388C_ORF	|| FDH1 || NAD(+)-dependent formate dehydrogenase, may protect cells from exogenous formate || NAD or NADH binding || cytosol || YOR388C_ORF || oxidation reduction || || 1044238	0.62	0.62	1.82	0.55	-0.27	0.46	0.22	3.2	0.62	1.185	0.095	1.71
YOR387C_ORF	|| || Putative protein of unknown function; regulated by the metal-responsive Aft1p transcription factor; highly inducible in zinc-depleted conditions; localizes to the soluble fraction || zinc ion binding || cytosol || YOR387C_ORF || biological_process || || 1047590	1.92	2.58	3.24	1.17	0.58	0.9	NA	1.9	2.25	2.205	0.74	1.9
YOR387C_OCH__ORF	|| || Putative protein of unknown function; regulated by the metal-responsive Aft1p transcription factor; highly inducible in zinc-depleted conditions; localizes to the soluble fraction || zinc ion binding || cytosol || YOR387C_OCH__ORF || biological_process || || 1042142	4.3	4.71	3.64	2.91	0.43	2.17	NA	3.24	4.505	3.275	1.3	3.24
YOR386W_ORF	|| PHR1 || DNA photolyase involved in photoreactivation, repairs pyrimidine dimers in the presence of visible light; induced by DNA damage; regulated by transcriptional repressor Rph1p || lyase activity || mitochondrion || YOR386W_ORF || protein-chromophore linkage || || 1046468	0.51	0.82	1.54	0.19	0.03	0.52	NA	2.26	0.665	0.865	0.275	2.26
YOR385W_ORF	|| || Putative protein of unknown function; green fluorescent protein (GFP)-fusion protein localizes to the cytoplasm; YOR385W is not an essential gene || molecular_function || cytoplasm || YOR385W_ORF || biological_process || || 1045348	3.13	3.38	3.32	2	-0.38	1.27	0.36	3.33	3.255	2.66	0.445	1.845
YOR384W_ORF	|| FRE5 || Putative ferric reductase with similarity to Fre2p; expression induced by low iron levels; the authentic, non-tagged protein is detected in highly purified mitochondria in high-throughput studies || FAD binding || integral to membrane || YOR384W_ORF || oxidation reduction || || 1044215	1.23	1.69	NA	NA	NA	0.27	NA	3.51	1.46	NA	0.27	3.51
YOR383C_ORF	|| FIT3 || Mannoprotein that is incorporated into the cell wall via a glycosylphosphatidylinositol (GPI) anchor, involved in the retention of siderophore-iron in the cell wall || iron ion binding || anchored to membrane || YOR383C_ORF || siderophore transport || || 1040013	0.23	0.2	-1.1	-0.15	-0.61	-0.8	-0.45	-0.04	0.215	-0.625	-0.705	-0.245
YOR383C_OCH__ORF	|| FIT3 || Mannoprotein that is incorporated into the cell wall via a glycosylphosphatidylinositol (GPI) anchor, involved in the retention of siderophore-iron in the cell wall || iron ion binding || anchored to membrane || YOR383C_OCH__ORF || siderophore transport || || 1041594	-0.35	-0.55	-1.59	-0.48	-1.11	-0.63	-1.29	-1.07	-0.45	-1.035	-0.87	-1.18
YOR382W_ORF	|| FIT2 || Mannoprotein that is incorporated into the cell wall via a glycosylphosphatidylinositol (GPI) anchor, involved in the retention of siderophore-iron in the cell wall || iron ion binding || anchored to membrane || YOR382W_ORF || siderophore transport || || 1041158	-0.41	-0.33	-0.69	0.07	-0.03	-0.16	-0.29	-0.42	-0.37	-0.31	-0.095	-0.355
YOR381W-A_ONO_ORF	|| || Putative protein of unknown function; identified by fungal homology and RT-PCR || molecular_function || cellular_component || YOR381W-A_ONO_ORF || biological_process || || 1042679	1.61	1.06	0.89	NA	NA	-0.45	NA	2.14	1.335	0.89	-0.45	2.14
YOR381W_ORF	|| FRE3 || Ferric reductase, reduces siderophore-bound iron prior to uptake by transporters; expression induced by low iron levels || FAD binding || integral to membrane || YOR381W_ORF || oxidation reduction || || 1042274	-1.83	-1.68	-1.69	-2.28	-0.97	-1	-1.71	-1.46	-1.755	-1.985	-0.985	-1.585
YOR380W_ORF	|| RDR1 || Transcriptional repressor involved in the control of multidrug resistance; negatively regulates expression of the PDR5 gene; member of the Gal4p family of zinc cluster proteins || metal ion binding || nucleus || YOR380W_ORF || regulation of transcription || || 1043401	2.11	2.76	2.62	1.41	-0.46	1.05	-0.04	2.98	2.435	2.015	0.295	1.47
YOR379C_ORF	|| || Dubious open reading frame unlikely to encode a protein, based on available experimental and comparative sequence data; partially overlaps the uncharacterized ORF YOR378W || || || YOR379C_ORF || || || 1040037	3.68	4.17	4.52	3.6	NA	2.06	NA	4.5	3.925	4.06	2.06	4.5
YOR378W_ORF	|| || Putative protein of unknown function; belongs to the DHA2 family of drug:H+ antiporters; YOR378W is not an essential gene || molecular_function || integral to membrane || YOR378W_ORF || biological_process || || 1041181	NA	0.73	NA	NA	-1.4	-0.59	NA	0.59	0.73	NA	-0.995	0.59
YOR377W_ORF	|| ATF1 || Alcohol acetyltransferase with potential roles in lipid and sterol metabolism; responsible for the major part of volatile acetate ester production during fermentation || transferase activity || membrane || YOR377W_ORF || acetate derivative biosynthetic process || || 1042297	-0.12	0.22	-0.02	-0.94	-0.4	-0.58	-1.05	0.28	0.05	-0.48	-0.49	-0.385
YOR376W-A_ONO_ORF	|| || Putative protein of unknown function; identified by fungal homology and RT-PCR || molecular_function || cellular_component || YOR376W-A_ONO_ORF || biological_process || || 1043230	NA	-0.86	NA	NA	NA	-0.44	NA	-0.13	-0.86	NA	-0.44	-0.13
YOR376W_ORF	|| || Dubious open reading frame unlikely to encode a protein, based on available experimental and comparative sequence data; YOR376W is not an essential gene. || || || YOR376W_ORF || || || 1043424	2.62	2.56	NA	NA	NA	0.24	NA	2.89	2.59	NA	0.24	2.89
YOR375C_ORF	|| GDH1 || NADP(+)-dependent glutamate dehydrogenase, synthesizes glutamate from ammonia and alpha-ketoglutarate; rate of alpha-ketoglutarate utilization differs from Gdh3p; expression regulated by nitrogen and carbon sources || oxidoreductase activity, acting on the CH-NH2 group of donors, NAD or NADP as acceptor || cytoplasm || YOR375C_ORF || oxidation reduction || || 1040061	-1.83	-1.7	-1.88	-0.68	-0.26	-0.06	-0.91	-1.64	-1.765	-1.28	-0.16	-1.275
YOR374W_ORF	|| ALD4 || Mitochondrial aldehyde dehydrogenase, required for growth on ethanol and conversion of acetaldehyde to acetate; phosphorylated; activity is K+ dependent; utilizes NADP+ or NAD+ equally as coenzymes; expression is glucose repressed || oxidoreductase activity || mitochondrial nucleoid || YOR374W_ORF || oxidation reduction || || 1041205	-1.15	-1.05	-2.41	-2.08	-1.03	-0.71	-1.7	-0.3	-1.1	-2.245	-0.87	-1
YOR373W_ORF	|| NUD1 || Component of the spindle pole body outer plaque, required for exit from mitosis || structural constituent of cytoskeleton || spindle pole body || YOR373W_ORF || cell division || || 1042321	0.89	0.16	1.38	-1.27	0.07	-0.72	-0.58	0.76	0.525	0.055	-0.325	0.09
YOR372C_ORF	|| NDD1 || Transcriptional activator essential for nuclear division; localized to the nucleus; essential component of the mechanism that activates the expression of a set of late-S-phase-specific genes || transcription coactivator activity || cytoplasm || YOR372C_ORF || regulation of transcription || || 1043450	1.61	1.78	NA	1.27	1.33	1.01	1.46	2.22	1.695	1.27	1.17	1.84
YOR371C_ORF	|| GPB1 || Multistep regulator of cAMP-PKA signaling; inhibits PKA downstream of Gpa2p and Cyr1p, thereby increasing cAMP dependency; inhibits Ras activity through direct interactions with Ira1p/2p; regulated by G-alpha protein Gpa2p; homolog of Gpb2p || GTPase activating protein binding || plasma membrane || YOR371C_ORF || negative regulation of Ras protein signal transduction || || 1047566	-0.16	-0.08	-1.25	-0.78	-0.6	-0.97	-0.75	0.41	-0.12	-1.015	-0.785	-0.17
YOR370C_ORF	|| MRS6 || Rab escort protein, forms a complex with the Ras-like small GTPase Ypt1p that is required for the prenylation of Ypt1p by protein geranylgeranyltransferase type II (Bet2p-Bet4p); sequence similarity to mammalian choroideraemia gene || Rab GTPase binding || membrane || YOR370C_ORF || regulation of GTPase activity || || 1046444	-1.25	-1.63	-1.89	-2.17	0.29	-0.61	0.02	-1.59	-1.44	-2.03	-0.16	-0.785
YOR369C_ORF	|| RPS12 || Protein component of the small (40S) ribosomal subunit; has similarity to rat ribosomal protein S12 || structural constituent of ribosome || ribonucleoprotein complex || YOR369C_ORF || translation || || 1045324	-1.73	-2.08	-3.5	-2.3	-0.78	-1.05	-1.61	-1.87	-1.905	-2.9	-0.915	-1.74
YOR368W_ORF	|| RAD17 || Checkpoint protein, involved in the activation of the DNA damage and meiotic pachytene checkpoints; with Mec3p and Ddc1p, forms a clamp that is loaded onto partial duplex DNA; homolog of human and S. pombe Rad1 and U. maydis Rec1 proteins || hydrolase activity || checkpoint clamp complex || YOR368W_ORF || regulation of cell cycle || || 1044190	1.67	1.94	-2.04	2.46	0.55	1.11	0.86	2.42	1.805	0.21	0.83	1.64
YOR367W_ORF	|| SCP1 || Component of yeast cortical actin cytoskeleton, binds and cross links actin filaments; originally identified by its homology to calponin (contains a calponin-like repeat) but the Scp1p domain structure is more similar to transgelin || actin filament binding || actin cortical patch || YOR367W_ORF || regulation of transport || || 1047540	-2.21	-2.07	-2.96	-2.88	-1.05	-1.24	-0.99	NA	-2.14	-2.92	-1.145	-0.99
YOR366W_ORF	|| || Dubious open reading frame unlikely to encode a protein, based on available experimental and comparative sequence data; partially overlaps the uncharacterized ORF YOR365C || || || YOR366W_ORF || || || 1046419	0.17	-0.01	0.14	-0.23	-0.43	-0.62	-0.2	0.79	0.08	-0.045	-0.525	0.295
YOR365C_ORF	|| || Putative protein of unknown function; YOR365C is not an essential protein || molecular_function || integral to membrane || YOR365C_ORF || biological_process || || 1045299	4.25	4.45	4.74	2.8	NA	2.72	NA	0.71	4.35	3.77	2.72	0.71
YOR364W_ORF	|| || Dubious open reading frame unlikely to encode a protein, based on available experimental and comparative sequence data; partially overlaps the uncharacterized ORF YOR365C || || || YOR364W_ORF || || || 1044165	3.99	5.01	4.34	2.67	0.53	2.69	2.18	4	4.5	3.505	1.61	3.09
YOR363C_ORF	|| PIP2 || Autoregulatory oleate-specific transcriptional activator of peroxisome proliferation, contains Zn(2)-Cys(6) cluster domain, forms heterodimer with Oaf1p, binds oleate response elements (OREs), activates beta-oxidation genes || metal ion binding || nucleus || YOR363C_ORF || positive regulation of transcription || || 1047517	2.76	3.09	3.09	2.35	0.23	1.77	0.59	2.46	2.925	2.72	1	1.525
YOR362C_ORF	|| PRE10 || Alpha 7 subunit of the 20S proteasome || hydrolase activity || protein complex || YOR362C_ORF || proteolysis involved in cellular protein catabolic process || || 1046395	-1.55	-1.79	-0.4	1.2	0.69	0.26	0.24	-1.74	-1.67	0.4	0.475	-0.75
YOR361C_ORF	|| PRT1 || eIF3b subunit of the core complex of translation initiation factor 3 (eIF3), essential for translation; part of a subcomplex (Prt1p-Rpg1p-Nip1p) that stimulates binding of mRNA and tRNA(i)Met to ribosomes || translation initiation factor activity || multi-eIF complex || YOR361C_ORF || regulation of translation || || 1045275	-2.04	-2.23	-3.45	-3.08	-0.29	-1.07	-0.57	-2.09	-2.135	-3.265	-0.68	-1.33
YOR360C_ORF	|| PDE2 || High-affinity cyclic AMP phosphodiesterase, component of the cAMP-dependent protein kinase signaling system, protects the cell from extracellular cAMP, contains readthrough motif surrounding termination codon || hydrolase activity || cytoplasm || YOR360C_ORF || cAMP-mediated signaling || || 1044140	-1.89	-1.77	-1.93	-3.02	0.16	-0.45	0.7	-1.59	-1.83	-2.475	-0.145	-0.445
YOR359W_ORF	|| VTS1 || Post-transcriptional gene regulator, RNA-binding protein containing a SAM domain; shows genetic interactions with Vti1p, which is a v-SNARE involved in cis-Golgi membrane traffic || RNA binding || cytosol || YOR359W_ORF || protein transport || || 1040086	-0.13	-0.1	-0.27	-0.74	0.29	-0.64	0.13	0.48	-0.115	-0.505	-0.175	0.305
YOR358W_ORF	|| HAP5 || Subunit of the heme-activated, glucose-repressed Hap2/3/4/5 CCAAT-binding complex, a transcriptional activator and global regulator of respiratory gene expression; required for assembly and DNA binding activity of the complex || transcription activator activity || CCAAT-binding factor complex || YOR358W_ORF || regulation of transcription || || 1041227	0.52	1.15	0.45	-0.06	-0.63	-0.54	-0.81	1.7	0.835	0.195	-0.585	0.445
YOR357C_ORF	|| SNX3 || Sorting nexin required to maintain late-Golgi resident enzymes in their proper location by recycling molecules from the prevacuolar compartment; contains a PX domain and sequence similarity to human Snx3p || phosphoinositide binding || membrane || YOR357C_ORF || ion homeostasis || || 1042342	-1.66	-2.09	-2.92	-2.58	-1.18	-1.42	-1.59	-1.84	-1.875	-2.75	-1.3	-1.715
YOR356W_ORF	|| || Mitochondrial protein with similarity to flavoprotein-type oxidoreductases; found in a large supramolecular complex with other mitochondrial dehydrogenases || 4 iron, 4 sulfur cluster binding || membrane || YOR356W_ORF || oxidation reduction || || 1043471	-1.56	-1.83	-1.89	-1.7	-0.7	-1.03	-1.21	-1.97	-1.695	-1.795	-0.865	-1.59
YOR355W_ORF	|| GDS1 || Protein of unknown function, required for growth on glycerol as a carbon source; the authentic, non-tagged protein is detected in highly purified mitochondria in high-throughput studies || molecular_function || mitochondrion || YOR355W_ORF || aerobic respiration || || 1040109	-1.21	-1.24	-2.15	-2.17	-1.34	-1.53	-1.25	-1.87	-1.225	-2.16	-1.435	-1.56
YOR354C_ORF	|| MSC6 || Protein of unknown function; mutant is defective in directing meiotic recombination events to homologous chromatids; the authentic, non-tagged protein is detected in highly purified mitochondria in high-throughput studies || molecular_function || mitochondrion || YOR354C_ORF || reciprocal meiotic recombination || || 1041250	-0.03	0.15	-0.39	-1	0.16	-0.27	0.16	0.27	0.06	-0.695	-0.055	0.215
YOR353C_ORF	|| SOG2 || Key component of the RAM signaling network, required for proper cell morphogenesis and cell separation after mitosis || molecular_function || mating projection tip || YOR353C_ORF || cell division || || 1042365	-2.67	-2.89	-2.49	-2.38	0.67	-0.64	0.84	-2.65	-2.78	-2.435	0.015	-0.905
YOR352W_ORF	|| || Putative protein of unknown function; expression levels regulated by Arg5,6p; green fluorescent protein (GFP)-fusion protein localizes to the cytoplasm and nucleus || molecular_function || cytoplasm || YOR352W_ORF || biological_process || || 1043494	-2.42	-3.1	-1.39	-0.27	0.85	-0.15	0.37	-2.85	-2.76	-0.83	0.35	-1.24
YOR351C_ORF	|| MEK1 || Meiosis-specific serine/threonine protein kinase, functions in meiotic checkpoint, promotes recombination between homologous chromosomes by suppressing double strand break repair between sister chromatids || transferase activity || nucleus || YOR351C_ORF || meiotic recombination checkpoint || || 1040134	4.11	5.17	4.33	4.16	1.31	3.26	NA	5.28	4.64	4.245	2.285	5.28
YOR350C_ORF	|| MNE1 || Mitochondrial protein similar to Lucilia illustris mitochondrial cytochrome oxidase || molecular_function || mitochondrion || YOR350C_ORF || biological_process || || 1041275	-1.26	-1.1	-0.71	-1.64	-0.04	-0.52	-0.05	-0.33	-1.18	-1.175	-0.28	-0.19
YOR349W_ORF	|| CIN1 || Tubulin folding factor D involved in beta-tubulin (Tub2p) folding; isolated as mutant with increased chromosome loss and sensitivity to benomyl || beta-tubulin binding || cellular_component || YOR349W_ORF || negative regulation of protein metabolic process || || 1042391	-1.21	-1.1	-1.21	NA	-0.08	-1	-0.03	-0.72	-1.155	-1.21	-0.54	-0.375
YOR349W_AAA_0_NCR	|| CIN1 || Tubulin folding factor D involved in beta-tubulin (Tub2p) folding; isolated as mutant with increased chromosome loss and sensitivity to benomyl || beta-tubulin binding || cellular_component || YOR349W_AAA_0_NCR || negative regulation of protein metabolic process || || 1041194	NA	-1.41	NA	-0.93	0.35	-0.06	NA	-0.62	-1.41	-0.93	0.145	-0.62
YOR348C_ORF	|| PUT4 || Proline permease, required for high-affinity transport of proline; also transports the toxic proline analog azetidine-2-carboxylate (AzC); PUT4 transcription is repressed in ammonia-grown cells || L-proline transmembrane transporter activity || integral to membrane || YOR348C_ORF || ammonia assimilation cycle || || 1043520	0.23	-0.49	-0.23	-0.66	-1.51	-1.28	-1.83	-1.18	-0.13	-0.445	-1.395	-1.505
YOR347C_ORF	|| PYK2 || Pyruvate kinase that appears to be modulated by phosphorylation; PYK2 transcription is repressed by glucose, and Pyk2p may be active under low glycolytic flux || metal ion binding || cytosol || YOR347C_ORF || glycolysis || || 1042970	-0.37	-0.69	-0.18	-0.77	0.37	-0.45	-0.03	-0.37	-0.53	-0.475	-0.04	-0.2
YOR346W_ORF	|| REV1 || Deoxycytidyl transferase, forms a complex with the subunits of DNA polymerase zeta, Rev3p and Rev7p; involved in repair of abasic sites in damaged DNA || metal ion binding || mitochondrion || YOR346W_ORF || error-prone postreplication DNA repair || || 1041848	1.4	1.59	1.44	1.31	0.59	0.66	0.64	1.52	1.495	1.375	0.625	1.08
YOR345C_ORF	|| || Dubious ORF unlikely to encode a protein, based on available experimental and comparative sequence data; overlaps the verified gene REV1; null mutant displays increased resistance to antifungal agents gliotoxin, cycloheximide and H2O2 || || || YOR345C_ORF || || || 1040730	NA	2.87	NA	NA	NA	1.01	NA	NA	2.87	NA	1.01	NA
YOR344C_ORF	|| TYE7 || Serine-rich protein that contains a basic-helix-loop-helix (bHLH) DNA binding motif; binds E-boxes of glycolytic genes and contributes to their activation; may function as a transcriptional activator in Ty1-mediated gene expression || sequence-specific DNA binding || nucleus || YOR344C_ORF || positive regulation of glycolysis || || 1039558	3.94	3.48	3.62	3.02	-0.23	1.92	1.59	3.52	3.71	3.32	0.845	2.555
YOR343W-B_ORF	|| || Retrotransposon TYA Gag and TYB Pol genes; transcribed/translated as one unit; polyprotein is processed to make a nucleocapsid-like protein (Gag), reverse transcriptase (RT), protease (PR), and integrase (IN); similar to retroviral genes || metal ion binding || cytoplasm || YOR343W-B_ORF || viral procapsid maturation || || 1040185	1.16	0.39	1.2	-0.1	0.4	0.78	1.33	2.03	0.775	0.55	0.59	1.68
YOR343W-A_ORF	|| || Retrotransposon TYA Gag gene co-transcribed with TYB Pol; translated as TYA or TYA-TYB polyprotein; Gag is a nucleocapsid protein that is the structural constituent of virus-like particles (VLPs); similar to retroviral Gag || protein binding || cytoplasm || YOR343W-A_ORF || transposition, RNA-mediated || || 1041323	3.86	2.71	3.47	2.13	1.09	1.86	2.46	3.97	3.285	2.8	1.475	3.215
YOR343C_ORF	|| || Dubious open reading frame unlikely to encode a functional protein, based on available experimental and comparative sequence data || || || YOR343C_ORF || || || 1040706	2.94	2.83	NA	0.19	-0.85	-1.64	NA	2.54	2.885	0.19	-1.245	2.54
YOR342C_ORF	|| || Putative protein of unknown function; green fluorescent protein (GFP)-fusion protein localizes to the cytoplasm and the nucleus || molecular_function || cytoplasm || YOR342C_ORF || biological_process || || 1039533	1.19	1.82	1.17	0.18	-0.08	0.17	-0.11	1.63	1.505	0.675	0.045	0.76
YOR341W_ORF	|| RPA190 || RNA polymerase I subunit; largest subunit of RNA polymerase I || metal ion binding || DNA-directed RNA polymerase I complex || YOR341W_ORF || transcription of nuclear rRNA large RNA polymerase I transcript || || 1042923	-0.86	-0.85	-1.82	-2.33	-0.64	-1.02	-1.19	-1.16	-0.855	-2.075	-0.83	-1.175
YOR340C_ORF	NA	NA	NA	NA	NA	NA	NA	NA	1.42	NA	NA	NA	1.42
YOR339C_ORF	|| UBC11 || Ubiquitin-conjugating enzyme most similar in sequence to Xenopus ubiquitin-conjugating enzyme E2-C, but not a true functional homolog of this E2; unlike E2-C, not required for the degradation of mitotic cyclin Clb2 || small conjugating protein ligase activity || cytoplasm || YOR339C_ORF || regulation of protein metabolic process || || 1040682	0.66	1.09	1.26	1.39	0.23	0.28	0.28	2.15	0.875	1.325	0.255	1.215
YOR338W_ORF	|| || Putative protein of unknown function; YOR338W transcription is regulated by Azf1p and its transcript is a specific target of the G protein effector Scp160p; identified as being required for sporulation in a high-throughput mutant screen || molecular_function || cellular_component || YOR338W_ORF || positive regulation of transcription from RNA polymerase II promoter || || 1039509	NA	0.9	NA	NA	NA	NA	NA	1.3	0.9	NA	NA	1.3
YOR337W_ORF	|| TEA1 || Ty1 enhancer activator required for full levels of Ty enhancer-mediated transcription; C6 zinc cluster DNA-binding protein || metal ion binding || nucleus || YOR337W_ORF || regulation of transcription || || 1044715	2.47	2.98	3.14	1.71	-0.27	0.89	0.24	2.89	2.725	2.425	0.31	1.565
YOR336W_ORF	|| KRE5 || Protein required for beta-1,6 glucan biosynthesis; mutations result in aberrant morphology and severe growth defects || UDP-glucose:glycoprotein glucosyltransferase activity || endoplasmic reticulum lumen || YOR336W_ORF || cell wall organization || || 1045844	0.78	1.6	1.22	-0.34	-1.11	-0.28	-0.91	1.5	1.19	0.44	-0.695	0.295
YOR335C_ORF	|| ALA1 || Cytoplasmic and mitochondrial alanyl-tRNA synthetase, required for protein synthesis; point mutation (cdc64-1 allele) causes cell cycle arrest at G1; lethality of null mutation is functionally complemented by human homolog || ligase activity, forming aminoacyl-tRNA and related compounds || mitochondrion || YOR335C_ORF || mitochondrial alanyl-tRNA aminoacylation || || 1046966	1.56	2.24	1.46	0.86	-0.05	0.3	-0.35	2.19	1.9	1.16	0.125	0.92
YOR334W_ORF	|| MRS2 || Mitochondrial inner membrane Mg(2+) channel, required for maintenance of intramitochondrial Mg(2+) concentrations at the correct level to support splicing of group II introns || metal ion transmembrane transporter activity || integral to membrane || YOR334W_ORF || mitochondrial magnesium ion transport || || 1048086	-0.45	-0.55	NA	1.43	1.09	0.65	0.59	0.15	-0.5	1.43	0.87	0.37
YOR333C_ORF	|| || Dubious open reading frame, unlikely to encode a functional protein; overlaps 5' end of MRS2 gene required for respiratory growth || || || YOR333C_ORF || || || 1044740	3.87	4.91	4.07	3.07	1.15	2.9	2.59	3.87	4.39	3.57	2.025	3.23
YOR332W_ORF	|| VMA4 || Subunit E of the eight-subunit V1 peripheral membrane domain of the vacuolar H+-ATPase (V-ATPase), an electrogenic proton pump found throughout the endomembrane system; required for the V1 domain to assemble onto the vacuolar membrane || proton-transporting ATPase activity, rotational mechanism || proton-transporting two-sector ATPase complex, catalytic domain || YOR332W_ORF || ion hom…	-1.99	-2.29	NA	-3	-1.7	-1.98	-1.58	-2.43	-2.14	-3	-1.84	-2.005
YOR330C_ORF	|| MIP1 || Catalytic subunit of the mitochondrial DNA polymerase; conserved C-terminal segment is required for the maintenance of mitochondrial genome; related to human POLG, which has been associated with mitochondrial diseases || nucleotidyltransferase activity || gamma DNA polymerase complex || YOR330C_ORF || mitochondrial DNA replication || || 1048109	-2.43	-2.66	-1.48	-0.31	0.43	0.04	0.36	-2.17	-2.545	-0.895	0.235	-0.905
YOR329C_ORF	|| SCD5 || Protein required for normal actin organization and endocytosis; targeting subunit for protein phosphatase type 1; undergoes Crm1p-dependent nuclear-cytoplasmic shuttling; multicopy suppressor of clathrin deficiency || protein binding || actin cortical patch || YOR329C_ORF || regulation of transport || || 1044764	-1.8	-2.71	-0.86	0.73	1.64	0.66	1.03	-2.48	-2.255	-0.065	1.15	-0.725
YOR328W_ORF	|| PDR10 || ATP-binding cassette (ABC) transporter, multidrug transporter involved in the pleiotropic drug resistance network; regulated by Pdr1p and Pdr3p || ATPase activity, coupled to transmembrane movement of substances || integral to membrane || YOR328W_ORF || response to toxin || || 1045891	0.13	-0.21	0.39	-0.11	-0.04	-0.07	-0.34	0.95	-0.04	0.14	-0.055	0.305
YOR327C_ORF	|| SNC2 || Vesicle membrane receptor protein (v-SNARE) involved in the fusion between Golgi-derived secretory vesicles with the plasma membrane; member of the synaptobrevin/VAMP family of R-type v-SNARE proteins || SNAP receptor activity || transport vesicle || YOR327C_ORF || organelle fusion || || 1047012	-0.98	-1.4	-0.34	1.35	0.61	0.23	0.24	-0.31	-1.19	0.505	0.42	-0.035
YOR326W_ORF	|| MYO2 || One of two type V myosin motors (along with MYO4) involved in actin-based transport of cargos; required for the polarized delivery of secretory vesicles, the vacuole, late Golgi elements, peroxisomes, and the mitotic spindle || actin filament binding || mating projection tip || YOR326W_ORF || cell division || || 1048132	0.03	-0.23	-0.7	-0.45	0.25	-0.22	0.35	-0.24	-0.1	-0.575	0.015	0.055
YOR325W_ORF	|| || Dubious open reading frame unlikely to encode a protein, based on available experimental and comparative sequence data; completely overlaps the verified ORF FRT1 || || || YOR325W_ORF || || || 1042902	4.25	5.6	4.19	3.38	0.89	3.12	NA	4.6	4.925	3.785	2.005	4.6
YOR324C_ORF	|| FRT1 || Tail-anchored, endoplasmic reticulum membrane protein that is a substrate of the phosphatase calcineurin, interacts with homolog Frt2p, promotes cell growth in conditions of high Na+, alkaline pH, and cell wall stress || molecular_function || integral to membrane || YOR324C_ORF || response to stress || || 1041781	-0.53	-0.37	-0.23	0.45	-0.31	-0.35	-0.36	0.15	-0.45	0.11	-0.33	-0.105
YOR323C_ORF	|| PRO2 || Gamma-glutamyl phosphate reductase, catalyzes the second step in proline biosynthesis || NADP or NADPH binding || cytoplasm || YOR323C_ORF || oxidation reduction || || 1040661	-1.12	-1.43	-2.32	-2.86	-1.37	-1.52	-1.65	-1.71	-1.275	-2.59	-1.445	-1.68
YOR323C_AAA_30_NCR	|| PRO2 || Gamma-glutamyl phosphate reductase, catalyzes the second step in proline biosynthesis || NADP or NADPH binding || cytoplasm || YOR323C_AAA_30_NCR || oxidation reduction || || 1040640	2.03	1.81	1.37	0.98	-0.29	0.29	-0.23	1.21	1.92	1.175	0	0.49
YOR322C_ORF	|| LDB19 || Protein involved in regulating the endocytosis of plasma membrane proteins by recruiting the ubiquitin ligase Rsp5p to its target; localization changes in response to nutrient levels; null mutant has reduced affinity for alcian blue dye || ubiquitin protein ligase binding || clathrin-coated vesicle || YOR322C_ORF || ubiquitin-dependent endocytosis || || 1039486	-2	-2.2	-1.57	-1.4	0.59	-0.62	0.15	-2.48	-2.1	-1.485	-0.015	-1.165
YOR321W_ORF	|| PMT3 || Protein O-mannosyltransferase, transfers mannose residues from dolichyl phosphate-D-mannose to protein serine/threonine residues; acts in a complex with Pmt5p, can instead interact with Pmt1p in some conditions; target for new antifungals || transferase activity, transferring glycosyl groups || integral to membrane || YOR321W_ORF || cellular carbohydrate metabolic process || || 1042880	-0.52	-0.45	-0.61	-1.54	-0.64	-0.8	-0.82	-0.39	-0.485	-1.075	-0.72	-0.605
YOR320C_ORF	NA	NA	NA	NA	NA	-0.82	-1.22	NA	NA	NA	NA	-1.02	NA
YOR319W_ORF	|| HSH49 || U2-snRNP associated splicing factor with similarity to the mammalian splicing factor SAP49; proposed to function as a U2-snRNP assembly factor along with Hsh155p and binding partner Cus1p; contains two RNA recognition motifs (RRM) || RNA splicing factor activity, transesterification mechanism || U2 snRNP || YOR319W_ORF || mRNA processing || || 1040639	-0.52	-0.22	0.17	-1.04	-0.49	-0.86	-0.65	0.19	-0.37	-0.435	-0.675	-0.23
YOR318C_ORF	|| || Dubious open reading frame unlikely to encode a protein, based on available experimental and comparative sequence data; transcript is predicted to be spliced but there is no evidence that it is spliced in vivo || || || YOR318C_ORF || || || 1039462	0.04	-0.93	-0.63	-1.58	-1.16	-1	-2.29	-0.48	-0.445	-1.105	-1.08	-1.385
YOR317W_ORF	|| FAA1 || Long chain fatty acyl-CoA synthetase with a preference for C12:0-C16:0 fatty acids; involved in the activation of imported fatty acids; localized to both lipid particles and mitochondrial outer membrane; essential for stationary phase || ligase activity || lipid particle || YOR317W_ORF || cellular lipid metabolic process || || 1042857	-1.78	-1.73	NA	-1.26	-1.34	-1.59	-2.25	-1.07	-1.755	-1.26	-1.465	-1.66
YOR316C-A_ONO_ORF	|| || Putative protein of unknown function; identified by fungal homology and RT-PCR || molecular_function || cellular_component || YOR316C-A_ONO_ORF || biological_process || || 1043688	4.41	5.45	4.63	2.87	NA	2.35	NA	4.38	4.93	3.75	2.35	4.38
YOR316C_ORF	|| COT1 || Vacuolar transporter that mediates zinc transport into the vacuole; overexpression confers resistance to cobalt and rhodium || cobalt ion binding || vacuolar part || YOR316C_ORF || ion homeostasis || || 1041736	-1.02	-1.15	-0.88	-0.25	0.74	-0.05	0.02	-0.42	-1.085	-0.565	0.345	-0.2
YOR315W_ORF	|| SFG1 || Nuclear protein, putative transcription factor required for growth of superficial pseudohyphae (which do not invade the agar substrate) but not for invasive pseudohyphal growth; may act together with Phd1p; potential Cdc28p substrate || specific RNA polymerase II transcription factor activity || cytoplasm || YOR315W_ORF || positive regulation of transcription from RNA polymerase II pro…	0.32	0.32	-0.28	-1.09	-0.83	-1.11	NA	0.59	0.32	-0.685	-0.97	0.59
YOR314W-A_ORF	|| || Dubious open reading frame unlikely to encode a protein, based on available experimental and comparative sequence data || || || YOR314W-A_ORF || || || 1042439	5	5.67	NA	3.12	1.06	3.19	2.73	4.3	5.335	3.12	2.125	3.515
YOR314W_ORF	|| || Dubious open reading frame unlikely to encode a protein, based on available experimental and comparative sequence data || || || YOR314W_ORF || || || 1039436	1.08	0.96	0.47	0.06	-0.09	-0.24	0.04	0.88	1.02	0.265	-0.165	0.46
YOR314W_AAA_5_NCR	|| || Dubious open reading frame unlikely to encode a protein, based on available experimental and comparative sequence data || || || YOR314W_AAA_5_NCR || || || 1040050	5.38	5.92	NA	NA	NA	2.32	NA	3.39	5.65	NA	2.32	3.39
YOR313C_ORF	|| SPS4 || Protein whose expression is induced during sporulation; not required for sporulation; heterologous expression in E. coli induces the SOS response that senses DNA damage || molecular_function || cellular_component || YOR313C_ORF || ascospore formation || || 1044789	2.78	2.86	2.16	1.3	-0.6	1.37	0.52	2.46	2.82	1.73	0.385	1.49
YOR312C_ORF	|| RPL20B || Protein component of the large (60S) ribosomal subunit, nearly identical to Rpl20Ap and has similarity to rat L18a ribosomal protein || structural constituent of ribosome || ribonucleoprotein complex || YOR312C_ORF || regulation of translation || || 1045915	-2.41	-3.24	-0.24	2.48	0.14	0.77	-0.37	-2.63	-2.825	1.12	0.455	-1.5
YOR312C_OCH_DS100_ORF	|| RPL20B || Protein component of the large (60S) ribosomal subunit, nearly identical to Rpl20Ap and has similarity to rat L18a ribosomal protein || structural constituent of ribosome || ribonucleoprotein complex || YOR312C_OCH_DS100_ORF || regulation of translation || || 1043291	-2.35	-4.25	NA	2.49	-0.77	0.23	-1.32	-3.68	-3.3	2.49	-0.27	-2.5
YOR312C_INT_1	|| RPL20B || Protein component of the large (60S) ribosomal subunit, nearly identical to Rpl20Ap and has similarity to rat L18a ribosomal protein || structural constituent of ribosome || ribonucleoprotein complex || YOR312C_INT_1 || regulation of translation || || 1043792	NA	-0.46	NA	NA	-1.66	-0.36	NA	-0.04	-0.46	NA	-1.01	-0.04
YOR311C_ORF	|| DGK1 || Diacylglycerol kinase, localized to the endoplasmic reticulum (ER); overproduction induces enlargement of ER-like membrane structures and suppresses a temperature-sensitive sly1 mutation; contains a CTP transferase domain || phosphotransferase activity, alcohol group as acceptor || integral to endoplasmic reticulum membrane || YOR311C_ORF || vesicle-mediated transport || || 1047037	-1.35	-1.36	-1.63	-2.53	-1.19	-1.36	-2.33	-1.33	-1.355	-2.08	-1.275	-1.83
YOR310C_ORF	|| NOP58 || Protein involved in pre-rRNA processing, 18S rRNA synthesis, and snoRNA synthesis; component of the small subunit processome complex, which is required for processing of pre-18S rRNA || molecular_function || small-subunit processome || YOR310C_ORF || ribosome biogenesis || || 1048155	0.74	0.85	0.67	1.14	0.47	0.47	1.18	0.94	0.795	0.905	0.47	1.06
YOR309C_ORF	|| || Dubious open reading frame unlikely to encode a protein, based on available experimental and comparative sequence data; partially overlaps the verified gene NOP58 || || || YOR309C_ORF || || || 1044811	-1.57	-1.88	-0.56	0.76	0.45	0.19	0.48	-1.97	-1.725	0.1	0.32	-0.745
YOR308C_ORF	|| SNU66 || Component of the U4/U6.U5 snRNP complex involved in pre-mRNA splicing via spliceosome; has homology to human SART-1 and to an S. pombe protein; snu66 null mutation confers cold-sensitivity but is not lethal at normal growth temperatures || RNA splicing factor activity, transesterification mechanism || U4/U6 x U5 tri-snRNP complex || YOR308C_ORF || mRNA metabolic process || || 1045936	2.94	2.84	2.79	1.5	0.3	1.04	1.47	2.99	2.89	2.145	0.67	2.23
YOR307C_ORF	|| SLY41 || Protein involved in ER-to-Golgi transport || transporter activity || integral to membrane || YOR307C_ORF || ER to Golgi vesicle-mediated transport || || 1047057	-0.38	-0.34	-0.63	-1.35	-0.41	-0.81	-1.14	0.01	-0.36	-0.99	-0.61	-0.565
YOR306C_ORF	|| MCH5 || Plasma membrane riboflavin transporter; facilitates the uptake of vitamin B2; required for FAD-dependent processes; sequence similarity to mammalian monocarboxylate permeases, however mutants are not deficient in monocarboxylate transport || riboflavin transporter activity || integral to membrane || YOR306C_ORF || riboflavin transport || || 1048176	-0.93	-1.27	-0.43	0.5	0.69	0.32	0.16	-1	-1.1	0.035	0.505	-0.42
YOR305W_ORF	|| || Protein of unknown function; green fluorescent protein (GFP)-fusion protein localizes to the mitochondrion; deletion confers sensitivity to 4-(N-(S-glutathionylacetyl)amino) phenylarsenoxide (GSAO); YOR305W is not an essential gene || molecular_function || mitochondrion || YOR305W_ORF || response to drug || || 1044833	0.04	0.4	0.12	0.63	0.04	0.03	-0.14	0.65	0.22	0.375	0.035	0.255
YOR304W_ORF	|| ISW2 || ATP-dependent DNA translocase involved in chromatin remodeling; ATPase component that, with Itc1p, forms a complex required for repression of a-specific genes, INO1, and early meiotic genes during mitotic growth || nucleosome binding || chromatin remodeling complex || YOR304W_ORF || negative regulation of antisense RNA transcription || || 1045957	-1.37	-1.64	-0.1	1.33	1.72	0.83	1.43	-0.87	-1.505	0.615	1.275	0.28
YOR304C-A_ORF	|| || Protein of unknown function; green fluorescent protein (GFP)-fusion protein localizes to the cell periphery, cytoplasm, bud, and bud neck || molecular_function || mating projection tip || YOR304C-A_ORF || cell division || || 1047078	-0.78	-0.22	NA	0.6	-1.07	-0.72	-0.7	-0.04	-0.5	0.6	-0.895	-0.37
YOR303W_ORF	|| CPA1 || Small subunit of carbamoyl phosphate synthetase, which catalyzes a step in the synthesis of citrulline, an arginine precursor; translationally regulated by an attenuator peptide encoded by YOR302W within the CPA1 mRNA 5'-leader || ligase activity || carbamoyl-phosphate synthase complex || YOR303W_ORF || cellular amino acid biosynthetic process || || 1048197	-1.36	-1.38	-1.49	-1.89	-0.65	-1.02	-0.69	-0.87	-1.37	-1.69	-0.835	-0.78
YOR302W_ORF	|| || CPA1 uORF , Arginine attenuator peptide, regulates translation of the CPA1 mRNA || translation regulator activity || cytosol || YOR302W_ORF || regulation of translation || || 1042834	2.69	1.88	2.06	0.91	0.51	0.84	0.59	2.78	2.285	1.485	0.675	1.685
YOR302W_AAA_9_NCR	|| || CPA1 uORF , Arginine attenuator peptide, regulates translation of the CPA1 mRNA || translation regulator activity || cytosol || YOR302W_AAA_9_NCR || regulation of translation || || 1047963	3.51	4.02	3.01	2.02	0.39	1.69	1.43	3.11	3.765	2.515	1.04	2.27
YOR301W_ORF	|| RAX1 || Protein involved in bud site selection during bipolar budding; localization requires Rax2p; has similarity to members of the insulin-related peptide superfamily || signal transducer activity || integral to membrane || YOR301W_ORF || cell division || || 1041712	0.52	0.3	-0.26	-0.08	-1.25	-1.32	-1.14	0.02	0.41	-0.17	-1.285	-0.56
YOR300W_ORF	|| || Dubious open reading frame, unlikely to encode a protein; overlaps with verified gene BUD7/YOR299W; mutation affects bipolar budding and bud site selection, though phenotype could be due to the mutation's effects on BUD7 || || || YOR300W_ORF || || || 1040593	0.02	-0.37	1.56	0.62	0.8	0.62	0.1	0.67	-0.175	1.09	0.71	0.385
YOR299W_ORF	|| BUD7 || Member of the ChAPs family of proteins (Chs5p-Arf1p-binding proteins: Bch1p, Bch2p, Bud7p, Chs6p), that forms the exomer complex with Chs5p to mediate export of specific cargo proteins, including Chs3p, from the Golgi to the plasma membrane || molecular_function || exomer complex || YOR299W_ORF || protein transport || || 1039413	-0.91	-1.27	-0.82	-2.16	-0.32	-0.79	-0.75	-0.38	-1.09	-1.49	-0.555	-0.565
YOR298W_ORF	|| MUM3 || Protein of unknown function involved in the organization of the outer spore wall layers; has similarity to the tafazzins superfamily of acyltransferases || acyltransferase activity || integral to membrane || YOR298W_ORF || ascospore wall assembly || || 1042814	4.06	5.16	4.12	2.77	0.56	2.59	1.93	3.98	4.61	3.445	1.575	2.955
YOR298C-A_ORF	|| MBF1 || Transcriptional coactivator that bridges the DNA-binding region of Gcn4p and TATA-binding protein Spt15p; suppressor of frameshift mutations || sequence-specific DNA binding || mitochondrion || YOR298C-A_ORF || positive regulation of transcription from RNA polymerase II promoter || || 1041690	-2.4	-3.04	-3.32	-3.12	-1.62	-1.83	-2.18	-2.97	-2.72	-3.22	-1.725	-2.575
YOR297C_ORF	|| TIM18 || Component of the mitochondrial Tim54p-Tim22p complex involved in insertion of polytopic proteins into the inner membrane; may function to stabilize the complex || heme binding || mitochondrial inner membrane protein insertion complex || YOR297C_ORF || intracellular protein transmembrane transport || || 1040571	-1.02	-0.89	-1.33	-1.6	-0.18	-0.82	-0.29	-0.99	-0.955	-1.465	-0.5	-0.64
YOR296W_ORF	|| || Putative protein of unknown function; green fluorescent protein (GFP)-fusion protein localizes to the cytoplasm; expressed during copper starvation; YOR296W is not an essential gene || molecular_function || cytoplasm || YOR296W_ORF || biological_process || || 1039390	-0.42	0.11	-0.45	-1.02	0.16	-0.57	-0.11	0.28	-0.155	-0.735	-0.205	0.085
YOR295W_ORF	|| UAF30 || Subunit of UAF (upstream activation factor), which is an RNA polymerase I specific transcription stimulatory factor composed of Uaf30p, Rrn5p, Rrn9p, Rrn10p, histones H3 and H4; deletion decreases cellular growth rate || RNA polymerase I transcription factor activity || nucleolus || YOR295W_ORF || regulation of transcription || || 1042791	2.57	3.11	2.99	1.47	0.14	1.35	0.89	3.09	2.84	2.23	0.745	1.99
YOR294W_ORF	|| RRS1 || Essential protein that binds ribosomal protein L11 and is required for nuclear export of the 60S pre-ribosomal subunit during ribosome biogenesis; mouse homolog shows altered expression in Huntington's disease model mice || molecular_function || preribosome, large subunit precursor || YOR294W_ORF || ribosome biogenesis || || 1041668	-0.32	-0.49	-0.04	-0.83	-0.51	-0.85	-0.59	-0.3	-0.405	-0.435	-0.68	-0.445
YOR293W_ORF	|| RPS10A || Protein component of the small (40S) ribosomal subunit; nearly identical to Rps10Bp and has similarity to rat ribosomal protein S10 || structural constituent of ribosome || ribonucleoprotein complex || YOR293W_ORF || translation || || 1040548	-2.22	-3	-1.26	1.41	-0.78	-0.35	-0.74	-2.99	-2.61	0.075	-0.565	-1.865
YOR293W_OCH_DS100_ORF	|| RPS10A || Protein component of the small (40S) ribosomal subunit; nearly identical to Rps10Bp and has similarity to rat ribosomal protein S10 || structural constituent of ribosome || ribonucleoprotein complex || YOR293W_OCH_DS100_ORF || translation || || 1042736	-1.75	-3.15	-0.07	2.99	-0.21	0.79	-0.69	-2.97	-2.45	1.46	0.29	-1.83
YOR293W_INT_1	|| RPS10A || Protein component of the small (40S) ribosomal subunit; nearly identical to Rps10Bp and has similarity to rat ribosomal protein S10 || structural constituent of ribosome || ribonucleoprotein complex || YOR293W_INT_1 || translation || || 1042371	-1.14	-1.4	-1.37	NA	-3.08	-1.54	NA	-1.57	-1.27	-1.37	-2.31	-1.57
YOR293C-A_ONO_ORF	|| || Putative protein of unknown function; identified by expression profiling and mass spectrometry || molecular_function || cellular_component || YOR293C-A_ONO_ORF || biological_process || || 1043118	4.9	4.63	4.34	2.74	NA	2.43	NA	2.73	4.765	3.54	2.43	2.73
YOR292C_ORF	|| || Putative protein of unknown function; green fluorescent protein (GFP)-fusion protein localizes to the vacuole; YOR292C is not an essential gene || molecular_function || integral to membrane || YOR292C_ORF || cellular response to heat || || 1039365	-1.3	-1.5	-1.19	-1.44	0.06	-0.62	-0.45	-1.27	-1.4	-1.315	-0.28	-0.86
YOR291W_ORF	|| YPK9 || Vacuolar protein with a possible role in sequestering heavy metals; has similarity to the type V P-type ATPase Spf1p; homolog of human ATP13A2 (PARK9), mutations in which are associated with Parkinson disease and Kufor?Rakeb syndrome || metal ion binding || integral to membrane || YOR291W_ORF || metabolic process || || 1044856	-1.55	-2.18	-1.88	-1.45	0.2	-0.37	-0.08	-1.61	-1.865	-1.665	-0.085	-0.845
YOR290C_ORF	|| SNF2 || Catalytic subunit of the SWI/SNF chromatin remodeling complex involved in transcriptional regulation; contains DNA-stimulated ATPase activity; functions interdependently in transcriptional activation with Snf5p and Snf6p || sequence-specific DNA binding || nuclear chromosome part || YOR290C_ORF || positive regulation of transcription || || 1045980	NA	-1.38	NA	NA	0.2	-0.42	0.42	-1.05	-1.38	NA	-0.11	-0.315
YOR289W_ORF	|| || Putative protein of unknown function; transcription induced by the unfolded protein response; green fluorescent protein (GFP)-fusion protein localizes to both the cytoplasm and the nucleus || molecular_function || cytoplasm || YOR289W_ORF || biological_process || || 1047101	0.18	0.13	0.7	0.81	0.19	0.33	-0.08	1.02	0.155	0.755	0.26	0.47
YOR288C_ORF	|| MPD1 || Member of the protein disulfide isomerase (PDI) family; interacts with and inhibits the chaperone activity of Cne1p; MPD1 overexpression in a pdi1 null mutant suppresses defects in Pdi1p functions such as carboxypeptidase Y maturation || isomerase activity || endoplasmic reticulum lumen || YOR288C_ORF || cell redox homeostasis || || 1048219	NA	-1.21	NA	NA	-0.59	-1.23	NA	-0.64	-1.21	NA	-0.91	-0.64
YOR287C_ORF	|| || Putative protein of unknown function; may play a role in the ribosome and rRNA biosynthesis based on expression profiles and mutant phenotype || molecular_function || cellular_component || YOR287C_ORF || ribosome biogenesis || || 1044875	3.08	3.92	3.58	2.07	1.47	1.83	2.35	3.47	3.5	2.825	1.65	2.91
YOR286W_ORF	|| AIM42 || Protein of unknown function; overexpression causes a cell cycle delay; the authentic, non-tagged protein is detected in purified mitochondria in high-throughput studies; null mutant displays elevated frequency of mitochondrial genome loss || transferase activity || mitochondrion || YOR286W_ORF || biological_process || || 1045998	-1.07	-0.86	-1.14	-1.08	-0.28	-0.71	-0.43	-1.22	-0.965	-1.11	-0.495	-0.825
YOR285W_ORF	|| || Protein of unknown function, localized to the mitochondrial outer membrane || transferase activity || endoplasmic reticulum || YOR285W_ORF || biological_process || || 1047120	-0.5	-0.71	-1.92	-1.83	-1.39	-1.11	-1.17	-1.04	-0.605	-1.875	-1.25	-1.105
YOR284W_ORF	|| HUA2 || Cytoplasmic protein of unknown function; computational analysis of large-scale protein-protein interaction data suggests a possible role in actin patch assembly || molecular_function || cytoplasm || YOR284W_ORF || biological_process || || 1048238	NA	0.11	NA	NA	-0.36	-0.36	NA	0.9	0.11	NA	-0.36	0.9
YOR283W_ORF	|| || Putative protein of unknown function with some similarity to GPM1/YKL152C, a phosphoglycerate mutase; YOR283W is not an essential gene || isomerase activity || cytoplasm || YOR283W_ORF || metabolic process || || 1044894	-1.08	-0.89	-0.33	-0.64	0.01	-0.64	-0.08	-0.72	-0.985	-0.485	-0.315	-0.4
YOR282W_ORF	|| || Dubious open reading frame unlikely to encode a protein, based on available experimental and comparative sequence data; partially overlaps essential, verified gene PLP2/YOR281C || || || YOR282W_ORF || || || 1046017	2.54	2.35	1.97	1.7	-0.11	0.47	NA	1.09	2.445	1.835	0.18	1.09
YOR281C_ORF	|| PLP2 || Essential protein that interacts with the CCT (chaperonin containing TCP-1) complex to stimulate actin folding; has similarity to phosducins; null mutant lethality is complemented by mouse phosducin-like protein MgcPhLP || G-protein beta/gamma-subunit binding || cytoplasm || YOR281C_ORF || response to pheromone || || 1047139	-0.23	-0.41	-1.17	0.5	0.03	-0.23	0.44	-0.51	-0.32	-0.335	-0.1	-0.035
YOR280C_ORF	|| FSH3 || Putative serine hydrolase; likely target of Cyc8p-Tup1p-Rfx1p transcriptional regulation; sequence is similar to S. cerevisiae Fsh1p and Fsh2p and the human candidate tumor suppressor OVCA2 || hydrolase activity || cellular_component || YOR280C_ORF || biological_process || || 1048257	-1.8	-1.12	NA	NA	-0.85	-1.56	NA	-1.61	-1.46	NA	-1.205	-1.61
YOR279C_ORF	|| RFM1 || DNA-binding protein required for vegetative repression of middle sporulation genes; specificity factor that directs the Hst1p histone deacetylase to some of the promoters regulated by Sum1p; involved in telomere maintenance || unfolded protein binding || nucleus || YOR279C_ORF || chromatin silencing at silent mating-type cassette || || 1042766	-1.04	-1.64	0.28	1.61	2.12	1.03	1.41	-1.04	-1.34	0.945	1.575	0.185
YOR278W_ORF	|| HEM4 || Uroporphyrinogen III synthase, catalyzes the conversion of hydroxymethylbilane to uroporphyrinogen III, the fourth step in heme biosynthesis; deficiency in the human homolog can result in the disease congenital erythropoietic porphyria || lyase activity || cellular_component || YOR278W_ORF || tetrapyrrole biosynthetic process || || 1041644	-1.28	-1.33	-1.7	-1.62	-0.03	-0.68	-0.6	-1.18	-1.305	-1.66	-0.355	-0.89
YOR277C_ORF	|| || Dubious open reading frame unlikely to encode a protein, based on available experimental and comparative sequence data; almost completely overlaps the verified gene CAF20 || || || YOR277C_ORF || || || 1040523	-0.66	-0.7	0.49	1.15	0.1	-0.18	-0.23	-0.13	-0.68	0.82	-0.04	-0.18
YOR276W_ORF	|| CAF20 || Phosphoprotein of the mRNA cap-binding complex involved in translational control, repressor of cap-dependent translation initiation, competes with eIF4G for binding to eIF4E || translation regulator activity || mRNA cap binding complex || YOR276W_ORF || negative regulation of translation || || 1039340	-1.56	-2.22	-1.72	-2.48	-1.3	-1.35	-1.21	-1.41	-1.89	-2.1	-1.325	-1.31
YOR275C_ORF	|| RIM20 || Protein involved in proteolytic activation of Rim101p in response to alkaline pH; PalA/AIP1/Alix family member; interaction with the ESCRT-III subunit Snf7p suggests a relationship between pH response and multivesicular body formation || molecular_function || cytoplasm || YOR275C_ORF || cellular response to heat || || 1042742	-2.44	-2.27	-1.41	-0.83	0.46	-0.45	0.28	-2.35	-2.355	-1.12	0.005	-1.035
YOR274W_ORF	|| MOD5 || Delta 2-isopentenyl pyrophosphate:tRNA isopentenyl transferase, required for biosynthesis of the modified base isopentenyladenosine in mitochondrial and cytoplasmic tRNAs; gene is nuclear and encodes two isozymic forms || metal ion binding || cytosol || YOR274W_ORF || tRNA processing || || 1041621	1.53	2.25	1.75	0.82	0.59	0.6	0.28	2.07	1.89	1.285	0.595	1.175
YOR273C_ORF	|| TPO4 || Polyamine transport protein, recognizes spermine, putrescine, and spermidine; localizes to the plasma membrane; member of the major facilitator superfamily || spermidine transmembrane transporter activity || integral to membrane || YOR273C_ORF || spermidine transport || || 1040500	-1.35	-1.42	-1.87	-1.94	-0.54	-1.08	-0.92	-1.48	-1.385	-1.905	-0.81	-1.2
YOR272W_ORF	|| YTM1 || Constituent of 66S pre-ribosomal particles, forms a complex with Nop7p and Erb1p that is required for maturation of the large ribosomal subunit; has seven C-terminal WD repeats || molecular_function || PeBoW complex || YOR272W_ORF || chromosome organization || || 1039314	-0.27	0.04	-0.36	-1.2	-0.65	-1.07	-1.44	-0.06	-0.115	-0.78	-0.86	-0.75
YOR271C_ORF	|| FSF1 || Putative protein, predicted to be an alpha-isopropylmalate carrier; belongs to the sideroblastic-associated protein family; non-tagged protein is detected in purified mitochondria; likely to play a role in iron homeostasis || cation transmembrane transporter activity || integral to membrane || YOR271C_ORF || biological_process || || 1042721	0.07	0.32	0.54	1.87	0.32	0.05	-0.03	0.47	0.195	1.205	0.185	0.22
YOR270C_ORF	|| VPH1 || Subunit a of vacuolar-ATPase V0 domain, one of two isoforms (Vph1p and Stv1p); Vph1p is located in V-ATPase complexes of the vacuole while Stv1p is located in V-ATPase complexes of the Golgi and endosomes || proton-transporting ATPase activity, rotational mechanism || proton-transporting V-type ATPase, V1 domain || YOR270C_ORF || ion homeostasis || || 1041600	-2.02	-2.56	-2.38	-2.87	-1.02	-1.17	-1.15	-2.16	-2.29	-2.625	-1.095	-1.655
YOR269W_ORF	|| PAC1 || Protein involved in nuclear migration, part of the dynein/dynactin pathway; targets dynein to microtubule tips, which is necessary for sliding of microtubules along bud cortex; synthetic lethal with bni1; homolog of human LIS1 || microtubule plus-end binding || cytoplasmic microtubule || YOR269W_ORF || cell division || || 1040479	-0.98	-0.98	-0.45	0.78	0.49	-0.29	-0.07	-1.14	-0.98	0.165	0.1	-0.605
YOR268C_ORF	|| || Putative protein of unknown function; sporulation is abnormal in homozygous diploid; YOR268C is not an essential gene || molecular_function || integral to membrane || YOR268C_ORF || biological_process || || 1039291	4.65	4.76	4.37	NA	NA	2.19	NA	2.95	4.705	4.37	2.19	2.95
YOR267C_ORF	|| HRK1 || Protein kinase implicated in activation of the plasma membrane H(+)-ATPase Pma1p in response to glucose metabolism; plays a role in ion homeostasis || transferase activity || cytoplasm || YOR267C_ORF || cellular ion homeostasis || || 1044916	1.09	1.43	1.49	0.03	0.32	0.18	0.53	1.95	1.26	0.76	0.25	1.24
YOR265W_ORF	|| RBL2 || Protein involved in microtubule morphogenesis, required for protection from excess free beta-tubulin; proposed to be involved the folding of beta-tubulin; similar to mouse beta-tubulin cofactor A || unfolded protein binding || microtubule || YOR265W_ORF || post-chaperonin tubulin folding pathway || || 1047161	-2.5	-3.24	-0.88	1.78	0.33	-0.31	-0.03	-2.96	-2.87	0.45	0.01	-1.495
YOR264W_ORF	|| DSE3 || Daughter cell-specific protein, may help establish daughter fate || molecular_function || cellular bud neck || YOR264W_ORF || biological_process || || 1048278	0.49	0.88	0.34	0.37	0.39	-0.05	0.4	1.84	0.685	0.355	0.17	1.12
YOR263C_ORF	|| || Dubious open reading frame unlikely to encode a protein, based on available experimental and comparative sequence data; partially overlaps the verified ORF DES3/YOR264W || || || YOR263C_ORF || || || 1044937	NA	-0.14	NA	NA	0.5	-0.35	NA	-0.07	-0.14	NA	0.075	-0.07
YOR262W_ORF	|| || Protein of unknown function required for establishment of sister chromatid cohesion; contains an ATP/GTP binding site motif; similar to YLR243W and is highly conserved across species and homologous to human gene GPN2/ATPBD1B || GTP binding || cytoplasm || YOR262W_ORF || establishment of mitotic sister chromatid cohesion || || 1046056	0.9	1.09	0.73	1.91	1.81	1.07	1.78	1.21	0.995	1.32	1.44	1.495
YOR261C_ORF	|| RPN8 || Essential, non-ATPase regulatory subunit of the 26S proteasome; has similarity to the human p40 proteasomal subunit and to another S. cerevisiae regulatory subunit, Rpn11p || peptidase activity, acting on L-amino acid peptides || protein complex || YOR261C_ORF || ubiquitin-dependent protein catabolic process || || 1047181	0.3	0.79	0.66	0.18	0.23	0.24	1.05	0.94	0.545	0.42	0.235	0.995
YOR260W_ORF	|| GCD1 || Gamma subunit of the translation initiation factor eIF2B, the guanine-nucleotide exchange factor for eIF2; activity subsequently regulated by phosphorylated eIF2; first identified as a negative regulator of GCN4 expression || transferase activity || guanyl-nucleotide exchange factor complex || YOR260W_ORF || regulation of translational initiation || || 1048298	NA	-2.71	NA	NA	0.22	-0.6	NA	-1.29	-2.71	NA	-0.19	-1.29
YOR259C_ORF	|| RPT4 || One of six ATPases of the 19S regulatory particle of the 26S proteasome involved in the degradation of ubiquitinated substrates; required for spindle pole body duplication; localized mainly to the nucleus throughout the cell cycle || nucleoside-triphosphatase activity || protein complex || YOR259C_ORF || protein catabolic process || || 1044399	-1.57	-1.82	-1.02	0.22	0.71	-0.39	0.44	-1.24	-1.695	-0.4	0.16	-0.4
YOR258W_ORF	|| HNT3 || Member of the third branch of the histidine triad (HIT) superfamily of nucleotide-binding proteins; similar to Aprataxin, a Hint related protein that is mutated in individuals with ataxia with oculomotor apraxia || hydrolase activity || cytoplasm || YOR258W_ORF || biological_process || || 1045531	0.8	1.37	1.67	0.53	0.44	0.47	0.32	2.02	1.085	1.1	0.455	1.17
YOR257W_ORF	NA	NA	NA	NA	2.1	0.89	0.55	NA	NA	NA	2.1	0.72	NA
YOR256C_ORF	|| TRE2 || Protein that functions with Tre1p to regulate ubiquitylation and vacuolar degradation of the metal transporter Smf1p; has similarity to transferrin receptors; inviability of null mutant in systematic studies is due to proximity to CDC31 || metal ion binding || integral to membrane || YOR256C_ORF || ubiquitin-dependent protein catabolic process || || 1047776	-1.79	-1.99	-2.11	-2.24	-0.51	-0.9	-0.77	-1.95	-1.89	-2.175	-0.705	-1.36
YOR255W_ORF	|| OSW1 || Protein involved in sporulation; required for the construction of the outer spore wall layers; required for proper localization of Spo14p || molecular_function || spore wall || YOR255W_ORF || ascospore wall assembly || || 1043532	4.37	5.21	4.45	2.91	NA	2.82	2.33	3.76	4.79	3.68	2.82	3.045
YOR254C_ORF	|| SEC63 || Essential subunit of Sec63 complex (Sec63p, Sec62p, Sec66p and Sec72p); with Sec61 complex, Kar2p/BiP and Lhs1p forms a channel competent for SRP-dependent and post-translational SRP-independent protein targeting and import into the ER || heat shock protein binding || Sec62/Sec63 complex || YOR254C_ORF || cytosol to ER transport || || 1042401	-0.72	-0.38	-0.81	-0.78	0.12	-0.26	0.19	-0.25	-0.55	-0.795	-0.07	-0.03
YOR253W_ORF	|| NAT5 || Subunit of the N-terminal acetyltransferase NatA (Nat1p, Ard1p, Nat5p); N-terminally acetylates many proteins, which influences multiple processes such as the cell cycle, heat-shock resistance, mating, sporulation, and telomeric silencing || transferase activity || NatA complex || YOR253W_ORF || peptidyl-amino acid modification || || 1041285	1.12	1.21	0.81	-0.32	-0.9	-0.26	-1.29	1.62	1.165	0.245	-0.58	0.165
YOR252W_ORF	|| TMA16 || Protein of unknown function that associates with ribosomes || molecular_function || ribosome || YOR252W_ORF || biological_process || || 1040145	0.11	0.97	0.65	0.14	-0.14	0.01	0.13	1.18	0.54	0.395	-0.065	0.655
YOR251C_ORF	|| TUM1 || Mitochondrial protein, required for formation of the 2-thio group of the 5-methoxycarbonylmethyl-2-thiouridine modified base in some tRNAs; has similarity to mammalian thiosulfate sulfurtransferase (rhodanese) || transferase activity || mitochondrion || YOR251C_ORF || sulfate transport || || 1043506	-2.16	-2.38	-2.79	-1.89	-0.69	-1.23	-1.25	-2.38	-2.27	-2.34	-0.96	-1.815
YOR250C_ORF	|| CLP1 || Subunit of cleavage factor I (CFI), involved in both the endonucleolyitc cleavage and polyadenylation steps of mRNA 3'-end maturation || ATP binding || mRNA cleavage factor complex || YOR250C_ORF || mRNA 3'-end processing || || 1042376	-1.66	-2.04	-0.53	1.33	2.06	0.82	1.2	-2.07	-1.85	0.4	1.44	-0.435
YOR249C_ORF	|| APC5 || Subunit of the Anaphase-Promoting Complex/Cyclosome (APC/C), which is a ubiquitin-protein ligase required for degradation of anaphase inhibitors, including mitotic cyclins, during the metaphase/anaphase transition || protein binding || anaphase-promoting complex || YOR249C_ORF || cell division || || 1041261	-0.6	-0.97	-0.5	0.54	1.55	0.47	0.75	-0.82	-0.785	0.02	1.01	-0.035
YOR248W_ORF	|| || Dubious open reading frame unlikely to encode a functional protein, based on available experimental and comparative sequence data || || || YOR248W_ORF || || || 1040120	-0.93	-1.19	-1.97	-1.75	-0.75	-0.87	-0.46	-1.38	-1.06	-1.86	-0.81	-0.92
YOR247W_TIL_9_21__ORF	|| SRL1 || Mannoprotein that exhibits a tight association with the cell wall, required for cell wall stability in the absence of GPI-anchored mannoproteins; has a high serine-threonine content; expression is induced in cell wall mutants || molecular_function || cell surface || YOR247W_TIL_9_21__ORF || cell wall organization || || 1039784	NA	3.37	NA	NA	NA	NA	NA	NA	3.37	NA	NA	NA
YOR247W_TIL_8_5__ORF	|| SRL1 || Mannoprotein that exhibits a tight association with the cell wall, required for cell wall stability in the absence of GPI-anchored mannoproteins; has a high serine-threonine content; expression is induced in cell wall mutants || molecular_function || cell surface || YOR247W_TIL_8_5__ORF || cell wall organization || || 1048266	NA	0.55	2.87	NA	1.15	1.21	NA	1.31	0.55	2.87	1.18	1.31
YOR247W_TIL_7_164__ORF	|| SRL1 || Mannoprotein that exhibits a tight association with the cell wall, required for cell wall stability in the absence of GPI-anchored mannoproteins; has a high serine-threonine content; expression is induced in cell wall mutants || molecular_function || cell surface || YOR247W_TIL_7_164__ORF || cell wall organization || || 1047718	-1.33	-2.26	-1.11	0.53	0.37	0.42	-0.38	-1.77	-1.795	-0.29	0.395	-1.075
YOR247W_TIL_6_187__ORF	|| SRL1 || Mannoprotein that exhibits a tight association with the cell wall, required for cell wall stability in the absence of GPI-anchored mannoproteins; has a high serine-threonine content; expression is induced in cell wall mutants || molecular_function || cell surface || YOR247W_TIL_6_187__ORF || cell wall organization || || 1047149	-1.14	-1.97	-0.95	1.18	0.81	1.04	-0.02	-2.03	-1.555	0.115	0.925	-1.025
YOR247W_TIL_4_49__ORF	|| SRL1 || Mannoprotein that exhibits a tight association with the cell wall, required for cell wall stability in the absence of GPI-anchored mannoproteins; has a high serine-threonine content; expression is induced in cell wall mutants || molecular_function || cell surface || YOR247W_TIL_4_49__ORF || cell wall organization || || 1046594	0.55	0.68	-0.07	0	-0.18	-0.1	-0.32	1.15	0.615	-0.035	-0.14	0.415
YOR247W_TIL_3_130__ORF	|| SRL1 || Mannoprotein that exhibits a tight association with the cell wall, required for cell wall stability in the absence of GPI-anchored mannoproteins; has a high serine-threonine content; expression is induced in cell wall mutants || molecular_function || cell surface || YOR247W_TIL_3_130__ORF || cell wall organization || || 1046025	2.44	2.53	NA	1.86	-0.73	0.35	-0.28	1.78	2.485	1.86	-0.19	0.75
YOR247W_TIL_2_225__ORF	|| SRL1 || Mannoprotein that exhibits a tight association with the cell wall, required for cell wall stability in the absence of GPI-anchored mannoproteins; has a high serine-threonine content; expression is induced in cell wall mutants || molecular_function || cell surface || YOR247W_TIL_2_225__ORF || cell wall organization || || 1045472	5.15	5.86	4.53	3.52	NA	2.47	NA	3.87	5.505	4.025	2.47	3.87
YOR247W_TIL_1_103__ORF	|| SRL1 || Mannoprotein that exhibits a tight association with the cell wall, required for cell wall stability in the absence of GPI-anchored mannoproteins; has a high serine-threonine content; expression is induced in cell wall mutants || molecular_function || cell surface || YOR247W_TIL_1_103__ORF || cell wall organization || || 1044904	4.63	5.97	4.53	3.13	NA	2.79	NA	4.38	5.3	3.83	2.79	4.38
YOR247W_ORF	|| SRL1 || Mannoprotein that exhibits a tight association with the cell wall, required for cell wall stability in the absence of GPI-anchored mannoproteins; has a high serine-threonine content; expression is induced in cell wall mutants || molecular_function || cell surface || YOR247W_ORF || cell wall organization || || 1043481	-1.03	-1.28	-2.01	-1.82	-0.85	-0.97	-0.68	-1.31	-1.155	-1.915	-0.91	-0.995
YOR247W_OCH__ORF	|| SRL1 || Mannoprotein that exhibits a tight association with the cell wall, required for cell wall stability in the absence of GPI-anchored mannoproteins; has a high serine-threonine content; expression is induced in cell wall mutants || molecular_function || cell surface || YOR247W_OCH__ORF || cell wall organization || || 1042808	-0.33	-0.3	-0.64	-0.71	-1.19	-1.07	-0.94	-0.3	-0.315	-0.675	-1.13	-0.62
YOR246C_ORF	|| || Protein with similarity to oxidoreductases, found in lipid particles; required for replication of Brome mosaic virus in S. cerevisiae, which is a model system for studying replication of positive-strand RNA viruses in their natural hosts || oxidoreductase activity || integral to membrane || YOR246C_ORF || oxidation reduction || || 1042352	-1.53	-1.85	-1.92	-3.39	-2	-2.39	-2.36	-1.55	-1.69	-2.655	-2.195	-1.955
YOR245C_ORF	|| DGA1 || Diacylglycerol acyltransferase, catalyzes the terminal step of triacylglycerol (TAG) formation, acylates diacylglycerol using acyl-CoA as an acyl donor, localized to lipid particles || transferase activity, transferring acyl groups other than amino-acyl groups || integral to membrane || YOR245C_ORF || cellular lipid metabolic process || || 1041237	-0.07	0.39	0.46	-0.4	0.13	-0.13	0.01	0.72	0.16	0.03	0	0.365
YOR244W_ORF	|| ESA1 || Catalytic subunit of the histone acetyltransferase complex (NuA4) that acetylates four conserved internal lysines of histone H4 N-terminal tail; required for cell cycle progression and transcriptional silencing at the rDNA locus || H4/H2 histone acetyltransferase activity || NuA4 histone acetyltransferase complex || YOR244W_ORF || regulation of cell cycle || || 1040096	-1.28	-1.3	-1.25	-1.72	0.3	-0.66	0.22	-1.11	-1.29	-1.485	-0.18	-0.445
YOR243C_ORF	|| PUS7 || Pseudouridine synthase, catalyzes pseudouridylation at position 35 in U2 snRNA, position 50 in 5S rRNA, position 13 in cytoplasmic tRNAs, and position 35 in pre-tRNA(Tyr); conserved in archaea, vertebrates, and some bacteria || isomerase activity || nucleus || YOR243C_ORF || snRNA pseudouridine synthesis || || 1044153	-0.81	-0.83	-0.45	-0.76	0.37	-0.26	0.11	-0.62	-0.82	-0.605	0.055	-0.255
YOR242C_ORF	|| SSP2 || Sporulation specific protein that localizes to the spore wall; required for sporulation at a point after meiosis II and during spore wall formation; SSP2 expression is induced midway in meiosis || molecular_function || spore wall || YOR242C_ORF || ascospore wall assembly || || 1045288	-1.86	-2.1	NA	0.11	0.51	-0.03	0.66	-1.82	-1.98	0.11	0.24	-0.58
YOR241W_ORF	|| MET7 || Folylpolyglutamate synthetase, catalyzes extension of the glutamate chains of the folate coenzymes, required for methionine synthesis and for maintenance of mitochondrial DNA || ligase activity || mitochondrion || YOR241W_ORF || folic acid and derivative biosynthetic process || || 1046408	NA	-2.14	NA	-2.76	0.29	-0.92	-0.24	-2.78	-2.14	-2.76	-0.315	-1.51
YOR239W_ORF	|| ABP140 || Nonessential protein that binds actin filaments and localizes to actin patches and cables, has similarity to S-adenosylmethionine (AdoMet)-dependent methyltransferases || actin filament binding || mating projection tip || YOR239W_ORF || actin cytoskeleton organization || || 1044177	0.67	0.5	0.14	-0.07	-1.02	-0.5	-0.49	0.45	0.585	0.035	-0.76	-0.02
YOR238W_ORF	|| || Putative protein of unknown function; green fluorescent protein (GFP)-fusion protein localizes to the cytoplasm || molecular_function || cytoplasm || YOR238W_ORF || biological_process || || 1045311	-0.18	-0.17	0.46	-0.4	-0.01	-0.29	0.25	-2.85	-0.175	0.03	-0.15	-1.3
YOR237W_ORF	|| HES1 || Protein implicated in the regulation of ergosterol biosynthesis; one of a seven member gene family with a common essential function and non-essential unique functions; similar to human oxysterol binding protein (OSBP) || phosphoinositide binding || cellular_component || YOR237W_ORF || maintenance of cell polarity || || 1046431	4.33	5.05	3.77	2.84	0.76	2.83	NA	4.24	4.69	3.305	1.795	4.24
YOR236W_ORF	|| DFR1 || Dihydrofolate reductase, part of the dTTP biosynthetic pathway, involved in folate metabolism, possibly required for mitochondrial function || NADP or NADPH binding || cytosol || YOR236W_ORF || oxidation reduction || || 1047553	-0.53	-1.19	0.05	1.56	1.31	0.59	0.86	-1.4	-0.86	0.805	0.95	-0.27
YOR235W_ORF	|| IRC13 || Dubious open reading frame unlikely to encode a protein, based on available experimental and comparative sequence data; null mutant displays increased levels of spontaneous Rad52 foci || || || YOR235W_ORF || || || 1044202	NA	4.36	1.19	NA	-0.18	1.35	NA	3.74	4.36	1.19	0.585	3.74
YOR234C_ORF	|| RPL33B || Ribosomal protein L37 of the large (60S) ribosomal subunit, nearly identical to Rpl33Ap and has similarity to rat L35a; rpl33b null mutant exhibits normal growth while rpl33a rpl33b double null mutant is inviable || structural constituent of ribosome || ribonucleoprotein complex || YOR234C_ORF || translation || || 1045335	-1.97	-1.99	-2.25	-1.07	-0.9	-0.86	-1.29	-1.86	-1.98	-1.66	-0.88	-1.575
YOR234C_OCH_US100_ORF	|| RPL33B || Ribosomal protein L37 of the large (60S) ribosomal subunit, nearly identical to Rpl33Ap and has similarity to rat L35a; rpl33b null mutant exhibits normal growth while rpl33a rpl33b double null mutant is inviable || structural constituent of ribosome || ribonucleoprotein complex || YOR234C_OCH_US100_ORF || translation || || 1044596	-0.76	0.05	0.27	-1.8	-2.07	-1.4	-1.93	-0.53	-0.355	-0.765	-1.735	-1.23
YOR234C_INT_1	|| RPL33B || Ribosomal protein L37 of the large (60S) ribosomal subunit, nearly identical to Rpl33Ap and has similarity to rat L35a; rpl33b null mutant exhibits normal growth while rpl33a rpl33b double null mutant is inviable || structural constituent of ribosome || ribonucleoprotein complex || YOR234C_INT_1 || translation || || 1041821	0.88	0.9	0.14	-0.34	-1.87	-0.7	NA	1.27	0.89	-0.1	-1.285	1.27
YOR233W_ORF	|| KIN4 || Serine/threonine protein kinase that inhibits the mitotic exit network (MEN) when the spindle position checkpoint is activated; localized asymmetrically to mother cell cortex, spindle pole body and bud neck || transferase activity || cell cortex || YOR233W_ORF || mitotic cell cycle spindle orientation checkpoint || || 1046455	-1.35	-1.8	-0.47	-1.29	0.68	-0.21	0.32	-1.83	-1.575	-0.88	0.235	-0.755
YOR232W_ORF	|| MGE1 || Mitochondrial matrix cochaperone, acts as a nucleotide release factor for Ssc1p in protein translocation and folding; also acts as cochaperone for Ssq1p in folding of Fe-S cluster proteins; homolog of E. coli GrpE || chaperone binding || mitochondrial matrix || YOR232W_ORF || protein refolding || || 1047577	-2.97	-3	-1.14	0.41	-0.08	-0.26	-0.15	-2.69	-2.985	-0.365	-0.17	-1.42
YOR231W_ORF	|| MKK1 || Mitogen-activated kinase kinase involved in protein kinase C signaling pathway that controls cell integrity; upon activation by Bck1p phosphorylates downstream target, Slt2p; functionally redundant with Mkk2p || transferase activity || cellular bud tip || YOR231W_ORF || protein kinase cascade || || 1043460	-0.36	-0.41	-0.36	-1.75	-0.8	-1.16	-1.07	-0.57	-0.385	-1.055	-0.98	-0.82
YOR230W_ORF	|| WTM1 || Transcriptional modulator involved in regulation of meiosis, silencing, and expression of RNR genes; required for nuclear localization of the ribonucleotide reductase small subunit Rnr2p and Rnr4p; contains WD repeats || specific transcriptional repressor activity || nucleus || YOR230W_ORF || regulation of transcription || || 1042331	-1.62	-1.82	-2.62	-2.99	-1.86	-1.8	-2	-1.67	-1.72	-2.805	-1.83	-1.835
YOR229W_ORF	|| WTM2 || Transcriptional modulator involved in regulation of meiosis, silencing, and expression of RNR genes; involved in response to replication stress; contains WD repeats || sequence-specific DNA binding || nucleus || YOR229W_ORF || regulation of transcription || || 1041215	1.13	1.17	1.2	-0.34	-0.62	-0.12	-0.83	1.56	1.15	0.43	-0.37	0.365
YOR228C_ORF	|| || Protein of unknown function, localized to the mitochondrial outer membrane || molecular_function || integral to membrane || YOR228C_ORF || biological_process || || 1040074	-1.88	-1.87	-1.74	-2.81	-0.47	-1.34	-1.39	-1.67	-1.875	-2.275	-0.905	-1.53
YOR227W_ORF	|| HER1 || Protein of unknown function required for proliferation or remodeling of the ER that is caused by overexpression of Hmg2p; may interact with ribosomes, based on co-purification experiments || molecular_function || ribosome || YOR227W_ORF || endoplasmic reticulum organization || || 1043438	-1.08	-0.74	-0.7	-2	-0.66	-0.81	-0.75	-0.21	-0.91	-1.35	-0.735	-0.48
YOR226C_ORF	|| ISU2 || Conserved protein of the mitochondrial matrix, required for synthesis of mitochondrial and cytosolic iron-sulfur proteins, performs a scaffolding function in mitochondria during Fe/S cluster assembly; isu1 isu2 double mutant is inviable || 2 iron, 2 sulfur cluster binding || mitochondrial matrix || YOR226C_ORF || iron-sulfur cluster assembly || || 1042309	0.84	1.05	0.62	-0.4	-1.1	-0.56	NA	1.29	0.945	0.11	-0.83	1.29
YOR224C_ORF	|| RPB8 || RNA polymerase subunit ABC14.5, common to RNA polymerases I, II, and III || DNA-directed RNA polymerase activity || DNA-directed RNA polymerase I complex || YOR224C_ORF || transcription from RNA polymerase III promoter || || 1040049	-0.67	-0.34	-1.46	-1.56	-0.89	-1.14	-1.16	-0.18	-0.505	-1.51	-1.015	-0.67
YOR223W_ORF	|| || Putative protein of unknown function || molecular_function || integral to membrane || YOR223W_ORF || biological_process || || 1043413	-1.1	-1.64	-0.71	0.12	0.12	-0.62	-0.75	-1.33	-1.37	-0.295	-0.25	-1.04
YOR222W_ORF	|| ODC2 || Mitochondrial inner membrane transporter, exports 2-oxoadipate and 2-oxoglutarate from the mitochondrial matrix to the cytosol for use in lysine and glutamate biosynthesis and in lysine catabolism || binding || integral to membrane || YOR222W_ORF || mitochondrial transport || || 1042286	-0.45	-0.4	-1.69	-1.88	-1.56	-1.49	-2	-0.54	-0.425	-1.785	-1.525	-1.27
YOR221C_ORF	|| MCT1 || Predicted malonyl-CoA:ACP transferase, putative component of a type-II mitochondrial fatty acid synthase that produces intermediates for phospholipid remodeling || transferase activity || mitochondrion || YOR221C_ORF || aerobic respiration || || 1041170	-1.25	-1.39	-1.29	-1.66	0.35	-0.68	-0.04	-0.86	-1.32	-1.475	-0.165	-0.45
YOR221C_JXN_IE_1_ORF	|| MCT1 || Predicted malonyl-CoA:ACP transferase, putative component of a type-II mitochondrial fatty acid synthase that produces intermediates for phospholipid remodeling || transferase activity || mitochondrion || YOR221C_JXN_IE_1_ORF || aerobic respiration || || 1042649	4.23	3.76	4.02	2.65	1.13	1.84	NA	3.54	3.995	3.335	1.485	3.54
YOR221C_JXN_EI_1_ORF	|| MCT1 || Predicted malonyl-CoA:ACP transferase, putative component of a type-II mitochondrial fatty acid synthase that produces intermediates for phospholipid remodeling || transferase activity || mitochondrion || YOR221C_JXN_EI_1_ORF || aerobic respiration || || 1043200	NA	3.89	4.06	NA	NA	-0.12	NA	3.66	3.89	4.06	-0.12	3.66
YOR221C_INT_1	|| MCT1 || Predicted malonyl-CoA:ACP transferase, putative component of a type-II mitochondrial fatty acid synthase that produces intermediates for phospholipid remodeling || transferase activity || mitochondrion || YOR221C_INT_1 || aerobic respiration || || 1041256	4.23	3.7	NA	2.85	1.22	2.16	NA	3.82	3.965	2.85	1.69	3.82
YOR220W_ORF	|| RCN2 || Protein of unknown function; green fluorescent protein (GFP)-fusion protein localizes to the cytoplasm and is induced in response to the DNA-damaging agent MMS; phosphorylated in response to alpha factor || molecular_function || cytoplasm || YOR220W_ORF || biological_process || || 1040025	NA	-2.24	-2.18	NA	-1.8	-2	NA	-1.89	-2.24	-2.18	-1.9	-1.89
YOR219C_ORF	|| STE13 || Dipeptidyl aminopeptidase, Golgi integral membrane protein that cleaves on the carboxyl side of repeating -X-Ala- sequences, required for maturation of alpha factor, transcription is induced by a-factor || hydrolase activity || integral to membrane || YOR219C_ORF || response to pheromone || || 1044227	-0.86	-0.43	NA	NA	-0.44	-1.1	NA	-0.4	-0.645	NA	-0.77	-0.4
YOR218C_ORF	|| || Dubious open reading frame unlikely to encode a protein, based on available experimental and comparative sequence data; open reading frame overlaps the verified gene RFC1/YOR217W || || || YOR218C_ORF || || || 1045359	NA	NA	NA	NA	NA	NA	NA	NA	NA	NA	NA	NA
YOR217W_ORF	|| RFC1 || Subunit of heteropentameric Replication factor C (RF-C), which is a DNA binding protein and ATPase that acts as a clamp loader of the proliferating cell nuclear antigen (PCNA) processivity factor for DNA polymerases delta and epsilon || nucleoside-triphosphatase activity || DNA replication factor C complex || YOR217W_ORF || cell division || || 1046480	0.82	1.36	1.21	0.25	0.03	0.11	0.2	1.13	1.09	0.73	0.07	0.665
YOR216C_ORF	|| RUD3 || Golgi matrix protein involved in the structural organization of the cis-Golgi; interacts genetically with COG3 and USO1 || molecular_function || Golgi lumen || YOR216C_ORF || vesicle-mediated transport || || 1047603	-1.7	-1.7	-1.37	0.63	1.34	0.22	0.96	-1.61	-1.7	-0.37	0.78	-0.325
YOR215C_ORF	|| AIM41 || Putative protein of unknown function; the authentic protein is detected in highly purified mitochondria in high-throughput studies; null mutant displays reduced frequency of mitochondrial genome loss || carbon-nitrogen ligase activity, with glutamine as amido-N-donor || mitochondrion || YOR215C_ORF || biological_process || || 1044248	0.55	0.72	0.68	-0.44	-0.72	-0.16	-0.21	1.22	0.635	0.12	-0.44	0.505
YOR214C_ORF	|| || Putative protein of unknown function; YOR214C is not an essential gene || molecular_function || anchored to membrane || YOR214C_ORF || biological_process || || 1045380	3.79	3.74	3.9	1.33	NA	2.39	1.25	3.06	3.765	2.615	2.39	2.155
YOR213C_ORF	|| SAS5 || Subunit of the SAS complex (Sas2p, Sas4p, Sas5p), which acetylates free histones and nucleosomes and regulates transcriptional silencing; stimulates Sas2p HAT activity || acetyltransferase activity || SAS acetyltransferase complex || YOR213C_ORF || regulation of transcription || || 1046501	-0.35	-0.15	-0.29	-0.53	0.24	-0.45	-0.37	-0.18	-0.25	-0.41	-0.105	-0.275
YOR212W_ORF	|| STE4 || G protein beta subunit, forms a dimer with Ste18p to activate the mating signaling pathway, forms a heterotrimer with Gpa1p and Ste18p to dampen signaling; may recruit Rho1p to the polarized growth site during mating; contains WD40 repeats || signal transducer activity || mating projection || YOR212W_ORF || regulation of catalytic activity || || 1047624	-1.21	-1.13	-0.87	-1.26	0.82	-0.28	-0.04	-0.68	-1.17	-1.065	0.27	-0.36
YOR211C_ORF	|| MGM1 || Mitochondrial GTPase related to dynamin, present in a complex containing Ugo1p and Fzo1p; required for normal morphology of cristae and for stability of Tim11p; homolog of human OPA1 involved in autosomal dominant optic atrophy || hydrolase activity || integral to membrane || YOR211C_ORF || mitochondrial fusion || || 1044270	-1.95	-2.18	NA	-0.98	0.2	-0.25	0.16	-2.05	-2.065	-0.98	-0.025	-0.945
YOR210W_ORF	|| RPB10 || RNA polymerase subunit ABC10-beta, common to RNA polymerases I, II, and III || metal ion binding || DNA-directed RNA polymerase I complex || YOR210W_ORF || regulation of transcription || || 1045401	-1.67	-1.15	-1.14	-1.18	-1.02	-1.06	-0.74	-0.91	-1.41	-1.16	-1.04	-0.825
YOR209C_ORF	|| NPT1 || Nicotinate phosphoribosyltransferase, acts in the salvage pathway of NAD+ biosynthesis; required for silencing at rDNA and telomeres and has a role in silencing at mating-type loci; localized to the nucleus || transferase activity, transferring glycosyl groups || cytoplasm || YOR209C_ORF || pyridine nucleotide biosynthetic process || || 1046522	-1.89	-2.24	-0.27	1.34	1.04	0.27	0.41	-2.15	-2.065	0.535	0.655	-0.87
YOR208W_ORF	|| PTP2 || Phosphotyrosine-specific protein phosphatase involved in the inactivation of mitogen-activated protein kinase (MAPK) during osmolarity sensing; dephosporylates Hog1p MAPK and regulates its localization; localized to the nucleus || phosphatase activity || cytoplasm || YOR208W_ORF || cellular response to heat || || 1047645	-1.26	-0.98	-2.54	-2.08	-1.42	-1.26	-1.48	-1.17	-1.12	-2.31	-1.34	-1.325
YOR207C_ORF	|| RET1 || Second-largest subunit of RNA polymerase III, which is responsible for the transcription of tRNA and 5S RNA genes, and other low molecular weight RNAs || metal ion binding || DNA-directed RNA polymerase III complex || YOR207C_ORF || transcription from RNA polymerase III promoter || || 1043390	-2.3	-2.6	-2.22	-1.38	0.45	-0.53	-0.01	-2.67	-2.45	-1.8	-0.04	-1.34
YOR206W_ORF	|| NOC2 || Protein that forms a nucleolar complex with Mak21p that binds to 90S and 66S pre-ribosomes, as well as a nuclear complex with Noc3p that binds to 66S pre-ribosomes; both complexes mediate intranuclear transport of ribosomal precursors || molecular_function || Noc2p-Noc3p complex || YOR206W_ORF || ribosome assembly || || 1042263	-1.42	-1.46	-1.06	-1.74	0.21	-0.56	0.89	-0.56	-1.44	-1.4	-0.175	0.165
YOR205C_ORF	|| GEP3 || Protein of unknown function; null mutant is defective in respiration and interacts synthetically with prohibitin (phb1); the authentic, non-tagged protein is detected in purified mitochondria in high-throughput studies || molecular_function || mitochondrion || YOR205C_ORF || biological_process || || 1041147	1.96	1.97	1.44	0.94	-0.24	0.3	-0.12	1.82	1.965	1.19	0.03	0.85
YOR205C_AAA_24_NCR	|| GEP3 || Protein of unknown function; null mutant is defective in respiration and interacts synthetically with prohibitin (phb1); the authentic, non-tagged protein is detected in purified mitochondria in high-throughput studies || molecular_function || mitochondrion || YOR205C_AAA_24_NCR || biological_process || || 1047409	NA	-0.8	NA	0.97	-0.51	0.5	NA	-0.38	-0.8	0.97	-0.005	-0.38
YOR204W_ORF	|| DED1 || ATP-dependent DEAD (Asp-Glu-Ala-Asp)-box RNA helicase, required for translation initiation of all yeast mRNAs; mutations in human DEAD-box DBY are a frequent cause of male infertility || RNA strand annealing activity || cytoplasm || YOR204W_ORF || regulation of transport || || 1040002	-0.82	-1.25	NA	NA	-2.6	-2.26	NA	-0.91	-1.035	NA	-2.43	-0.91
YOR203W_ORF	|| || Dubious open reading frame unlikely to encode a protein, based on available experimental and comparative sequence data; overlaps 5' end of essential DED1 gene required for translation initiation || || || YOR203W_ORF || || || 1043368	4.27	4.41	NA	NA	1.29	1.65	NA	2.95	4.34	NA	1.47	2.95
YOR202W_ORF	|| HIS3 || Imidazoleglycerol-phosphate dehydratase, catalyzes the sixth step in histidine biosynthesis; mutations cause histidine auxotrophy and sensitivity to Cu, Co, and Ni salts; transcription is regulated by general amino acid control via Gcn4p || lyase activity || cellular_component || YOR202W_ORF || cellular amino acid biosynthetic process || || 1042241	-1.38	-1.58	-1.88	-1.04	-0.29	-0.87	-0.55	-1.69	-1.48	-1.46	-0.58	-1.12
YOR201C_ORF	|| MRM1 || Ribose methyltransferase that modifies a functionally critical, conserved nucleotide in mitochondrial 21S rRNA || transferase activity || mitochondrion || YOR201C_ORF || RNA processing || || 1041125	0.12	0.34	-0.29	-1.33	-1.3	-0.99	-1.29	0.41	0.23	-0.81	-1.145	-0.44
YOR200W_ORF	NA	NA	NA	NA	NA	NA	NA	0.66	NA	NA	NA	NA	0.66
YOR199W_ORF	|| || Dubious open reading frame unlikely to encode a protein, based on available experimental and comparative sequence data || || || YOR199W_ORF || || || 1043345	1.63	1.07	NA	NA	NA	0.44	NA	0.2	1.35	NA	0.44	0.2
YOR198C_ORF	|| BFR1 || Component of mRNP complexes associated with polyribosomes; implicated in secretion and nuclear segregation; multicopy suppressor of BFA (Brefeldin A) sensitivity || RNA binding || nuclear envelope-endoplasmic reticulum network || YOR198C_ORF || mRNA metabolic process || || 1042218	-0.26	0.05	-0.42	0.41	-0.67	-0.41	-0.39	0.02	-0.105	-0.005	-0.54	-0.185
YOR197W_ORF	|| MCA1 || Putative cysteine protease similar to mammalian caspases; involved in regulation of apoptosis upon hydrogen peroxide treatment; proposed to be involved in cell cycle progression || hydrolase activity || cytoplasm || YOR197W_ORF || cellular response to hydrogen peroxide || || 1041102	-1.69	-2.58	-0.59	1.6	0.43	0.37	0.16	-2.89	-2.135	0.505	0.4	-1.365
YOR196C_ORF	|| LIP5 || Protein involved in biosynthesis of the coenzyme lipoic acid, has similarity to E. coli lipoic acid synthase || 4 iron, 4 sulfur cluster binding || mitochondrion || YOR196C_ORF || protein lipoylation || || 1039954	-0.02	-0.24	-0.12	-0.34	0.47	0.04	0.25	-0.92	-0.13	-0.23	0.255	-0.335
YOR195W_ORF	|| SLK19 || Kinetochore-associated protein required for normal segregation of chromosomes in meiosis and mitosis; component of the FEAR regulatory network, which promotes Cdc14p release from the nucleolus during anaphase; potential Cdc28p substrate || structural constituent of cytoskeleton || spindle midzone || YOR195W_ORF || regulation of cell cycle || || 1044293	1.08	1.56	1.27	1.2	1.08	0.89	1.74	1.36	1.32	1.235	0.985	1.55
YOR194C_ORF	|| TOA1 || TFIIA large subunit; involved in transcriptional activation, acts as antirepressor or as coactivator; homologous to largest and second largest subunits of human and Drosophila TFIIA || general RNA polymerase II transcription factor activity || transcription factor TFIIA complex || YOR194C_ORF || regulation of transcription || || 1045422	-0.53	-0.19	0.18	0.99	1.48	0.42	1.6	0.17	-0.36	0.585	0.95	0.885
YOR193W_ORF	|| PEX27 || Peripheral peroxisomal membrane protein involved in controlling peroxisome size and number, interacts with homologous protein Pex25p || molecular_function || membrane || YOR193W_ORF || peroxisome organization || || 1046545	-0.73	-1.16	0.33	1.69	1.93	1.06	1.47	-0.97	-0.945	1.01	1.495	0.25
YOR192C-C_OCH__ORF	|| || Putative protein of unknown function; identified by expression profiling and mass spectrometry || molecular_function || cellular_component || YOR192C-C_OCH__ORF || biological_process || || 1046232	2.12	2.68	NA	NA	-0.18	0.88	NA	NA	2.4	NA	0.35	NA
YOR192C-B_ORF	|| || Retrotransposon TYA Gag and TYB Pol genes; transcribed/translated as one unit; polyprotein is processed to make a nucleocapsid-like protein (Gag), reverse transcriptase (RT), protease (PR), and integrase (IN); similar to retroviral genes || metal ion binding || cytoplasm || YOR192C-B_ORF || viral procapsid maturation || || 1047668	-1.56	-1.85	-1.05	-2.38	-0.26	-0.2	0.28	0.29	-1.705	-1.715	-0.23	0.285
YOR192C-A_ORF	|| || Retrotransposon TYA Gag gene co-transcribed with TYB Pol; translated as TYA or TYA-TYB polyprotein; Gag is a nucleocapsid protein that is the structural constituent of virus-like particles (VLPs); similar to retroviral Gag || protein binding || cytoplasm || YOR192C-A_ORF || transposition, RNA-mediated || || 1044313	3.77	2.56	3.52	2.24	0.97	1.83	2.47	NA	3.165	2.88	1.4	2.47
YOR192C_ORF	|| THI72 || Transporter of thiamine or related compound; shares sequence similarity with Thi7p || substrate-specific transmembrane transporter activity || integral to membrane || YOR192C_ORF || nucleobase, nucleoside, nucleotide and nucleic acid transport || || 1045443	3.59	4.37	NA	3.05	-0.12	2.08	1.09	4.31	3.98	3.05	0.98	2.7
YOR191W_ORF	|| ULS1 || RING finger protein involved in proteolytic control of sumoylated substrates; interacts with SUMO (Smt3p); member of the SWI/SNF family of DNA-dependent ATPases; plays a role in antagonizing silencing during mating-type switching || metal ion binding || mitochondrion || YOR191W_ORF || regulation of transcription || || 1046565	-0.02	-0.87	-0.4	-1.4	-0.32	-0.07	-0.71	-0.64	-0.445	-0.9	-0.195	-0.675
YOR190W_ORF	|| SPR1 || Sporulation-specific exo-1,3-beta-glucanase; contributes to ascospore thermoresistance || cation binding || fungal-type cell wall || YOR190W_ORF || cellular carbohydrate metabolic process || || 1047689	2.95	3.21	NA	2.13	NA	1.71	NA	3.1	3.08	2.13	1.71	3.1
YOR189W_ORF	|| IES4 || Component of the INO80 chromatiin remodeling complex and target of the Mec1p/Tel1p DNA damage signaling pathway; proposed to link chromatin remodeling to replication checkpoint responses || molecular_function || Ino80 complex || YOR189W_ORF || response to DNA damage stimulus || || 1044333	0.82	0.81	0.7	-0.55	0.11	0.04	0.71	1.15	0.815	0.075	0.075	0.93
YOR188W_ORF	|| MSB1 || Protein involved in positive regulation of both 1,3-beta-glucan synthesis and the Pkc1p-MAPK pathway, potential Cdc28p substrate; multicopy suppressor of temperature-sensitive mutations in CDC24 and CDC42, and of mutations in BEM4 || molecular_function || cellular bud neck || YOR188W_ORF || cell division || || 1045463	-2.44	-2.94	-1.46	0.12	1.09	0.05	0.88	-2.38	-2.69	-0.67	0.57	-0.75
YOR187W_TIL_901_1200_182_ORF	|| TUF1 || Mitochondrial translation elongation factor Tu; comprises both GTPase and guanine nucleotide exchange factor activities, while these activities are found in separate proteins in S. pombe and humans || GTP binding || mitochondrial matrix || YOR187W_TIL_901_1200_182_ORF || mitochondrial translational elongation || || 1040833	-0.85	-1.3	-3.7	-3.38	-1.75	-1.65	-2.41	-2.57	-1.075	-3.54	-1.7	-2.49
YOR187W_TIL_601_900_127_ORF	|| TUF1 || Mitochondrial translation elongation factor Tu; comprises both GTPase and guanine nucleotide exchange factor activities, while these activities are found in separate proteins in S. pombe and humans || GTP binding || mitochondrial matrix || YOR187W_TIL_601_900_127_ORF || mitochondrial translational elongation || || 1041393	-0.8	-0.73	-2.23	-2.17	-2.19	-1.67	NA	-1.31	-0.765	-2.2	-1.93	-1.31
YOR187W_TIL_301_600_12_ORF	|| TUF1 || Mitochondrial translation elongation factor Tu; comprises both GTPase and guanine nucleotide exchange factor activities, while these activities are found in separate proteins in S. pombe and humans || GTP binding || mitochondrial matrix || YOR187W_TIL_301_600_12_ORF || mitochondrial translational elongation || || 1041950	NA	0.51	-0.21	NA	NA	-0.91	NA	0.37	0.51	-0.21	-0.91	0.37
YOR187W_TIL_30_0_DS300_ORF	|| TUF1 || Mitochondrial translation elongation factor Tu; comprises both GTPase and guanine nucleotide exchange factor activities, while these activities are found in separate proteins in S. pombe and humans || GTP binding || mitochondrial matrix || YOR187W_TIL_30_0_DS300_ORF || mitochondrial translational elongation || || 1046695	4.54	5.95	4.43	3.33	1.48	3.37	3.42	4.31	5.245	3.88	2.425	3.865
YOR187W_TIL_28_0_US100_ORF	|| TUF1 || Mitochondrial translation elongation factor Tu; comprises both GTPase and guanine nucleotide exchange factor activities, while these activities are found in separate proteins in S. pombe and humans || GTP binding || mitochondrial matrix || YOR187W_TIL_28_0_US100_ORF || mitochondrial translational elongation || || 1044410	NA	6.61	NA	NA	NA	NA	NA	2.88	6.61	NA	NA	2.88
YOR187W_TIL_24_0_US200_ORF	|| TUF1 || Mitochondrial translation elongation factor Tu; comprises both GTPase and guanine nucleotide exchange factor activities, while these activities are found in separate proteins in S. pombe and humans || GTP binding || mitochondrial matrix || YOR187W_TIL_24_0_US200_ORF || mitochondrial translational elongation || || 1039857	5.14	4.66	4.38	2.74	NA	2.21	NA	1.53	4.9	3.56	2.21	1.53
YOR187W_TIL_14_0_US300_ORF	|| TUF1 || Mitochondrial translation elongation factor Tu; comprises both GTPase and guanine nucleotide exchange factor activities, while these activities are found in separate proteins in S. pombe and humans || GTP binding || mitochondrial matrix || YOR187W_TIL_14_0_US300_ORF || mitochondrial translational elongation || || 1043252	1.03	-0.86	NA	1.55	0.25	-0.07	NA	-0.95	0.085	1.55	0.09	-0.95
YOR187W_TIL_1201_1500_130_ORF	|| TUF1 || Mitochondrial translation elongation factor Tu; comprises both GTPase and guanine nucleotide exchange factor activities, while these activities are found in separate proteins in S. pombe and humans || GTP binding || mitochondrial matrix || YOR187W_TIL_1201_1500_130_ORF || mitochondrial translational elongation || || 1043076	-1.46	-2.13	-2.78	-1.98	-0.96	-0.76	-1.26	-2.56	-1.795	-2.38	-0.86	-1.91
YOR187W_TIL_10_0_DS100_ORF	|| TUF1 || Mitochondrial translation elongation factor Tu; comprises both GTPase and guanine nucleotide exchange factor activities, while these activities are found in separate proteins in S. pombe and humans || GTP binding || mitochondrial matrix || YOR187W_TIL_10_0_DS100_ORF || mitochondrial translational elongation || || 1048299	1.88	0.73	0.57	0.35	-0.15	0.78	-0.31	0.12	1.305	0.46	0.315	-0.095
YOR187W_TIL_10_0__ORF	|| TUF1 || Mitochondrial translation elongation factor Tu; comprises both GTPase and guanine nucleotide exchange factor activities, while these activities are found in separate proteins in S. pombe and humans || GTP binding || mitochondrial matrix || YOR187W_TIL_10_0__ORF || mitochondrial translational elongation || || 1043763	1.94	0.72	0.38	0.46	-0.12	0.77	-0.41	0.07	1.33	0.42	0.325	-0.17
YOR187W_TIL_1_300_174_ORF	|| TUF1 || Mitochondrial translation elongation factor Tu; comprises both GTPase and guanine nucleotide exchange factor activities, while these activities are found in separate proteins in S. pombe and humans || GTP binding || mitochondrial matrix || YOR187W_TIL_1_300_174_ORF || mitochondrial translational elongation || || 1042512	1.13	1.98	NA	3	NA	-0.09	NA	2.25	1.555	3	-0.09	2.25
YOR187W_ORF	|| TUF1 || Mitochondrial translation elongation factor Tu; comprises both GTPase and guanine nucleotide exchange factor activities, while these activities are found in separate proteins in S. pombe and humans || GTP binding || mitochondrial matrix || YOR187W_ORF || mitochondrial translational elongation || || 1046585	-1.78	-2.03	-2.82	-2.05	-0.96	-0.66	-1.4	-2.72	-1.905	-2.435	-0.81	-2.06
YOR186W_ORF	|| || Putative protein of unknown function; proper regulation of expression during heat stress is sphingolipid-dependent || molecular_function || integral to membrane || YOR186W_ORF || biological_process || || 1047709	2.93	2.66	3.2	0.84	NA	1.69	NA	2.48	2.795	2.02	1.69	2.48
YOR185C_ORF	|| GSP2 || GTP binding protein (mammalian Ranp homolog) involved in the maintenance of nuclear organization, RNA processing and transport; interacts with Kap121p, Kap123p and Pdr6p (karyophilin betas); Gsp1p homolog that is not required for viability || GTP binding || nucleus || YOR185C_ORF || protein transport || || 1043321	-1.54	-1.72	-0.95	-1.7	-1.21	-1.22	-1.18	-0.41	-1.63	-1.325	-1.215	-0.795
YOR185C_OCH__ORF	|| GSP2 || GTP binding protein (mammalian Ranp homolog) involved in the maintenance of nuclear organization, RNA processing and transport; interacts with Kap121p, Kap123p and Pdr6p (karyophilin betas); Gsp1p homolog that is not required for viability || GTP binding || nucleus || YOR185C_OCH__ORF || protein transport || || 1041025	-1.29	-1.62	-0.78	-1.69	-1.13	-1.05	-0.9	-0.16	-1.455	-1.235	-1.09	-0.53
YOR184W_ORF	|| SER1 || 3-phosphoserine aminotransferase, catalyzes the formation of phosphoserine from 3-phosphohydroxypyruvate, required for serine and glycine biosynthesis; regulated by the general control of amino acid biosynthesis mediated by Gcn4p || pyridoxal phosphate binding || cytoplasm || YOR184W_ORF || cellular metabolic compound salvage || || 1042194	-0.74	-1.13	-1.33	-2.19	-1.32	-1.44	-1.11	-0.58	-0.935	-1.76	-1.38	-0.845
YOR183W_ORF	|| FYV12 || Protein of unknown function, required for survival upon exposure to K1 killer toxin || molecular_function || integral to membrane || YOR183W_ORF || biological_process || || 1041078	1.19	1.02	NA	NA	-0.83	-0.48	NA	0.45	1.105	NA	-0.655	0.45
YOR182C_ORF	|| RPS30B || Protein component of the small (40S) ribosomal subunit; nearly identical to Rps30Ap and has similarity to rat S30 ribosomal protein || structural constituent of ribosome || ribonucleoprotein complex || YOR182C_ORF || translation || || 1039930	-4.04	-4.1	-1.63	0.27	-0.99	-0.65	-1.18	-3.27	-4.07	-0.68	-0.82	-2.225
YOR182C_OCH_DS100_ORF	|| RPS30B || Protein component of the small (40S) ribosomal subunit; nearly identical to Rps30Ap and has similarity to rat S30 ribosomal protein || structural constituent of ribosome || ribonucleoprotein complex || YOR182C_OCH_DS100_ORF || translation || || 1042164	-2.67	-4.16	NA	3.11	-0.82	0.1	-1.4	-4.05	-3.415	3.11	-0.36	-2.725
YOR182C_INT_1	|| RPS30B || Protein component of the small (40S) ribosomal subunit; nearly identical to Rps30Ap and has similarity to rat S30 ribosomal protein || structural constituent of ribosome || ribonucleoprotein complex || YOR182C_INT_1 || translation || || 1040701	-0.32	-0.35	NA	-1.92	-2.45	-1.18	-1.82	0.14	-0.335	-1.92	-1.815	-0.84
YOR181W_ORF	|| LAS17 || Actin assembly factor, activates the Arp2/3 protein complex that nucleates branched actin filaments; localizes with the Arp2/3 complex to actin patches; homolog of the human Wiskott-Aldrich syndrome protein (WASP) || cytoskeletal protein binding || mating projection tip || YOR181W_ORF || actin cortical patch localization || || 1043297	-0.98	-2.21	-0.17	2	2.33	1.45	1.74	-2.06	-1.595	0.915	1.89	-0.16
YOR180C_ORF	|| DCI1 || Peroxisomal delta(3,5)-delta(2,4)-dienoyl-CoA isomerase, involved in fatty acid metabolism, contains peroxisome targeting signals at amino and carboxy termini || isomerase activity || peroxisomal matrix || YOR180C_ORF || cellular lipid metabolic process || || 1042170	NA	-0.27	0.05	-1.38	-1.24	-1.31	NA	0.11	-0.27	-0.665	-1.275	0.11
YOR179C_ORF	|| SYC1 || Subunit of the APT subcomplex of cleavage and polyadenylation factor, may have a role in 3' end formation of both polyadenylated and non-polyadenylated RNAs || RNA binding || mRNA cleavage and polyadenylation specificity factor complex || YOR179C_ORF || termination of RNA polymerase II transcription, poly(A)-independent || || 1041053	2.23	2.89	2.6	1.59	0.71	1.22	0.84	3.33	2.56	2.095	0.965	2.085
YOR178C_ORF	|| GAC1 || Regulatory subunit for Glc7p type-1 protein phosphatase (PP1), tethers Glc7p to Gsy2p glycogen synthase, binds Hsf1p heat shock transcription factor, required for induction of some HSF-regulated genes under heat shock || heat shock protein binding || protein phosphatase type 1 complex || YOR178C_ORF || regulation of catalytic activity || || 1039905	0.37	0.38	0.38	-0.68	0.21	-0.29	-0.44	0.7	0.375	-0.15	-0.04	0.13
YOR177C_ORF	|| MPC54 || Component of the meiotic outer plaque, a membrane-organizing center which is assembled on the cytoplasmic face of the spindle pole body during meiosis II and triggers the formation of the prospore membrane; potential Cdc28p substrate || structural molecule activity || membrane || YOR177C_ORF || cell division || || 1043275	1.74	1.81	1.95	0.27	-0.27	0.47	-0.02	2.7	1.775	1.11	0.1	1.34
YOR176W_ORF	|| HEM15 || Ferrochelatase, a mitochondrial inner membrane protein, catalyzes the insertion of ferrous iron into protoporphyrin IX, the eighth and final step in the heme biosynthetic pathway || lyase activity || membrane || YOR176W_ORF || heme biosynthetic process || || 1042148	-0.76	-1.13	-0.79	-1.31	-0.51	-0.8	-0.87	-1.84	-0.945	-1.05	-0.655	-1.355
YOR175C_ORF	|| ALE1 || Broad-specificity lysophospholipid acyltransferase, part of MBOAT family of membrane-bound O-acyltransferases; key component of Lands cycle; may have role in fatty acid exchange at sn-2 position of mature glycerophospholipids || 1-acylglycerophosphocholine O-acyltransferase activity || integral to membrane || YOR175C_ORF || glycerophospholipid biosynthetic process || || 1041031	-2.26	-2.67	-2.11	-1.97	-0.51	-0.91	-0.58	-2.22	-2.465	-2.04	-0.71	-1.4
YOR174W_ORF	|| MED4 || Subunit of the RNA polymerase II mediator complex; associates with core polymerase subunits to form the RNA polymerase II holoenzyme; essential for transcriptional regulation || RNA polymerase II transcription mediator activity || mediator complex || YOR174W_ORF || regulation of transcription || || 1039881	1.71	2.08	1.32	0.46	0.27	0.31	0.19	1.64	1.895	0.89	0.29	0.915
YOR173W_ORF	|| DCS2 || Non-essential, stress induced regulatory protein containing a HIT (histidine triad) motif; modulates m7G-oligoribonucleotide metabolism; inhibits Dcs1p; regulated by Msn2p, Msn4p, and the Ras-cAMP-cAPK signaling pathway, similar to Dcs1p. || m7G(5')pppN diphosphatase activity || cytoplasm || YOR173W_ORF || vacuolar protein catabolic process || || 1044355	NA	-1.34	-2.21	-2.54	-1.03	-1.29	-0.8	-0.23	-1.34	-2.375	-1.16	-0.515
YOR172W_ORF	|| YRM1 || Zn2-Cys6 zinc-finger transcription factor that activates genes involved in multidrug resistance; paralog of Yrr1p, acting on an overlapping set of target genes || metal ion binding || cytoplasm || YOR172W_ORF || positive regulation of transcription from RNA polymerase II promoter || || 1045486	2.01	2.26	NA	1.49	NA	0.27	NA	2.31	2.135	1.49	0.27	2.31
YOR171C_ORF	|| LCB4 || Sphingoid long-chain base kinase, responsible for synthesis of long-chain base phosphates, which function as signaling molecules, regulates synthesis of ceramide from exogenous long-chain bases, localizes to the Golgi and late endosomes || D-erythro-sphingosine kinase activity || cortical endoplasmic reticulum || YOR171C_ORF || cellular lipid metabolic process || || 1046608	-1.4	-0.6	-0.85	-1.62	-0.43	-0.98	-0.92	-0.79	-1	-1.235	-0.705	-0.855
YOR168W_ORF	|| GLN4 || Glutamine tRNA synthetase, monomeric class I tRNA synthetase that catalyzes the specific glutaminylation of tRNA(Glu); N-terminal domain proposed to be involved in enzyme-tRNA interactions || ligase activity || cytoplasm || YOR168W_ORF || glutaminyl-tRNA aminoacylation || || 1045507	-3.39	-3.63	-1.53	0.84	0.39	-0.08	0.34	-3.26	-3.51	-0.345	0.155	-1.46
YOR167C_ORF	|| RPS28A || Protein component of the small (40S) ribosomal subunit; nearly identical to Rps28Bp and has similarity to rat S28 ribosomal protein || structural constituent of ribosome || ribonucleoprotein complex || YOR167C_ORF || translation || || 1046629	-2.9	-2.93	-1.2	0.91	-0.55	-0.25	-0.82	-2.54	-2.915	-0.145	-0.4	-1.68
YOR167C_OCH__ORF	|| RPS28A || Protein component of the small (40S) ribosomal subunit; nearly identical to Rps28Bp and has similarity to rat S28 ribosomal protein || structural constituent of ribosome || ribonucleoprotein complex || YOR167C_OCH__ORF || translation || || 1040473	-3.2	-2.87	-1.26	0.87	-0.31	-0.29	-0.92	-2.55	-3.035	-0.195	-0.3	-1.735
YOR166C_ORF	|| SWT1 || RNA endoribonuclease involved in perinuclear mRNP quality control via the turnover of aberrant, unprocessed pre-mRNAs; interacts with subunits of THO/TREX, TREX-2, and RNA polymerase II; contains a PIN (PilT N terminus) domain || endoribonuclease activity || cytoplasm || YOR166C_ORF || regulation of transcription || || 1047752	0.68	1.47	0.9	0	-0.51	-0.12	-0.06	1.55	1.075	0.45	-0.315	0.745
YOR165W_ORF	|| SEY1 || GTPase with a role in ER morphology; interacts physically and genetically with Yop1p and Rtn1p; possible functional ortholog of mammalian atlastins, defects in which cause a form of hereditary spastic paraplegia; homolog of Arabidopsis RHD3 || GTP binding || cortical endoplasmic reticulum || YOR165W_ORF || membrane organization || || 1043822	-1.43	-1.08	-1.25	-1.85	-0.59	-0.98	-0.76	-1.09	-1.255	-1.55	-0.785	-0.925
YOR164C_ORF	|| GET4 || Protein of unknown function, highly conserved across species and homologous to human gene C7orf20; interacts with Mdy2p || molecular_function || cytoplasm || YOR164C_ORF || biological_process || || 1044962	-1.83	-2.57	-0.85	-1.59	-0.59	-0.94	-1.58	-2.13	-2.2	-1.22	-0.765	-1.855
YOR163W_ORF	|| DDP1 || Polyphosphate phosphatase; hydrolyzes diphosphorylated inositol polyphosphates and diadenosine polyphosphates; has high specificity for diadenosine hexa- and pentaphosphates; member of the MutT family of nucleotide hydrolases || metal ion binding || cytoplasm || YOR163W_ORF || inositol phosphate dephosphorylation || || 1046081	-1.8	-1.97	-2.01	-1.4	-0.26	-1	-0.48	-1.68	-1.885	-1.705	-0.63	-1.08
YOR162C_ORF	|| YRR1 || Zn2-Cys6 zinc-finger transcription factor that activates genes involved in multidrug resistance; paralog of Yrm1p, acting on an overlapping set of target genes || metal ion binding || cytoplasm || YOR162C_ORF || positive regulation of transcription from RNA polymerase II promoter || || 1047206	-0.1	0.26	-0.17	-1.22	-0.1	-0.56	-0.54	0.36	0.08	-0.695	-0.33	-0.09
YOR161C-C_ONO_ORF	|| || Identified by gene-trapping, microarray-based expression analysis, and genome-wide homology searching || molecular_function || integral to membrane || YOR161C-C_ONO_ORF || biological_process || || 1042560	2.93	3.19	2.51	1.5	-0.11	0.8	NA	2.26	3.06	2.005	0.345	2.26
YOR161C_ORF	|| PNS1 || Protein of unknown function; has similarity to Torpedo californica tCTL1p, which is postulated to be a choline transporter, neither null mutation nor overexpression affects choline transport || choline transmembrane transporter activity || integral to membrane || YOR161C_ORF || biological_process || || 1048050	NA	-0.24	-0.65	NA	-1.22	-1.3	NA	-0.34	-0.24	-0.65	-1.26	-0.34
YOR160W_ORF	|| MTR10 || Nuclear import receptor, mediates the nuclear localization of proteins involved in mRNA-nucleus export; promotes dissociation of mRNAs from the nucleus-cytoplasm mRNA shuttling protein Npl3p || protein transporter activity || cytoplasm || YOR160W_ORF || tRNA transport || || 1046931	-0.03	0.22	-0.31	-0.75	0.06	-0.58	-0.39	0.35	0.095	-0.53	-0.26	-0.02
YOR159C_ORF	|| SME1 || Core Sm protein Sm E; part of heteroheptameric complex (with Smb1p, Smd1p, Smd2p, Smd3p, Smx3p, and Smx2p) that is part of the spliceosomal U1, U2, U4, and U5 snRNPs; homolog of human Sm E || RNA splicing factor activity, transesterification mechanism || U4/U6 x U5 tri-snRNP complex || YOR159C_ORF || RNA splicing || || 1045808	-0.98	-1.14	-0.47	0.26	0.52	-0.11	0.49	-0.93	-1.06	-0.105	0.205	-0.22
YOR158W_ORF	|| PET123 || Mitochondrial ribosomal protein of the small subunit; PET123 exhibits genetic interactions with PET122, which encodes a COX3 mRNA-specific translational activator || structural constituent of ribosome || ribonucleoprotein complex || YOR158W_ORF || mitochondrial translation || || 1044679	-0.76	-0.97	0.04	0.96	0.79	0.16	0.86	-0.97	-0.865	0.5	0.475	-0.055
YOR157C_ORF	|| PUP1 || Beta 2 subunit of the 20S proteasome; endopeptidase with trypsin-like activity that cleaves after basic residues; synthesized as a proprotein before being proteolytically processed for assembly into 20S particle; human homolog is subunit Z || hydrolase activity || protein complex || YOR157C_ORF || proteolysis involved in cellular protein catabolic process || || 1048026	-2.57	-2.82	-1.94	-0.58	0.28	-0.57	0.03	-2.61	-2.695	-1.26	-0.145	-1.29
YOR156C_ORF	|| NFI1 || SUMO ligase, catalyzes the covalent attachment of SUMO (Smt3p) to proteins; involved in maintenance of proper telomere length || metal ion binding || cytoplasm || YOR156C_ORF || chromosome condensation || || 1046907	-0.26	0.2	0.21	-0.85	0.14	-0.32	-0.84	0.05	-0.03	-0.32	-0.09	-0.395
YOR155C_ORF	|| ISN1 || Inosine 5'-monophosphate (IMP)-specific 5'-nucleotidase, catalyzes the breakdown of IMP to inosine, does not show similarity to known 5'-nucleotidases from other organisms || IMP 5'-nucleotidase activity || cellular_component || YOR155C_ORF || nucleotide metabolic process || || 1045784	NA	-1.62	-1.74	-1.47	-0.39	-0.96	-0.31	-1.37	-1.62	-1.605	-0.675	-0.84
YOR154W_ORF	|| SLP1 || Integral membrane protein of unknown function; member of the SUN-like family of proteins || molecular_function || integral to membrane || YOR154W_ORF || biological_process || || 1044654	-1.61	-1.92	-1.34	-0.73	0.1	-0.34	-0.17	-1.12	-1.765	-1.035	-0.12	-0.645
YOR153W_ORF	|| PDR5 || Plasma membrane ATP-binding cassette (ABC) transporter, multidrug transporter actively regulated by Pdr1p; also involved in steroid transport, cation resistance, and cellular detoxification during exponential growth || ATPase activity, coupled to transmembrane movement of substances || integral to membrane || YOR153W_ORF || response to cycloheximide || || 1048003	-2.34	-3.29	-1.96	-1.64	-0.12	-0.41	-0.69	-2.37	-2.815	-1.8	-0.265	-1.53
YOR152C_ORF	|| || Putative protein of unknown function; has no similarity to any known protein; YOR152C is not an essential gene || molecular_function || integral to membrane || YOR152C_ORF || biological_process || || 1046884	0.09	0.4	0.08	-1.01	-0.54	-0.6	-0.97	0.41	0.245	-0.465	-0.57	-0.28
YOR151C_ORF	|| RPB2 || RNA polymerase II second largest subunit B150, part of central core; similar to bacterial beta subunit || metal ion binding || mitochondrion || YOR151C_ORF || regulation of translation || || 1045762	0.42	0.66	-0.01	-0.37	0.09	-0.09	0.18	0.47	0.54	-0.19	0	0.325
YOR150W_ORF	|| MRPL23 || Mitochondrial ribosomal protein of the large subunit || structural constituent of ribosome || ribonucleoprotein complex || YOR150W_ORF || oxidation reduction || || 1044632	-0.43	-0.17	0.41	-2.16	-1.62	-1.52	-2.3	-0.44	-0.3	-0.875	-1.57	-1.37
YOR149C_ORF	|| SMP3 || Alpha 1,2-mannosyltransferase involved in glycosyl phosphatidyl inositol (GPI) biosynthesis; required for addition of the fourth, side branching mannose to the GPI core structure || transferase activity, transferring glycosyl groups || intrinsic to endoplasmic reticulum membrane || YOR149C_ORF || GPI anchor biosynthetic process || || 1039593	-0.4	-0.25	-0.28	NA	-1.14	-0.76	NA	-0.13	-0.325	-0.28	-0.95	-0.13
YOR148C_ORF	|| SPP2 || Essential protein that promotes the first step of splicing and is required for the final stages of spliceosome maturation; interacts with Prp2p, which may release Spp2p from the spliceosome following the first cleavage reaction || nucleic acid binding || cytoplasm || YOR148C_ORF || RNA splicing || || 1040763	-1.83	-2.44	NA	0.7	0.58	0.26	0.1	-1.89	-2.135	0.7	0.42	-0.895
YOR147W_ORF	|| MDM32 || Mitochondrial inner membrane protein with similarity to Mdm31p, required for normal mitochondrial morphology and inheritance; interacts genetically with MMM1, MDM10, MDM12, and MDM34 || molecular_function || integral to membrane || YOR147W_ORF || mitochondrion organization || || 1041880	0.06	0.17	-0.17	-0.63	-0.26	-0.15	0.26	0.37	0.115	-0.4	-0.205	0.315
YOR146W_ORF	|| || Dubious open reading frame unlikely to encode a protein, based on available experimental and comparative sequence data; open reading frame overlaps the verified gene PNO1/YOR145C || || || YOR146W_ORF || || || 1043003	-0.33	-0.55	0.42	-0.64	0.1	-0.56	-0.11	0.07	-0.44	-0.11	-0.23	-0.02
YOR145C_ORF	|| PNO1 || Essential nucleolar protein required for pre-18S rRNA processing, interacts with Dim1p, an 18S rRNA dimethyltransferase, and also with Nob1p, which is involved in proteasome biogenesis; contains a KH domain || unfolded protein binding || 90S preribosome || YOR145C_ORF || ribosomal small subunit biogenesis || || 1039616	-2.31	-2.74	-1.52	-1.11	0.4	-0.61	0.13	-2.87	-2.525	-1.315	-0.105	-1.37
YOR144C_ORF	|| ELG1 || Protein required for S phase progression and telomere homeostasis, forms an alternative replication factor C complex important for DNA replication and genome integrity; involved in homologous recombination-mediated DNA repair || molecular_function || Elg1 RFC-like complex || YOR144C_ORF || meiotic cell cycle || || 1040785	-1.41	-1.98	-0.8	0.01	0.73	-0.04	0.35	-1.22	-1.695	-0.395	0.345	-0.435
YOR143C_ORF	|| THI80 || Thiamine pyrophosphokinase, phosphorylates thiamine to produce the coenzyme thiamine pyrophosphate (thiamine diphosphate) || transferase activity || cytoplasm || YOR143C_ORF || thiamin diphosphate biosynthetic process || || 1041902	-1.58	-2.62	NA	1.16	0.65	0.38	0.9	-1.85	-2.1	1.16	0.515	-0.475
YOR142W-B_ORF	|| || Retrotransposon TYA Gag and TYB Pol genes; transcribed/translated as one unit; polyprotein is processed to make a nucleocapsid-like protein (Gag), reverse transcriptase (RT), protease (PR), and integrase (IN); similar to retroviral genes || metal ion binding || cytoplasm || YOR142W-B_ORF || viral procapsid maturation || || 1043026	-1.99	-1.81	-0.12	-1.81	-1.03	-0.76	-0.02	0.37	-1.9	-0.965	-0.895	0.175
YOR142W-A_ORF	|| || Retrotransposon TYA Gag gene co-transcribed with TYB Pol; translated as TYA or TYA-TYB polyprotein; Gag is a nucleocapsid protein that is the structural constituent of virus-like particles (VLPs); similar to retroviral Gag || protein binding || cytoplasm || YOR142W-A_ORF || transposition, RNA-mediated || || 1039642	2.83	2.39	3.49	1.47	0.12	0.88	0.64	3.72	2.61	2.48	0.5	2.18
YOR142W_ORF	|| LSC1 || Alpha subunit of succinyl-CoA ligase, which is a mitochondrial enzyme of the TCA cycle that catalyzes the nucleotide-dependent conversion of succinyl-CoA to succinate; phosphorylated || ligase activity || mitochondrial nucleoid || YOR142W_ORF || oxidation reduction || || 1040808	-1.48	-1.32	-1.53	-1.79	-0.87	-0.94	-0.8	-1.17	-1.4	-1.66	-0.905	-0.985
YOR141C_ORF	|| ARP8 || Nuclear actin-related protein involved in chromatin remodeling, component of chromatin-remodeling enzyme complexes || ATP-dependent 3'-5' DNA helicase activity || Ino80 complex || YOR141C_ORF || regulation of transcription || || 1041925	-0.43	-0.39	-0.27	0.27	1.43	0.44	1.07	-0.55	-0.41	0	0.935	0.26
YOR140W_ORF	|| SFL1 || Transcriptional repressor and activator; involved in repression of flocculation-related genes, and activation of stress responsive genes; negatively regulated by cAMP-dependent protein kinase A subunit Tpk2p || sequence-specific DNA binding || nucleus || YOR140W_ORF || regulation of transcription || || 1043050	1.61	1.17	2.16	-0.03	-0.26	-0.16	-0.3	1.81	1.39	1.065	-0.21	0.755
YOR139C_ORF	|| || Dubious open reading frame unlikely to encode a protein, based on available experimental and comparative sequence data; partially overlaps the verified ORF SFL1/YOR140W || || || YOR139C_ORF || || || 1047983	NA	0.37	NA	0.41	-0.04	-0.02	NA	-0.44	0.37	0.41	-0.03	-0.44
YOR138C_ORF	|| RUP1 || Protein involved in regulation of Rsp5p, which is an essential HECT ubiquitin ligase; has a WW domain consensus motif of PPPSY (residues 131-135) that mediates binding of Rsp5p to Ubp2p; contains an UBA domain || protein binding || cytoplasm || YOR138C_ORF || regulation of transport || || 1046864	-1.26	-1.07	-2	-2.31	-0.46	-1.16	-0.57	-0.61	-1.165	-2.155	-0.81	-0.59
YOR137C_ORF	|| SIA1 || Protein of unassigned function involved in activation of the Pma1p plasma membrane H+-ATPase by glucose || hydrolase activity || cellular_component || YOR137C_ORF || proton transport || || 1045741	-0.65	-0.84	-0.72	-1.21	-0.52	-0.6	-0.23	-0.65	-0.745	-0.965	-0.56	-0.44
YOR136W_ORF	|| IDH2 || Subunit of mitochondrial NAD(+)-dependent isocitrate dehydrogenase, which catalyzes the oxidation of isocitrate to alpha-ketoglutarate in the TCA cycle; phosphorylated || NAD or NADH binding || mitochondrial isocitrate dehydrogenase complex (NAD+) || YOR136W_ORF || oxidation reduction || || 1044612	-0.97	-0.88	-1.42	-2.23	-1.54	-1.51	-1.81	-1.01	-0.925	-1.825	-1.525	-1.41
YOR135C_ORF	|| IRC14 || Dubious open reading frame unlikely to encode a protein, based on available experimental and comparative sequence data; partially overlaps the verified gene YOR136W; null mutant displays increased levels of spontaneous Rad52 foci || || || YOR135C_ORF || || || 1047962	2.96	2.91	3.22	NA	NA	1.16	NA	3.18	2.935	3.22	1.16	3.18
YOR134W_ORF	|| BAG7 || Rho GTPase activating protein (RhoGAP), stimulates the intrinsic GTPase activity of Rho1p, which plays a role in actin cytoskeleton organization and control of cell wall synthesis; structurally and functionally related to Sac7p || Rho GTPase activator activity || intracellular || YOR134W_ORF || cellular response to heat || || 1046843	1.69	3.76	1.9	2.45	0.38	0.99	NA	3.83	2.725	2.175	0.685	3.83
YOR133W_ORF	|| EFT1 || Elongation factor 2 (EF-2), also encoded by EFT2; catalyzes ribosomal translocation during protein synthesis; contains diphthamide, the unique posttranslationally modified histidine residue specifically ADP-ribosylated by diphtheria toxin || rRNA binding || ribosome || YOR133W_ORF || regulation of translation || || 1045720	-1.5	-2.18	-4.05	-3.08	-1.46	-1.1	-1.88	-2.25	-1.84	-3.565	-1.28	-2.065
YOR133W_AAA_7_NCR	|| EFT1 || Elongation factor 2 (EF-2), also encoded by EFT2; catalyzes ribosomal translocation during protein synthesis; contains diphthamide, the unique posttranslationally modified histidine residue specifically ADP-ribosylated by diphtheria toxin || rRNA binding || ribosome || YOR133W_AAA_7_NCR || regulation of translation || || 1046286	-0.9	-1.15	-0.59	0.94	-0.9	0.15	-1.18	-0.76	-1.025	0.175	-0.375	-0.97
YOR132W_ORF	|| VPS17 || Subunit of the membrane-associated retromer complex essential for endosome-to-Golgi retrograde protein transport; peripheral membrane protein that assembles onto the membrane with Vps5p to promote vesicle formation || phosphoinositide binding || retromer complex, outer shell || YOR132W_ORF || establishment of protein localization || || 1044591	-1.93	-2.1	-1.83	-1.97	0.3	-0.66	0.49	-2.21	-2.015	-1.9	-0.18	-0.86
YOR131C_ORF	|| || Putative protein of unknown function; non-essential gene; overexpression causes a cell cycle delay or arrest || phosphoric ester hydrolase activity || cytoplasm || YOR131C_ORF || metabolic process || || 1047940	0.75	1.44	0.48	-0.34	-0.49	-0.24	-0.54	2.06	1.095	0.07	-0.365	0.76
YOR130C_ORF	|| ORT1 || Ornithine transporter of the mitochondrial inner membrane, exports ornithine from mitochondria as part of arginine biosynthesis; human ortholog is associated with hyperammonaemia-hyperornithinaemia-homocitrullinuria (HHH) syndrome || binding || integral to membrane || YOR130C_ORF || cellular amino acid biosynthetic process || || 1046821	-1.15	-0.94	-0.82	0.62	0.53	0.21	0.29	-0.46	-1.045	-0.1	0.37	-0.085
YOR129C_ORF	|| AFI1 || Arf3p polarization-specific docking factor, required for the polarized distribution of the ADP-ribosylation factor, Arf3p; participates in polarity development and maintenance of a normal haploid budding pattern; interacts with Cnm7p || molecular_function || perinuclear region of cytoplasm || YOR129C_ORF || actin cortical patch localization || || 1045698	-0.79	-0.82	NA	-0.93	-0.25	-0.68	-0.29	-0.71	-0.805	-0.93	-0.465	-0.5
YOR128C_ORF	|| ADE2 || Phosphoribosylaminoimidazole carboxylase, catalyzes a step in the 'de novo' purine nucleotide biosynthetic pathway; red pigment accumulates in mutant cells deprived of adenine || carboxy-lyase activity || cytoplasm || YOR128C_ORF || 'de novo' IMP biosynthetic process || || 1044568	-1.17	-2.09	-0.67	0.09	0.94	0.06	0.47	-0.74	-1.63	-0.29	0.5	-0.135
YOR127W_ORF	|| RGA1 || GTPase-activating protein for the polarity-establishment protein Cdc42p; implicated in control of septin organization, pheromone response, and haploid invasive growth || metal ion binding || cellular bud neck split septin rings || YOR127W_ORF || cell division || || 1039667	-0.53	-0.77	-0.41	-1.96	-0.2	-0.91	-0.37	-0.49	-0.65	-1.185	-0.555	-0.43
YOR126C_ORF	|| IAH1 || Isoamyl acetate-hydrolyzing esterase, required in balance with alcohol acetyltransferase to maintain optimal amounts of isoamyl acetate, which is particularly important in sake brewing || hydrolase activity, acting on ester bonds || cellular_component || YOR126C_ORF || cellular lipid metabolic process || || 1040832	0.5	0.79	0.5	-0.58	-0.14	-0.06	-0.17	0.86	0.645	-0.04	-0.1	0.345
YOR125C_ORF	|| CAT5 || Protein required for ubiquinone (Coenzyme Q) biosynthesis; localizes to the matrix face of the mitochondrial inner membrane in a large complex with ubiquinone biosynthetic enzymes; required for gluconeogenic gene activation || transition metal ion binding || membrane || YOR125C_ORF || cellular protein metabolic process || || 1041949	-1.59	-1.85	-1.29	-0.11	0.35	-0.41	-0.18	-2.03	-1.72	-0.7	-0.03	-1.105
YOR124C_ORF	|| UBP2 || Ubiquitin-specific protease that removes ubiquitin from ubiquitinated proteins; interacts with Rsp5p and is required for MVB sorting of membrane proteins; can cleave polyubiquitin and has isopeptidase activity || hydrolase activity || cytoplasm || YOR124C_ORF || regulation of transport || || 1043075	-0.64	-0.25	-0.6	-0.76	0.36	-0.38	0.33	-0.25	-0.445	-0.68	-0.01	0.04
YOR123C_ORF	|| LEO1 || Component of the Paf1 complex, which associates with RNA polymerase II and is involved in histone methylation; plays a role in regulating Ty1 transposition || RNA polymerase II transcription elongation factor activity || Cdc73/Paf1 complex || YOR123C_ORF || regulation of transcription || || 1039689	-0.95	-1.08	0.13	0.97	1.52	0.19	2.13	0.21	-1.015	0.55	0.855	1.17
YOR122C_ORF	|| PFY1 || Profilin, actin- and phosphatidylinositol 4,5-bisphosphate-binding protein, involved in cytoskeleton organization, required for normal timing of actin polymerization in response to thermal stress; localizes to plasma membrane and cytosol || actin monomer binding || actin cap || YOR122C_ORF || intracellular transport || || 1040851	-1.7	-2.15	-0.96	0.4	0.19	-0.09	-1.37	-2.44	-1.925	-0.28	0.05	-1.905
YOR122C_INT_1	|| PFY1 || Profilin, actin- and phosphatidylinositol 4,5-bisphosphate-binding protein, involved in cytoskeleton organization, required for normal timing of actin polymerization in response to thermal stress; localizes to plasma membrane and cytosol || actin monomer binding || actin cap || YOR122C_INT_1 || intracellular transport || || 1040115	1.6	1.33	NA	0.98	NA	0.14	-0.67	0.41	1.465	0.98	0.14	-0.13
YOR121C_ORF	NA	NA	NA	NA	-0.33	-0.12	-0.65	NA	-0.99	NA	-0.33	-0.385	-0.99
YOR120W_ORF	|| GCY1 || Putative NADP(+) coupled glycerol dehydrogenase, proposed to be involved in an alternative pathway for glycerol catabolism; member of the aldo-keto reductase (AKR) family || oxidoreductase activity || cytoplasm || YOR120W_ORF || oxidation reduction || || 1043094	-2.37	-2.96	-1.09	0.28	0.68	0.03	-0.06	-2.24	-2.665	-0.405	0.355	-1.15
YOR119C_ORF	|| RIO1 || Essential serine kinase involved in cell cycle progression and processing of the 20S pre-rRNA into mature 18S rRNA || transferase activity || cytoplasm || YOR119C_ORF || cell division || || 1039711	0.49	0.7	0.07	0.55	0.26	0.02	1	2.45	0.595	0.31	0.14	1.725
YOR118W_ORF	|| RTC5 || Protein of unknown function; green fluorescent protein (GFP)-fusion protein localizes to the cytoplasm; null mutation suppresses cdc13-1 temperature sensitivity || molecular_function || cytoplasm || YOR118W_ORF || biological_process || || 1040871	-0.92	-1.16	-1.26	-1.69	-0.66	-0.99	-1.19	-1.12	-1.04	-1.475	-0.825	-1.155
YOR117W_ORF	|| RPT5 || One of six ATPases of the 19S regulatory particle of the 26S proteasome involved in the degradation of ubiquitinated substrates; recruited to the GAL1-10 promoter region upon induction of transcription || nucleoside-triphosphatase activity || cytosolic part || YOR117W_ORF || protein catabolic process || || 1041988	-2.28	-2.36	-2.82	-3.49	-1.13	-1.62	-1.84	-2.47	-2.32	-3.155	-1.375	-2.155
YOR116C_TIL_901_1200_164_ORF	|| RPO31 || RNA polymerase III subunit C160, part of core enzyme; similar to bacterial beta-prime subunit || metal ion binding || DNA-directed RNA polymerase III complex || YOR116C_TIL_901_1200_164_ORF || transcription from RNA polymerase III promoter || || 1043640	NA	4.53	NA	NA	NA	NA	NA	NA	4.53	NA	NA	NA
YOR116C_TIL_8_0_US300_ORF	|| RPO31 || RNA polymerase III subunit C160, part of core enzyme; similar to bacterial beta-prime subunit || metal ion binding || DNA-directed RNA polymerase III complex || YOR116C_TIL_8_0_US300_ORF || transcription from RNA polymerase III promoter || || 1042699	NA	1.56	NA	NA	NA	NA	NA	NA	1.56	NA	NA	NA
YOR116C_TIL_8_0_US200_ORF	NA	NA	NA	NA	NA	NA	NA	NA	4.26	NA	NA	NA	4.26
YOR116C_TIL_8_0_US100_ORF	NA	NA	NA	NA	NA	NA	NA	NA	5.22	NA	NA	NA	5.22
YOR116C_TIL_601_900_47_ORF	|| RPO31 || RNA polymerase III subunit C160, part of core enzyme; similar to bacterial beta-prime subunit || metal ion binding || DNA-directed RNA polymerase III complex || YOR116C_TIL_601_900_47_ORF || transcription from RNA polymerase III promoter || || 1043461	NA	1.64	NA	NA	NA	0.54	NA	NA	1.64	NA	0.54	NA
YOR116C_TIL_4501_4629_54_ORF	|| RPO31 || RNA polymerase III subunit C160, part of core enzyme; similar to bacterial beta-prime subunit || metal ion binding || DNA-directed RNA polymerase III complex || YOR116C_TIL_4501_4629_54_ORF || transcription from RNA polymerase III promoter || || 1042903	-1.23	-1.55	NA	3.07	0.5	0.98	-0.21	-0.77	-1.39	3.07	0.74	-0.49
YOR116C_TIL_4201_4500_55_ORF	|| RPO31 || RNA polymerase III subunit C160, part of core enzyme; similar to bacterial beta-prime subunit || metal ion binding || DNA-directed RNA polymerase III complex || YOR116C_TIL_4201_4500_55_ORF || transcription from RNA polymerase III promoter || || 1042332	-2	-2.11	-1.92	-2.82	-0.26	-1.01	-0.63	-1.7	-2.055	-2.37	-0.635	-1.165
YOR116C_TIL_3901_4200_6_ORF	|| RPO31 || RNA polymerase III subunit C160, part of core enzyme; similar to bacterial beta-prime subunit || metal ion binding || DNA-directed RNA polymerase III complex || YOR116C_TIL_3901_4200_6_ORF || transcription from RNA polymerase III promoter || || 1041782	-1.09	-1.12	-1.69	-2.15	-0.3	-1.25	-1.39	-1.21	-1.105	-1.92	-0.775	-1.3
YOR116C_TIL_3601_3900_210_ORF	|| RPO31 || RNA polymerase III subunit C160, part of core enzyme; similar to bacterial beta-prime subunit || metal ion binding || DNA-directed RNA polymerase III complex || YOR116C_TIL_3601_3900_210_ORF || transcription from RNA polymerase III promoter || || 1041216	-1.55	-0.55	-1.19	NA	-0.74	-1.16	NA	-0.38	-1.05	-1.19	-0.95	-0.38
YOR116C_TIL_3301_3600_126_ORF	|| RPO31 || RNA polymerase III subunit C160, part of core enzyme; similar to bacterial beta-prime subunit || metal ion binding || DNA-directed RNA polymerase III complex || YOR116C_TIL_3301_3600_126_ORF || transcription from RNA polymerase III promoter || || 1040662	NA	0.15	-0.18	NA	-0.25	NA	NA	0.12	0.15	-0.18	-0.25	0.12
YOR116C_TIL_301_600_37_ORF	NA	NA	NA	NA	NA	NA	NA	NA	4	NA	NA	NA	4
YOR116C_TIL_3001_3300_194_ORF	|| RPO31 || RNA polymerase III subunit C160, part of core enzyme; similar to bacterial beta-prime subunit || metal ion binding || DNA-directed RNA polymerase III complex || YOR116C_TIL_3001_3300_194_ORF || transcription from RNA polymerase III promoter || || 1039487	NA	0.74	NA	NA	NA	NA	NA	0.41	0.74	NA	NA	0.41
YOR116C_TIL_26_0_DS100_ORF	|| RPO31 || RNA polymerase III subunit C160, part of core enzyme; similar to bacterial beta-prime subunit || metal ion binding || DNA-directed RNA polymerase III complex || YOR116C_TIL_26_0_DS100_ORF || transcription from RNA polymerase III promoter || || 1048300	3.26	4.59	3.59	2.37	NA	2.04	NA	2.76	3.925	2.98	2.04	2.76
YOR116C_TIL_26_0__ORF	|| RPO31 || RNA polymerase III subunit C160, part of core enzyme; similar to bacterial beta-prime subunit || metal ion binding || DNA-directed RNA polymerase III complex || YOR116C_TIL_26_0__ORF || transcription from RNA polymerase III promoter || || 1043183	3.23	4.55	3.95	NA	NA	1.86	NA	2.66	3.89	3.95	1.86	2.66
YOR116C_TIL_2101_2400_118_ORF	|| RPO31 || RNA polymerase III subunit C160, part of core enzyme; similar to bacterial beta-prime subunit || metal ion binding || DNA-directed RNA polymerase III complex || YOR116C_TIL_2101_2400_118_ORF || transcription from RNA polymerase III promoter || || 1046865	NA	1.8	NA	NA	1.65	1.09	NA	2.96	1.8	NA	1.37	2.96
YOR116C_TIL_1801_2100_39_ORF	|| RPO31 || RNA polymerase III subunit C160, part of core enzyme; similar to bacterial beta-prime subunit || metal ion binding || DNA-directed RNA polymerase III complex || YOR116C_TIL_1801_2100_39_ORF || transcription from RNA polymerase III promoter || || 1045742	NA	6.22	NA	NA	NA	NA	NA	5.36	6.22	NA	NA	5.36
YOR116C_TIL_1501_1800_229_ORF	|| RPO31 || RNA polymerase III subunit C160, part of core enzyme; similar to bacterial beta-prime subunit || metal ion binding || DNA-directed RNA polymerase III complex || YOR116C_TIL_1501_1800_229_ORF || transcription from RNA polymerase III promoter || || 1045189	NA	1.81	2.29	1.37	0.51	0.69	NA	1.79	1.81	1.83	0.6	1.79
YOR116C_TIL_1201_1500_230_ORF	|| RPO31 || RNA polymerase III subunit C160, part of core enzyme; similar to bacterial beta-prime subunit || metal ion binding || DNA-directed RNA polymerase III complex || YOR116C_TIL_1201_1500_230_ORF || transcription from RNA polymerase III promoter || || 1044613	NA	1.93	NA	NA	NA	NA	NA	2.07	1.93	NA	NA	2.07
YOR116C_TIL_1_300_205_ORF	NA	NA	NA	2.37	NA	NA	NA	NA	NA	NA	2.37	NA	NA
YOR116C_ORF	|| RPO31 || RNA polymerase III subunit C160, part of core enzyme; similar to bacterial beta-prime subunit || metal ion binding || DNA-directed RNA polymerase III complex || YOR116C_ORF || transcription from RNA polymerase III promoter || || 1043114	-1.69	-1.76	-1.88	-2.14	-0.35	-1.02	-0.79	-1.54	-1.725	-2.01	-0.685	-1.165
YOR116C_AAA_27_NCR	|| RPO31 || RNA polymerase III subunit C160, part of core enzyme; similar to bacterial beta-prime subunit || metal ion binding || DNA-directed RNA polymerase III complex || YOR116C_AAA_27_NCR || transcription from RNA polymerase III promoter || || 1045721	3.21	4.57	3.87	2.26	0.18	1.96	NA	2.81	3.89	3.065	1.07	2.81
YOR115C_ORF	|| TRS33 || One of 10 subunits of the transport protein particle (TRAPP) complex of the cis-Golgi which mediates vesicle docking and fusion; involved in endoplasmic reticulum (ER) to Golgi membrane traffic || nucleoside-triphosphatase regulator activity || TRAPP complex || YOR115C_ORF || vesicle-mediated transport || || 1047918	-1.73	-1.51	-1.13	-1.35	0.24	-0.77	-0.1	-1.56	-1.62	-1.24	-0.265	-0.83
YOR114W_ORF	|| || Putative protein of unknown function; null mutant is viable || molecular_function || cellular_component || YOR114W_ORF || biological_process || || 1046799	3	3.43	3.43	1.42	0.71	1.76	0.96	3.52	3.215	2.425	1.235	2.24
YOR113W_ORF	|| AZF1 || Zinc-finger transcription factor, involved in induction of CLN3 transcription in response to glucose; genetic and physical interactions indicate a possible role in mitochondrial transcription or genome maintenance || metal ion binding || nucleus || YOR113W_ORF || regulation of transcription || || 1045676	-0.06	0.29	0.87	-0.89	-0.1	-0.59	-0.32	0.59	0.115	-0.01	-0.345	0.135
YOR112W_ORF	|| CEX1 || Cytoplasmic component of the nuclear aminoacylation-dependent tRNA export pathway; interacts with nuclear pore component Nup116p; copurifies with tRNA export receptors Los1p and Msn5p, as well as eIF-1a and the RAN GTPase Gsp1p || binding || cytoplasm || YOR112W_ORF || tRNA export from nucleus || || 1044546	-2.02	-1.96	-1.8	-0.74	1.9	0.49	1.02	-1.75	-1.99	-1.27	1.195	-0.365
YOR111W_ORF	|| || Putative protein of unknown function || molecular_function || cytoplasm || YOR111W_ORF || biological_process || || 1047898	-2.03	-2.14	-1.81	-1.98	-0.74	-1.36	-1.06	-1.48	-2.085	-1.895	-1.05	-1.27
YOR110W_ORF	|| TFC7 || One of six subunits of the RNA polymerase III transcription initiation factor complex (TFIIIC); part of the TauA globular domain of TFIIIC that binds DNA at the BoxA promoter sites of tRNA and similar genes || RNA polymerase III transcription factor activity || nucleus || YOR110W_ORF || regulation of transcription || || 1046777	-0.3	-0.61	-0.11	-0.64	0.56	-0.17	0.49	-0.38	-0.455	-0.375	0.195	0.055
YOR109W_ORF	|| INP53 || Polyphosphatidylinositol phosphatase, dephosphorylates multiple phosphatidylinositols; involved in trans Golgi network-to-early endosome pathway; hyperosmotic stress causes translocation to actin patches; contains Sac1 and 5-ptase domains || phosphatidylinositol-3,5-bisphosphate 5-phosphatase activity || vesicular fraction || YOR109W_ORF || phosphoinositide dephosphorylation || || 104…	-1.3	-1.52	-1.43	-2.01	0.44	-0.6	-0.07	-1.78	-1.41	-1.72	-0.08	-0.925
YOR108W_ORF	|| LEU9 || Alpha-isopropylmalate synthase II (2-isopropylmalate synthase), catalyzes the first step in the leucine biosynthesis pathway; the minor isozyme, responsible for the residual alpha-IPMS activity detected in a leu4 null mutant || transferase activity, transferring acyl groups, acyl groups converted into alkyl on transfer || mitochondrion || YOR108W_ORF || carboxylic acid metabolic proces…	NA	-2.41	-2.93	-3.04	-1.42	-1.55	NA	-2.12	-2.41	-2.985	-1.485	-2.12
YOR107W_ORF	|| RGS2 || Negative regulator of glucose-induced cAMP signaling; directly activates the GTPase activity of the heterotrimeric G protein alpha subunit Gpa2p || GTPase activator activity || cytoplasm || YOR107W_ORF || G-protein signaling, coupled to cAMP nucleotide second messenger || || 1047875	2.21	3.1	3.33	1.3	-0.72	1.02	NA	3.47	2.655	2.315	0.15	3.47
YOR107W_AAA_30_NCR	|| RGS2 || Negative regulator of glucose-induced cAMP signaling; directly activates the GTPase activity of the heterotrimeric G protein alpha subunit Gpa2p || GTPase activator activity || cytoplasm || YOR107W_AAA_30_NCR || G-protein signaling, coupled to cAMP nucleotide second messenger || || 1045168	3.4	3.7	NA	2.56	0.67	1.84	1.26	2.95	3.55	2.56	1.255	2.105
YOR106W_ORF	|| VAM3 || Syntaxin-related protein required for vacuolar assembly; functions with Vam7p in vacuolar protein trafficking; member of the syntaxin family of proteins || lipid binding || integral to membrane || YOR106W_ORF || piecemeal microautophagy of nucleus || || 1046755	NA	0.03	0.65	-1.32	0.4	0.03	0.81	0.41	0.03	-0.335	0.215	0.61
YOR105W_ORF	|| || Dubious open reading frame unlikely to encode a functional protein, based on available experimental and comparative sequence data || || || YOR105W_ORF || || || 1045632	-0.28	-0.17	-0.97	-0.43	-0.37	-0.6	-0.52	-0.01	-0.225	-0.7	-0.485	-0.265
YOR104W_ORF	|| PIN2 || Protein that induces appearance of [PIN+] prion when overproduced; predicted to be palmitoylated || molecular_function || integral to membrane || YOR104W_ORF || biological_process || || 1044502	2.29	1.96	2.37	1.77	1.12	1.58	1.42	2.32	2.125	2.07	1.35	1.87
YOR103C_ORF	|| OST2 || Epsilon subunit of the oligosaccharyltransferase complex of the ER lumen, which catalyzes asparagine-linked glycosylation of newly synthesized proteins || transferase activity || integral to membrane || YOR103C_ORF || cellular carbohydrate metabolic process || || 1039733	-1.84	-2.3	-1.37	0.01	-0.26	-0.55	-0.83	-2.55	-2.07	-0.68	-0.405	-1.69
YOR102W_ORF	|| || Dubious open reading frame, unlikely to encode a functional protein; extensively overlaps essential OST2 gene encoding a subunit of the ER lumen oligosaccharyltransferase complex || || || YOR102W_ORF || || || 1040893	1.52	1.35	1.53	0.73	0.3	0.6	NA	1.62	1.435	1.13	0.45	1.62
YOR101W_ORF	|| RAS1 || GTPase involved in G-protein signaling in the adenylate cyclase activating pathway, plays a role in cell proliferation; localized to the plasma membrane; homolog of mammalian RAS proto-oncogenes || guanyl ribonucleotide binding || membrane || YOR101W_ORF || cell proliferation || || 1042010	0.58	0.29	0.81	-0.82	-0.47	-0.46	-0.24	1.91	0.435	-0.005	-0.465	0.835
YOR100C_ORF	|| CRC1 || Mitochondrial inner membrane carnitine transporter, required for carnitine-dependent transport of acetyl-CoA from peroxisomes to mitochondria during fatty acid beta-oxidation || binding || integral to membrane || YOR100C_ORF || transport || || 1043136	1	1.03	1.37	-0.15	-0.45	0.05	-0.47	1.75	1.015	0.61	-0.2	0.64
YOR099W_ORF	|| KTR1 || Alpha-1,2-mannosyltransferase involved in O- and N-linked protein glycosylation; type II membrane protein; member of the KRE2/MNT1 mannosyltransferase family || manganese ion binding || integral to membrane || YOR099W_ORF || cellular carbohydrate metabolic process || || 1039754	-1.3	-1.75	-1.51	-1.47	-1.07	-0.62	-1.53	-1.73	-1.525	-1.49	-0.845	-1.63
YOR098C_ORF	|| NUP1 || Nuclear pore complex (NPC) subunit, involved in protein import/export and in export of RNAs, possible karyopherin release factor that accelerates release of karyopherin-cargo complexes after transport across NPC; potential Cdc28p substrate || protein binding || membrane || YOR098C_ORF || intracellular protein transmembrane transport || || 1040912	-1.55	-1.92	-2.33	-2.12	-2.35	-2.56	NA	-2.16	-1.735	-2.225	-2.455	-2.16
YOR097C_ORF	|| || Putative protein of unknown function; identified as interacting with Hsp82p in a high-throughput two-hybrid screen; YOR097C is not an essential gene || molecular_function || integral to membrane || YOR097C_ORF || biological_process || || 1042029	-0.68	-0.85	-0.74	-1.34	-0.19	-0.72	-0.01	-0.69	-0.765	-1.04	-0.455	-0.35
YOR096W_ORF	|| RPS7A || Protein component of the small (40S) ribosomal subunit, nearly identical to Rps7Bp; interacts with Kti11p; deletion causes hypersensitivity to zymocin; has similarity to rat S7 and Xenopus S8 ribosomal proteins || structural constituent of ribosome || small-subunit processome || YOR096W_ORF || ribosome biogenesis || || 1043155	-2.04	-2.42	-0.47	2.9	-0.47	0.56	-0.95	-1.73	-2.23	1.215	0.045	-1.34
YOR096W_OCH__ORF	|| RPS7A || Protein component of the small (40S) ribosomal subunit, nearly identical to Rps7Bp; interacts with Kti11p; deletion causes hypersensitivity to zymocin; has similarity to rat S7 and Xenopus S8 ribosomal proteins || structural constituent of ribosome || small-subunit processome || YOR096W_OCH__ORF || ribosome biogenesis || || 1039875	-2.86	-2.58	-4.04	-3.96	-2.68	-2.45	-3.53	-2.1	-2.72	-4	-2.565	-2.815
YOR096W_INT_1	|| RPS7A || Protein component of the small (40S) ribosomal subunit, nearly identical to Rps7Bp; interacts with Kti11p; deletion causes hypersensitivity to zymocin; has similarity to rat S7 and Xenopus S8 ribosomal proteins || structural constituent of ribosome || small-subunit processome || YOR096W_INT_1 || ribosome biogenesis || || 1039528	2.42	2.5	2.13	1.22	-1.6	0.56	NA	2.44	2.46	1.675	-0.52	2.44
YOR095C_ORF	|| RKI1 || Ribose-5-phosphate ketol-isomerase, catalyzes the interconversion of ribose 5-phosphate and ribulose 5-phosphate in the pentose phosphate pathway; participates in pyridoxine biosynthesis || isomerase activity || cytoplasm || YOR095C_ORF || pentose-phosphate shunt, non-oxidative branch || || 1039775	-2.13	-2.08	-0.97	0.02	0.18	-0.31	0.09	-2.25	-2.105	-0.475	-0.065	-1.08
YOR094W_ORF	|| ARF3 || Glucose-repressible ADP-ribosylation factor, GTPase of the Ras superfamily involved in development of polarity || GTP binding || cellular bud neck || YOR094W_ORF || actin cortical patch localization || || 1040931	-0.21	-0.34	0.49	0.56	0.52	0.17	0.36	-0.11	-0.275	0.525	0.345	0.125
YOR093C_ORF	|| || Putative protein of unknown function; deletion causes sensitivity to unfolded protein response-inducing agents || transcription factor binding || integral to membrane || YOR093C_ORF || metabolic process || || 1042048	-0.92	-0.85	-1.31	-2.17	-1	-1.5	-1.68	-1.02	-0.885	-1.74	-1.25	-1.35
YOR092W_ORF	|| ECM3 || Non-essential protein of unknown function; involved in signal transduction and the genotoxic response; induced rapidly in response to treatment with 8-methoxypsoralen and UVA irradiation || ATPase activity || integral to membrane || YOR092W_ORF || cell wall organization || || 1043174	-0.94	-0.88	-0.58	-1.79	-0.64	-0.8	-0.69	-0.18	-0.91	-1.185	-0.72	-0.435
YOR091W_ORF	|| TMA46 || Protein of unknown function that associates with ribosomes; interacts with GTPase Rbg1p || metal ion binding || ribosome || YOR091W_ORF || biological_process || || 1047852	-0.85	-1.05	-1.42	-1.64	0.55	-0.72	0.45	-0.99	-0.95	-1.53	-0.085	-0.27
YOR090C_ORF	|| PTC5 || Mitochondrial type 2C protein phosphatase involved in regulation of pyruvate dehydrogenase activity by dephosphorylating the ser-133 residue of the Pda1p subunit; acts in concert with kinases Pkp1p and Pkp2p and phosphatase Ptc6p || metal ion binding || integral to membrane || YOR090C_ORF || regulation of catalytic activity || || 1046731	-0.74	-0.85	-1.32	-1.62	-0.32	-1	-0.59	-0.87	-0.795	-1.47	-0.66	-0.73
YOR089C_ORF	|| VPS21 || GTPase required for transport during endocytosis and for correct sorting of vacuolar hydrolases; localized in endocytic intermediates; detected in mitochondria; geranylgeranylation required for membrane association; mammalian Rab5 homolog || GTP binding || membrane || YOR089C_ORF || protein transport || || 1045609	0.85	1.22	1.22	0.99	0.85	0.5	0.76	1.59	1.035	1.105	0.675	1.175
YOR087W_ORF	|| YVC1 || Vacuolar cation channel, mediates release of Ca(2+) from the vacuole in response to hyperosmotic shock || calcium ion binding || integral to membrane || YOR087W_ORF || cellular cation homeostasis || || 1044479	0.14	0.15	-0.02	-0.35	-0.62	-0.4	0	0.31	0.145	-0.185	-0.51	0.155
YOR086C_ORF	|| TCB1 || Lipid-binding protein containing three calcium and lipid binding domains; non-tagged protein localizes to mitochondria and GFP-fusion protein localizes to the cell periphery; C-termini of Tcb1p, Tcb2p and Tcb3p interact || metal ion binding || integral to membrane || YOR086C_ORF || biological_process || || 1046707	0	0.11	-0.45	-1.02	-0.25	-0.39	-0.47	0.32	0.055	-0.735	-0.32	-0.075
YOR085W_ORF	|| OST3 || Gamma subunit of the oligosaccharyltransferase complex of the ER lumen, which catalyzes asparagine-linked glycosylation of newly synthesized proteins; Ost3p is important for N-glycosylation of a subset of proteins || transferase activity || integral to membrane || YOR085W_ORF || cellular carbohydrate metabolic process || || 1045585	-0.95	-1.07	-1.14	-0.76	-0.28	-0.79	-0.68	-1.08	-1.01	-0.95	-0.535	-0.88
YOR084W_ORF	|| LPX1 || Oleic acid-inducible, peroxisomal matrix localized lipase; transcriptionally activated by Yrm1p along with genes involved in multidrug resistance; peroxisomal import is dependent on the PTS1 receptor, Pex5p and on self-interaction || hydrolase activity || peroxisomal matrix || YOR084W_ORF || peroxisome organization || || 1044455	-1	-1.21	-0.17	0.12	0.78	0.07	0.06	-0.75	-1.105	-0.025	0.425	-0.345
YOR083W_ORF	|| WHI5 || Repressor of G1 transcription that binds to SCB binding factor (SBF) at SCB target promoters in early G1; phosphorylation of Whi5p by the CDK, Cln3p/Cdc28p relieves repression and promoter binding by Whi5; periodically expressed in G1 || specific transcriptional repressor activity || cytoplasm || YOR083W_ORF || regulation of transcription || || 1047807	NA	0.1	1.93	NA	0.28	NA	NA	0.95	0.1	1.93	0.28	0.95
YOR082C_ORF	|| || Dubious open reading frame unlikely to encode a protein, based on experimental and comparative sequence data; partially overlaps the verified gene YOR083W || || || YOR082C_ORF || || || 1046685	0.35	0.67	0.73	0.31	0.12	-0.02	0.09	0.63	0.51	0.52	0.05	0.36
YOR081C_ORF	|| TGL5 || Triacylglycerol lipase involved in TAG mobilization; localizes to lipid particles; potential Cdc28p substrate || hydrolase activity || integral to membrane || YOR081C_ORF || cellular lipid metabolic process || || 1045563	-2.2	-3.14	-0.75	0.78	1.19	0.48	0.85	-2.62	-2.67	0.015	0.835	-0.885
YOR080W_ORF	|| DIA2 || Origin-binding F-box protein that forms an SCF ubiquitin ligase complex with Skp1p and Cdc53p; plays a role in DNA replication, involved in invasive and pseudohyphal growth || small conjugating protein ligase activity || SCF ubiquitin ligase complex || YOR080W_ORF || proteolysis involved in cellular protein catabolic process || || 1044432	-2.02	-2.93	-0.74	0.74	1.21	0.44	0.94	-2.7	-2.475	0	0.825	-0.88
YOR079C_ORF	|| ATX2 || Golgi membrane protein involved in manganese homeostasis; overproduction suppresses the sod1 (copper, zinc superoxide dismutase) null mutation || metal ion transmembrane transporter activity || integral to membrane || YOR079C_ORF || cellular manganese ion homeostasis || || 1039796	-1.05	-1.06	-0.76	0.74	0.79	-0.09	0.57	-0.99	-1.055	-0.01	0.35	-0.21
YOR078W_ORF	|| BUD21 || Component of small ribosomal subunit (SSU) processosome that contains U3 snoRNA; originally isolated as bud-site selection mutant that displays a random budding pattern || snoRNA binding || small-subunit processome || YOR078W_ORF || ribosome biogenesis || || 1040952	-1.57	-2.21	-0.38	1.99	1.71	0.65	1.41	-1.52	-1.89	0.805	1.18	-0.055
YOR077W_ORF	|| RTS2 || Basic zinc-finger protein, similar to human and mouse Kin17 proteins which are chromatin-associated proteins involved in UV response and DNA replication || metal ion binding || cytoplasm || YOR077W_ORF || biological_process || || 1042068	NA	3.06	1.98	1.39	0.88	1.09	1.02	1.76	3.06	1.685	0.985	1.39
YOR076C_ORF	|| SKI7 || Coupling protein that mediates interactions between the Ski complex and the cytoplasmic exosome during 3'-5' RNA degradation; eRF3-like domain targets nonstop mRNA for degradation; null mutants have superkiller phenotype || protein binding, bridging || Ski complex || YOR076C_ORF || nuclear-transcribed mRNA catabolic process, non-stop decay || || 1043195	-1.62	-1.62	-1.2	0.31	0.93	0.1	0.64	-1.34	-1.62	-0.445	0.515	-0.35
YOR075W_ORF	|| UFE1 || t-SNARE required for ER membrane fusion and vesicular traffic, integral membrane protein that constitutes with Sec20p and Use1p the trimeric acceptor for R/v-SNAREs on Golgi-derived vesicles at the ER; part of Dsl1p complex || SNAP receptor activity || integral to membrane || YOR075W_ORF || vesicle-mediated transport || || 1039820	-1.95	-1.95	-0.59	1.01	1.24	0.4	0.93	-1.35	-1.95	0.21	0.82	-0.21
YOR074C_ORF	|| CDC21 || Thymidylate synthase, required for de novo biosynthesis of pyrimidine deoxyribonucleotides; expression is induced at G1/S || transferase activity || nucleus || YOR074C_ORF || nucleotide biosynthetic process || || 1040972	-1.77	-2.2	-0.9	0.73	0.4	-0.2	0.3	-1.62	-1.985	-0.085	0.1	-0.66
YOR074C_JXN_IE_1_ORF	|| CDC21 || Thymidylate synthase, required for de novo biosynthesis of pyrimidine deoxyribonucleotides; expression is induced at G1/S || transferase activity || nucleus || YOR074C_JXN_IE_1_ORF || nucleotide biosynthetic process || || 1041528	-0.37	0.67	0.65	NA	-1.36	-1.46	NA	0.47	0.15	0.65	-1.41	0.47
YOR074C_JXN_EI_1_ORF	|| CDC21 || Thymidylate synthase, required for de novo biosynthesis of pyrimidine deoxyribonucleotides; expression is induced at G1/S || transferase activity || nucleus || YOR074C_JXN_EI_1_ORF || nucleotide biosynthetic process || || 1042073	NA	1.12	1.24	NA	NA	NA	NA	1.35	1.12	1.24	NA	1.35
YOR074C_INT_1	|| CDC21 || Thymidylate synthase, required for de novo biosynthesis of pyrimidine deoxyribonucleotides; expression is induced at G1/S || transferase activity || nucleus || YOR074C_INT_1 || nucleotide biosynthetic process || || 1048021	NA	1.5	1.36	NA	NA	NA	NA	1.42	1.5	1.36	NA	1.42
YOR073W_ORF	|| SGO1 || Component of the spindle checkpoint, involved in sensing lack of tension on mitotic chromosomes; protects centromeric Rec8p at meiosis I; required for accurate chromosomal segregation at meiosis II and for mitotic chromosome stability || molecular_function || spindle pole body || YOR073W_ORF || cell division || || 1042088	-0.33	-0.65	-0.8	-0.13	0.22	-0.17	0.33	0.05	-0.49	-0.465	0.025	0.19
YOR072W-B_ONO_ORF	|| || Putative protein of unknown function; identified by expression profiling and mass spectrometry || molecular_function || cellular_component || YOR072W-B_ONO_ORF || biological_process || || 1041992	4.97	5.09	4.03	3.13	0.52	2.27	2.85	2.02	5.03	3.58	1.395	2.435
YOR072W_ORF	|| || Dubious open reading frame unlikely to encode a protein, based on experimental and comparative sequence data; partially overlaps the dubious gene YOR072W-A; diploid deletion strains are methotrexate, paraquat and wortmannin sensitive || || || YOR072W_ORF || || || 1043215	-0.83	-1.05	-0.55	-0.38	0.16	0.09	-0.35	-0.42	-0.94	-0.465	0.125	-0.385
YOR071C_ORF	|| NRT1 || High-affinity nicotinamide riboside transporter; also transports thiamine with low affinity; shares sequence similarity with Thi7p and Thi72p; proposed to be involved in 5-fluorocytosine sensitivity || nicotinamide riboside transporter activity || integral to membrane || YOR071C_ORF || nicotinamide riboside transport || || 1039256	-1.31	-1.34	-0.45	-1.13	-0.67	-0.75	-0.98	-0.3	-1.325	-0.79	-0.71	-0.64
YOR070C_ORF	|| GYP1 || Cis-golgi GTPase-activating protein (GAP) for the Rab family members Ypt1p (in vivo) and for Ypt1p, Sec4p, Ypt7p, and Ypt51p (in vitro); involved in vesicle docking and fusion || Rab GTPase activator activity || Golgi stack || YOR070C_ORF || regulation of Rab GTPase activity || || 1040446	-0.65	-0.94	-0.22	-0.1	1.26	0.38	0.67	0.22	-0.795	-0.16	0.82	0.445
YOR069W_ORF	|| VPS5 || Nexin-1 homolog required for localizing membrane proteins from a prevacuolar/late endosomal compartment back to the late Golgi apparatus; structural component of the retromer membrane coat complex; forms a retromer subcomplex with Vps17p || phosphoinositide binding || retromer complex, outer shell || YOR069W_ORF || establishment of protein localization || || 1041568	-1.22	-1.94	-0.18	0.82	1.75	0.57	1.2	-0.98	-1.58	0.32	1.16	0.11
YOR069W_AAA_8_NCR	|| VPS5 || Nexin-1 homolog required for localizing membrane proteins from a prevacuolar/late endosomal compartment back to the late Golgi apparatus; structural component of the retromer membrane coat complex; forms a retromer subcomplex with Vps17p || phosphoinositide binding || retromer complex, outer shell || YOR069W_AAA_8_NCR || establishment of protein localization || || 1044592	NA	NA	NA	1.51	2.27	1.35	1.2	-1.73	NA	1.51	1.81	-0.265
YOR067C_ORF	|| ALG8 || Glucosyl transferase, involved in N-linked glycosylation; adds glucose to the dolichol-linked oligosaccharide precursor prior to transfer to protein during lipid-linked oligosaccharide biosynthesis; similar to Alg6p || dolichyl pyrophosphate Glc1Man9GlcNAc2 alpha-1,3-glucosyltransferase activity || integral to membrane || YOR067C_ORF || oligosaccharide-lipid intermediate assembly || ||…	-1.58	-1.99	-0.81	-0.23	0.37	0.28	-0.2	-1.21	-1.785	-0.52	0.325	-0.705
YOR066W_ORF	|| MSA1 || Activator of G1-specific transcription factors, MBF and SBF; involved in regulation of the timing of G1-specific gene transcription and cell cycle initiation; localization is cell-cycle dependent and regulated by Cdc28p phosphorylation || molecular_function || cytoplasm || YOR066W_ORF || regulation of transcription || || 1046373	-1.98	-1.41	-1.84	-2.57	-0.97	-1.9	-1.2	-0.73	-1.695	-2.205	-1.435	-0.965
YOR065W_ORF	|| CYT1 || Cytochrome c1, component of the mitochondrial respiratory chain; expression is regulated by the heme-activated, glucose-repressed Hap2p/3p/4p/5p CCAAT-binding complex || metal ion binding || respiratory chain || YOR065W_ORF || oxidation reduction || || 1045254	0.86	1.09	0.13	-1.19	-1.8	-0.82	-1.84	0.74	0.975	-0.53	-1.31	-0.55
YOR064C_ORF	|| YNG1 || Subunit of the NuA3 histone acetyltransferase complex that acetylates histone H3; contains PHD finger domain that interacts with methylated histone H3, has similarity to the human tumor suppressor ING1 || metal ion binding || NuA3 histone acetyltransferase complex || YOR064C_ORF || regulation of transcription || || 1044117	0.01	-0.02	0.18	-0.47	0.24	-0.26	0.09	0.37	-0.005	-0.145	-0.01	0.23
YOR063W_ORF	|| RPL3 || Protein component of the large (60S) ribosomal subunit, has similarity to E. coli L3 and rat L3 ribosomal proteins; involved in the replication and maintenance of killer double stranded RNA virus || structural constituent of ribosome || ribonucleoprotein complex || YOR063W_ORF || regulation of translation || || 1047471	-2.61	-3.38	-2.58	-1.34	0.27	0.13	0.14	-4.06	-2.995	-1.96	0.2	-1.96
YOR062C_ORF	|| || Protein of unknown function; similar to YKR075Cp and Reg1p; expression regulated by glucose and Rgt1p; GFP-fusion protein is induced in response to the DNA-damaging agent MMS || molecular_function || cytoplasm || YOR062C_ORF || biological_process || || 1046349	0.07	-0.62	0.3	0.31	0.33	0.2	-0.11	0.65	-0.275	0.305	0.265	0.27
YOR061W_ORF	|| CKA2 || Alpha' catalytic subunit of casein kinase 2, a Ser/Thr protein kinase with roles in cell growth and proliferation; the holoenzyme also contains CKA1, CKB1 and CKB2, the many substrates include transcription factors and all RNA polymerases || transferase activity || UTP-C complex || YOR061W_ORF || establishment of cell polarity || || 1045230	-2.27	-2.18	-1.49	-1.27	-0.01	-0.8	-0.18	-2.06	-2.225	-1.38	-0.405	-1.12
YOR060C_ORF	|| || Protein of unknown function required for cell viability; deletion mutant harbors aberrant mitochondria || molecular_function || spindle || YOR060C_ORF || mitochondrion organization || || 1044093	3.98	4.07	3.73	2.34	-0.15	2.16	NA	4.19	4.025	3.035	1.005	4.19
YOR059C_ORF	|| || Hypothetical protein || hydrolase activity || integral to membrane || YOR059C_ORF || cellular lipid metabolic process || || 1047448	0.24	0.26	0.24	-0.95	-0.11	-0.21	-0.14	1.19	0.25	-0.355	-0.16	0.525
YOR058C_ORF	|| ASE1 || Mitotic spindle midzone localized microtubule-associated protein (MAP) family member; required for spindle elongation and stabilization; undergoes cell cycle-regulated degradation by anaphase promoting complex; potential Cdc28p substrate || microtubule binding || spindle midzone || YOR058C_ORF || spindle midzone assembly || || 1046326	-0.47	-0.4	-0.22	NA	0.35	-0.38	0.28	0.3	-0.435	-0.22	-0.015	0.29
YOR057W_ORF	|| SGT1 || Cochaperone protein; regulates activity of adenylyl cyclase Cyr1p; involved in kinetochore complex assembly; associates with the SCF (Skp1p/Cdc53p/F box protein) ubiquitin ligase complex; acts as a linker between Skp1p and HSP90 complexes || chaperone binding || ubiquitin ligase complex || YOR057W_ORF || regulation of cell cycle || || 1045208	-0.5	-0.51	-0.46	0.1	1.09	0.14	0.72	-0.77	-0.505	-0.18	0.615	-0.025
YOR056C_ORF	|| NOB1 || Essential nuclear protein involved in proteasome maturation and synthesis of 40S ribosomal subunits; required for cleavage of the 20S pre-rRNA to generate the mature 18S rRNA || metal ion binding || preribosome || YOR056C_ORF || proteasome assembly || || 1044071	-2.1	-2.33	-1.89	-0.24	1.57	0.1	0.76	-2.64	-2.215	-1.065	0.835	-0.94
YOR055W_ORF	|| || Dubious open reading frame unlikely to encode a functional protein, based on available experimental and comparative sequence data || || || YOR055W_ORF || || || 1040183	4.74	5.21	4.27	3.77	0.81	3.11	NA	4.03	4.975	4.02	1.96	4.03
YOR054C_ORF	|| VHS3 || Functionally redundant (see also SIS2) inhibitory subunit of Ppz1p, a PP1c-related ser/thr protein phosphatase Z isoform; synthetically lethal with sis2; putative phosphopantothenoylcysteine decarboxylase involved in coenzyme A biosynthesis || phosphoprotein phosphatase inhibitor activity || cellular_component || YOR054C_ORF || cellular monovalent inorganic cation homeostasis || || 104…	1.51	1.68	1.77	1.21	1.17	0.82	1.41	2.13	1.595	1.49	0.995	1.77
YOR052C_ORF	|| || Nuclear protein of unknown function; expression induced by nitrogen limitation in a GLN3, GAT1-independent manner and by weak acid || metal ion binding || nucleus || YOR052C_ORF || cellular response to heat || || 1043566	-0.73	-1.32	-0.69	-2.39	-1.13	-1.43	-1.44	-0.86	-1.025	-1.54	-1.28	-1.15
YOR051C_ORF	|| || Nuclear protein that inhibits replication of Brome mosaic virus in S. cerevisiae, which is a model system for studying replication of positive-strand RNA viruses in their natural hosts || molecular_function || nucleus || YOR051C_ORF || biological_process || || 1040208	-1.22	-1.29	-0.69	-1.29	-0.08	-0.65	-0.11	-1.35	-1.255	-0.99	-0.365	-0.73
YOR050C_ORF	|| || Dubious open reading frame unlikely to encode a protein, based on available experimental and comparative sequence data; null mutation is viable || || || YOR050C_ORF || || || 1041344	NA	2.15	NA	NA	NA	NA	NA	1.65	2.15	NA	NA	1.65
YOR049C_ORF	|| RSB1 || Suppressor of sphingoid long chain base (LCB) sensitivity of an LCB-lyase mutation; putative integral membrane transporter or flippase that may transport LCBs from the cytoplasmic side toward the extracytoplasmic side of the membrane || phospholipid-translocating ATPase activity || integral to membrane || YOR049C_ORF || phospholipid translocation || || 1042461	4.39	5.68	3.73	1.47	0.15	1.91	NA	4.45	5.035	2.6	1.03	4.45
YOR048C_ORF	|| RAT1 || Nuclear 5' to 3' single-stranded RNA exonuclease, involved in RNA metabolism, including rRNA and snRNA processing as well as mRNA transcription termination || hydrolase activity || mitochondrion || YOR048C_ORF || nuclear mRNA surveillance || || 1043590	-1.65	-1.82	NA	-0.27	0.38	-0.28	0.28	0.2	-1.735	-0.27	0.05	0.24
YOR047C_ORF	|| STD1 || Protein involved in control of glucose-regulated gene expression; interacts with protein kinase Snf1p, glucose sensors Snf3p and Rgt2p, and TATA-binding protein Spt15p; acts as a regulator of the transcription factor Rgt1p || protein kinase activator activity || plasma membrane || YOR047C_ORF || regulation of transport || || 1040234	1.78	1.86	1.66	0.43	0.26	0.71	0.5	1.38	1.82	1.045	0.485	0.94
YOR046C_ORF	|| DBP5 || Cytoplasmic ATP-dependent RNA helicase of the DEAD-box family involved in mRNA export from the nucleus; involved in translation termination || purine NTP-dependent helicase activity || membrane || YOR046C_ORF || intracellular protein transmembrane transport || || 1041367	-2.87	-3.14	-0.98	0.79	0.39	-0.2	0.02	-3.01	-3.005	-0.095	0.095	-1.495
YOR045W_ORF	|| TOM6 || Component of the TOM (translocase of outer membrane) complex responsible for recognition and initial import steps for all mitochondrially directed proteins; promotes assembly and stability of the TOM complex || protein channel activity || integral to membrane || YOR045W_ORF || protein import into mitochondrial matrix || || 1042485	-2.37	-2.57	-2.83	-2.56	-1.31	-1.54	-1.73	-2.69	-2.47	-2.695	-1.425	-2.21
YOR044W_ORF	|| IRC23 || Putative protein of unknown function; green fluorescent protein (GFP)-fusion localizes to the ER; null mutant displays increased levels of spontaneous Rad52p foci || molecular_function || integral to membrane || YOR044W_ORF || biological_process || || 1043614	0.81	1.25	0.81	-0.37	-0.72	-0.3	-0.55	1.3	1.03	0.22	-0.51	0.375
YOR043W_ORF	|| WHI2 || Protein required, with binding partner Psr1p, for full activation of the general stress response, possibly through Msn2p dephosphorylation; regulates growth during the diauxic shift; negative regulator of G1 cyclin expression || phosphatase activator activity || cellular_component || YOR043W_ORF || regulation of growth || || 1047428	-1.34	-1.3	-1.81	-1.1	0.47	-0.56	0.16	-1.28	-1.32	-1.455	-0.045	-0.56
YOR042W_ORF	|| CUE5 || Protein containing a CUE domain that binds ubiquitin, which may facilitate intramolecular monoubiquitination; green fluorescent protein (GFP)-fusion protein localizes to the cytoplasm in a punctate pattern || molecular_function || cytoplasm || YOR042W_ORF || biological_process || || 1046306	-0.74	-0.66	-0.88	-1.22	0.33	-0.5	0.44	-0.23	-0.7	-1.05	-0.085	0.105
YOR041C_ORF	|| || Dubious open reading frame, unlikely to encode a protein; not conserved in closely related Saccharomyces species; 85% of ORF overlaps the uncharacterized gene CUE5; deletion in cyr1 mutant results in loss of stress resistance || || || YOR041C_ORF || || || 1045188	NA	0.55	NA	NA	0.59	NA	NA	0.17	0.55	NA	0.59	0.17
YOR040W_ORF	|| GLO4 || Mitochondrial glyoxalase II, catalyzes the hydrolysis of S-D-lactoylglutathione into glutathione and D-lactate || metal ion binding || mitochondrial matrix || YOR040W_ORF || cellular carbohydrate metabolic process || || 1044050	-1.67	-2.12	-0.99	-1.25	-0.24	-0.84	-0.55	-0.46	-1.895	-1.12	-0.54	-0.505
YOR039W_ORF	|| CKB2 || Beta' regulatory subunit of casein kinase 2, a Ser/Thr protein kinase with roles in cell growth and proliferation; the holoenzyme also contains CKA1, CKA2 and CKB1, the many substrates include transcription factors and all RNA polymerases || protein kinase regulator activity || UTP-C complex || YOR039W_ORF || establishment of cell polarity || || 1047408	0.91	1.36	0.8	0	-0.84	-0.48	-1.15	1.53	1.135	0.4	-0.66	0.19
YOR038C_ORF	|| HIR2 || Subunit of the HIR complex, a nucleosome assembly complex involved in regulation of histone gene transcription; recruits Swi-Snf complexes to histone gene promoters; promotes heterochromatic gene silencing with Asf1p || nucleosome binding || membrane || YOR038C_ORF || regulation of transcription || || 1046285	-1.97	-2.34	-1.29	0.01	1.44	0.31	0.69	-2.21	-2.155	-0.64	0.875	-0.76
YOR037W_ORF	|| CYC2 || Mitochondrial peripheral inner membrane protein, contains a FAD cofactor in a domain exposed in the intermembrane space; exhibits redox activity in vitro; likely participates in ligation of heme to acytochromes c and c1 (Cyc1p and Cyt1p) || oxidoreductase activity || extrinsic to mitochondrial inner membrane || YOR037W_ORF || oxidation reduction || || 1045167	-1.62	-1.99	-1.79	-1.74	0.02	-0.85	-0.19	-1.3	-1.805	-1.765	-0.415	-0.745
YOR036W_ORF	|| PEP12 || Target membrane receptor (t-SNARE) for vesicular intermediates traveling between the Golgi apparatus and the vacuole; controls entry of biosynthetic, endocytic, and retrograde traffic into the prevacuolar compartment; syntaxin || SNAP receptor activity || Golgi apparatus part || YOR036W_ORF || organelle fusion || || 1044028	-0.38	-0.04	0.27	1.46	1.75	0.68	1.1	0.11	-0.21	0.865	1.215	0.605
YOR035C_ORF	|| SHE4 || Protein containing a UCS (UNC-45/CRO1/SHE4) domain, binds to myosin motor domains to regulate myosin function; involved in endocytosis, polarization of the actin cytoskeleton, and asymmetric mRNA localization || myosin binding || cytoplasm || YOR035C_ORF || organelle inheritance || || 1047384	-1.36	-1.11	-1.14	-1.94	0.25	-0.64	-0.23	-0.86	-1.235	-1.54	-0.195	-0.545
YOR034C-A_ONO_ORF	|| || Putative protein of unknown function; identified by expression profiling and mass spectrometry || molecular_function || integral to membrane || YOR034C-A_ONO_ORF || biological_process || || 1041439	-0.58	-0.87	0.01	0.59	1.18	0.44	0.49	-0.73	-0.725	0.3	0.81	-0.12
YOR034C_ORF	|| AKR2 || Ankyrin repeat-containing protein similar to Akr1p; member of a family of putative palmitoyltransferases containing an Asp-His-His-Cys-cysteine rich (DHHC-CRD) domain; possibly involved in constitutive endocytosis of Ste3p || metal ion binding || integral to membrane || YOR034C_ORF || protein amino acid palmitoylation || || 1046261	-0.25	-0.21	-0.53	-1.42	-0.58	-0.89	-0.6	-0.11	-0.23	-0.975	-0.735	-0.355
YOR033C_ORF	|| EXO1 || 5'-3' exonuclease and flap-endonuclease involved in recombination, double-strand break repair and DNA mismatch repair; member of the Rad2p nuclease family, with conserved N and I nuclease domains || metal ion binding || nucleus || YOR033C_ORF || meiotic cell cycle || || 1045142	0.27	0.44	0.42	-0.71	-0.02	-0.33	-0.62	0.59	0.355	-0.145	-0.175	-0.015
YOR032W-A_ONO_ORF	|| || Identified by gene-trapping, microarray-based expression analysis, and genome-wide homology searching || molecular_function || integral to membrane || YOR032W-A_ONO_ORF || biological_process || || 1040875	-0.65	-1.45	-0.52	-0.54	0.33	-0.11	NA	-0.59	-1.05	-0.53	0.11	-0.59
YOR032C_ORF	|| HMS1 || Basic helix-loop-helix (bHLH) protein with similarity to myc-family transcription factors; overexpression confers hyperfilamentous growth and suppresses the pseudohyphal filamentation defect of a diploid mep1 mep2 homozygous null mutant || transcription regulator activity || nucleus || YOR032C_ORF || regulation of transcription || || 1044004	1.74	1.67	2.25	1.03	-0.27	0.04	-0.21	1.31	1.705	1.64	-0.115	0.55
YOR031W_ORF	|| CRS5 || Copper-binding metallothionein, required for wild-type copper resistance || metal ion binding || cytoplasm || YOR031W_ORF || response to metal ion || || 1040259	-1.95	-2.12	-1.52	0.03	-0.07	-0.25	-0.4	-1.99	-2.035	-0.745	-0.16	-1.195
YOR030W_ORF	|| DFG16 || Probable multiple transmembrane protein, involved in diploid invasive and pseudohyphal growth upon nitrogen starvation; required for accumulation of processed Rim101p || zinc ion binding || integral to membrane || YOR030W_ORF || protein processing || || 1041392	NA	2.23	NA	NA	NA	0.16	NA	2.59	2.23	NA	0.16	2.59
YOR029W_ORF	|| || Dubious open reading frame unlikely to encode a functional protein, based on available experimental and comparative sequence data || || || YOR029W_ORF || || || 1042511	NA	4.29	3.98	NA	NA	NA	NA	3.26	4.29	3.98	NA	3.26
YOR028C_ORF	|| CIN5 || Basic leucine zipper (bZIP) transcription factor of the yAP-1 family, mediates pleiotropic drug resistance and salt tolerance; nuclearly localized under oxidative stress and sequestered in the cytoplasm by Lot6p under reducing conditions || protein dimerization activity || cytoplasm || YOR028C_ORF || regulation of transcription || || 1043639	2.73	2.78	2.71	1.43	-0.34	1.01	NA	NA	2.755	2.07	0.335	NA
YOR027W_ORF	|| STI1 || Hsp90 cochaperone, interacts with the Ssa group of the cytosolic Hsp70 chaperones; activates the ATPase activity of Ssa1p; homolog of mammalian Hop protein || Hsp90 protein binding || cytoplasm || YOR027W_ORF || response to stress || || 1040283	-1.64	-1.85	-2.73	-2.98	-1.39	-1.79	-1.34	-1.35	-1.745	-2.855	-1.59	-1.345
YOR026W_ORF	|| BUB3 || Kinetochore checkpoint WD40 repeat protein that localizes to kinetochores during prophase and metaphase, delays anaphase in the presence of unattached kinetochores; forms complexes with Mad1p-Bub1p and with Cdc20p, binds Mad2p and Mad3p || molecular_function || mitotic checkpoint complex || YOR026W_ORF || mitotic cell cycle spindle assembly checkpoint || || 1041413	2.23	1.95	1.5	0.14	-0.07	0.21	0.41	2.17	2.09	0.82	0.07	1.29
YOR025W_ORF	|| HST3 || Member of the Sir2 family of NAD(+)-dependent protein deacetylases; involved along with Hst4p in telomeric silencing, cell cycle progression, radiation resistance, genomic stability and short-chain fatty acid metabolism || NAD binding || cytoplasm || YOR025W_ORF || short-chain fatty acid metabolic process || || 1042532	0.52	0.81	0.59	-0.47	0.3	-0.19	0.45	1.34	0.665	0.06	0.055	0.895
YOR024W_ORF	|| || Dubious open reading frame unlikely to encode a protein, based on available experimental and comparative sequence data || || || YOR024W_ORF || || || 1043660	NA	3.52	NA	NA	NA	NA	NA	2.94	3.52	NA	NA	2.94
YOR023C_ORF	|| AHC1 || Subunit of the Ada histone acetyltransferase complex, required for structural integrity of the complex || zinc ion binding || cytoplasm || YOR023C_ORF || regulation of transcription || || 1040305	-1.77	-1.82	-1.61	-1.04	0.97	-0.16	0.2	-1.78	-1.795	-1.325	0.405	-0.79
YOR022C_ORF	|| || Protein with similarity to bovine phospholipase A1; the authentic, non-tagged protein is detected in highly purified mitochondria in high-throughput studies || metal ion binding || mitochondrion || YOR022C_ORF || lipid catabolic process || || 1041435	-0.68	-0.91	0.1	-0.04	0.85	0.02	0.51	-0.35	-0.795	0.03	0.435	0.08
YOR021C_ORF	|| || Putative protein of unknown function; YOR021C is not an essential gene; predicted to be involved in rRNA processing and ribosome biogenesis and in biopolymer catabolism || molecular_function || cytoplasm || YOR021C_ORF || biological_process || || 1042554	-0.98	-0.59	NA	-2.35	-1.56	-1.42	-1.17	-0.72	-0.785	-2.35	-1.49	-0.945
YOR020W-A_ONO_ORF	|| || Putative protein of unknown function, conserved in A. gossypii; the authentic, non-tagged protein is detected in highly purified mitochondria in high-throughput studies || molecular_function || integral to membrane || YOR020W-A_ONO_ORF || biological_process || || 1040311	-0.64	-0.76	-0.54	-0.42	-0.63	-0.54	-0.37	-0.24	-0.7	-0.48	-0.585	-0.305
YOR020C_ORF	|| HSP10 || Mitochondrial matrix co-chaperonin that inhibits the ATPase activity of Hsp60p, a mitochondrial chaperonin; involved in protein folding and sorting in the mitochondria; 10 kD heat shock protein with similarity to E. coli groES || chaperone binding || mitochondrial matrix || YOR020C_ORF || protein refolding || || 1043682	-2.01	-1.91	-2.92	-2.9	-1.24	-1.34	-1.68	-2.51	-1.96	-2.91	-1.29	-2.095
YOR019W_ORF	|| || Protein of unknown function that may interact with ribosomes, based on co-purification experiments || molecular_function || ribosome || YOR019W_ORF || biological_process || || 1047360	2.23	2.77	2.51	1.76	-0.23	0.95	0.66	3.33	2.5	2.135	0.36	1.995
YOR018W_ORF	|| ROD1 || Membrane protein that binds the ubiquitin ligase Rsp5p via its 2 PY motifs; overexpression confers resistance to the GST substrate o-dinitrobenzene,zinc, and calcium; proposed to regulate the endocytosis of plasma membrane proteins || ubiquitin protein ligase binding || membrane || YOR018W_ORF || response to drug || || 1046237	-0.2	0.3	0.02	-1.06	0.66	-0.03	0.83	-0.24	0.05	-0.52	0.315	0.295
YOR017W_ORF	|| PET127 || Protein with a role in 5'-end processing of mitochondrial RNAs, located in the mitochondrial membrane || molecular_function || mitochondrial envelope || YOR017W_ORF || RNA processing || || 1045118	-2.26	-2.13	-1.95	-1.27	0.3	-0.29	0.16	-1.77	-2.195	-1.61	0.005	-0.805
YOR016C_ORF	|| ERP4 || Protein with similarity to Emp24p and Erv25p, member of the p24 family involved in ER to Golgi transport || molecular_function || integral to membrane || YOR016C_ORF || vesicle-mediated transport || || 1043980	0.23	0.42	0.91	-0.89	-0.78	-0.4	-1.02	0.56	0.325	0.01	-0.59	-0.23
YOR015W_ORF	|| || Dubious open reading frame unlikely to encode a functional protein, based on available experimental and comparative sequence data || || || YOR015W_ORF || || || 1047340	-0.72	-1.09	-0.85	0.96	0.92	0.52	0.65	-0.96	-0.905	0.055	0.72	-0.155
YOR014W_ORF	|| RTS1 || B-type regulatory subunit of protein phosphatase 2A (PP2A); homolog of the mammalian B' subunit of PP2A || protein phosphatase type 2A regulator activity || cellular bud neck || YOR014W_ORF || meiotic sister chromatid cohesion, centromeric || || 1046215	0.03	-0.07	-0.25	-1.27	-0.27	-0.4	0.49	0.52	-0.02	-0.76	-0.335	0.505
YOR013W_ORF	|| IRC11 || Dubious opening reading frame unlikely to encode a protein, based on available experimental and comparative sequence data; partially overlaps the uncharacterized gene YOR012C; null mutant displays increased levels of spontaneous Rad52 foci || || || YOR013W_ORF || || || 1045096	1.3	1.72	1.31	0.73	0.2	0.53	0.61	2.96	1.51	1.02	0.365	1.785
YOR012W_ORF	|| || Putative protein of unknown function || molecular_function || cellular_component || YOR012W_ORF || biological_process || || 1043956	3.02	3.52	NA	2.69	-0.2	1.76	NA	4.39	3.27	2.69	0.78	4.39
YOR012W_AAA_16_NCR	|| || Putative protein of unknown function || molecular_function || cellular_component || YOR012W_AAA_16_NCR || biological_process || || 1044029	2.73	3.67	2.42	1.54	-0.37	1.13	1.07	2.64	3.2	1.98	0.38	1.855
YOR011W-A_ONO_ORF	|| || Putative protein of unknown function || molecular_function || cellular_component || YOR011W-A_ONO_ORF || biological_process || || 1039715	4.73	5.58	-1.3	NA	NA	1.29	NA	3.32	5.155	-1.3	1.29	3.32
YOR011W_ORF	|| AUS1 || Transporter of the ATP-binding cassette family, involved in uptake of sterols and anaerobic growth || ATPase activity, coupled to transmembrane movement of substances || integral to membrane || YOR011W_ORF || sterol transport || || 1047316	1.24	1.63	1.25	0.14	-0.46	0.41	-0.4	1.93	1.435	0.695	-0.025	0.765
YOR010C_ORF	|| TIR2 || Putative cell wall mannoprotein of the Srp1p/Tip1p family of serine-alanine-rich proteins; transcription is induced by cold shock and anaerobiosis || structural constituent of cell wall || anchored to membrane || YOR010C_ORF || response to stress || || 1046192	-1	-0.9	-0.75	-0.34	-0.72	-0.91	-1.07	-0.76	-0.95	-0.545	-0.815	-0.915
YOR009W_ORF	|| TIR4 || Cell wall mannoprotein of the Srp1p/Tip1p family of serine-alanine-rich proteins; expressed under anaerobic conditions and required for anaerobic growth; transcription is also induced by cold shock || molecular_function || anchored to membrane || YOR009W_ORF || biological_process || || 1045072	-0.11	-0.03	-0.28	-0.78	-1.27	-0.81	NA	0.99	-0.07	-0.53	-1.04	0.99
YOR008W-B_ORF	|| || Dubious open reading frame unlikely to encode a protein, based on available experimental and comparative sequence data || || || YOR008W-B_ORF || || || 1043568	NA	4.72	NA	NA	NA	2.77	NA	4.04	4.72	NA	2.77	4.04
YOR008C_ORF	|| SLG1 || Sensor-transducer of the stress-activated PKC1-MPK1 kinase pathway involved in maintenance of cell wall integrity; involved in organization of the actin cytoskeleton; secretory pathway Wsc1p is required for the arrest of secretion response || transmembrane receptor activity || mating projection tip || YOR008C_ORF || cell division || || 1040330	0.33	-0.04	0.3	-0.34	-0.68	-0.63	-0.79	1.36	0.145	-0.02	-0.655	0.285
YOR007C_ORF	|| SGT2 || Glutamine-rich cytoplasmic protein of unknown function; contains tetratricopeptide (TPR) repeats, which often mediate protein-protein interactions; has similarity to human SGT, which is a cochaperone that negatively regulates Hsp70 || binding || cytoplasm || YOR007C_ORF || response to heat || || 1041457	-1.71	-2.23	-1.62	-0.66	-0.5	-0.82	-0.57	-2.04	-1.97	-1.14	-0.66	-1.305
YOR006C_ORF	|| || Putative protein of unknown function; green fluorescent protein (GFP)-fusion protein localizes to both the cytoplasm and the nucleus || molecular_function || cytoplasm || YOR006C_ORF || biological_process || || 1042579	-0.77	-1.24	-0.19	0.49	1.54	0.33	0.98	-0.39	-1.005	0.15	0.935	0.295
YOR005C_ORF	|| DNL4 || DNA ligase required for nonhomologous end-joining (NHEJ), forms stable heterodimer with required cofactor Lif1p, interacts with Nej1p; involved in meiosis, not essential for vegetative growth || metal ion binding || DNA ligase IV complex || YOR005C_ORF || cell division || || 1043708	2.6	3.06	2.51	1.73	0.88	1.41	1.18	2.86	2.83	2.12	1.145	2.02
YOR004W_ORF	|| UTP23 || Essential nucleolar protein that is a component of the SSU (small subunit) processome involved in 40S ribosomal subunit biogenesis; has homology to PINc domain protein Fcf1p, although the PINc domain of Utp23p is not required for function || RNA binding || small-subunit processome || YOR004W_ORF || ribosome biogenesis || || 1040353	1.82	2.08	1.76	0.76	0.8	0.67	1.4	2.08	1.95	1.26	0.735	1.74
YOR003W_ORF	|| YSP3 || Putative precursor to the subtilisin-like protease III || identical protein binding || cellular_component || YOR003W_ORF || negative regulation of catalytic activity || || 1041476	1	1.55	1.29	0.06	-0.74	0.04	-0.55	1.57	1.275	0.675	-0.35	0.51
YOR002W_ORF	|| ALG6 || Alpha 1,3 glucosyltransferase, involved in transfer of oligosaccharides from dolichyl pyrophosphate to asparagine residues of proteins during N-linked protein glycosylation; mutations in human ortholog are associated with disease || dolichyl pyrophosphate Man9GlcNAc2 alpha-1,3-glucosyltransferase activity || integral to membrane || YOR002W_ORF || cellular carbohydrate metabolic process…	-0.98	-0.85	-1.37	-1.97	-1.09	-1.05	-1.24	-0.38	-0.915	-1.67	-1.07	-0.81
YOR001W_ORF	|| RRP6 || Nuclear exosome exonuclease component; has 3'-5' exonuclease activity; involved in RNA processing, maturation, surveillance, degradation, tethering, and export; has similarity to E. coli RNase D and to human PM-Sc1 100 (EXOSC10) || hydrolase activity || nucleolus || YOR001W_ORF || polyadenylation-dependent snoRNA 3'-end processing || || 1043730	0.1	0.24	0.5	-0.93	-0.07	-0.28	-0.03	0.22	0.17	-0.215	-0.175	0.095
YOLWTAU1_LTR	|| || || || || YOLWTAU1_LTR || || || 1040630	-1.32	-1.66	NA	0.39	-0.6	-0.12	-0.82	-1.98	-1.49	0.39	-0.36	-1.4
YOLWSIGMA2_LTR	|| || || || || YOLWSIGMA2_LTR || || || 1044582	3.7	3.52	3.71	2.58	NA	1.9	NA	3.28	3.61	3.145	1.9	3.28
YOL166W-A_OCH__ORF	|| || Identified by gene-trapping, microarray-based expression analysis, and genome-wide homology searching || molecular_function || cellular_component || YOL166W-A_OCH__ORF || biological_process || || 1045671	4.43	5.01	4.54	2.76	0.74	2.17	1.32	3.67	4.72	3.65	1.455	2.495
YOL166C_ORF	|| || Dubious open reading frame unlikely to encode a functional protein, based on available experimental and comparative sequence data || || || YOL166C_ORF || || || 1040374	NA	1.16	NA	NA	NA	NA	NA	0.12	1.16	NA	NA	0.12
YOL165C_ORF	|| AAD15 || Putative aryl-alcohol dehydrogenase with similarity to P. chrysosporium aryl-alcohol dehydrogenase; mutational analysis has not yet revealed a physiological role || aryl-alcohol dehydrogenase activity || cellular_component || YOL165C_ORF || oxidation reduction || || 1041497	-2.83	-2.56	-1.74	-1.38	-0.28	-0.77	-0.76	-2.25	-2.695	-1.56	-0.525	-1.505
YOL164W-A_ONO_ORF	|| || Putative protein of unknown function; identified by fungal homology and RT-PCR || molecular_function || cellular_component || YOL164W-A_ONO_ORF || biological_process || || 1048201	NA	3.12	6.28	NA	NA	2.34	NA	3.89	3.12	6.28	2.34	3.89
YOL164W_ORF	|| BDS1 || Bacterially-derived sulfatase required for use of alkyl- and aryl-sulfates as sulfur sources || alkyl sulfatase activity || cellular_component || YOL164W_ORF || dodecyl sulfate metabolic process || || 1042619	-2	-2.27	-1.53	NA	-1.43	-2.24	-1.72	-1.84	-2.135	-1.53	-1.835	-1.78
YOL163W_ORF	|| || Putative protein of unknown function; member of the Dal5p subfamily of the major facilitator family || transporter activity || integral to membrane || YOL163W_ORF || transport || || 1043751	NA	0.51	2.36	NA	NA	-0.14	NA	1.85	0.51	2.36	-0.14	1.85
YOL162W_ORF	|| || Putative protein of unknown function; member of the Dal5p subfamily of the major facilitator family || transporter activity || integral to membrane || YOL162W_ORF || transport || || 1047291	-0.17	-0.29	0.79	0.24	-0.12	0.17	-0.29	-0.26	-0.23	0.515	0.025	-0.275
YOL161C_ORF	|| || Putative protein of unknown function || molecular_function || integral to membrane || YOL161C_ORF || biological_process || || 1046167	3.03	3.56	2.77	2.18	0.49	1.77	0.93	3.96	3.295	2.475	1.13	2.445
YOL160W_ORF	|| || Dubious open reading frame unlikely to encode a protein, based on available experimental and comparative sequence data || || || YOL160W_ORF || || || 1045047	2.02	1.91	2.44	1.22	-0.42	-0.04	-0.29	2.18	1.965	1.83	-0.23	0.945
YOL159C-A_ORF	|| || Putative protein of unknown function; identified by sequence comparison with hemiascomycetous yeast species || molecular_function || cytoplasm || YOL159C-A_ORF || biological_process || || 1047386	4.74	5.24	3.87	3.11	NA	2.08	NA	3.66	4.99	3.49	2.08	3.66
YOL159C_ORF	|| || Soluble protein of unknown function; deletion mutants are viable and have elevated levels of Ty1 retrotransposition and Ty1 cDNA || molecular_function || cytoplasm || YOL159C_ORF || biological_process || || 1043907	-1.96	-1.89	-1	0.97	-0.11	0.04	-0.76	-1.57	-1.925	-0.015	-0.035	-1.165
YOL158C_ORF	|| ENB1 || Endosomal ferric enterobactin transporter, expressed under conditions of iron deprivation; member of the major facilitator superfamily; expression is regulated by Rcs1p and affected by chloroquine treatment || ferric-enterobactin transmembrane transporter activity || cytoplasmic membrane-bounded vesicle || YOL158C_ORF || ferric-enterobactin transport || || 1047267	-1.13	-1.29	-1.92	-0.91	-0.64	-0.78	-0.63	0.49	-1.21	-1.415	-0.71	-0.07
YOL157C_ORF	|| || Putative protein of unknown function || cation binding || cellular_component || YOL157C_ORF || cellular carbohydrate metabolic process || || 1046141	-0.22	0	NA	-0.47	-1.59	-0.68	-1.35	0.48	-0.11	-0.47	-1.135	-0.435
YOL156W_ORF	|| HXT11 || Putative hexose transporter that is nearly identical to Hxt9p, has similarity to major facilitator superfamily (MFS) transporters and is involved in pleiotropic drug resistance || substrate-specific transmembrane transporter activity || integral to membrane || YOL156W_ORF || transmembrane transport || || 1045021	3.43	3.87	3.58	2.14	-0.44	1.31	NA	3.27	3.65	2.86	0.435	3.27
YOL155W-A_ONO_ORF	|| || Putative protein of unknown function; identified by expression profiling and mass spectrometry || molecular_function || cellular_component || YOL155W-A_ONO_ORF || biological_process || || 1047649	4.74	4.15	3.32	2.53	0.4	1.46	NA	3.45	4.445	2.925	0.93	3.45
YOL155C_ORF	|| HPF1 || Haze-protective mannoprotein that reduces the particle size of aggregated proteins in white wines || glucosidase activity || anchored to membrane || YOL155C_ORF || cell wall organization || || 1043882	-0.3	-0.58	-0.29	-2.23	-1.56	-0.82	-1.86	-1.31	-0.44	-1.26	-1.19	-1.585
YOL155C_OCH__ORF	NA	NA	NA	NA	NA	NA	NA	NA	3.39	NA	NA	NA	3.39
YOL154W_ORF	|| ZPS1 || Putative GPI-anchored protein; transcription is induced under low-zinc conditions, as mediated by the Zap1p transcription factor, and at alkaline pH || molecular_function || fungal-type cell wall || YOL154W_ORF || biological_process || || 1047243	-0.47	-0.73	-0.55	-2.54	-1.8	-1.34	NA	-0.09	-0.6	-1.545	-1.57	-0.09
YOL153C_ORF	|| || Hypothetical protein || molecular_function || cellular_component || YOL153C_ORF || biological_process || || 1046117	-1.93	-1.46	-0.69	-0.96	-0.2	-0.53	-0.7	-0.6	-1.695	-0.825	-0.365	-0.65
YOL152W_ORF	|| FRE7 || Putative ferric reductase with similarity to Fre2p; expression induced by low copper levels || FAD binding || integral to membrane || YOL152W_ORF || oxidation reduction || || 1044997	0.82	1.39	2.12	0.85	-0.68	-0.16	-1.05	2.29	1.105	1.485	-0.42	0.62
YOL151W_ORF	|| GRE2 || 3-methylbutanal reductase and NADPH-dependent methylglyoxal reductase (D-lactaldehyde dehydrogenase); stress induced (osmotic, ionic, oxidative, heat shock and heavy metals); regulated by the HOG pathway || coenzyme binding || cytoplasm || YOL151W_ORF || oxidation reduction || || 1043858	-1.04	-0.95	-0.99	-2.33	-1.34	-1.14	NA	1.05	-0.995	-1.66	-1.24	1.05
YOL150C_ORF	NA	NA	NA	NA	NA	NA	NA	NA	2.36	NA	NA	NA	2.36
YOL149W_ORF	|| DCP1 || Subunit of the Dcp1p-Dcp2p decapping enzyme complex, which removes the 5' cap structure from mRNAs prior to their degradation; enhances the activity of catalytic subunit Dcp2p; regulated by DEAD box protein Dhh1p || m7G(5')pppN diphosphatase activity || cytoplasm || YOL149W_ORF || mRNA catabolic process || || 1041521	-1.66	-2.25	-1.13	1.16	1.36	0.45	0.9	-1.26	-1.955	0.015	0.905	-0.18
YOL148C_ORF	|| SPT20 || Subunit of the SAGA transcriptional regulatory complex, involved in maintaining the integrity of the complex || transcription cofactor activity || SLIK (SAGA-like) complex || YOL148C_ORF || positive regulation of transcription || || 1042643	0.51	0.96	1.25	1.23	1.54	0.92	NA	NA	0.735	1.24	1.23	NA
YOL147C_ORF	|| PEX11 || Peroxisomal membrane protein required for peroxisome proliferation and medium-chain fatty acid oxidation, most abundant protein in the peroxisomal membrane, regulated by Adr1p and Pip2p-Oaf1p, promoter contains ORE and UAS1-like elements || molecular_function || membrane || YOL147C_ORF || fatty acid oxidation || || 1043775	-0.11	-0.08	0.08	-1.09	-0.62	-0.62	-1.01	0.19	-0.095	-0.505	-0.62	-0.41
YOL146W_ORF	|| PSF3 || Subunit of the GINS complex (Sld5p, Psf1p, Psf2p, Psf3p), which is localized to DNA replication origins and implicated in assembly of the DNA replication machinery || molecular_function || replication fork protection complex || YOL146W_ORF || DNA-dependent DNA replication || || 1040421	1.2	1.39	0.77	0.25	0.26	0.25	0.37	1.26	1.295	0.51	0.255	0.815
YOL145C_ORF	|| CTR9 || Component of the Paf1p complex, which is a large complex that binds to and modulates the activity of RNA polymerase II and is required for expression of a subset of genes, including cyclin genes; contains TPR repeats || triplex DNA binding || Cdc73/Paf1 complex || YOL145C_ORF || regulation of transcription || || 1041544	-0.13	0.23	0.12	0.32	1.03	0.31	1.27	0.08	0.05	0.22	0.67	0.675
YOL144W_ORF	|| NOP8 || Nucleolar protein required for 60S ribosomal subunit biogenesis || RNA binding || nucleolus || YOL144W_ORF || ribosomal large subunit biogenesis || || 1042664	-1.69	-1.51	-0.67	0.67	1.61	0.36	1.33	-1.57	-1.6	0	0.985	-0.12
YOL143C_ORF	|| RIB4 || Lumazine synthase (6,7-dimethyl-8-ribityllumazine synthase, also known as DMRL synthase); catalyzes synthesis of immediate precursor to riboflavin || transferase activity || riboflavin synthase complex || YOL143C_ORF || riboflavin biosynthetic process || || 1043796	-1.83	-2.29	-2.64	-1.74	-0.66	-0.99	-0.49	-2.47	-2.06	-2.19	-0.825	-1.48
YOL142W_ORF	|| RRP40 || Exosome non-catalytic core component; involved in 3'-5' RNA processing and degradation in both the nucleus and the cytoplasm; predicted to contain both S1 and KH RNA binding domains; has similarity to human hRrp40p (EXOSC3) || manganese ion binding || cytoplasm || YOL142W_ORF || nuclear polyadenylation-dependent tRNA catabolic process || || 1039845	-0.71	-0.87	-0.6	-1.53	-0.01	-0.67	-0.09	-0.36	-0.79	-1.065	-0.34	-0.225
YOL141W_ORF	|| PPM2 || AdoMet-dependent tRNA methyltransferase also involved in methoxycarbonylation; required for the synthesis of wybutosine (yW), a modified guanosine found at the 3'-position adjacent to the anticodon of phe-tRNA; similarity to Ppm1p || transferase activity || mitochondrion || YOL141W_ORF || wybutosine biosynthetic process || || 1040996	NA	4.57	-0.03	NA	NA	NA	NA	5.88	4.57	-0.03	NA	5.88
YOL140W_ORF	|| ARG8 || Acetylornithine aminotransferase, catalyzes the fourth step in the biosynthesis of the arginine precursor ornithine || pyridoxal phosphate binding || mitochondrial matrix || YOL140W_ORF || cellular amino acid biosynthetic process || || 1042113	-0.17	-0.55	-0.05	-0.56	0.21	0	-0.01	-0.61	-0.36	-0.305	0.105	-0.31
YOL139C_ORF	|| CDC33 || Cytoplasmic mRNA cap binding protein and translation initiation factor eIF4E; the eIF4E-cap complex is responsible for mediating cap-dependent mRNA translation via interactions with translation initiation factor eIF4G (Tif4631p or Tif4632p) || phosphatidylinositol 3-phosphate binding || eukaryotic translation initiation factor 4F complex || YOL139C_ORF || regulation of cell cycle || |…	-1.58	-1.53	-0.32	1.49	0.13	0.45	-0.23	-1.67	-1.555	0.585	0.29	-0.95
YOL138C_ORF	|| RTC1 || Protein of unknown function; may interact with ribosomes, based on co-purification experiments; null mutation suppresses cdc13-1 temperature sensitivity || metal ion binding || ribosome || YOL138C_ORF || biological_process || || 1042990	-1.41	-1.17	-1.59	-2.1	0.06	-0.84	-0.39	-1.3	-1.29	-1.845	-0.39	-0.845
YOL137W_ORF	|| BSC6 || Protein of unknown function containing 8 putative transmembrane seqments; ORF exhibits genomic organization compatible with a translational readthrough-dependent mode of expression || molecular_function || COPI-coated vesicle || YOL137W_ORF || biological_process || || 1041867	1.55	2.21	2.03	0.88	-0.32	0.39	-0.35	1.32	1.88	1.455	0.035	0.485
YOL136C_ORF	|| PFK27 || 6-phosphofructo-2-kinase, catalyzes synthesis of fructose-2,6-bisphosphate; inhibited by phosphoenolpyruvate and sn-glycerol 3-phosphate, expression induced by glucose and sucrose, transcriptional regulation involves protein kinase A || transferase activity || cytoplasm || YOL136C_ORF || regulation of glycolysis || || 1040750	-0.27	-0.08	0.59	-0.91	-1.13	-0.9	-1.19	0.43	-0.175	-0.16	-1.015	-0.38
YOL135C_ORF	|| MED7 || Subunit of the RNA polymerase II mediator complex; associates with core polymerase subunits to form the RNA polymerase II holoenzyme; essential for transcriptional regulation || RNA polymerase II transcription mediator activity || mediator complex || YOL135C_ORF || regulation of transcription || || 1039580	-0.65	-1.2	-0.85	-0.6	1.2	-0.2	1.04	-1.25	-0.925	-0.725	0.5	-0.105
YOL134C_ORF	|| || Dubious open reading frame unlikely to encode a protein, based on experimental and comparative sequence data; partially overlaps HRT1, a verified gene that encodes an SCF ubiquitin ligase subunit || || || YOL134C_ORF || || || 1042969	4.29	4.96	3.56	2.87	0.95	2.56	2.3	3.87	4.625	3.215	1.755	3.085
YOL133W_ORF	|| HRT1 || RING finger containing subunit of Skp1-Cullin-F-box ubiquitin protein ligases (SCF); required for Gic2p, Far1p, Sic1p and Cln2p degradation; may tether Cdc34p (a ubiquitin conjugating enzyme or E2) and Cdc53p (a cullin) subunits of SCF || metal ion binding || SCF ubiquitin ligase complex || YOL133W_ORF || protein ubiquitination during ubiquitin-dependent protein catabolic process || ||…	-0.55	-0.54	-0.44	-1.38	-1.08	-1.1	-1.21	-0.25	-0.545	-0.91	-1.09	-0.73
YOL132W_ORF	|| GAS4 || 1,3-beta-glucanosyltransferase, involved with Gas2p in spore wall assembly; has similarity to Gas1p; localizes to the cell wall || cation binding || anchored to membrane || YOL132W_ORF || cellular carbohydrate metabolic process || || 1040729	1.87	1.74	2.6	0.81	-1.7	0.48	NA	2.53	1.805	1.705	-0.61	2.53
YOL131W_ORF	|| || Putative protein of unknown function || molecular_function || cellular_component || YOL131W_ORF || biological_process || || 1039557	NA	3.15	2.19	NA	NA	NA	NA	3.29	3.15	2.19	NA	3.29
YOL130W_ORF	|| ALR1 || Plasma membrane Mg(2+) transporter, expression and turnover are regulated by Mg(2+) concentration; overexpression confers increased tolerance to Al(3+) and Ga(3+) ions || metal ion transmembrane transporter activity || integral to membrane || YOL130W_ORF || metal ion transport || || 1042946	-1.14	-0.99	-0.81	-2.12	-0.5	-1.04	-1.03	-0.78	-1.065	-1.465	-0.77	-0.905
YOL129W_ORF	|| VPS68 || Vacuolar membrane protein of unknown function involved in vacuolar protein sorting; also detected in the mitochondria || molecular_function || Vps55/Vps68 complex || YOL129W_ORF || ion homeostasis || || 1041825	-0.06	0.39	-0.02	-1.15	-1.27	-0.7	-0.99	-0.28	0.165	-0.585	-0.985	-0.635
YOL128C_ORF	|| YGK3 || Protein kinase related to mammalian glycogen synthase kinases of the GSK-3 family; GSK-3 homologs (Mck1p, Rim11p, Mrk1p, Ygk3p) are involved in control of Msn2p-dependent transcription of stress responsive genes and in protein degradation || transferase activity || cellular_component || YOL128C_ORF || response to water || || 1040705	-0.29	-0.34	-0.64	-0.31	0.01	-0.23	-0.53	-0.48	-0.315	-0.475	-0.11	-0.505
YOL127W_ORF	|| RPL25 || Primary rRNA-binding ribosomal protein component of the large (60S) ribosomal subunit, has similarity to E. coli L23 and rat L23a ribosomal proteins; binds to 26S rRNA via a conserved C-terminal motif || rRNA binding || ribonucleoprotein complex || YOL127W_ORF || translation || || 1039532	-1.91	-3.2	0.15	3.21	0.25	1	-0.3	-2.32	-2.555	1.68	0.625	-1.31
YOL127W_INT_1	NA	NA	NA	-1.07	NA	NA	-1.26	NA	NA	NA	-1.07	-1.26	NA
YOL126C_ORF	|| MDH2 || Cytoplasmic malate dehydrogenase, one of three isozymes that catalyze interconversion of malate and oxaloacetate; involved in the glyoxylate cycle and gluconeogenesis during growth on two-carbon compounds; interacts with Pck1p and Fbp1 || L-malate dehydrogenase activity || cytosol || YOL126C_ORF || oxidation reduction || || 1044739	0.71	2.05	1.13	0.29	-0.64	-0.65	NA	1.6	1.38	0.71	-0.645	1.6
YOL125W_ORF	|| TRM13 || 2'-O-methyltransferase responsible for modification of tRNA at position 4; C-terminal domain has similarity to Rossmann-fold (RFM) superfamily of RNA methyltransferases || metal ion binding || cytoplasm || YOL125W_ORF || tRNA methylation || || 1045866	NA	-1.47	-1.29	NA	-0.21	-1.13	-0.97	-1.47	-1.47	-1.29	-0.67	-1.22
YOL124C_ORF	|| TRM11 || Catalytic subunit of an adoMet-dependent tRNA methyltransferase complex (Trm11p-Trm112p), required for the methylation of the guanosine nucleotide at position 10 (m2G10) in tRNAs; contains a THUMP domain and a methyltransferase domain || transferase activity || cytoplasm || YOL124C_ORF || methylation || || 1046987	1.5	1.56	1.5	1.57	1.27	0.91	1.22	1.56	1.53	1.535	1.09	1.39
YOL123W_ORF	|| HRP1 || Subunit of cleavage factor I, a five-subunit complex required for the cleavage and polyadenylation of pre-mRNA 3' ends; RRM-containing heteronuclear RNA binding protein and hnRNPA/B family member that binds to poly (A) signal sequences || mRNA binding || stress granule || YOL123W_ORF || mRNA processing || || 1048108	-0.69	-0.29	-0.23	-0.09	-0.13	-0.32	-0.34	-0.1	-0.49	-0.16	-0.225	-0.22
YOL122C_ORF	|| SMF1 || Divalent metal ion transporter with a broad specificity for di-valent and tri-valent metals; post-translationally regulated by levels of metal ions; member of the Nramp family of metal transport proteins || metal ion binding || integral to membrane || YOL122C_ORF || cellular manganese ion homeostasis || || 1044763	0.69	1	0.57	-0.18	-0.85	-0.36	-0.88	0.39	0.845	0.195	-0.605	-0.245
YOL121C_ORF	|| RPS19A || Protein component of the small (40S) ribosomal subunit, required for assembly and maturation of pre-40 S particles; mutations in human RPS19 are associated with Diamond Blackfan anemia; nearly identical to Rps19Bp || structural constituent of ribosome || ribonucleoprotein complex || YOL121C_ORF || ribosomal small subunit biogenesis || || 1045890	-1.58	-1.77	-2.55	-1.77	-1.05	-0.93	-1.13	-1.65	-1.675	-2.16	-0.99	-1.39
YOL121C_OCH_DS100_ORF	|| RPS19A || Protein component of the small (40S) ribosomal subunit, required for assembly and maturation of pre-40 S particles; mutations in human RPS19 are associated with Diamond Blackfan anemia; nearly identical to Rps19Bp || structural constituent of ribosome || ribonucleoprotein complex || YOL121C_OCH_DS100_ORF || ribosomal small subunit biogenesis || || 1041615	-1.48	-2.37	NA	2.95	-0.13	0.52	-0.92	-2.71	-1.925	2.95	0.195	-1.815
YOL121C_INT_1	|| RPS19A || Protein component of the small (40S) ribosomal subunit, required for assembly and maturation of pre-40 S particles; mutations in human RPS19 are associated with Diamond Blackfan anemia; nearly identical to Rps19Bp || structural constituent of ribosome || ribonucleoprotein complex || YOL121C_INT_1 || ribosomal small subunit biogenesis || || 1046344	0.56	0.81	0.48	NA	-1.12	-0.39	NA	0.74	0.685	0.48	-0.755	0.74
YOL120C_ORF	|| RPL18A || Protein component of the large (60S) ribosomal subunit, identical to Rpl18Bp and has similarity to rat L18 ribosomal protein; intron of RPL18A pre-mRNA forms stem-loop structures that are a target for Rnt1p cleavage leading to degradation || structural constituent of ribosome || ribonucleoprotein complex || YOL120C_ORF || translation || || 1047011	-0.44	-0.81	-1.42	-0.77	-1.42	-1.13	-1.31	-0.73	-0.625	-1.095	-1.275	-1.02
[truncated: 6,817 more rows]

## Sheet: WT_vs_ire1d
Rank	Gene ID	Gene Name	Score(d)	Numerator(r)	Denominator(s+s0)	Fold Change	FDR
1	YMR069W_ORF	|| NAT4 || N alpha-acetyl-transferase, involved in acetylation of the N-terminal residues of histones H4 and H2A || H4/H2 histone acetyltransferase activity || cytoplasm || YMR069W_ORF || histone acetylation || || 1044665	10.0018	4.495	0.44942	22.5491	0
[truncated: 372 more rows]

## Sheet: WT_vs_ada5d
Rank	Gene ID	Gene Name	Score(d)	Numerator(r)	Denominator(s+s0)	Fold Change	FDR
[truncated: 136 more rows]

[truncated: 1 more sheets: WT_vsd3'UTR]
