# Supplementary material for: The Yeast Rab GTPase Ypt1 Modulates Unfolded Protein Response Dynamics by Regulating the Stability of HAC1 RNA
Source: PLoS Genet. 2012 Jul 26;8(7):e1002862. doi: 10.1371/journal.pgen.1002862 (PMC3406009; doi:10.1371/journal.pgen.1002862)
Supplement: Table S5 — Ada5 does not interact stably with HAC1 RNA in vivo. HA-Ada5 was IPed from cells and RNAs were identified by DNA microarray analysis (tab 1). Significantly enriched RNAs (relative to a Mock IP with untagged isogenic strain) were identified by SAM (tab 2). (XLS) [file pgen.1002862.s012.xls]

## Sheet: README
HA-tagged Ada5 were IPed from cells
Data represent median-centered values Log2 (IP/Depleted supernatant RNA)
"xxx_IPs" tab contains RAW data
"xxx_SAM" tab contains SAM analysis for enriched RNAs (relative to Mock IPs) using FDR <5% as cut-off

## Sheet: Ada5_IPs
YORF	NAME	HA-Ada5_1	HA-Ada5_2	HA-Ada5_3	antiHA_Mock_2	antiHA_Mock_1	antiHA_Mock_3	Ada5	Mock	IP-Mock
YBR045C_ORF	|| GIP1 || Meiosis-specific regulatory subunit of the Glc7p protein phosphatase, regulates spore wall formation and septin organization, required for expression of some late meiotic genes and for normal localization of Glc7p || protein phosphatase 1 binding || protein phosphatase type 1 complex || YBR045C_ORF || regulation of phosphoprotein phosphatase activity || || YBR045C || 1039232	0.09	0.21	-0.19	-2.29	-0.79	-0.33	0.0366667	-1.13667	1.17333
YDR453C_ORF	|| TSA2 || Stress inducible cytoplasmic thioredoxin peroxidase; cooperates with Tsa1p in the removal of reactive oxygen, nitrogen and sulfur species using thioredoxin as hydrogen donor; deletion enhances the mutator phenotype of tsa1 mutants || thioredoxin peroxidase activity || cytoplasm || YDR453C_ORF || cellular response to oxidative stress || || YDR453C || 1039234	-0.48	-0.45	-1.08	-0.65	-0.29	-0.71	-0.67	-0.55	-0.12
YFL016C_ORF	|| MDJ1 || Co-chaperone that stimulates the ATPase activity of the HSP70 protein Ssc1p; involved in protein folding/refolding in the mitochodrial matrix; required for proteolysis of misfolded proteins; member of the HSP40 (DnaJ) family of chaperones || ATPase activator activity || mitochondrion || YFL016C_ORF || response to heat || || YFL016C || 1039235	0.51	1.6	2.06	0.1	-0.08	-0.25	1.39	-0.0766667	1.46667
YIR012W_ORF	|| SQT1 || Essential protein involved in a late step of 60S ribosomal subunit assembly or modification; contains multiple WD repeats; interacts with Qsr1p in a two-hybrid assay || molecular_function || cytosolic ribosome || YIR012W_ORF || ribosomal large subunit assembly || || YIR012W || 1039237	0.02	-0.14	-0.06	0.88	0.52	1.6	-0.06	1	-1.06
YJR142W_ORF	|| || Putative protein of unknown function; GST fusion protein is a Dbf2-Mob1 phosphoylation target in a proteome chip analysis; synthetic lethal with PH085 deletion; plays a role in restricting Ty1 transposition || hydrolase activity || cellular_component || YJR142W_ORF || biological_process || || YJR142W || 1039238	-0.46	-0.26	-0.72	0.24	-0.14	-0.4	-0.48	-0.1	-0.38
YLR367W_JXN_EI_1_ORF	|| RPS22B || Protein component of the small (40S) ribosomal subunit; nearly identical to Rps22Ap and has similarity to E. coli S8 and rat S15a ribosomal proteins || structural constituent of ribosome || ribosome || YLR367W_JXN_EI_1_ORF || translation || || YLR367W || 1039239	-1.23	-1.22	-1.66	-1.68	-1.61	-2.71	-1.37	-2	0.63
YMR108W_ORF	|| ILV2 || Acetolactate synthase, catalyses the first common step in isoleucine and valine biosynthesis and is the target of several classes of inhibitors, localizes to the mitochondria; expression of the gene is under general amino acid control || acetolactate synthase activity || mitochondrion || YMR108W_ORF || cellular amino acid biosynthetic process || || YMR108W || 1039240	0.03	0.37	0.7	0.81	0.34	-0.96	0.366667	0.0633333	0.303333
YNL166C_ORF	|| BNI5 || Protein involved in organization of septins at the mother-bud neck, may interact directly with the Cdc11p septin, localizes to bud neck in a septin-dependent manner || molecular_function || cytoplasm || YNL166C_ORF || cytokinesis || || YNL166C || 1039241	0.43	0.28	0.08	0.45	0.22	1.14	0.263333	0.603333	-0.34
YDR033W_TIL_2_53__ORF	|| MRH1 || Protein that localizes primarily to the plasma membrane, also found at the nuclear envelope; the authentic, non-tagged protein is detected in mitochondria in a phosphorylated state; has similarity to Hsp30p and Yro2p || molecular_function || plasma membrane || YDR033W_TIL_2_53__ORF || biological_process || || YDR033W || 1039242	0.01	-0.12	-0.17	0.18	0.39	0.73	-0.0933333	0.433333	-0.526667
YPR045C_ORF	|| THP3 || Protein that forms a complex with Csn12p that is recruited to transcribed genes and may have a role in transcription elongation; possibly involved in splicing based on pre-mRNA accumulation defect for many intron-containing genes || molecular_function || nucleus || YPR045C_ORF || nuclear mRNA splicing, via spliceosome || || YPR045C || 1039243	-0.9	-0.56	-1.04	-0.7	-0.45	-1.06	-0.833333	-0.736667	-0.0966667
YBR301W_ORF	|| PAU24 || Cell wall mannoprotein with similarity to Tir1p, Tir2p, Tir3p, and Tir4p; member of the seripauperin multigene family encoded mainly in subtelomeric regions; expressed under anaerobic conditions, completely repressed during aerobic growth || molecular_function || cell wall || YBR301W_ORF || cellular cell wall organization || || YBR301W || 1039244	0.25	-0.36	0.24	-0.25	0.1	0.23	0.0433333	0.0266667	0.0166667
YDL202W_ORF	|| MRPL11 || Mitochondrial ribosomal protein of the large subunit || structural constituent of ribosome || mitochondrion || YDL202W_ORF || mitochondrial translation || || YDL202W || 1039245	-0.54	-0.09	-0.67	-1.03	-0.63	-1.61	-0.433333	-1.09	0.656667
YPR108W-A_ONO_ORF	|| || Putative protein of unknown function; identified by fungal homology and RT-PCR || molecular_function || cellular_component || YPR108W-A_ONO_ORF || biological_process || || YPR108W-A || 1039246	NA	NA	NA	-0.71	0.41	NA	NA	-0.15	NA
YGL097W_ORF	|| SRM1 || Nucleotide exchange factor for Gsp1p, localizes to the nucleus, required for nucleocytoplasmic trafficking of macromolecules; suppressor of the pheromone response pathway; potentially phosphorylated by Cdc28p || signal transducer activity || nuclear chromatin || YGL097W_ORF || response to pheromone || || YGL097W || 1039248	0.12	0.49	0.09	0.92	0.53	1.5	0.233333	0.983333	-0.75
YGR202C_ORF	|| PCT1 || Cholinephosphate cytidylyltransferase, also known as CTP:phosphocholine cytidylyltransferase, rate-determining enzyme of the CDP-choline pathway for phosphatidylcholine synthesis, inhibited by Sec14p, activated upon lipid-binding || nucleotidyltransferase activity || membrane || YGR202C_ORF || CDP-choline pathway || || YGR202C || 1039249	-0.22	0.04	-0.46	0.56	0.01	-0.65	-0.213333	-0.0266667	-0.186667
YNL138W-A_INT_1	|| YSF3 || Component of the SF3b subcomplex of the U2 snRNP, essential protein required for for splicing and for assembly of SF3b || molecular_function || U2 snRNP || YNL138W-A_INT_1 || RNA splicing || || YNL138W-A || 1039250	-0.61	-1.06	-0.89	-1.06	-0.93	-1.1	-0.853333	-1.03	0.176667
YKL139W_ORF	|| CTK1 || Catalytic (alpha) subunit of C-terminal domain kinase I (CTDK-I); phosphorylates both RNA pol II subunit Rpo21p to affect transcription and pre-mRNA 3' end processing, and ribosomal protein Rps2p to increase translational fidelity; similar to the Drosophila dCDK12 and human CDK12 and probably CDK13 || RNA polymerase II carboxy-terminal domain kinase activity || nucleus || YKL139W_ORF |…	0.17	1	0.42	0.54	0.3	1.34	0.53	0.726667	-0.196667
YLR118C_ORF	|| || Acyl-protein thioesterase responsible for depalmitoylation of Gpa1p; green fluorescent protein (GFP)-fusion protein localizes to both the cytoplasm and nucleus and is induced in response to the DNA-damaging agent MMS || hydrolase activity || nucleus || YLR118C_ORF || fatty acid metabolic process || || YLR118C || 1039253	-0.5	-0.46	-0.84	-0.5	-0.71	-1.72	-0.6	-0.976667	0.376667
YNL281W_ORF	|| HCH1 || Heat shock protein regulator that binds to Hsp90p and may stimulate ATPase activity; originally identified as a high-copy number suppressor of a HSP90 loss-of-function mutation; GFP-fusion protein localizes to the cytoplasm and nucleus || chaperone binding || cytoplasm || YNL281W_ORF || positive regulation of ATPase activity || || YNL281W || 1039255	0.49	0.44	0.48	0.45	0.56	-0.69	0.47	0.106667	0.363333
YOR071C_ORF	|| NRT1 || High-affinity nicotinamide riboside transporter; also transports thiamine with low affinity; shares sequence similarity with Thi7p and Thi72p; proposed to be involved in 5-fluorocytosine sensitivity || nucleobase transmembrane transporter activity || plasma membrane || YOR071C_ORF || nucleobase, nucleoside, nucleotide and nucleic acid transport || || YOR071C || 1039256	-0.09	-0.2	-0.53	1.29	0.84	1.43	-0.273333	1.18667	-1.46
YBR049C_ORF	|| REB1 || RNA polymerase I enhancer binding protein; DNA binding protein which binds to genes transcribed by both RNA polymerase I and RNA polymerase II; required for termination of RNA polymerase I transcription || DNA binding || nucleus || YBR049C_ORF || regulation of transcription, DNA-dependent || || YBR049C || 1039257	-0.31	-0.49	-0.66	0.68	0.14	-0.47	-0.486667	0.116667	-0.603333
YDR469W_ORF	|| SDC1 || Subunit of the COMPASS (Set1C) complex, which methylates lysine 4 of histone H3 and is required in chromatin silencing at telomeres; contains a Dpy-30 domain that mediates interaction with Bre2p; similar to C. elegans and human DPY-30 || histone methyltransferase activity (H3-K4 specific) || Set1C/COMPASS complex || YDR469W_ORF || chromatin silencing at telomere || || YDR469W || 1039259	0	0.03	-0.28	0.44	-0.1	0.73	-0.0833333	0.356667	-0.44
YFL019C_ORF	|| || Dubious open reading frame unlikely to encode a protein; YFL019C is not an essential gene || || || YFL019C_ORF || || || YFL019C || 1039260	NA	NA	NA	-0.85	NA	NA	NA	-0.85	NA
YJR094W-A_OCH__ORF	|| RPL43B || Protein component of the large (60S) ribosomal subunit, identical to Rpl43Ap and has similarity to rat L37a ribosomal protein || structural constituent of ribosome || ribosome || YJR094W-A_OCH__ORF || translation || || YJR094W-A || 1039261	-0.78	-0.39	-1.81	-1.12	-0.82	-1.12	-0.993333	-1.02	0.0266667
YIR027C_ORF	|| DAL1 || Allantoinase, converts allantoin to allantoate in the first step of allantoin degradation; expression sensitive to nitrogen catabolite repression || allantoinase activity || cellular_component || YIR027C_ORF || allantoin assimilation pathway || || YIR027C || 1039262	-0.36	-0.87	0.17	-0.96	-0.76	-0.09	-0.353333	-0.603333	0.25
YJR146W_ORF	|| || Dubious open reading frame unlikely to encode a protein, based on available experimental and comparative sequence data; partially overlaps the verified gene HMS2 || || || YJR146W_ORF || || || YJR146W || 1039263	NA	NA	NA	-0.81	NA	NA	NA	-0.81	NA
IGX_YH_478862C	|| || || || || IGX_YH_478862C || || YBOX_IGX1000013:IGX_257_17:IGX_YH_478862C:[chromosome=VIII]:(complement(478787..478887)) || || 1039264	-0.91	-0.81	-1.17	-1.79	-1.37	-0.32	-0.963333	-1.16	0.196667
YMR123W_ORF	|| PKR1 || V-ATPase assembly factor, functions with other V-ATPase assembly factors in the ER to efficiently assemble the V-ATPase membrane sector (V0) || molecular_function || endoplasmic reticulum || YMR123W_ORF || vacuolar proton-transporting V-type ATPase complex assembly || || YMR123W || 1039265	-0.15	-0.22	-0.32	-0.75	-0.33	-1.32	-0.23	-0.8	0.57
YNL170W_ORF	|| || Dubious open reading frame unlikely to encode a functional protein, based on available experimental and comparative sequence data || || || YNL170W_ORF || || || YNL170W || 1039266	NA	NA	NA	NA	NA	1.12	NA	1.12	NA
YOR116C_TIL_8_0_US200_ORF	|| RPO31 || RNA polymerase III largest subunit C160, part of core enzyme; similar to bacterial beta-prime subunit and to RPA190 and RPO21 || DNA binding || nucleus || YOR116C_TIL_8_0_US200_ORF || transcription, DNA-dependent || || YOR116C || 1039267	NA	NA	NA	-0.41	NA	NA	NA	-0.41	NA
YBR297W_ORF	|| MAL33 || MAL-activator protein, part of complex locus MAL3; nonfunctional in genomic reference strain S288C || sequence-specific DNA binding transcription factor activity || nucleus || YBR297W_ORF || cellular carbohydrate metabolic process || || YBR297W || 1039269	1.89	1.24	0.78	-0.03	-0.46	-0.89	1.30333	-0.46	1.76333
YDL186W_ORF	|| || Putative protein of unknown function; YDL186W is not an essential gene || molecular_function || cellular_component || YDL186W_ORF || biological_process || || YDL186W || 1039270	NA	NA	NA	0.08	NA	NA	NA	0.08	NA
YJR005C-A_ONO_ORF	|| || Putative protein of unknown function, originally identified as a syntenic homolog of an <i>Ashbya gossypii</i> gene || molecular_function || cellular_component || YJR005C-A_ONO_ORF || biological_process || || YJR005C-A || 1039271	NA	-0.6	-0.3	-4.14	-1.88	-0.18	-0.45	-2.06667	1.61667
YGL093W_ORF	|| SPC105 || Subunit of a kinetochore-microtubule binding complex with Kre28p that bridges centromeric heterochromatin and kinetochore MAPs and motors; required for sister chromatid bi-orientation and kinetochore binding of SAC components || microtubule binding || condensed nuclear chromosome kinetochore || YGL093W_ORF || sister chromatid biorientation || || YGL093W || 1039273	0.39	0.72	0.43	0.62	0.67	1.97	0.513333	1.08667	-0.573333
YGR186W_ORF	|| TFG1 || TFIIF (Transcription Factor II) largest subunit; involved in both transcription initiation and elongation of RNA polymerase II; homologous to human RAP74 || DNA binding || nucleus || YGR186W_ORF || transcription initiation from RNA polymerase II promoter || || YGR186W || 1039274	0.29	0.3	0.36	0.58	0.25	-0.67	0.316667	0.0533333	0.263333
YKL135C_ORF	|| APL2 || Beta-adaptin, large subunit of the clathrin-associated protein (AP-1) complex; binds clathrin; involved in clathrin-dependent Golgi protein sorting || clathrin binding || plasma membrane || YKL135C_ORF || vesicle-mediated transport || || YKL135C || 1039276	-0.54	-0.28	-0.87	-0.52	-0.3	-1.39	-0.563333	-0.736667	0.173333
YLR102C_ORF	|| APC9 || Subunit of the Anaphase-Promoting Complex/Cyclosome (APC/C), which is a ubiquitin-protein ligase required for degradation of anaphase inhibitors, including mitotic cyclins, during the metaphase/anaphase transition || ubiquitin-protein ligase activity || nucleus || YLR102C_ORF || cell cycle || || YLR102C || 1039277	0.31	0.22	0.29	0.21	-0.39	-0.81	0.273333	-0.33	0.603333
YNL277W_ORF	|| MET2 || L-homoserine-O-acetyltransferase, catalyzes the conversion of homoserine to O-acetyl homoserine which is the first step of the methionine biosynthetic pathway || homoserine O-acetyltransferase activity || cytoplasm || YNL277W_ORF || methionine biosynthetic process || || YNL277W || 1039279	-0.02	0.38	-0.27	0.03	-0.05	0.11	0.03	0.03	0
YPL132W_ORF	|| COX11 || Mitochondrial inner membrane protein required for delivery of copper to the Cox1p subunit of cytochrome c oxidase; association with mitochondrial ribosomes suggests that copper delivery may occur during translation of Cox1p || copper ion binding || mitochondrial inner membrane || YPL132W_ORF || aerobic respiration || || YPL132W || 1039280	-0.24	-0.19	-0.75	-0.27	-0.78	-1.38	-0.393333	-0.81	0.416667
YBR053C_ORF	|| || Putative protein of unknown function; induced by cell wall perturbation || molecular_function || cellular_component || YBR053C_ORF || biological_process || || YBR053C || 1039281	-0.44	-0.34	-1.24	-0.69	-0.78	-2.01	-0.673333	-1.16	0.486667
YDR473C_ORF	|| PRP3 || Splicing factor, component of the U4/U6-U5 snRNP complex || molecular_function || U4/U6 x U5 tri-snRNP complex || YDR473C_ORF || nuclear mRNA splicing, via spliceosome || || YDR473C || 1039283	0.52	0.19	0.26	0.66	0.59	1.23	0.323333	0.826667	-0.503333
YFL023W_ORF	|| BUD27 || Unconventional prefoldin protein involved in translation initiation; mutants have inappropriate expression of nutrient sensitive genes due to translational derepression of Gcn4p transcription factor; diploid mutants show random budding || molecular_function || cytoplasm || YFL023W_ORF || formation of translation preinitiation complex || || YFL023W || 1039284	1.44	0.99	0.39	0.89	0.13	-0.64	0.94	0.126667	0.813333
YOL156W_OCH__ORF	|| HXT11 || Putative hexose transporter that is nearly identical to Hxt9p, has similarity to major facilitator superfamily (MFS) transporters and is involved in pleiotropic drug resistance || substrate-specific transmembrane transporter activity || integral to membrane || YOL156W_OCH__ORF || transmembrane transport || || YOL156W || 1039285	NA	NA	NA	NA	-1.06	NA	NA	-1.06	NA
YIR031C_ORF	|| DAL7 || Malate synthase, role in allantoin degradation unknown; expression sensitive to nitrogen catabolite repression and induced by allophanate, an intermediate in allantoin degradation || transferase activity || glyoxysome || YIR031C_ORF || glyoxylate cycle || || YIR031C || 1039286	0.35	-0.29	0.03	0.87	0.45	0.81	0.03	0.71	-0.68
YJR150C_ORF	|| DAN1 || Cell wall mannoprotein with similarity to Tir1p, Tir2p, Tir3p, and Tir4p; expressed under anaerobic conditions, completely repressed during aerobic growth || molecular_function || fungal-type cell wall || YJR150C_ORF || sterol transport || || YJR150C || 1039287	NA	NA	NA	-0.29	-0.21	0.07	NA	-0.143333	NA
YDR397C_JXN_IE_1_ORF	|| NCB2 || Subunit of a heterodimeric NC2 transcription regulator complex with Bur6p; complex binds to TBP and can repress transcription by preventing preinitiation complex assembly or stimulate activated transcription; homologous to human NC2beta || sequence-specific DNA binding || nucleus || YDR397C_JXN_IE_1_ORF || negative regulation of transcription from RNA polymerase II promoter || || YDR39…	-0.5	-0.47	-0.73	-0.64	-0.79	-1.82	-0.566667	-1.08333	0.516667
YMR127C_ORF	|| SAS2 || Histone acetyltransferase (HAT) catalytic subunit of the SAS complex (Sas2p-Sas4p-Sas5p), which acetylates free histones and nucleosomes and regulates transcriptional silencing; member of the MYSTacetyltransferase family || metal ion binding || nucleus || YMR127C_ORF || histone exchange || || YMR127C || 1039289	-0.38	-0.5	-1.08	-0.53	-0.8	-1.86	-0.653333	-1.06333	0.41
YNL174W_ORF	|| || Dubious open reading frame unlikely to encode a protein, based on available experimental and comparative sequence data; overlaps the verified gene NOP13/YNL175C || || || YNL174W_ORF || || || YNL174W || 1039290	NA	NA	NA	-1.23	NA	1.35	NA	0.06	NA
YOR268C_ORF	|| || Putative protein of unknown function; sporulation is abnormal in homozygous diploid; YOR268C is not an essential gene || molecular_function || membrane || YOR268C_ORF || biological_process || || YOR268C || 1039291	-0.2	NA	0.4	-1.5	-0.76	-2.2	0.1	-1.48667	1.58667
YBR281C_ORF	|| DUG2 || Probable di- and tri-peptidase; forms a complex with Dug1p and Dug3p to degrade glutathione (GSH) and other peptides containing a gamma-glu-X bond in an alternative pathway to GSH degradation by gamma-glutamyl transpeptidase (Ecm38p) || omega peptidase activity || nucleus || YBR281C_ORF || metabolic process || || YBR281C || 1039293	-0.26	-0.4	-0.32	0.68	0.16	0.24	-0.326667	0.36	-0.686667
YDL182W_ORF	|| LYS20 || Homocitrate synthase isozyme, catalyzes the condensation of acetyl-CoA and alpha-ketoglutarate to form homocitrate, which is the first step in the lysine biosynthesis pathway; highly similar to the other isozyme, Lys21p || homocitrate synthase activity || nucleus || YDL182W_ORF || lysine biosynthetic process via aminoadipic acid || || YDL182W || 1039294	-0.01	0.12	0.03	0.91	0.58	0.34	0.0466667	0.61	-0.563333
YGL077C_ORF	|| HNM1 || Choline/ethanolamine transporter; involved in the uptake of nitrogen mustard and the uptake of glycine betaine during hypersaline stress; co-regulated with phospholipid biosynthetic genes and negatively regulated by choline and myo-inositol || choline transmembrane transporter activity || integral to membrane || YGL077C_ORF || transport || || YGL077C || 1039296	-0.27	-0.04	-0.17	0.84	0.66	1.19	-0.16	0.896667	-1.05667
YGR182C_ORF	|| || Dubious open reading frame unlikely to encode a protein, based on available experimental and comparative sequence data; partially overlaps the verified ORF TIM13/YGR181W || || || YGR182C_ORF || || || YGR182C || 1039297	-0.28	-0.37	-0.51	-0.48	-0.18	0.85	-0.386667	0.0633333	-0.45
YKL119C_ORF	|| VPH2 || Integral membrane protein required for vacuolar H+-ATPase (V-ATPase) function, although not an actual component of the V-ATPase complex; functions in the assembly of the V-ATPase; localized to the endoplasmic reticulum (ER) || molecular_function || endoplasmic reticulum membrane || YKL119C_ORF || vacuolar proton-transporting V-type ATPase complex assembly || || YKL119C || 1039299	-0.04	0.35	-0.07	-0.11	-0.07	0.55	0.08	0.123333	-0.0433333
YLR098C_ORF	|| CHA4 || DNA binding transcriptional activator, mediates serine/threonine activation of the catabolic L-serine (L-threonine) deaminase (CHA1); Zinc-finger protein with Zn[2]-Cys[6] fungal-type binuclear cluster domain || DNA binding || nucleus || YLR098C_ORF || cellular amino acid catabolic process || || YLR098C || 1039300	-0.42	-0.17	-0.43	-0.13	-0.33	-1.34	-0.34	-0.6	0.26
YDR457W_TIL_29_0_DS300_ORF	|| TOM1 || E3 ubiquitin ligase of the hect-domain class; has a role in mRNA export from the nucleus and may regulate transcriptional coactivators; involved in degradation of excess histones || ubiquitin-protein ligase activity || integral to membrane || YDR457W_TIL_29_0_DS300_ORF || regulation of transcription, DNA-dependent || || YDR457W || 1039302	NA	NA	NA	-1.35	NA	NA	NA	-1.35	NA
YPL128C_ORF	|| TBF1 || Telobox-containing general regulatory factor; binds TTAGGG repeats within subtelomeric anti-silencing regions (STARs), blocking silent chromatin propagation; binds majority of snoRNA gene promoters, required for full snoRNA expression || chromatin insulator sequence binding || chromosome, telomeric region || YPL128C_ORF || telomere maintenance via telomerase || || YPL128C || 1039303	-0.29	-0.14	-0.62	-0.18	-0.34	-1.56	-0.35	-0.693333	0.343333
YBR069C_ORF	|| TAT1 || Amino acid transport protein for valine, leucine, isoleucine, and tyrosine, low-affinity tryptophan and histidine transporter; overexpression confers FK506 and FTY720 resistance || amino acid transmembrane transporter activity || membrane || YBR069C_ORF || transmembrane transport || || YBR069C || 1039304	-0.23	-0.2	-0.67	1.26	0.63	0.4	-0.366667	0.763333	-1.13
YDR477W_ORF	|| SNF1 || AMP-activated serine/threonine protein kinase found in a complex containing Snf4p and members of the Sip1p/Sip2p/Gal83p family; required for transcription of glucose-repressed genes, thermotolerance, sporulation, and peroxisome biogenesis || ATP binding || membrane || YDR477W_ORF || regulation of carbohydrate metabolic process || || YDR477W || 1039306	-0.02	-0.15	-1.03	-0.19	-0.34	-1.34	-0.4	-0.623333	0.223333
YFL038C_ORF	|| YPT1 || Rab family GTPase, involved in the ER-to-Golgi step of the secretory pathway; complex formation with the Rab escort protein Mrs6p is required for prenylation of Ypt1p by protein geranylgeranyltransferase type II (Bet2p-Bet4p) || GTP binding || trans-Golgi network || YFL038C_ORF || early endosome to Golgi transport || || YFL038C || 1039307	-0.04	-0.36	0.07	0.25	-0.01	-1.18	-0.11	-0.313333	0.203333
YNL067W_OCH_DS100_ORF	|| RPL9B || Protein component of the large (60S) ribosomal subunit, nearly identical to Rpl9Ap and has similarity to E. coli L6 and rat L9 ribosomal proteins || structural constituent of ribosome || intracellular || YNL067W_OCH_DS100_ORF || translation || || YNL067W || 1039308	-0.63	-0.7	-1.04	0.1	0.34	-0.52	-0.79	-0.0266667	-0.763333
YIR035C_ORF	|| || Putative cytoplasmic protein of unknown function || molecular_function || cytoplasm || YIR035C_ORF || biological_process || || YIR035C || 1039309	0.22	0.13	0.04	0.91	0.58	1.31	0.13	0.933333	-0.803333
YKL004W_ORF	|| AUR1 || Phosphatidylinositol:ceramide phosphoinositol transferase (IPC synthase), required for sphingolipid synthesis; can mutate to confer aureobasidin A resistance || catalytic activity || integral to membrane || YKL004W_ORF || sphingolipid metabolic process || || YKL004W || 1039310	-0.24	0	-0.23	0.93	0.6	-0.25	-0.156667	0.426667	-0.583333
YMR131C_ORF	|| RRB1 || Essential nuclear protein involved in early steps of ribosome biogenesis; physically interacts with the ribosomal protein Rpl3p || molecular_function || nucleolus || YMR131C_ORF || rRNA processing || || YMR131C || 1039312	-0.21	0.11	-0.34	-0.68	-0.36	-1.86	-0.146667	-0.966667	0.82
YOL057W_ORF	|| || Dipeptidyl-peptidase III; cleaves dipeptides from the amino terminus of target proteins; highly active on synthetic substrate Arg-Arg-2-naphthylamide; mammalian ortholog may be a biomarker for some cancers || dipeptidyl-peptidase activity || nucleus || YOL057W_ORF || proteolysis || || YOL057W || 1039313	-0.12	-0.13	-0.35	0.35	0.03	0.6	-0.2	0.326667	-0.526667
YOR272W_ORF	|| YTM1 || Constituent of 66S pre-ribosomal particles, forms a complex with Nop7p and Erb1p that is required for maturation of the large ribosomal subunit; has seven C-terminal WD repeats || molecular_function || PeBoW complex || YOR272W_ORF || ribosomal large subunit biogenesis || || YOR272W || 1039314	-0.21	0.26	-0.12	-0.21	-0.23	-1.78	-0.0233333	-0.74	0.716667
YBR277C_ORF	|| || Dubious open reading frame unlikely to encode a protein, based on available experimental and comparative sequence data; partially overlaps the verified gene YBR278W || || || YBR277C_ORF || || || YBR277C || 1039316	NA	NA	0.32	-0.28	NA	0.93	0.32	0.325	-0.005
YDL178W_ORF	|| DLD2 || D-lactate dehydrogenase, located in the mitochondrial matrix || flavin adenine dinucleotide binding || mitochondrial matrix || YDL178W_ORF || oxidation-reduction process || || YDL178W || 1039317	-0.37	-0.06	-0.15	0.3	-0.07	-1.42	-0.193333	-0.396667	0.203333
RPM1_NCR	|| RPM1 || RNA component of mitochondrial RNase P, which also contains the protein subunit Rpm2p; RNase P removes 5' extensions from mitochondrial tRNA precursors; RPM1 is conserved in bacteria, fungi, and protozoa || ribonuclease P activity || mitochondrion || RPM1_NCR || tRNA processing || || RPM1 || 1039318	-0.34	NA	NA	-4.04	NA	1.76	-0.34	-1.14	0.8
YGL073W_ORF	|| HSF1 || Trimeric heat shock transcription factor, activates multiple genes in response to stresses that include hyperthermia; recognizes variable heat shock elements (HSEs) consisting of inverted NGAAN repeats; posttranslationally regulated || sequence-specific DNA binding transcription factor activity || nucleus || YGL073W_ORF || response to heat || || YGL073W || 1039320	-0.07	0.26	0.16	0.61	0.16	-0.42	0.116667	0.116667	0
YGR178C_ORF	|| PBP1 || Component of glucose deprivation induced stress granules, involved in P-body-dependent granule assembly; similar to human ataxin-2; interacts with Pab1p to regulate mRNA polyadenylation; interacts with Mkt1p to regulate HO translation || molecular_function || stress granule || YGR178C_ORF || stress granule assembly || || YGR178C || 1039321	0.22	0.1	0.04	0.2	0.07	-0.9	0.12	-0.21	0.33
YKL115C_ORF	|| || Dubious open reading frame, unlikely to encode a protein; partially overlaps the verified gene PRR1 || || || YKL115C_ORF || || || YKL115C || 1039323	-1.01	-1.31	-0.97	-1.95	-1.72	-1.1	-1.09667	-1.59	0.493333
YLR094C_ORF	|| GIS3 || Protein of unknown function || molecular_function || nucleus || YLR094C_ORF || intracellular signal transduction || || YLR094C || 1039324	0.33	1.12	0.59	-0.09	-0.65	-1.51	0.68	-0.75	1.43
YMR304C-A_ORF	|| || Dubious open reading frame unlikely to encode a protein, based on available experimental and comparative sequence data; partially overlaps the verified gene SCW10 || || || YMR304C-A_ORF || || || YMR304C-A || 1039325	0.16	-0.23	0.58	0.16	0.66	1.61	0.17	0.81	-0.64
YGR279C_TIL_5_160__ORF	|| SCW4 || Cell wall protein with similarity to glucanases; scw4 scw10 double mutants exhibit defects in mating || glucosidase activity || fungal-type cell wall || YGR279C_TIL_5_160__ORF || cellular cell wall organization || || YGR279C || 1039326	-0.18	-0.07	-0.55	-1.31	-0.37	-1.05	-0.266667	-0.91	0.643333
YPL124W_ORF	|| SPC29 || Inner plaque spindle pole body (SPB) component, links the central plaque component Spc42p to the inner plaque component Spc110p; required for SPB duplication || structural constituent of cytoskeleton || central plaque of spindle pole body || YPL124W_ORF || microtubule nucleation || || YPL124W || 1039327	0.12	0.64	-0.53	0.36	0.03	0.32	0.0766667	0.236667	-0.16
YPR197C_ORF	|| || Dubious open reading frame unlikely to encode a functional protein, based on available experimental and comparative sequence data || || || YPR197C_ORF || || || YPR197C || 1039328	NA	-0.37	NA	-0.59	-0.28	1.61	-0.37	0.246667	-0.616667
YBR073W_ORF	|| RDH54 || DNA-dependent ATPase, stimulates strand exchange by modifying the topology of double-stranded DNA; involved in recombinational repair of DNA double-strand breaks during mitosis and meiosis; proposed to be involved in crossover interference || DNA-dependent ATPase activity || nucleus || YBR073W_ORF || meiosis || || YBR073W || 1039329	0.18	0.09	0.3	1.23	0.96	2.49	0.19	1.56	-1.37
SNR66_SNORNA	|| SNR66 || C/D box small nucleolar RNA (snoRNA), guides 2'-O-methylation of large subunit (LSU) rRNA at position U2417 || rRNA 2'-O-ribose methylation guide activity || box C/D snoRNP complex || SNR66_SNORNA || rRNA methylation || || snR66 || 1039330	1.79	1.26	2.31	-1.09	-0.33	0.2	1.78667	-0.406667	2.19333
YDR493W_ORF	|| MZM1 || Mitochondrial matrix protein with a role in maintaining the labile mitochondrial zinc pool; null mutant has a respiratory growth defect and an elevated frequency of mitochondrial genome loss; overexpression causes cell cycle delay or arrest || molecular_function || mitochondrion || YDR493W_ORF || cellular zinc ion homeostasis || || YDR493W || 1039332	-0.73	-0.37	-1	-1.32	-1.33	-2.2	-0.7	-1.61667	0.916667
YFL042C_ORF	|| || Putative protein of unknown function; YFL042C is not an essential gene || molecular_function || cellular_component || YFL042C_ORF || biological_process || || YFL042C || 1039333	0.03	-0.1	0.14	0.83	0.22	-0.32	0.0233333	0.243333	-0.22
YHR203C_OCH_US100_ORF	|| RPS4B || Protein component of the small (40S) ribosomal subunit; identical to Rps4Ap and has similarity to rat S4 ribosomal protein || rRNA binding || cytoplasm || YHR203C_OCH_US100_ORF || cytoplasmic translation || || YHR203C || 1039334	-1.19	-1.03	-1.63	-2.44	-1.61	-1.77	-1.28333	-1.94	0.656667
YJL007C_ORF	|| || Dubious open reading frame unlikely to encode a functional protein, based on available experimental and comparative sequence data || || || YJL007C_ORF || || || YJL007C || 1039335	NA	0.42	NA	NA	NA	NA	0.42	NA	NA
YKL007W_ORF	|| CAP1 || Alpha subunit of the capping protein (CP) heterodimer (Cap1p and Cap2p) which binds to the barbed ends of actin filaments preventing further polymerization; localized predominantly to cortical actin patches || actin binding || mating projection tip || YKL007W_ORF || actin cytoskeleton organization || || YKL007W || 1039336	0.39	0.49	-0.09	0.98	0.81	1.1	0.263333	0.963333	-0.7
IGX_YA_130870W	|| || || || || IGX_YA_130870W || || YBOX_IGX1000045:IGX_6_31:IGX_YA_130870W:[chromosome=I]:(130845..130945) || || 1039337	-0.47	-0.33	-0.6	-3.49	-0.01	-0.44	-0.466667	-1.31333	0.846667
YOL061W_ORF	|| PRS5 || 5-phospho-ribosyl-1(alpha)-pyrophosphate synthetase, synthesizes PRPP, which is required for nucleotide, histidine, and tryptophan biosynthesis; one of five related enzymes, which are active as heteromultimeric complexes || ribose phosphate diphosphokinase activity || cytoplasm || YOL061W_ORF || phosphorylation || || YOL061W || 1039339	0.18	0.31	0.27	1.59	1.27	1.7	0.253333	1.52	-1.26667
YOR276W_ORF	|| CAF20 || Phosphoprotein of the mRNA cap-binding complex involved in translational control, repressor of cap-dependent translation initiation, competes with eIF4G for binding to eIF4E || translation regulator activity || mRNA cap binding complex || YOR276W_ORF || negative regulation of translation || || YOR276W || 1039340	-0.53	-0.46	-0.82	-0.64	-0.53	-0.33	-0.603333	-0.5	-0.103333
YBR273C_ORF	|| UBX7 || UBX (ubiquitin regulatory X) domain-containing protein that interacts with Cdc48p || molecular_function || endoplasmic reticulum || YBR273C_ORF || ubiquitin-dependent protein catabolic process || || YBR273C || 1039342	-0.21	-0.23	-0.29	0.24	-0.08	-0.53	-0.243333	-0.123333	-0.12
YDL162C_ORF	|| || Dubious open reading frame unlikely to encode a protein, based on available experimental and comparative sequence data; partially overlaps ENT1/YDL161W, a verified gene involved in endocytosis and actin cortical patch assembly || || || YDL162C_ORF || || || YDL162C || 1039343	NA	NA	NA	-0.86	NA	NA	NA	-0.86	NA
YGL069C_ORF	|| || Dubious open reading frame, unlikely to encode a protein; not conserved in closely related Saccharomyces species; 92% of ORF overlaps the uncharacterized ORF YGL068W; deletion in cyr1 mutant results in loss of stress resistance || || || YGL069C_ORF || || || YGL069C || 1039345	NA	NA	NA	0.11	NA	NA	NA	0.11	NA
YGR162W_ORF	|| TIF4631 || Translation initiation factor eIF4G, subunit of the mRNA cap-binding protein complex (eIF4F) that also contains eIF4E (Cdc33p); interacts with Pab1p and with eIF4A (Tif1p); also has a role in biogenesis of the large ribosomal subunit || binding || eukaryotic translation initiation factor 4F complex || YGR162W_ORF || regulation of translation || || YGR162W || 1039346	-0.2	0.28	0.43	0.44	0.03	-1.26	0.17	-0.263333	0.433333
YKL111C_ORF	|| || Dubious open reading frame, unlikely to encode a protein; not conserved in closely related <i>Saccharomyces</i> species; partially overlaps the verified essential gene ABF1 || || || YKL111C_ORF || || || YKL111C || 1039348	NA	NA	2.04	-0.46	NA	0.94	2.04	0.24	1.8
YML074C_ORF	|| FPR3 || Nucleolar peptidyl-prolyl cis-trans isomerase (PPIase); FK506 binding protein; phosphorylated by casein kinase II (Cka1p-Cka2p-Ckb1p-Ckb2p) and dephosphorylated by Ptp1p || peptidyl-prolyl cis-trans isomerase activity || nucleolus || YML074C_ORF || meiotic recombination checkpoint || || YML074C || 1039349	0.13	-0.08	-0.07	0.05	-0.18	-1.18	-0.00666667	-0.436667	0.43
YMR300C_ORF	|| ADE4 || Phosphoribosylpyrophosphate amidotransferase (PRPPAT; amidophosphoribosyltransferase), catalyzes first step of the 'de novo' purine nucleotide biosynthetic pathway || metal ion binding || cytoplasm || YMR300C_ORF || glutamine metabolic process || || YMR300C || 1039350	0.55	1.33	0.3	0.81	0.62	0.86	0.726667	0.763333	-0.0366667
YNL066W_TIL_10_0__ORF	|| SUN4 || Cell wall protein related to glucanases, possibly involved in cell wall septation; member of the SUN family || glucosidase activity || fungal-type cell wall || YNL066W_TIL_10_0__ORF || cell cycle || || YNL066W || 1039351	NA	NA	NA	NA	-0.17	NA	NA	-0.17	NA
YPL108W_ORF	|| || Cytoplasmic protein of unknown function; non-essential gene that is induced in a GDH1 deleted strain with altered redox metabolism; GFP-fusion protein is induced in response to the DNA-damaging agent MMS || molecular_function || cytoplasm || YPL108W_ORF || biological_process || || YPL108W || 1039352	0.23	0.2	0.09	0.46	0.14	0.62	0.173333	0.406667	-0.233333
YPR193C_ORF	|| HPA2 || Tetrameric histone acetyltransferase with similarity to Gcn5p, Hat1p, Elp3p, and Hpa3p; acetylates histones H3 and H4 in vitro and exhibits autoacetylation activity || histone acetyltransferase activity || cytoplasm || YPR193C_ORF || histone acetylation || || YPR193C || 1039353	0.44	-0.21	0.14	-1.03	-0.51	0.27	0.123333	-0.423333	0.546667
YBR077C_ORF	|| SLM4 || Component of the EGO complex, which is involved in the regulation of microautophagy, and of the GSE complex, which is required for proper sorting of amino acid permease Gap1p; gene exhibits synthetic genetic interaction with MSS4 || phosphatidylinositol-3,4-bisphosphate binding || vacuole || YBR077C_ORF || microautophagy || || YBR077C || 1039354	0.23	-0.19	-0.31	-0.77	-0.76	-1.37	-0.09	-0.966667	0.876667
SNR42_SNORNA	|| SNR42 || H/ACA box small nucleolar RNA (snoRNA); guides pseudouridylation of large subunit (LSU) rRNA at position U2975 || rRNA pseudouridylation guide activity || box H/ACA snoRNP complex || SNR42_SNORNA || rRNA pseudouridine synthesis || || snR42 || 1039355	0.78	0.21	1.55	-1.25	-0.84	-0.45	0.846667	-0.846667	1.69333
YDR497C_ORF	|| ITR1 || Myo-inositol transporter with strong similarity to the minor myo-inositol transporter Itr2p, member of the sugar transporter superfamily; expression is repressed by inositol and choline via Opi1p and derepressed via Ino2p and Ino4p || transporter activity || membrane || YDR497C_ORF || transport || || YDR497C || 1039357	0.41	0.26	0.26	1.73	1.28	1.11	0.31	1.37333	-1.06333
YFL046W_ORF	|| FMP32 || Putative protein of unknown function; the authentic, non-tagged protein is detected in highly purified mitochondria in high-throughput studies || molecular_function || membrane || YFL046W_ORF || biological_process || || YFL046W || 1039358	-0.35	-0.27	-0.93	0.05	-0.36	-0.44	-0.516667	-0.25	-0.266667
YER138W-A_OCH_DS100_ORF	|| || Putative protein of unknown function || molecular_function || cellular_component || YER138W-A_OCH_DS100_ORF || biological_process || || YER138W-A || 1039359	-0.69	-1.02	-0.91	-1.32	-0.99	0.08	-0.873333	-0.743333	-0.13
YJL011C_ORF	|| RPC17 || RNA polymerase III subunit C17; physically interacts with C31, C11, and TFIIIB70; may be involved in the recruitment of pol III by the preinitiation complex || DNA-directed RNA polymerase activity || nucleus || YJL011C_ORF || cellular metabolic process || || YJL011C || 1039360	-1.05	-1.26	-1.45	-1.46	-1.68	-0.7	-1.25333	-1.28	0.0266667
YKL011C_ORF	|| CCE1 || Mitochondrial cruciform cutting endonuclease, cleaves Holliday junctions formed during recombination of mitochondrial DNA || hydrolase activity || mitochondrion || YKL011C_ORF || mitochondrial genome maintenance || || YKL011C || 1039361	-0.73	0.31	-0.71	-0.1	-0.3	-0.72	-0.376667	-0.373333	-0.00333333
YLR288C_ORF	|| MEC3 || DNA damage and meiotic pachytene checkpoint protein; subunit of a heterotrimeric complex (Rad17p-Mec3p-Ddc1p) that forms a sliding clamp, loaded onto partial duplex DNA by a clamp loader complex; homolog of human and S. pombe Hus1 || DNA binding || nucleus || YLR288C_ORF || telomere maintenance via recombination || || YLR288C || 1039362	0.14	0.53	0.12	0.89	0.55	1.7	0.263333	1.04667	-0.783333
YOL065C_ORF	|| INP54 || Phosphatidylinositol 4,5-bisphosphate 5-phosphatase with a role in secretion, localizes to the endoplasmic reticulum via the C-terminal tail; lacks the Sac1 domain and proline-rich region found in the other 3 INP proteins || phosphatidylinositol-4,5-bisphosphate 5-phosphatase activity || endoplasmic reticulum || YOL065C_ORF || phosphatidylinositol dephosphorylation || || YOL065C || 10…	-0.01	0.36	0.19	0.17	-0.15	-0.49	0.18	-0.156667	0.336667
YOR292C_ORF	|| || Putative protein of unknown function; green fluorescent protein (GFP)-fusion protein localizes to the vacuole; YOR292C is not an essential gene || molecular_function || vacuole || YOR292C_ORF || biological_process || || YOR292C || 1039365	0.15	-0.32	0	0.48	0.19	-0.13	-0.0566667	0.18	-0.236667
YBR257W_ORF	|| POP4 || Subunit of both RNase MRP and nuclear RNase P; RNase MRP cleaves pre-rRNA, while nuclear RNase P cleaves tRNA precursors to generate mature 5' ends and facilitates turnover of nuclear RNAs; binds to the RPR1 RNA subunit in RNase P || ribonuclease P activity || nucleolar ribonuclease P complex || YBR257W_ORF || rRNA processing || || YBR257W || 1039367	-0.53	-0.01	-0.74	-1.23	-1.01	-0.78	-0.426667	-1.00667	0.58
YDL158C_ORF	|| || Dubious ORF unlikely to encode a protein, based on available experimental and comparative sequence data || || || YDL158C_ORF || || || YDL158C || 1039368	-0.19	-0.38	-0.75	0.03	-0.16	1.03	-0.44	0.3	-0.74
YGL053W_ORF	|| PRM8 || Pheromone-regulated protein with 2 predicted transmembrane segments and an FF sequence, a motif involved in COPII binding; forms a complex with Prp9p in the ER; member of DUP240 gene family || molecular_function || endoplasmic reticulum || YGL053W_ORF || biological_process || || YGL053W || 1039370	-0.35	-0.44	-0.39	-0.1	-0.28	-1.03	-0.393333	-0.47	0.0766667
YGR161C-C_ORF	|| || Retrotransposon TYA Gag gene co-transcribed with TYB Pol; translated as TYA or TYA-TYB polyprotein; Gag is a nucleocapsid protein that is the structural constituent of virus-like particles (VLPs); similar to retroviral Gag || RNA binding || retrotransposon nucleocapsid || YGR161C-C_ORF || transposition, RNA-mediated || || YGR161C-C || 1039371	0.03	0.08	-0.68	0	-0.34	-0.21	-0.19	-0.183333	-0.00666667
IGX_YB_672347W	|| || || || || IGX_YB_672347W || || YBOX_IGX1000028:IGX_43_30:IGX_YB_672347W:[chromosome=II]:(672322..672422) || || 1039373	NA	-0.41	-0.89	-0.48	-0.78	-0.83	-0.65	-0.696667	0.0466667
YML070W_ORF	|| DAK1 || Dihydroxyacetone kinase, required for detoxification of dihydroxyacetone (DHA); involved in stress adaptation || glycerone kinase activity || cytoplasm || YML070W_ORF || phosphorylation || || YML070W || 1039374	-0.17	0.11	-0.31	0.58	0.27	-0.65	-0.123333	0.0666667	-0.19
YMR296C_ORF	|| LCB1 || Component of serine palmitoyltransferase, responsible along with Lcb2p for the first committed step in sphingolipid synthesis, which is the condensation of serine with palmitoyl-CoA to form 3-ketosphinganine || pyridoxal phosphate binding || endoplasmic reticulum || YMR296C_ORF || sphingolipid biosynthetic process || || YMR296C || 1039375	0.05	0.01	-0.46	1.52	0.65	0.82	-0.133333	0.996667	-1.13
YKR042W_TIL_9_281__ORF	|| UTH1 || Mitochondrial outer membrane and cell wall localized SUN family member involved in cell wall biogenesis and required for mitochondrial autophagy; involved in the oxidative stress response, life span during starvation, and cell death || molecular_function || mitochondrial outer membrane || YKR042W_TIL_9_281__ORF || fungal-type cell wall biogenesis || || YKR042W || 1039376	NA	NA	NA	-0.25	NA	0.37	NA	0.06	NA
YPL104W_ORF	|| MSD1 || Mitochondrial aspartyl-tRNA synthetase, required for acylation of aspartyl-tRNA; yeast and bacterial aspartyl-, asparaginyl-, and lysyl-tRNA synthetases contain regions with high sequence similarity, suggesting a common ancestral gene || ligase activity || mitochondrion || YPL104W_ORF || tRNA aminoacylation for protein translation || || YPL104W || 1039377	1.14	0.94	0.8	1.21	0.67	1.97	0.96	1.28333	-0.323333
YPR189W_ORF	|| SKI3 || Ski complex component and TPR protein, mediates 3'-5' RNA degradation by the cytoplasmic exosome; null mutants have superkiller phenotype of increased viral dsRNAs and are synthetic lethal with mutations in 5'-3' mRNA decay || molecular_function || nucleus || YPR189W_ORF || nuclear-transcribed mRNA catabolic process, exonucleolytic, 3'-5' || || YPR189W || 1039378	0.5	0.91	0.19	1.37	0.92	2.41	0.533333	1.56667	-1.03333
YBR091C_ORF	|| TIM12 || Essential protein of the inner mitochondrial membrane, peripherally localized; component of the TIM22 complex, which is a twin-pore translocase that mediates insertion of numerous multispanning inner membrane proteins || protein channel activity || mitochondrial intermembrane space protein transporter complex || YBR091C_ORF || protein targeting to mitochondrion || || YBR091C || 1039379	-0.47	-0.84	-0.71	-0.2	-1.06	-1.16	-0.673333	-0.806667	0.133333
TT(CGU)K_TRNA	|| TRT2 || tRNA-Thr; tRNA threonine 2 || triplet codon-amino acid adaptor activity || cytosol || TT(CGU)K_TRNA || translational elongation || || tT(CGU)K || 1039380	1.11	-0.05	1.94	-1.51	-0.96	1.87	1	-0.2	1.2
YDR501W_ORF	|| PLM2 || Forkhead Associated domain containing protein and putative transcription factor found associated with chromatin; target of SBF transcription factor; induced in response to DNA damaging agents and deletion of telomerase; similar to TOS4 || chromatin binding || nucleus || YDR501W_ORF || response to DNA damage stimulus || || YDR501W || 1039382	0.07	0.1	-0.82	-0.07	-0.42	-0.67	-0.216667	-0.386667	0.17
YFL062W_ORF	|| COS4 || Protein of unknown function, member of the DUP380 subfamily of conserved, often subtelomerically-encoded proteins || molecular_function || integral to membrane || YFL062W_ORF || biological_process || || YFL062W || 1039383	-0.52	-0.7	-1.08	0.83	0.67	0.67	-0.766667	0.723333	-1.49
YHL001W_OCH__ORF	|| RPL14B || Protein component of the large (60S) ribosomal subunit, nearly identical to Rpl14Ap and has similarity to rat L14 ribosomal protein || structural constituent of ribosome || ribonucleoprotein complex || YHL001W_OCH__ORF || cytoplasmic translation || || YHL001W || 1039384	-0.07	-0.47	-0.4	-0.22	-0.06	-1.45	-0.313333	-0.576667	0.263333
YJL015C_ORF	|| || Dubious open reading frame unlikely to encode a functional protein; expression if heat-inducible; located in promoter region of essential CCT3 gene encoding a subunit of the cytosolic chaperonin Cct ring complex, overlaps ORF YJL016W || || || YJL015C_ORF || || || YJL015C || 1039385	0.08	-0.27	0.12	0.02	0.18	NA	-0.0233333	0.1	-0.123333
YKR086W_ORF	|| PRP16 || DEAH-box RNA helicase involved in second catalytic step of splicing; exhibits ATP-dependent RNA unwinding activity; mediates the release of Yju2p and Cwc25p in the second step; in the absence of ATP, stabilizes the binding of Cwc25p to the spliceosome in the first catalytic step || hydrolase activity || nucleus || YKR086W_ORF || mRNA processing || || YKR086W || 1039386	-0.07	-0.23	-0.03	-0.05	0.04	-0.76	-0.11	-0.256667	0.146667
YLR292C_ORF	|| SEC72 || Non-essential subunit of Sec63 complex (Sec63p, Sec62p, Sec66p and Sec72p); with Sec61 complex, Kar2p/BiP and Lhs1p forms a channel competent for SRP-dependent and post-translational SRP-independent protein targeting and import into the ER || protein transporter activity || endoplasmic reticulum membrane || YLR292C_ORF || transport || || YLR292C || 1039387	-0.24	-0.29	-0.98	-0.85	-0.53	-1.75	-0.503333	-1.04333	0.54
YOL081W_ORF	|| IRA2 || GTPase-activating protein that negatively regulates RAS by converting it from the GTP- to the GDP-bound inactive form, required for reducing cAMP levels under nutrient limiting conditions, has similarity to Ira1p and human neurofibromin || Ras GTPase activator activity || cytoplasm || YOL081W_ORF || negative regulation of cAMP biosynthetic process || || YOL081W || 1039389	0.03	-0.18	0.06	1.13	0.26	-0.02	-0.03	0.456667	-0.486667
YOR296W_ORF	|| || Putative protein of unknown function; green fluorescent protein (GFP)-fusion protein localizes to the cytoplasm; expressed during copper starvation; YOR296W is not an essential gene || molecular_function || cytoplasm || YOR296W_ORF || biological_process || || YOR296W || 1039390	0.04	-0.42	-0.51	0.52	-0.16	-0.06	-0.296667	0.1	-0.396667
YDR457W_TIL_6001_6300_27_ORF	|| TOM1 || E3 ubiquitin ligase of the hect-domain class; has a role in mRNA export from the nucleus and may regulate transcriptional coactivators; involved in degradation of excess histones || ubiquitin-protein ligase activity || integral to membrane || YDR457W_TIL_6001_6300_27_ORF || regulation of transcription, DNA-dependent || || YDR457W || 1039391	NA	NA	-1.11	-0.17	NA	0.78	-1.11	0.305	-1.415
YBR253W_ORF	|| SRB6 || Subunit of the RNA polymerase II mediator complex; associates with core polymerase subunits to form the RNA polymerase II holoenzyme; essential for transcriptional regulation || molecular_function || nucleus || YBR253W_ORF || transcription, DNA-dependent || || YBR253W || 1039392	-0.28	-0.14	-0.51	-0.07	0.25	0.32	-0.31	0.166667	-0.476667
YDL154W_ORF	|| MSH5 || Protein of the MutS family, forms a dimer with Msh4p that facilitates crossovers between homologs during meiosis; msh5-Y823H mutation confers tolerance to DNA alkylating agents; homologs present in C. elegans and humans || DNA binding || nucleus || YDL154W_ORF || DNA repair || || YDL154W || 1039393	0.21	0.05	0.04	0.44	0.5	0.48	0.1	0.473333	-0.373333
YGL049C_ORF	|| TIF4632 || Translation initiation factor eIF4G, subunit of the mRNA cap-binding protein complex (eIF4F) that also contains eIF4E (Cdc33p); associates with the poly(A)-binding protein Pab1p, also interacts with eIF4A (Tif1p); homologous to Tif4631p || translation initiation factor activity || ribosome || YGL049C_ORF || stress granule assembly || || YGL049C || 1039394	0.8	1.81	2.58	0.76	0.06	-0.73	1.73	0.03	1.7
YGR158C_ORF	|| MTR3 || Exosome non-catalytic core component; involved in 3'-5' RNA processing and degradation in both the nucleus and the cytoplasm; has similarity to E. coli RNase PH and to human hMtr3p (EXOSC6) || RNA binding || exosome (RNase complex) || YGR158C_ORF || nuclear mRNA surveillance || || YGR158C || 1039395	-0.04	-0.15	-0.35	0.14	-0.21	-0.65	-0.18	-0.24	0.06
YJL199C_ORF	|| MBB1 || Dubious open reading frame, unlikely to encode a protein; not conserved in closely related Saccharomyces species; protein detected in large-scale protein-protein interaction studies || || || YJL199C_ORF || || || YJL199C || 1039396	0.48	-0.14	0.29	-0.25	-0.4	-0.4	0.21	-0.35	0.56
YBR078W_JXN_EE20_1_ORF	|| ECM33 || GPI-anchored protein of unknown function, has a possible role in apical bud growth; GPI-anchoring on the plasma membrane crucial to function; phosphorylated in mitochondria; similar to Sps2p and Pst1p || molecular_function || plasma membrane || YBR078W_JXN_EE20_1_ORF || fungal-type cell wall organization || || YBR078W || 1039397	-1.09	-0.79	-0.48	-3.43	-1.72	-2.01	-0.786667	-2.38667	1.6
YMR282C_ORF	|| AEP2 || Mitochondrial protein, likely involved in translation of the mitochondrial OLI1 mRNA; exhibits genetic interaction with the OLI1 mRNA 5'-untranslated leader || RNA binding || mitochondrion || YMR282C_ORF || mitochondrial translational initiation || || YMR282C || 1039399	0.29	0.1	0.21	0.5	0.19	-0.27	0.2	0.14	0.06
YNL081C_TIL_4_145__ORF	|| SWS2 || Putative mitochondrial ribosomal protein of the small subunit, has similarity to E. coli S13 ribosomal protein; participates in controlling sporulation efficiency || structural constituent of ribosome || mitochondrial small ribosomal subunit || YNL081C_TIL_4_145__ORF || translation || || YNL081C || 1039400	0.02	-0.01	-0.32	-0.27	-0.32	-1.43	-0.103333	-0.673333	0.57
YPL100W_ORF	|| ATG21 || Phosphoinositide binding protein required for vesicle formation in the cytoplasm-to-vacuole targeting (Cvt) pathway; binds both phosphatidylinositol (3,5)-bisphosphate and phosphatidylinositol 3-phosphate; WD-40 repeat protein || phosphatidylinositol binding || cytosol || YPL100W_ORF || autophagy || || YPL100W || 1039401	0.1	0.71	0.06	0.98	0.48	1.4	0.29	0.953333	-0.663333
YPR173C_ORF	|| VPS4 || AAA-ATPase involved in multivesicular body (MVB) protein sorting, ATP-bound Vps4p localizes to endosomes and catalyzes ESCRT-III disassembly and membrane release; ATPase activity is activated by Vta1p; regulates cellular sterol metabolism || ATPase activity || membrane || YPR173C_ORF || sterol metabolic process || || YPR173C || 1039402	0.57	0.09	0.51	0.28	0.17	0.09	0.39	0.18	0.21
YBR095C_ORF	|| RXT2 || Subunit of the histone deacetylase Rpd3L complex; possibly involved in cell fusion and invasive growth || histone deacetylase activity || Rpd3L complex || YBR095C_ORF || negative regulation of chromatin silencing at telomere || || YBR095C || 1039403	0.01	0.32	0.31	0.61	0.45	1.16	0.213333	0.74	-0.526667
D_2UM	|| || || || || D_2UM || || NP_040490.1:D_protein_NC_001398_Saccharomyces_cerevisiae_2_micron_circle_plasmid,_complete_sequence._(2271..2816)_423_0:YBOX_ACM1000017 || || 1039404	0.37	0.6	0	1.57	1.28	2.28	0.323333	1.71	-1.38667
YDR517W_ORF	|| GRH1 || Acetylated, cis-golgi localized protein involved in ER to Golgi transport; homolog of human GRASP65; forms a complex with the coiled-coil protein Bug1p; mutants are compromised for the fusion of ER-derived vesicles with Golgi membranes || molecular_function || cytoplasm || YDR517W_ORF || ER to Golgi vesicle-mediated transport || || YDR517W || 1039405	-0.09	0.03	-0.14	-0.69	-0.3	-1.26	-0.0666667	-0.75	0.683333
YFL066C_ORF	|| || Helicase-like protein encoded within the telomeric Y' element; induced by treatment with 8-methoxypsoralen and UVA irradiation || ATP binding || cellular_component || YFL066C_ORF || biological_process || || YFL066C || 1039406	-0.11	0.52	-0.54	-2.82	-0.92	-0.7	-0.0433333	-1.48	1.43667
YMR133W_INT_1	|| REC114 || Protein involved in early stages of meiotic recombination; possibly involved in the coordination of recombination and meiotic division; mutations lead to premature initiation of the first meiotic division || molecular_function || chromosome || YMR133W_INT_1 || meiotic DNA double-strand break formation || || YMR133W || 1039407	NA	NA	1.71	-2.12	-1.02	1.17	1.71	-0.656667	2.36667
YKR090W_ORF	|| PXL1 || LIM domain-containing protein that localizes to sites of polarized growth, required for selection and/or maintenance of polarized growth sites, may modulate signaling by the GTPases Cdc42p and Rho1p; has similarity to metazoan paxillin || metal ion binding || mating projection tip || YKR090W_ORF || maintenance of cell polarity || || YKR090W || 1039409	-0.1	0.2	-0.27	0.16	-0.25	-0.96	-0.0566667	-0.35	0.293333
YLR296W_ORF	|| || Dubious open reading frame unlikely to encode a protein, based on available experimental and comparative sequence data || || || YLR296W_ORF || || || YLR296W || 1039410	NA	NA	NA	-1.77	NA	0.74	NA	-0.515	NA
YOR299W_ORF	|| BUD7 || Member of the ChAPs family of proteins (Chs5p-Arf1p-binding proteins: Bch1p, Bch2p, Bud7p, Chs6p), that forms the exomer complex with Chs5p to mediate export of specific cargo proteins, including Chs3p, from the Golgi to the plasma membrane || molecular_function || Golgi apparatus || YOR299W_ORF || cellular bud site selection || || YOR299W || 1039413	0.13	0.09	-0.15	1.01	0.33	-0.14	0.0233333	0.4	-0.376667
YLR087C_TIL_2701_3000_165_ORF	|| CSF1 || Protein required for fermentation at low temperature; the authentic, non-tagged protein is detected in highly purified mitochondria in high-throughput studies || molecular_function || mitochondrion || YLR087C_TIL_2701_3000_165_ORF || fermentation || || YLR087C || 1039414	NA	NA	NA	-0.96	-0.18	1.89	NA	0.25	NA
YBR249C_ORF	|| ARO4 || 3-deoxy-D-arabino-heptulosonate-7-phosphate (DAHP) synthase, catalyzes the first step in aromatic amino acid biosynthesis and is feedback-inhibited by tyrosine or high concentrations of phenylalanine or tryptophan || 3-deoxy-7-phosphoheptulonate synthase activity || cytoplasm || YBR249C_ORF || aromatic amino acid family biosynthetic process || || YBR249C || 1039415	-0.17	0.14	-0.19	0.94	0.83	0.96	-0.0733333	0.91	-0.983333
YDL138W_ORF	|| RGT2 || Plasma membrane high glucose sensor that regulates glucose transport; contains 12 predicted transmembrane segments and a long C-terminal tail required for induction of hexose transporters; highly similar to Snf3p || glucose binding || plasma membrane || YDL138W_ORF || transport || || YDL138W || 1039416	1.14	0.49	0.52	0.55	-0.09	-0.67	0.716667	-0.07	0.786667
YGL045W_ORF	|| RIM8 || Protein involved in proteolytic activation of Rim101p in response to alkaline pH; interacts with ESCRT-1 subunits Stp22p and Vps28p; essential for anaerobic growth; member of the arrestin-related trafficking adaptor family || molecular_function || internal side of plasma membrane || YGL045W_ORF || invasive growth in response to glucose limitation || || YGL045W || 1039417	-0.33	-0.41	-0.71	-1.52	-0.66	-0.62	-0.483333	-0.933333	0.45
YIL036W_ORF	|| CST6 || Basic leucine zipper (bZIP) transcription factor of the ATF/CREB family, proposed to be a regulator of oleate responsive genes; involved in utilization of non-optimal carbon sources and chromosome stability || sequence-specific DNA binding || nucleus || YIL036W_ORF || transcription, DNA-dependent || || YIL036W || 1039418	0.5	0.43	0.61	1.17	0.78	1.89	0.513333	1.28	-0.766667
YJL195C_ORF	|| || Dubious open reading frame unlikely to encode a protein, based on available experimental and comparative sequence data; partially overlaps the verified gene YJL194W/CDC6 || || || YJL195C_ORF || || || YJL195C || 1039419	NA	NA	NA	-1.44	-0.93	1.38	NA	-0.33	NA
Q0120_JXN_EI_3_ORF	|| BI4 || Mitochondrial mRNA maturase, forms a complex with Nam2p to mediate splicing of the bI4 intron of the COB gene; encoded by both exon and intron sequences of partially processed COB mRNA || electron carrier activity || mitochondrion || Q0120_JXN_EI_3_ORF || intron homing || || Q0120 || 1039420	0.62	-0.15	0.59	-2.05	-0.18	2.76	0.353333	0.176667	0.176667
YML052W_ORF	|| SUR7 || Plasma membrane protein that localizes to furrow-like invaginations (MCC patches); component of eisosomes; associated with endocytosis, along with Pil1p and Lsp1p; sporulation and plasma membrane sphingolipid content are altered in mutants || molecular_function || mitochondrion || YML052W_ORF || endocytosis || || YML052W || 1039421	0	-0.06	0.03	1.45	0.66	1.97	-0.01	1.36	-1.37
YMR278W_ORF	|| PGM3 || Phosphoglucomutase, catalyzes interconversion of glucose-1-phosphate and glucose-6-phospate; transcription induced in response to stress; green fluorescent protein (GFP)-fusion protein localizes to the cytoplasm and nucleus; non-essential || magnesium ion binding || nucleus || YMR278W_ORF || biological_process || || YMR278W || 1039422	0.17	0.46	-0.04	1.01	0.43	1.06	0.196667	0.833333	-0.636667
YBR158W_TIL_9_187__ORF	|| AMN1 || Protein required for daughter cell separation, multiple mitotic checkpoints, and chromosome stability; contains 12 degenerate leucine-rich repeat motifs; expression is induced by the Mitotic Exit Network (MEN) || protein binding || cytoplasm || YBR158W_TIL_9_187__ORF || negative regulation of exit from mitosis || || YBR158W || 1039423	0.18	0.49	-0.36	1.9	1.19	2.01	0.103333	1.7	-1.59667
YPL084W_ORF	|| BRO1 || Cytoplasmic class E vacuolar protein sorting (VPS) factor that coordinates deubiquitination in the multivesicular body (MVB) pathway by recruiting Doa4p to endosomes || ubiquitin-specific protease activity || cytoplasm || YPL084W_ORF || response to nutrient || || YPL084W || 1039424	0.5	0.57	0.72	0.39	-0.28	-0.64	0.596667	-0.176667	0.773333
YPR169W_ORF	|| JIP5 || Essential protein required for biogenesis of the large ribosomal subunit; interacts with proteins involved in RNA processing, ribosome biogenesis, ubiquitination and demethylation; similar to WDR55, a human WD repeat protein || molecular_function || nucleus || YPR169W_ORF || ribosomal large subunit biogenesis || || YPR169W || 1039425	0.73	0.34	0.14	0.68	0.29	-0.14	0.403333	0.276667	0.126667
YBR099C_ORF	|| || Dubious open reading frame unlikely to encode a protein, based on available experimental and comparative sequence data; completely overlaps the verified gene MMS4 || || || YBR099C_ORF || || || YBR099C || 1039426	1.1	0.43	0.48	0.83	0.46	0.46	0.67	0.583333	0.0866667
TD(GUC)B_TRNA	|| || tRNA-Asp || triplet codon-amino acid adaptor activity || cytosol || TD(GUC)B_TRNA || translational elongation || || tD(GUC)B || 1039427	0.67	-0.05	1.24	-1.98	-0.85	0.54	0.62	-0.763333	1.38333
YDR521W_ORF	|| || Dubious ORF that overlaps YDR520C; mutant increases expression of PIS1 and RPL3 in glycerol || || || YDR521W_ORF || || || YDR521W || 1039429	NA	NA	NA	0.27	NA	NA	NA	0.27	NA
YFR002W_ORF	|| NIC96 || Component of the nuclear pore complex, required for nuclear pore formation; forms a subcomplex with Nsp1p, Nup57p, and Nup49p || structural molecule activity || nuclear pore || YFR002W_ORF || transport || || YFR002W || 1039430	-0.34	0.58	0.14	0.71	0.73	1.64	0.126667	1.02667	-0.9
YHR005C-A_ORF	|| TIM10 || Essential protein of the mitochondrial intermembrane space, forms a complex with Tim9p (TIM10 complex) that delivers hydrophobic proteins to the TIM22 complex for insertion into the inner membrane || unfolded protein binding || mitochondrial inner membrane || YHR005C-A_ORF || protein import into mitochondrial inner membrane || || YHR005C-A || 1039431	0.23	0.09	0.11	1.26	0.78	1.81	0.143333	1.28333	-1.14
YKR094C_ORF	|| RPL40B || Fusion protein, identical to Rpl40Ap, that is cleaved to yield ubiquitin and a ribosomal protein of the large (60S) ribosomal subunit with similarity to rat L40; ubiquitin may facilitate assembly of the ribosomal protein into ribosomes || structural constituent of ribosome || ribonucleoprotein complex || YKR094C_ORF || protein ubiquitination || || YKR094C || 1039432	-0.45	-0.06	-1.02	0.54	0.28	0.29	-0.51	0.37	-0.88
YLR312C_ORF	|| || Putative protein of unknown function || molecular_function || cellular_component || YLR312C_ORF || biological_process || || YLR312C || 1039433	0.22	-0.25	-0.06	-1.3	-0.46	0.64	-0.03	-0.373333	0.343333
YOL089C_ORF	|| HAL9 || Putative transcription factor containing a zinc finger; overexpression increases salt tolerance through increased expression of the ENA1 (Na+/Li+ extrusion pump) gene while gene disruption decreases both salt tolerance and ENA1 expression || sequence-specific DNA binding || nucleus || YOL089C_ORF || response to salt stress || || YOL089C || 1039435	0.38	-0.26	0.2	0.91	0.48	0.58	0.106667	0.656667	-0.55
YOR314W_ORF	|| || Dubious open reading frame unlikely to encode a protein, based on available experimental and comparative sequence data || || || YOR314W_ORF || || || YOR314W || 1039436	NA	-1.48	NA	-1.32	-1.09	1.82	-1.48	-0.196667	-1.28333
YBR233W_ORF	|| PBP2 || RNA binding protein with similarity to mammalian heterogeneous nuclear RNP K protein, involved in the regulation of telomere position effect and telomere length || RNA binding || ribonucleoprotein complex || YBR233W_ORF || telomere maintenance via telomere shortening || || YBR233W || 1039438	0.29	0.69	0.22	-0.07	0.36	1.23	0.4	0.506667	-0.106667
YDL134C_ORF	|| PPH21 || Catalytic subunit of protein phosphatase 2A (PP2A), functionally redundant with Pph22p; methylated at C terminus; forms alternate complexes with several regulatory subunits; involved in signal transduction and regulation of mitosis || phosphoprotein phosphatase activity || protein phosphatase type 2A complex || YDL134C_ORF || actin filament organization || || YDL134C || 1039439	0.01	0.08	0.12	1.39	1.01	2.03	0.07	1.47667	-1.40667
YNL338W_OCH__ORF	|| || Dubious open reading frame unlikely to encode a protein, based on available experimental and comparative sequence data; completely overlaps TEL14L-XC, which is Telomeric X element Core sequence on the left arm of Chromosome XIV || || || YNL338W_OCH__ORF || || || YNL338W || 1039441	0.31	-0.09	0.7	-0.01	0.14	1.35	0.306667	0.493333	-0.186667
YJL191W_ORF	|| RPS14B || Ribosomal protein 59 of the small subunit, required for ribosome assembly and 20S pre-rRNA processing; mutations confer cryptopleurine resistance; nearly identical to Rps14Ap and similar to E. coli S11 and rat S14 ribosomal proteins || structural constituent of ribosome || intracellular || YJL191W_ORF || maturation of SSU-rRNA from tricistronic rRNA transcript (SSU-rRNA, 5.8S rRNA, L…	-0.06	0.39	-0.21	-0.37	0.28	-0.91	0.04	-0.333333	0.373333
YBR111W-A_JXN_EE20_2_ORF	|| SUS1 || Component of both the SAGA histone acetylase and TREX-2 complexes; interacts with RNA polymerase II; involved in mRNA export coupled transcription activation and elongation; involved in post-transcriptional tethering of active genes to the nuclear periphery and to non-nascent mRNP || enzyme activator activity || SAGA complex || YBR111W-A_JXN_EE20_2_ORF || histone H3-K79 methylation || …	-0.95	-0.94	-1.2	-0.54	-0.41	0.82	-1.03	-0.0433333	-0.986667
YML047W-A_ORF	|| || Dubious open reading frame unlikely to encode a functional protein, based on available experimental and comparative sequence data || || || YML047W-A_ORF || || || YML047W-A || 1039446	NA	NA	NA	-0.46	0.62	2.67	NA	0.943333	NA
YMR274C_ORF	|| RCE1 || Type II CAAX prenyl protease involved in the proteolysis and maturation of Ras and the a-factor mating pheromone || hydrolase activity || endoplasmic reticulum membrane || YMR274C_ORF || response to pheromone || || YMR274C || 1039447	-0.78	-0.75	-1.2	0.33	0.09	-0.19	-0.91	0.0766667	-0.986667
IGR_CHR16:(443758..444574)_297	|| || || || || IGR_CHR16:(443758..444574)_297 || || YBOX_IGR1000238:gPL07_8:gPL07_8:chr16.fsa:(443758..444574):817:bp._297_0 || || 1039448	-0.88	-1.17	-1.05	-0.75	-0.77	0.05	-1.03333	-0.49	-0.543333
YPL080C_ORF	|| || Dubious open reading frame unlikely to encode a protein, based on available experimental and comparative sequence data || || || YPL080C_ORF || || || YPL080C || 1039449	NA	NA	NA	-0.86	-0.02	0.73	NA	-0.05	NA
YPR165W_ORF	|| RHO1 || GTP-binding protein of the rho subfamily of Ras-like proteins, involved in establishment of cell polarity; regulates protein kinase C (Pkc1p) and the cell wall synthesizing enzyme 1,3-beta-glucan synthase (Fks1p and Gsc2p) || nucleotide binding || mitochondrion || YPR165W_ORF || small GTPase mediated signal transduction || || YPR165W || 1039450	0.2	0.24	-0.37	1.13	0.67	-0.19	0.0233333	0.536667	-0.513333
YBR115C_ORF	|| LYS2 || Alpha aminoadipate reductase, catalyzes the reduction of alpha-aminoadipate to alpha-aminoadipate 6-semialdehyde, which is the fifth step in biosynthesis of lysine; activation requires posttranslational phosphopantetheinylation by Lys5p || cofactor binding || cytoplasm || YBR115C_ORF || oxidation-reduction process || || YBR115C || 1039451	0.12	-0.11	0.03	1.14	0.44	1.17	0.0133333	0.916667	-0.903333
YKRWOMEGA1_LTR	|| || || || || YKRWOMEGA1_LTR || || || || 1039452	NA	NA	NA	-0.94	NA	NA	NA	-0.94	NA
YDR525W_ORF	|| API2 || Dubious open reading frame, unlikely to encode a protein; not conserved in closely related Saccharomyces species; 26% of ORF overlaps the dubious ORF YDR524C-A; insertion mutation in a cdc34-2 mutant background causes altered bud morphology || || || YDR525W_ORF || || || YDR525W || 1039454	NA	NA	NA	-1.79	NA	NA	NA	-1.79	NA
YGL245W_ORF	|| GUS1 || Glutamyl-tRNA synthetase (GluRS), forms a complex with methionyl-tRNA synthetase (Mes1p) and Arc1p; complex formation increases the catalytic efficiency of both tRNA synthetases and ensures their correct localization to the cytoplasm || ATP binding || cytoplasm || YGL245W_ORF || glutamyl-tRNA aminoacylation || || YGL245W || 1039455	0.08	-0.14	-0.2	0.83	0.34	0.67	-0.0866667	0.613333	-0.7
YHR009C_ORF	|| TDA3 || Putative oxidoreductase involved in late endosome to Golgi transport; physical and genetical interactions with Btn2p; null mutant is viable, has extended S phase, and sensitive to expression of top1-T722A allele; similar to human FOXRED1 || oxidoreductase activity || cytoplasm || YHR009C_ORF || retrograde transport, endosome to Golgi || || YHR009C || 1039456	0.45	1.2	1.25	0.79	0.36	1.07	0.966667	0.74	0.226667
YLL004W_ORF	|| ORC3 || Subunit of the origin recognition complex, which directs DNA replication by binding to replication origins and is also involved in transcriptional silencing || DNA binding || nucleus || YLL004W_ORF || DNA-dependent DNA replication initiation || || YLL004W || 1039457	0.11	0.64	0.27	0.91	0.26	1.32	0.34	0.83	-0.49
YLR315W_ORF	|| NKP2 || Non-essential kinetochore protein, subunit of the Ctf19 central kinetochore complex (Ctf19p-Mcm21p-Okp1p-Mcm22p-Mcm16p-Ctf3p-Chl4p-Mcm19p-Nkp1p-Nkp2p-Ame1p-Mtw1p) || molecular_function || nucleus || YLR315W_ORF || mitosis || || YLR315W || 1039458	NA	-0.3	0.12	NA	NA	NA	-0.09	NA	NA
IGR_CHR04:(733116..733251)_6	|| || || || || IGR_CHR04:(733116..733251)_6 || || YBOX_IGR1000030:NDR048W:NDR048W:chr04.fsa:(733116..733251):136:bp._6_0 || || 1039459	1	0.69	0.72	1.11	0.44	0.58	0.803333	0.71	0.0933333
YOL103W-B_ORF	|| || Retrotransposon TYA Gag and TYB Pol genes; transcribed/translated as one unit; polyprotein is processed to make a nucleocapsid-like protein (Gag), reverse transcriptase (RT), protease (PR), and integrase (IN); similar to retroviral genes || ribonuclease activity || retrotransposon nucleocapsid || YOL103W-B_ORF || transposition, RNA-mediated || || YOL103W-B || 1039460	0.75	1.11	0.56	2.07	1.12	-0.25	0.806667	0.98	-0.173333
YOR318C_ORF	|| || Dubious open reading frame unlikely to encode a protein, based on available experimental and comparative sequence data; transcript is predicted to be spliced but there is no evidence that it is spliced in vivo || || || YOR318C_ORF || || || YOR318C || 1039462	-0.12	-0.51	-0.17	-0.68	-0.5	-0.62	-0.266667	-0.6	0.333333
YCR046C_AAA_28_NCR	|| IMG1 || Mitochondrial ribosomal protein of the large subunit, required for respiration and for maintenance of the mitochondrial genome || structural constituent of ribosome || mitochondrion || YCR046C_AAA_28_NCR || translation || || YCR046C || 1039463	-0.28	-0.12	-0.55	-0.04	0.19	1.32	-0.316667	0.49	-0.806667
YBR229C_ORF	|| ROT2 || Glucosidase II catalytic subunit required for normal cell wall synthesis; mutations in rot2 suppress tor2 mutations, and are synthetically lethal with rot1 mutations || hydrolase activity || endoplasmic reticulum || YBR229C_ORF || metabolic process || || YBR229C || 1039464	-0.54	-0.43	-0.35	1.55	1.52	2.43	-0.44	1.83333	-2.27333
YDL131W_ORF	|| LYS21 || Homocitrate synthase isozyme, catalyzes the condensation of acetyl-CoA and alpha-ketoglutarate to form homocitrate, which is the first step in the lysine biosynthesis pathway; highly similar to the other isozyme, Lys20p || catalytic activity || nucleus || YDL131W_ORF || lysine biosynthetic process || || YDL131W || 1039465	-0.06	0.45	0.28	1.5	1.31	2.17	0.223333	1.66	-1.43667
YER072W_ORF	|| VTC1 || Subunit of the vacuolar transporter chaperone (VTC) complex involved in membrane trafficking, vacuolar polyphosphate accumulation, microautophagy and non-autophagic vacuolar fusion; also has mRNA binding activity || mRNA binding || vacuole || YER072W_ORF || microautophagy || || YER072W || 1039466	0.26	0.36	0.31	0.18	0.32	-0.5	0.31	0	0.31
YHL033C_OCH_US100_ORF	|| RPL8A || Ribosomal protein L4 of the large (60S) ribosomal subunit, nearly identical to Rpl8Bp and has similarity to rat L7a ribosomal protein; mutation results in decreased amounts of free 60S subunits || structural constituent of ribosome || cytoplasm || YHL033C_OCH_US100_ORF || cytoplasmic translation || || YHL033C || 1039467	-1.15	-0.99	-1.59	-2.29	-1.34	-0.68	-1.24333	-1.43667	0.193333
YIL028W_ORF	|| || Dubious open reading frame unlikely to encode a protein, based on available experimental and comparative sequence data || || || YIL028W_ORF || || || YIL028W || 1039468	-0.28	-0.45	-0.87	-0.86	-0.6	-1.08	-0.533333	-0.846667	0.313333
YJL175W_ORF	|| || Dubious open reading frame unlikely to encode a functional protein; deletion confers resistance to cisplatin, hypersensitivity to 5-fluorouracil, and growth defect at high pH with high calcium; overlaps gene for SWI3 transcription factor || || || YJL175W_ORF || || || YJL175W || 1039469	NA	-1.16	NA	NA	NA	NA	-1.16	NA	NA
YGR029W_JXN_IE_1_ORF	|| ERV1 || Flavin-linked sulfhydryl oxidase of the mitochondrial intermembrane space (IMS), oxidizes Mia40p as part of a disulfide relay system that promotes IMS retention of imported proteins; ortholog of human hepatopoietin (ALR) || thiol oxidase activity || mitochondrion || YGR029W_JXN_IE_1_ORF || protein import into mitochondrial intermembrane space || || YGR029W || 1039470	-0.68	-0.76	-0.95	-1.62	-1.49	-1.08	-0.796667	-1.39667	0.6
YML045W-A_ORF	|| || Retrotransposon TYA Gag gene co-transcribed with TYB Pol; translated as TYA or TYA-TYB polyprotein; Gag is a nucleocapsid protein that is the structural constituent of virus-like particles (VLPs); similar to retroviral Gag || RNA binding || cytoplasm || YML045W-A_ORF || transposition, RNA-mediated || || YML045W-A || 1039471	-0.16	0.03	-0.4	0.03	0.12	0.18	-0.176667	0.11	-0.286667
YMR258C_ORF	|| ROY1 || GTPase inhibitor with similarity to F-box proteins; inhibits Ypt52p GTPase activity by preventing Ypt52p from binding GTP; involved in regulating intracellular trafficking; physically interacts with Skp1p || GTPase inhibitor activity || membrane fraction || YMR258C_ORF || negative regulation of GTPase activity || || YMR258C || 1039472	-0.09	-0.18	-0.11	0.65	0.42	1.71	-0.126667	0.926667	-1.05333
YPL076W_ORF	|| GPI2 || Protein involved in the synthesis of N-acetylglucosaminyl phosphatidylinositol (GlcNAc-PI), the first intermediate in the synthesis of glycosylphosphatidylinositol (GPI) anchors; homologous to the human PIG-C protein || UDP-glycosyltransferase activity || glycosylphosphatidylinositol-N-acetylglucosaminyltransferase (GPI-GnT) complex || YPL076W_ORF || GPI anchor biosynthetic process || …	0	-0.25	-0.66	-0.05	-0.06	0.34	-0.303333	0.0766667	-0.38
YPR153W_ORF	|| || Putative protein of unknown function || molecular_function || integral to membrane || YPR153W_ORF || biological_process || || YPR153W || 1039475	-0.39	-1.14	-0.52	-1.93	-1.38	-1.28	-0.683333	-1.53	0.846667
YBR119W_ORF	|| MUD1 || U1 snRNP A protein, homolog of human U1-A; involved in nuclear mRNA splicing || RNA binding || ribonucleoprotein complex || YBR119W_ORF || mRNA processing || || YBR119W || 1039476	-0.57	0.11	-0.74	-0.43	-0.73	-1.47	-0.4	-0.876667	0.476667
YGL249W_ORF	|| ZIP2 || Meiosis-specific protein involved in normal synaptonemal complex formation and pairing between homologous chromosomes during meiosis || DNA binding || chromosome || YGL249W_ORF || synaptonemal complex assembly || || YGL249W || 1039479	-0.33	-0.68	-0.31	-0.31	-0.64	0.08	-0.44	-0.29	-0.15
YHR013C_ORF	|| ARD1 || Subunit of N-terminal acetyltransferase NatA (Nat1p, Ard1p, Nat5p); acetylates many proteins and thus affects telomeric silencing, cell cycle, heat-shock resistance, mating, and sporulation; human Ard1p levels are elevated in cancer cells || N-acetyltransferase activity || NatA complex || YHR013C_ORF || histone acetylation || || YHR013C || 1039480	-0.07	0.29	-0.36	0.48	0.05	-0.11	-0.0466667	0.14	-0.186667
YLL008W_ORF	|| DRS1 || Nucleolar DEAD-box protein required for ribosome assembly and function, including synthesis of 60S ribosomal subunits; constituent of 66S pre-ribosomal particles || nucleic acid binding || nucleolus || YLL008W_ORF || ribosomal large subunit assembly || || YLL008W || 1039482	-0.03	0.04	-0.7	0.27	-0.21	-0.44	-0.23	-0.126667	-0.103333
YLR319C_ORF	|| BUD6 || Actin- and formin-interacting protein, involved in actin cable nucleation and polarized cell growth; isolated as bipolar budding mutant; potential Cdc28p substrate || cytoskeletal regulatory protein binding || spindle pole body || YLR319C_ORF || response to osmotic stress || || YLR319C || 1039483	0.47	0.23	-0.19	0.51	0.09	-0.33	0.17	0.09	0.08
IGR_CHR07:(COMPLEMENT(604577..604733))_12	|| || || || || IGR_CHR07:(COMPLEMENT(604577..604733))_12 || || YBOX_IGR1000062:NGR043C:NGR043C:chr07.fsa:(complement(604577..604733)):157:bp._12_0 || || 1039484	0.04	-0.18	-0.14	0.7	0.14	0.49	-0.0933333	0.443333	-0.536667
YOL107W_ORF	|| || Putative protein of unknown function; green fluorescent protein (GFP)-fusion protein localizes to the cytoplasm and colocalizes in a punctate pattern with the early golgi/COPI vesicles; YOL107W is not an essential protein || molecular_function || Golgi apparatus || YOL107W_ORF || biological_process || || YOL107W || 1039485	-0.48	-0.74	-0.71	0.48	0.33	0.2	-0.643333	0.336667	-0.98
YOR322C_ORF	|| LDB19 || Protein involved in regulating the endocytosis of plasma membrane proteins by recruiting the ubiquitin ligase Rsp5p to its target; localization changes in response to nutrient levels; null mutant has reduced affinity for alcian blue dye || ubiquitin protein ligase binding || Golgi apparatus || YOR322C_ORF || ubiquitin-dependent endocytosis || || YOR322C || 1039486	0.44	0.63	0.66	0.98	0.37	0.67	0.576667	0.673333	-0.0966667
YOR116C_TIL_3001_3300_194_ORF	|| RPO31 || RNA polymerase III largest subunit C160, part of core enzyme; similar to bacterial beta-prime subunit and to RPA190 and RPO21 || DNA binding || nucleus || YOR116C_TIL_3001_3300_194_ORF || transcription, DNA-dependent || || YOR116C || 1039487	-0.38	-0.65	-0.93	-0.96	-1.08	-1.35	-0.653333	-1.13	0.476667
YBR225W_ORF	|| || Putative protein of unknown function; non-essential gene identified in a screen for mutants affected in mannosylphophorylation of cell wall components || molecular_function || cellular_component || YBR225W_ORF || biological_process || || YBR225W || 1039488	-0.02	0.12	-0.12	-0.09	0.01	-1.18	-0.00666667	-0.42	0.413333
YDR327W_ORF	|| || Dubious open reading frame unlikely to encode a protein, based on experimental and comparative sequence data; partially overlaps the verified gene SKP1 || || || YDR327W_ORF || || || YDR327W || 1039489	-0.1	-0.08	-0.06	0.26	-0.18	-1	-0.08	-0.306667	0.226667
YER068W_ORF	|| MOT2 || Subunit of the CCR4-NOT complex, which has roles in transcription regulation, mRNA degradation, and post-transcriptional modifications; with Ubc4p, ubiquitinates nascent polypeptide-associated complex subunits and histone demethyase Jhd2p || nucleic acid binding || cytoplasm || YER068W_ORF || regulation of transcription from RNA polymerase II promoter || || YER068W || 1039490	0.69	0.92	0.66	0.49	-0.09	-1.11	0.756667	-0.236667	0.993333
YBL003C_OCH_DS100_ORF	|| HTA2 || Histone H2A, core histone protein required for chromatin assembly and chromosome function; one of two nearly identical (see also HTA1) subtypes; DNA damage-dependent phosphorylation by Mec1p facilitates DNA repair; acetylated by Nat4p || DNA binding || nucleus || YBL003C_OCH_DS100_ORF || DNA repair || || YBL003C || 1039491	-0.38	-0.05	-1.16	0.49	0.64	1.16	-0.53	0.763333	-1.29333
YIL013C_ORF	|| PDR11 || ATP-binding cassette (ABC) transporter, multidrug transporter involved in multiple drug resistance; mediates sterol uptake when sterol biosynthesis is compromisedregulated by Pdr1p; required for anaerobic growth || ATPase activity || membrane || YIL013C_ORF || ATP catabolic process || || YIL013C || 1039492	0.27	0.19	0.45	1.76	1.09	2.3	0.303333	1.71667	-1.41333
YJL171C_ORF	|| || GPI-anchored cell wall protein of unknown function; induced in response to cell wall damaging agents and by mutations in genes involved in cell wall biogenesis; sequence similarity to YBR162C/TOS1, a covalently bound cell wall protein || molecular_function || plasma membrane enriched fraction || YJL171C_ORF || biological_process || || YJL171C || 1039493	-0.2	-0.08	-0.56	0.24	0.45	-1.37	-0.28	-0.226667	-0.0533333
TI(UAU)D_INT_1	|| || tRNA-Ile || triplet codon-amino acid adaptor activity || cytosol || TI(UAU)D_INT_1 || translational elongation || || tI(UAU)D || 1039494	2.13	1.14	2.69	-1.9	-0.74	0.69	1.98667	-0.65	2.63667
YML029W_ORF	|| USA1 || Scaffold subunit of the Hrd1p ubiquitin ligase that also promotes ligase oligomerization; involved in ER-associated protein degradation (ERAD); interacts with the U1 snRNP-specific protein, Snp1p || protein complex scaffold || membrane || YML029W_ORF || ER-associated protein catabolic process || || YML029W || 1039496	-0.22	-0.49	-0.21	0.21	-0.03	-1.82	-0.306667	-0.546667	0.24
YMR254C_ORF	|| || Dubious open reading frame unlikely to encode a protein, based on available experimental and comparative sequence data || || || YMR254C_ORF || || || YMR254C || 1039497	0.66	-0.67	0.01	-1.8	-1.16	0.05	-2.89121e-18	-0.97	0.97
YPL060W_ORF	|| MFM1 || Mitochondrial inner membrane magnesium transporter, involved in maintenance of mitochondrial magnesium concentrations and membrane potential; indirectly affects splicing of group II introns; functionally and structurally related to Mrs2p || magnesium ion transmembrane transporter activity || mitochondrial inner membrane || YPL060W_ORF || mitochondrial magnesium ion transport || || YPL0…	0.07	0.3	0.09	0.01	-0.33	-0.17	0.153333	-0.163333	0.316667
YPR149W_ORF	|| NCE102 || Protein of unknown function; contains transmembrane domains; involved in secretion of proteins that lack classical secretory signal sequences; component of the detergent-insoluble glycolipid-enriched complexes (DIGs) || molecular_function || cytoplasm || YPR149W_ORF || negative regulation of protein phosphorylation || || YPR149W || 1039500	-0.33	-0.48	-0.63	-1.25	-0.46	-2.32	-0.48	-1.34333	0.863333
YBR123C_ORF	|| TFC1 || One of six subunits of the RNA polymerase III transcription initiation factor complex (TFIIIC); part of the TauA globular domain of TFIIIC that binds DNA at the BoxA promoter sites of tRNA and similar genes; human homolog is TFIIIC-63 || DNA binding || transcription factor TFIIIC complex || YBR123C_ORF || transcription, DNA-dependent || || YBR123C || 1039501	0.29	0.3	-0.35	0.85	0.62	1.8	0.08	1.09	-1.01
YDR079W_ORF	|| PET100 || Chaperone that specifically facilitates the assembly of cytochrome c oxidase, integral to the mitochondrial inner membrane; interacts with a subcomplex of subunits VII, VIIa, and VIII (Cox7p, Cox9p, and Cox8p) but not with the holoenzyme || unfolded protein binding || membrane || YDR079W_ORF || aerobic respiration || || YDR079W || 1039502	0.03	-0.38	-0.25	-0.83	-0.84	-0.45	-0.2	-0.706667	0.506667
YGL253W_ORF	|| HXK2 || Hexokinase isoenzyme 2 that catalyzes phosphorylation of glucose in the cytosol; predominant hexokinase during growth on glucose; functions in the nucleus to repress expression of HXK1 and GLK1 and to induce expression of its own gene || catalytic activity || cytosol || YGL253W_ORF || glycolysis || || YGL253W || 1039503	0.29	0.3	0.62	1.07	0.39	-0.78	0.403333	0.226667	0.176667
YHR028C_ORF	|| DAP2 || Dipeptidyl aminopeptidase, synthesized as a glycosylated precursor; localizes to the vacuolar membrane; similar to Ste13p || dipeptidyl-peptidase activity || fungal-type vacuole membrane || YHR028C_ORF || protein processing || || YHR028C || 1039504	-0.52	-0.65	-0.67	1.08	0.65	0.51	-0.613333	0.746667	-1.36
YLL012W_ORF	|| YEH1 || Steryl ester hydrolase, one of three gene products (Yeh1p, Yeh2p, Tgl1p) responsible for steryl ester hydrolase activity and involved in sterol homeostasis; localized to lipid particle membranes || sterol esterase activity || membrane || YLL012W_ORF || lipid catabolic process || || YLL012W || 1039505	-0.03	-0.12	-0.29	0.92	0.56	0.64	-0.146667	0.706667	-0.853333
YLR335W_ORF	|| NUP2 || Nucleoporin involved in nucleocytoplasmic transport, binds to either the nucleoplasmic or cytoplasmic faces of the nuclear pore complex depending on Ran-GTP levels; also has a role in chromatin organization || structural molecule activity || mitochondrion || YLR335W_ORF || mRNA export from nucleus in response to heat stress || || YLR335W || 1039506	-0.18	0.08	0.13	0.69	0.44	-0.74	0.01	0.13	-0.12
IGR_CHR15:(680790..680937)_73	|| || || || || IGR_CHR15:(680790..680937)_73 || || YBOX_IGR1000126:NOR035W:NOR035W:chr15.fsa:(680790..680937):148:bp._73_0 || || 1039507	0.86	0.6	0.65	-0.51	-0.05	0.17	0.703333	-0.13	0.833333
YOL111C_ORF	|| MDY2 || Protein with a role in insertion of tail-anchored proteins into the ER membrane; forms a complex with Get4p; required for efficient mating; involved in shmoo formation and nuclear migration in the pre-zygote; associates with ribosomes || molecular_function || nucleus || YOL111C_ORF || posttranslational protein targeting to membrane || || YOL111C || 1039508	-0.18	0.11	-0.14	-0.43	-0.5	-1.49	-0.07	-0.806667	0.736667
YOR338W_ORF	|| || Putative protein of unknown function; YOR338W transcription is regulated by Azf1p and its transcript is a specific target of the G protein effector Scp160p; identified as being required for sporulation in a high-throughput mutant screen || molecular_function || cellular_component || YOR338W_ORF || ascospore formation || || YOR338W || 1039509	0.06	-0.51	-0.16	-0.22	-0.78	-0.7	-0.203333	-0.566667	0.363333
YMR295C_AAA_15_NCR	|| || Protein of unknown function that associates with ribosomes; green fluorescent protein (GFP)-fusion protein localizes to the cell periphery and bud; YMR295C is not an essential gene || molecular_function || mating projection tip || YMR295C_AAA_15_NCR || biological_process || || YMR295C || 1039510	-0.26	-0.58	NA	0.16	-0.1	1.38	-0.42	0.48	-0.9
CEN5_CEN	|| CEN5 || Chromosome V centromere || || || CEN5_CEN || || || CEN5 || 1039511	NA	NA	NA	NA	NA	-1.93	NA	-1.93	NA
YDR323C_ORF	|| PEP7 || Multivalent adaptor protein that facilitates vesicle-mediated vacuolar protein sorting by ensuring high-fidelity vesicle docking and fusion, which are essential for targeting of vesicles to the endosome; required for vacuole inheritance || zinc ion binding || external side of endosome membrane || YDR323C_ORF || Golgi to endosome transport || || YDR323C || 1039513	-0.62	0.05	-0.99	-0.26	-0.37	-0.13	-0.52	-0.253333	-0.266667
YER065C_ORF	|| ICL1 || Isocitrate lyase, catalyzes the formation of succinate and glyoxylate from isocitrate, a key reaction of the glyoxylate cycle; expression of ICL1 is induced by growth on ethanol and repressed by growth on glucose || catalytic activity || cytoplasm || YER065C_ORF || metabolic process || || YER065C || 1039514	0.37	0.46	0.12	0.61	0.33	-1.11	0.316667	-0.0566667	0.373333
YBR118W_OCH_DS100_ORF	|| TEF2 || Translational elongation factor EF-1 alpha; also encoded by TEF1; functions in the binding reaction of aminoacyl-tRNA (AA-tRNA) to ribosomes; may also have a role in tRNA re-export from the nucleus || translation elongation factor activity || cytoplasm || YBR118W_OCH_DS100_ORF || translational elongation || || YBR118W || 1039515	-0.33	-0.06	-0.54	0.53	0.64	0.26	-0.31	0.476667	-0.786667
YIL009W_ORF	|| FAA3 || Long chain fatty acyl-CoA synthetase, activates imported fatty acids; green fluorescent protein (GFP)-fusion protein localizes to the cell periphery || very long-chain fatty acid-CoA ligase activity || cellular_component || YIL009W_ORF || lipid metabolic process || || YIL009W || 1039516	-0.26	-0.29	-0.57	0.09	-0.28	-1.74	-0.373333	-0.643333	0.27
YJL167W_ORF	|| ERG20 || Farnesyl pyrophosphate synthetase, has both dimethylallyltranstransferase and geranyltranstransferase activities; catalyzes the formation of C15 farnesyl pyrophosphate units for isoprenoid and sterol biosynthesis || dimethylallyltranstransferase activity || endoplasmic reticulum || YJL167W_ORF || lipid biosynthetic process || || YJL167W || 1039517	-0.03	0.56	-0.31	-0.04	0.06	-1.31	0.0733333	-0.43	0.503333
YLR344W_INT_1	|| RPL26A || Protein component of the large (60S) ribosomal subunit, nearly identical to Rpl26Bp and has similarity to E. coli L24 and rat L26 ribosomal proteins; binds to 5.8S rRNA || RNA binding || cytoplasm || YLR344W_INT_1 || cytoplasmic translation || || YLR344W || 1039518	-0.47	-0.8	-0.8	-1.79	-1.71	-1.91	-0.69	-1.80333	1.11333
YML025C_ORF	|| YML6 || Mitochondrial ribosomal protein of the large subunit, has similarity to E. coli L4 ribosomal protein and human mitoribosomal MRP-L4 protein; essential for viability, unlike most other mitoribosomal proteins || structural constituent of ribosome || ribosome || YML025C_ORF || translation || || YML025C || 1039519	0.2	0.45	-0.06	0.82	0.4	0.48	0.196667	0.566667	-0.37
YMR251W_ORF	|| GTO3 || Omega class glutathione transferase; putative cytosolic localization || glutathione transferase activity || cytoplasm || YMR251W_ORF || glutathione metabolic process || || YMR251W || 1039520	NA	NA	NA	-1.1	NA	0.68	NA	-0.21	NA
YPL057C_ORF	|| SUR1 || Probable catalytic subunit of a mannosylinositol phosphorylceramide (MIPC) synthase, forms a complex with probable regulatory subunit Csg2p; function in sphingolipid biosynthesis is overlapping with that of Csh1p || mannosyltransferase activity || integral to membrane || YPL057C_ORF || sphingolipid biosynthetic process || || YPL057C || 1039522	-0.65	-0.47	-1.14	0.56	0.24	-1.77	-0.753333	-0.323333	-0.43
YPR145W_ORF	|| ASN1 || Asparagine synthetase, isozyme of Asn2p; catalyzes the synthesis of L-asparagine from L-aspartate in the asparagine biosynthetic pathway || asparagine synthase (glutamine-hydrolyzing) activity || cytoplasm || YPR145W_ORF || asparagine biosynthetic process || || YPR145W || 1039523	1.21	1.06	0.47	0.66	0.5	-0.07	0.913333	0.363333	0.55
YCR053W_ORF	|| THR4 || Threonine synthase, conserved protein that catalyzes formation of threonine from O-phosphohomoserine; expression is regulated by the GCN4-mediated general amino acid control pathway || pyridoxal phosphate binding || cytoplasm || YCR053W_ORF || threonine biosynthetic process || || YCR053W || 1039524	-0.07	0.15	-0.18	0.94	0.38	0.28	-0.0333333	0.533333	-0.566667
YDR083W_ORF	|| RRP8 || Nucleolar protein involved in rRNA processing, pre-rRNA cleavage at site A2; also involved in telomere maintenance; mutation is synthetically lethal with a gar1 mutation || methyltransferase activity || chromosome, telomeric region || YDR083W_ORF || methylation || || YDR083W || 1039525	-0.17	0.02	-0.76	0.54	0.3	0.67	-0.303333	0.503333	-0.806667
YGR006W_ORF	|| PRP18 || Splicing factor involved in the positioning of the 3' splice site during the second catalytic step of splicing, part of snRNP U5, interacts with Slu7p || second spliceosomal transesterification activity || nucleus || YGR006W_ORF || mRNA processing || || YGR006W || 1039526	0.11	-0.24	-0.28	-0.98	-1.11	-0.5	-0.136667	-0.863333	0.726667
YHR032W_ORF	|| ERC1 || Member of the multi-drug and toxin extrusion (MATE) family of the multidrug/oligosaccharidyl-lipid/polysaccharide (MOP) exporter superfamily; overproduction confers ethionine resistance and accumulation of S-adenosylmethionine || antiporter activity || membrane || YHR032W_ORF || S-adenosylmethionine biosynthetic process || || YHR032W || 1039527	0.02	-0.36	-0.06	0.02	0.1	-1.72	-0.133333	-0.533333	0.4
YOR096W_INT_1	|| RPS7A || Protein component of the small (40S) ribosomal subunit, nearly identical to Rps7Bp; interacts with Kti11p; deletion causes hypersensitivity to zymocin; has similarity to rat S7 and Xenopus S8 ribosomal proteins || structural constituent of ribosome || nucleus || YOR096W_INT_1 || ribosome biogenesis || || YOR096W || 1039528	-0.39	-0.92	-0.82	-0.91	-1.21	-1.37	-0.71	-1.16333	0.453333
YLL027W_ORF	|| ISA1 || Mitochondrial matrix protein involved in biogenesis of the iron-sulfur (Fe/S) cluster of Fe/S proteins, isa1 deletion causes loss of mitochondrial DNA and respiratory deficiency; depletion reduces growth on nonfermentable carbon sources || iron-sulfur cluster binding || mitochondrial matrix || YLL027W_ORF || iron-sulfur cluster assembly || || YLL027W || 1039529	0.14	-0.13	0.28	1.01	0.52	0.97	0.0966667	0.833333	-0.736667
YLR339C_ORF	|| || Dubious open reading frame unlikely to encode a protein, based on available experimental and comparative sequence data; partially overlaps the essential gene RPP0 || || || YLR339C_ORF || || || YLR339C || 1039530	NA	NA	NA	-1.37	NA	NA	NA	-1.37	NA
IGR_CHR10:(258932..259932)_321	|| || || || || IGR_CHR10:(258932..259932)_321 || || YBOX_IGR1000190:gJL06_4:gJL06_4:chr10.fsa:(258932..259932):1001:bp._321_0 || || 1039531	-0.48	-0.37	-1.04	-2.07	-1.25	-0.27	-0.63	-1.19667	0.566667
YOL127W_ORF	|| RPL25 || Primary rRNA-binding ribosomal protein component of the large (60S) ribosomal subunit, has similarity to E. coli L23 and rat L23a ribosomal proteins; binds to 25S rRNA via a conserved C-terminal motif || RNA binding || ribonucleoprotein complex || YOL127W_ORF || ribosomal large subunit assembly || || YOL127W || 1039532	-0.04	0.32	0.18	0.51	0.83	1.41	0.153333	0.916667	-0.763333
YOR342C_ORF	|| || Putative protein of unknown function; green fluorescent protein (GFP)-fusion protein localizes to the cytoplasm and the nucleus || molecular_function || nucleus || YOR342C_ORF || biological_process || || YOR342C || 1039533	-0.18	-0.04	-0.1	0.3	0.1	-0.83	-0.106667	-0.143333	0.0366667
YER039C-A_AAA_26_NCR	|| || Putative protein of unknown function; YER039C-A is not an essential gene || molecular_function || membrane || YER039C-A_AAA_26_NCR || biological_process || || YER039C-A || 1039534	NA	-1.44	NA	-0.98	-0.6	NA	-1.44	-0.79	-0.65
YBL043W_ORF	|| ECM13 || Non-essential protein of unknown function; induced by treatment with 8-methoxypsoralen and UVA irradiation || molecular_function || cellular_component || YBL043W_ORF || cellular cell wall organization || || YBL043W || 1039535	-0.91	-0.74	-1.47	-1.22	-1.17	-0.91	-1.04	-1.1	0.06
YGRWTY3-1_RET	|| || Long Terminal Repeat (LTR) retrotransposon of the Gypsy (Metaviridae) group; contains co-transcribed genes TYA Gag and TYB Pol, encoding proteins involved in structure and function of virus-like particles, flanked by two direct repeats || || || YGRWTY3-1_RET || || || YGRWTy3-1 || 1039536	-0.11	-0.62	-0.27	-1.99	-0.47	1.51	-0.333333	-0.316667	-0.0166667
YDR320C_ORF	|| SWA2 || Auxilin-like protein involved in vesicular transport; clathrin-binding protein required for uncoating of clathrin-coated vesicles || heat shock protein binding || cytoplasm || YDR320C_ORF || endoplasmic reticulum inheritance || || YDR320C || 1039538	-0.12	-0.08	-0.55	0.84	0.61	0.69	-0.25	0.713333	-0.963333
YER051W_ORF	|| JHD1 || JmjC domain family histone demethylase specific for H3-K36, similar to proteins found in human, mouse, drosophila, X. laevis, C. elegans, and S. pombe || histone demethylase activity (H3-K36 specific) || nucleus || YER051W_ORF || histone H3-K36 demethylation || || YER051W || 1039539	0.03	-0.61	-0.29	0.3	-0.28	-0.66	-0.29	-0.213333	-0.0766667
YIR044C_OCH_DS100_ORF	|| || Possible pseudogene in strain S288C; YIR044C and the adjacent ORF, YIR043C, together may encode a non-functional member of the conserved, often subtelomerically-encoded Cos protein family || molecular_function || cellular_component || YIR044C_OCH_DS100_ORF || biological_process || || YIR044C || 1039540	-0.94	-1.56	-0.85	-1.19	-2.14	0.95	-1.11667	-0.793333	-0.323333
YIL006W_ORF	|| YIA6 || Mitochondrial NAD+ transporter, involved in the transport of NAD+ into the mitochondria (see also YEA6); member of the mitochondrial carrier subfamily; disputed role as a pyruvate transporter; has putative mouse and human orthologs || pyruvate secondary active transmembrane transporter activity || mitochondrial inner membrane || YIL006W_ORF || NAD transport || || YIL006W || 1039541	-0.15	0	-0.59	-0.01	-0.26	-1.54	-0.246667	-0.603333	0.356667
YJL151C_ORF	|| SNA3 || Integral membrane protein localized to vacuolar intralumenal vesicles, computational analysis of large-scale protein-protein interaction data suggests a possible role in either cell wall synthesis or protein-vacuolar targeting || molecular_function || vacuole || YJL151C_ORF || biological_process || || YJL151C || 1039542	-0.2	-0.1	-0.42	0.19	0.08	-0.4	-0.24	-0.0433333	-0.196667
YML021C_ORF	|| UNG1 || Uracil-DNA glycosylase, required for repair of uracil in DNA formed by spontaneous cytosine deamination, not required for strand-specific mismatch repair, cell-cycle regulated, expressed in late G1, localizes to mitochondria and nucleus || uracil DNA N-glycosylase activity || mitochondrion || YML021C_ORF || base-excision repair || || YML021C || 1039544	0.14	0.7	-0.15	0.42	0.71	-0.78	0.23	0.116667	0.113333
YMR234W_ORF	|| RNH1 || Ribonuclease H1; able to bind double-stranded RNAs and RNA-DNA hybrids; associates with RNAse polymerase I; the homolog of mammalian RNAse HII (the S. cerevisiae homolog of mammalian RNAse HI is RNH201) || ribonuclease H activity || intracellular || YMR234W_ORF || RNA catabolic process || || YMR234W || 1039545	0.26	0.16	0.28	1.13	0.53	1.18	0.233333	0.946667	-0.713333
YPL053C_ORF	|| KTR6 || Probable mannosylphosphate transferase involved in the synthesis of core oligosaccharides in protein glycosylation pathway; member of the KRE2/MNT1 mannosyltransferase family || mannosylphosphate transferase activity || integral to membrane || YPL053C_ORF || protein glycosylation || || YPL053C || 1039547	-0.7	-0.51	-1.31	1.51	0.99	2.18	-0.84	1.56	-2.4
YCR060W_ORF	|| TAH1 || HSP90 cofactor; interacts with Hsp82p, Pih1p, Rvb1 and Rvb2, contains a single TPR domain with at least two TPR motifs || chaperone binding || cytoplasm || YCR060W_ORF || protein folding || || YCR060W || 1039548	-0.3	-0.48	-0.37	0.12	0.1	0.24	-0.383333	0.153333	-0.536667
YDR087C_ORF	|| RRP1 || Essential evolutionarily conserved nucleolar protein necessary for biogenesis of 60S ribosomal subunits and processing of pre-rRNAs to mature rRNAs, associated with several distinct 66S pre-ribosomal particles || molecular_function || nucleus || YDR087C_ORF || rRNA processing || || YDR087C || 1039549	-0.01	0.15	-0.73	-0.45	-0.63	-1.36	-0.196667	-0.813333	0.616667
YGR010W_ORF	|| NMA2 || Nicotinic acid mononucleotide adenylyltransferase, involved in de novo and salvage synthesis of NAD(+) || transferase activity || nucleus || YGR010W_ORF || biosynthetic process || || YGR010W || 1039551	-0.28	-0.57	-0.7	-0.14	-0.41	-1.73	-0.516667	-0.76	0.243333
YHR036W_ORF	|| BRL1 || Essential nuclear envelope integral membrane protein identified as a suppressor of a conditional mutation in the major karyopherin, CRM1; homologous to and interacts with Brr6p, a nuclear envelope protein involved in nuclear export || molecular_function || endoplasmic reticulum || YHR036W_ORF || transport || || YHR036W || 1039552	-0.12	0.11	-0.74	0.65	0.18	-0.63	-0.25	0.0666667	-0.316667
Q0045_INT_7	|| COX1 || Subunit I of cytochrome c oxidase, which is the terminal member of the mitochondrial inner membrane electron transport chain; one of three mitochondrially-encoded subunits || electron carrier activity || integral to membrane || Q0045_INT_7 || aerobic respiration || || Q0045 || 1039553	-0.91	-0.99	-1.26	-2.55	-1.44	2.25	-1.05333	-0.58	-0.473333
YLL031C_ORF	|| GPI13 || ER membrane localized phosphoryltransferase that adds phosphoethanolamine onto the third mannose residue of the glycosylphosphatidylinositol (GPI) anchor precursor; similar to human PIG-O protein || catalytic activity || endoplasmic reticulum membrane || YLL031C_ORF || metabolic process || || YLL031C || 1039554	-0.14	-0.6	-0.11	2.6	0.87	-0.22	-0.283333	1.08333	-1.36667
YLR343W_ORF	|| GAS2 || 1,3-beta-glucanosyltransferase, involved with Gas4p in spore wall assembly; has similarity to Gas1p || 1,3-beta-glucanosyltransferase activity || cytoplasm || YLR343W_ORF || carbohydrate metabolic process || || YLR343W || 1039555	1.19	0.51	0.98	1.94	1.12	1.73	0.893333	1.59667	-0.703333
IGR_CHR12:(373194..373335)_5	|| || || || || IGR_CHR12:(373194..373335)_5 || || YBOX_IGR1000094:NLR025W:NLR025W:chr12.fsa:(373194..373335):142:bp._5_0 || || 1039556	-0.08	-0.46	-0.07	-0.72	0.15	0.98	-0.203333	0.136667	-0.34
YOL131W_ORF	|| || Putative protein of unknown function || molecular_function || cellular_component || YOL131W_ORF || biological_process || || YOL131W || 1039557	NA	0.45	NA	-0.56	NA	1.65	0.45	0.545	-0.095
YOR344C_ORF	|| TYE7 || Serine-rich protein that contains a basic-helix-loop-helix (bHLH) DNA binding motif; binds E-boxes of glycolytic genes and contributes to their activation; may function as a transcriptional activator in Ty1-mediated gene expression || sequence-specific DNA binding transcription factor activity || nucleus || YOR344C_ORF || transcription, DNA-dependent || || YOR344C || 1039558	-0.48	-0.48	-1.44	-1	-0.92	-1.79	-0.8	-1.23667	0.436667
YBL039C_ORF	|| URA7 || Major CTP synthase isozyme (see also URA8), catalyzes the ATP-dependent transfer of the amide nitrogen from glutamine to UTP, forming CTP, the final step in de novo biosynthesis of pyrimidines; involved in phospholipid biosynthesis || CTP synthase activity || cytosol || YBL039C_ORF || pyrimidine nucleotide biosynthetic process || || YBL039C || 1039559	-0.28	0.23	-0.17	0.42	0.11	-1.21	-0.0733333	-0.226667	0.153333
TA(AGC)D_TRNA	|| || tRNA-Ala (Ala1), one of 11 nuclear tRNA genes containing the tDNA-anticodon AGC (converted to IGC in the mature tRNA), decodes GCU and GCC codons into alanine, one of 16 nuclear tRNAs for alanine || triplet codon-amino acid adaptor activity || cytosol || TA(AGC)D_TRNA || translational elongation || || tA(AGC)D || 1039560	1.51	0.57	2.35	-1.5	-0.32	0.75	1.47667	-0.356667	1.83333
YDR306C_ORF	|| || F-box protein of unknown function; interacts with Sgt1p via a Leucine-Rich Repeat (LRR) domain || ubiquitin-protein ligase activity || SCF ubiquitin ligase complex || YDR306C_ORF || SCF-dependent proteasomal ubiquitin-dependent protein catabolic process || || YDR306C || 1039562	-0.19	-0.14	-0.41	0.26	-0.11	-1.18	-0.246667	-0.343333	0.0966667
YER048C_ORF	|| CAJ1 || Nuclear type II J heat shock protein of the E. coli dnaJ family, contains a leucine zipper-like motif, binds to non-native substrates for presentation to Ssa3p, may function during protein translocation, assembly and disassembly || heat shock protein binding || nucleus || YER048C_ORF || protein folding || || YER048C || 1039563	0.17	1.31	-0.23	0.95	0.63	1.16	0.416667	0.913333	-0.496667
YLR432W_OCH__ORF	|| IMD3 || Inosine monophosphate dehydrogenase, catalyzes the first step of GMP biosynthesis, member of a four-gene family in S. cerevisiae, constitutively expressed || catalytic activity || cytoplasm || YLR432W_OCH__ORF || metabolic process || || YLR432W || 1039564	-0.42	-0.28	-1.11	-2.98	-1.11	-2.04	-0.603333	-2.04333	1.44
YHR212C_ORF	|| || Dubious open reading frame unlikely to encode a functional protein, based on available experimental and comparative sequence data || || || YHR212C_ORF || || || YHR212C || 1039565	0.17	-0.04	-0.2	0.49	0.44	1.14	-0.0233333	0.69	-0.713333
YJL147C_ORF	|| || Mitochondrial protein of unknown function; homozygous diploid deletion strain has a sporulation defect characterized by elevated dityrosine in the soluble fraction; expression induced by calcium shortage; YJL147W is a non-essential gene || molecular_function || mitochondrion || YJL147C_ORF || biological_process || || YJL147C || 1039566	0.68	0.41	0.14	0.28	0.29	0.85	0.41	0.473333	-0.0633333
YML008C_ORF	|| ERG6 || Delta(24)-sterol C-methyltransferase, converts zymosterol to fecosterol in the ergosterol biosynthetic pathway by methylating position C-24; localized to both lipid particles and mitochondrial outer membrane || transferase activity || endoplasmic reticulum || YML008C_ORF || steroid biosynthetic process || || YML008C || 1039568	0.04	0.58	0.46	-0.05	0.16	-1.12	0.36	-0.336667	0.696667
YMR230W_ORF	|| RPS10B || Protein component of the small (40S) ribosomal subunit; nearly identical to Rps10Ap and has similarity to rat ribosomal protein S10 || structural constituent of ribosome || ribonucleoprotein complex || YMR230W_ORF || rRNA export from nucleus || || YMR230W || 1039569	0.41	0.55	1.16	2.18	1.15	0.96	0.706667	1.43	-0.723333
YDL243C_AAA_4_NCR	|| AAD4 || Putative aryl-alcohol dehydrogenase; involved in oxidative stress response; similar to P. chrysosporium aryl-alcohol dehydrogenase; expression induced in cells treated with the mycotoxin patulin || oxidoreductase activity || cellular_component || YDL243C_AAA_4_NCR || oxidation-reduction process || || YDL243C || 1039571	0.39	-0.04	0.81	0.35	0.59	1.66	0.386667	0.866667	-0.48
YCR064C_ORF	|| || Dubious open reading frame unlikely to encode a protein, based on experimental and comparative sequence data; partially overlaps the verified gene BUD31 || || || YCR064C_ORF || || || YCR064C || 1039572	1.58	0.54	1.33	-0.8	-0.18	1.07	1.15	0.03	1.12
YDR101C_ORF	|| ARX1 || Shuttling pre-60S factor; involved in the biogenesis of ribosomal large subunit biogenesis; interacts directly with Alb1; responsible for Tif6 recycling defects in absence of Rei1; associated with the ribosomal export complex || hydrolase activity || cytoplasm || YDR101C_ORF || ribosomal large subunit biogenesis || || YDR101C || 1039573	-0.11	0.07	-0.27	0.18	-0.21	-0.44	-0.103333	-0.156667	0.0533333
YGR014W_ORF	|| MSB2 || Mucin family member involved in the Cdc42p- and MAP kinase-dependent filamentous growth signaling pathway; also functions as an osmosensor in parallel to the Sho1p-mediated pathway; potential Cdc28p substrate || osmosensor activity || integral to plasma membrane || YGR014W_ORF || hyperosmotic response || || YGR014W || 1039574	0.1	-0.03	0.1	1.6	1.03	-0.11	0.0566667	0.84	-0.783333
YHR050W_ORF	|| SMF2 || Divalent metal ion transporter involved in manganese homeostasis; has broad specificity for di-valent and tri-valent metals; post-translationally regulated by levels of metal ions; member of the Nramp family of metal transport proteins || transporter activity || membrane || YHR050W_ORF || cobalt ion transport || || YHR050W || 1039575	-0.14	-0.22	0.2	1.46	1.01	2.12	-0.0533333	1.53	-1.58333
YFL034C-A_INT_1	|| RPL22B || Protein component of the large (60S) ribosomal subunit, has similarity to Rpl22Ap and to rat L22 ribosomal protein || structural constituent of ribosome || intracellular || YFL034C-A_INT_1 || translation || || YFL034C-A || 1039576	0.35	-0.16	-0.63	-1.44	-0.96	-2.44	-0.146667	-1.61333	1.46667
YLL035W_ORF	|| GRC3 || Polynucleotide kinase present on rDNA that is required for efficient transcription termination by RNA polymerase I; required for cell growth; mRNA is cell-cycle regulated || polynucleotide 5'-hydroxyl-kinase activity || nucleolus || YLL035W_ORF || termination of RNA polymerase I transcription || || YLL035W || 1039577	1.6	1.44	0.79	1	0.51	0.73	1.27667	0.746667	0.53
YLR359W_ORF	|| ADE13 || Adenylosuccinate lyase, catalyzes two steps in the 'de novo' purine nucleotide biosynthetic pathway; expression is repressed by adenine and activated by Bas1p and Pho2p; mutations in human ortholog ADSL cause adenylosuccinase deficiency || lyase activity || cellular_component || YLR359W_ORF || purine nucleotide biosynthetic process || || YLR359W || 1039578	0.02	-0.15	0.07	1.01	0.86	0.82	-0.02	0.896667	-0.916667
YOL135C_ORF	|| MED7 || Subunit of the RNA polymerase II mediator complex; associates with core polymerase subunits to form the RNA polymerase II holoenzyme; essential for transcriptional regulation || molecular_function || nucleus || YOL135C_ORF || transcription, DNA-dependent || || YOL135C || 1039580	0.11	0.7	0.29	-0.04	-0.29	-0.79	0.366667	-0.373333	0.74
YPL251W_ORF	|| || Dubious open reading frame unlikely to encode a functional protein, based on available experimental and comparative sequence data; partially overlaps 5' end of the verified, essential gene YAH1/YPL252C || || || YPL251W_ORF || || || YPL251W || 1039581	0.2	-0.75	0.15	-0.83	-1.06	0.94	-0.133333	-0.316667	0.183333
YBL035C_ORF	|| POL12 || B subunit of DNA polymerase alpha-primase complex, required for initiation of DNA replication during mitotic and premeiotic DNA synthesis; also functions in telomere capping and length regulation || DNA-directed DNA polymerase activity || alpha DNA polymerase:primase complex || YBL035C_ORF || DNA-dependent DNA replication initiation || || YBL035C || 1039582	0.12	0.61	-0.15	0.28	0.03	-0.34	0.193333	-0.01	0.203333
YGLWTAU2_LTR	|| || || || || YGLWTAU2_LTR || || || || 1039583	0.62	0.17	0.64	0.22	0.56	1.95	0.476667	0.91	-0.433333
YDR302W_ORF	|| GPI11 || ER membrane protein involved in a late step of glycosylphosphatidylinositol (GPI) anchor assembly; involved in the addition of phosphoethanolamine to the multiply mannosylated GPI intermediate; human PIG-Fp is a functional homolog || mannose-ethanolamine phosphotransferase activity || integral to membrane || YDR302W_ORF || GPI anchor biosynthetic process || || YDR302W || 1039585	-0.39	-0.5	-0.66	0.9	0.93	1.29	-0.516667	1.04	-1.55667
YER044C-A_ORF	|| MEI4 || Meiosis-specific protein involved in double-strand break formation during meiotic recombination; required for chromosome synapsis and production of viable spores || molecular_function || nucleus || YER044C-A_ORF || DNA recombination || || YER044C-A || 1039586	-1	-0.73	NA	-0.99	-1.08	-0.53	-0.865	-0.866667	0.00166667
YHR043C_OCH__ORF	|| DOG2 || 2-deoxyglucose-6-phosphate phosphatase, member of a family of low molecular weight phosphatases, similar to Dog1p, induced by oxidative and osmotic stress, confers 2-deoxyglucose resistance when overexpressed || hydrolase activity || cytoplasm || YHR043C_OCH__ORF || metabolic process || || YHR043C || 1039587	0.31	-0.72	-0.84	-2.23	-1.87	-2.33	-0.416667	-2.14333	1.72667
YHR208W_ORF	|| BAT1 || Mitochondrial branched-chain amino acid (BCAA) aminotransferase, preferentially involved in BCAA biosynthesis; homolog of murine ECA39; highly expressed during logarithmic phase and repressed during stationary phase || L-leucine transaminase activity || mitochondrion || YHR208W_ORF || cellular amino acid biosynthetic process || || YHR208W || 1039588	1.14	1.09	0.4	1.07	0.9	0.3	0.876667	0.756667	0.12
YJL143W_ORF	|| TIM17 || Essential subunit of the Translocase of the Inner Mitochondrial membrane (TIM23 complex); with Tim23p, contributes to the architecture and function of the import channel; may link the import motor to the core TIM23 complex || P-P-bond-hydrolysis-driven protein transmembrane transporter activity || integral to membrane || YJL143W_ORF || protein import into mitochondrial matrix || || YJ…	0.17	0.27	0.11	0.81	0.38	-0.23	0.183333	0.32	-0.136667
YML004C_ORF	|| GLO1 || Monomeric glyoxalase I, catalyzes the detoxification of methylglyoxal (a by-product of glycolysis) via condensation with glutathione to produce S-D-lactoylglutathione; expression regulated by methylglyoxal levels and osmotic stress || lyase activity || nucleus || YML004C_ORF || glutathione metabolic process || || YML004C || 1039591	-0.8	-0.37	-1.23	-1.17	-0.86	-2.5	-0.8	-1.51	0.71
YMR226C_ORF	|| || NADP(+)-dependent dehydrogenase; acts on serine, L-allo-threonine, and other 3-hydroxy acids; green fluorescent protein fusion protein localizes to the cytoplasm and nucleus; may interact with ribosomes, based on co-purification experiments || oxidoreductase activity || cytoplasm || YMR226C_ORF || oxidation-reduction process || || YMR226C || 1039592	-0.09	0.02	0.55	0.99	0.78	1.67	0.16	1.14667	-0.986667
YOR149C_ORF	|| SMP3 || Alpha 1,2-mannosyltransferase involved in glycosyl phosphatidyl inositol (GPI) biosynthesis; required for addition of the fourth, side branching mannose to the GPI core structure || transferase activity || endoplasmic reticulum || YOR149C_ORF || GPI anchor biosynthetic process || || YOR149C || 1039593	-0.35	NA	-0.62	0.43	-0.04	-1.23	-0.485	-0.28	-0.205
YLR091W_AAA_9_NCR	|| GEP5 || Protein of unknown function, required for mitochondrial genome maintenance; detected in highly purified mitochondria in high-throughput studies; null mutant has decreased levels of cardiolipin and phosphatidylethanolamine || molecular_function || mitochondrion || YLR091W_AAA_9_NCR || mitochondrial genome maintenance || || YLR091W || 1039594	0.67	0.25	0.39	-0.14	0.19	1.21	0.436667	0.42	0.0166667
YCR083W_ORF	|| TRX3 || Mitochondrial thioredoxin, highly conserved oxidoreductase required to maintain the redox homeostasis of the cell, forms the mitochondrial thioredoxin system with Trr2p, redox state is maintained by both Trr2p and Glr1p || disulfide oxidoreductase activity || mitochondrion || YCR083W_ORF || cell redox homeostasis || || YCR083W || 1039595	-0.84	-1.17	-0.94	-0.9	-1.08	-0.97	-0.983333	-0.983333	0
YDR105C_ORF	|| TMS1 || Vacuolar membrane protein of unknown function that is conserved in mammals; predicted to contain eleven transmembrane helices; interacts with Pdr5p, a protein involved in multidrug resistance || molecular_function || fungal-type vacuole membrane || YDR105C_ORF || biological_process || || YDR105C || 1039596	-0.78	-0.97	-0.97	0.44	0.14	-1.57	-0.906667	-0.33	-0.576667
YGR028W_ORF	|| MSP1 || Mitochondrial protein involved in sorting of proteins in the mitochondria; putative membrane-spanning ATPase || nucleoside-triphosphatase activity || mitochondrial outer membrane || YGR028W_ORF || protein targeting to mitochondrion || || YGR028W || 1039598	-0.28	-0.18	-0.66	-0.32	-0.76	-1.46	-0.373333	-0.846667	0.473333
YHR054C_ORF	|| || Putative protein of unknown function || molecular_function || cellular_component || YHR054C_ORF || biological_process || || YHR054C || 1039599	-0.16	-0.25	-0.27	0.72	0.66	1.3	-0.226667	0.893333	-1.12
YJR145C_INT_1	|| RPS4A || Protein component of the small (40S) ribosomal subunit; mutation affects 20S pre-rRNA processing; identical to Rps4Bp and has similarity to rat S4 ribosomal protein || rRNA binding || cytoplasm || YJR145C_INT_1 || cytoplasmic translation || || YJR145C || 1039600	-1.3	-1.39	-1.72	-2.96	-2	-1.57	-1.47	-2.17667	0.706667
YLL051C_ORF	|| FRE6 || Putative ferric reductase with similarity to Fre2p; expression induced by low iron levels || flavin adenine dinucleotide binding || fungal-type vacuole membrane || YLL051C_ORF || electron transport chain || || YLL051C || 1039601	0.08	-0.09	0.06	0.83	0.49	-0.99	0.0166667	0.11	-0.0933333
YLR363C_ORF	|| NMD4 || Protein interacting with Nam7p, may be involved in the nonsense-mediated mRNA decay pathway || molecular_function || cytoplasm || YLR363C_ORF || nuclear-transcribed mRNA catabolic process, nonsense-mediated decay || || YLR363C || 1039602	-0.73	-0.59	-1.66	-2.48	-1.71	-2.83	-0.993333	-2.34	1.34667
IGR_CHR14:(175086..176086)_302	|| || || || || IGR_CHR14:(175086..176086)_302 || || YBOX_IGR1000222:gNL05_2:gNL05_2:chr14.fsa:(175086..176086):1001:bp._302_0 || || 1039603	NA	NA	NA	-1.28	NA	0.25	NA	-0.515	NA
YPL255W_ORF	|| BBP1 || Protein required for the spindle pole body (SPB) duplication, localized at the central plaque periphery; forms a complex with a nuclear envelope protein Mps2p and SPB components Spc29p and Kar1p; required for mitotic functions of Cdc5p || structural constituent of cytoskeleton || spindle pole body || YPL255W_ORF || spindle pole body duplication in nuclear envelope || || YPL255W || 1039…	0.48	0.17	-0.33	0.35	-0.21	-0.4	0.106667	-0.0866667	0.193333
YBL019W_ORF	|| APN2 || Class II abasic (AP) endonuclease involved in repair of DNA damage; homolog of human HAP1 and E. coli exoIII || nuclease activity || nucleus || YBL019W_ORF || base-excision repair || || YBL019W || 1039606	-0.65	-0.26	-1.11	-0.78	-0.52	-0.94	-0.673333	-0.746667	0.0733333
TM(CAU)Q2_TRNA	|| || Formylated tRNA-Met || triplet codon-amino acid adaptor activity || mitochondrion || TM(CAU)Q2_TRNA || translational initiation || || tM(CAU)Q2 || 1039607	-0.44	-1.18	-0.77	-3.1	-0.49	2.7	-0.796667	-0.296667	-0.5
YDR298C_ORF	|| ATP5 || Subunit 5 of the stator stalk of mitochondrial F1F0 ATP synthase, which is an evolutionarily conserved enzyme complex required for ATP synthesis; homologous to bovine subunit OSCP (oligomycin sensitivity-conferring protein); phosphorylated || hydrogen ion transporting ATP synthase activity, rotational mechanism || mitochondrial proton-transporting ATP synthase, stator stalk || YDR298C_…	-0.23	-0.05	-1.07	-0.68	-0.38	-1.57	-0.45	-0.876667	0.426667
YER030W_ORF	|| CHZ1 || Histone chaperone for Htz1p/H2A-H2B dimer; required for the stabilization of the Chz1p-Htz1-H2B complex; has overlapping function with Nap1p; null mutant displays weak sensitivity to MMS and benomyl; contains a highly conserved CHZ motif || histone binding || nucleus || YER030W_ORF || chromatin remodeling || || YER030W || 1039610	0.16	-0.21	-0.16	-0.06	-0.4	-0.15	-0.07	-0.203333	0.133333
YHR204W_ORF	|| MNL1 || Alpha-1,2-specific exomannosidase of the endoplasmic reticulum; in complex with Pdi1p, generates a Man7GlcNac2 oligosaccharide signal on glycoproteins destined for ubiquitin-proteasome degradation || mannosyl-oligosaccharide 1,2-alpha-mannosidase activity || endoplasmic reticulum lumen || YHR204W_ORF || response to unfolded protein || || YHR204W || 1039611	0.48	1.07	1.91	1.45	1.16	2.12	1.15333	1.57667	-0.423333
YJL127C_ORF	|| SPT10 || Putative histone acetylase with a role in transcriptional silencing, sequence-specific activator of histone genes, binds specifically and cooperatively to pairs of UAS elements in core histone promoters, functions at or near the TATA box || sequence-specific DNA binding || nucleus || YJL127C_ORF || chromatin silencing at telomere || || YJL127C || 1039612	0.1	-0.36	-0.69	-0.76	-0.95	-1.76	-0.316667	-1.15667	0.84
YLR467W_ORF	|| YRF1-5 || Helicase encoded by the Y' element of subtelomeric regions, highly expressed in the mutants lacking the telomerase component TLC1; potentially phosphorylated by Cdc28p || helicase activity || nucleus || YLR467W_ORF || telomere maintenance via recombination || || YLR467W || 1039614	1.21	1.41	1.72	2.89	1.93	2.9	1.44667	2.57333	-1.12667
YNR016C_ORF	|| ACC1 || Acetyl-CoA carboxylase, biotin containing enzyme that catalyzes the carboxylation of acetyl-CoA to form malonyl-CoA; required for de novo biosynthesis of long-chain fatty acids || metal ion binding || mitochondrion || YNR016C_ORF || lipid biosynthetic process || || YNR016C || 1039615	-0.12	-0.24	-0.44	1.15	0.38	0.82	-0.266667	0.783333	-1.05
YOR145C_ORF	|| PNO1 || Essential nucleolar protein required for pre-18S rRNA processing, interacts with Dim1p, an 18S rRNA dimethyltransferase, and also with Nob1p, which is involved in proteasome biogenesis; contains a KH domain || RNA binding || cytoplasm || YOR145C_ORF || ribosome biogenesis || || YOR145C || 1039616	-0.29	0.01	-0.23	-0.06	-0.02	-0.05	-0.17	-0.0433333	-0.126667
YLR087C_TIL_6601_6900_119_ORF	|| CSF1 || Protein required for fermentation at low temperature; the authentic, non-tagged protein is detected in highly purified mitochondria in high-throughput studies || molecular_function || mitochondrion || YLR087C_TIL_6601_6900_119_ORF || fermentation || || YLR087C || 1039617	-0.09	-0.46	-0.87	1.05	0.37	1.22	-0.473333	0.88	-1.35333
YCR087C-A_ORF	|| || Putative protein of unknown function; green fluorescent protein (GFP)-fusion protein localizes to the nucleolus; YCR087C-A is not an essential gene || metal ion binding || nucleolus || YCR087C-A_ORF || biological_process || || YCR087C-A || 1039618	-0.42	-0.85	-0.73	-0.76	-0.75	-1.4	-0.666667	-0.97	0.303333
YDR109C_ORF	|| || Putative kinase || phosphotransferase activity, alcohol group as acceptor || cellular_component || YDR109C_ORF || carbohydrate metabolic process || || YDR109C || 1039619	0.43	0.29	-0.1	1.02	0.51	0.23	0.206667	0.586667	-0.38
YBR296C-A_ONO_ORF	|| || Putative protein of unknown function; identified by gene-trapping, microarray-based expression analysis, and genome-wide homology searching || molecular_function || cellular_component || YBR296C-A_ONO_ORF || biological_process || || YBR296C-A || 1039620	-0.73	-1.15	-0.16	-1.63	-1.09	0.16	-0.68	-0.853333	0.173333
YGR032W_ORF	|| GSC2 || Catalytic subunit of 1,3-beta-glucan synthase, involved in formation of the inner layer of the spore wall; activity positively regulated by Rho1p and negatively by Smk1p; has similarity to an alternate catalytic subunit, Fks1p (Gsc1p) || 1,3-beta-D-glucan synthase activity || integral to membrane || YGR032W_ORF || sporulation resulting in formation of a cellular spore || || YGR032W || …	0.47	-0.1	0.58	1.56	1.08	2.51	0.316667	1.71667	-1.4
YHR058C_ORF	|| MED6 || Subunit of the RNA polymerase II mediator complex; associates with core polymerase subunits to form the RNA polymerase II holoenzyme; essential for transcriptional regulation || RNA polymerase II transcription coactivator activity involved in preinitiation complex assembly || mediator complex || YHR058C_ORF || regulation of transcription from RNA polymerase II promoter || || YHR058C ||…	0.18	0.09	0.13	0.58	-0.02	0.49	0.133333	0.35	-0.216667
YDR092W_INT_1	|| UBC13 || Ubiquitin-conjugating enzyme involved in the error-free DNA postreplication repair pathway; interacts with Mms2p to assemble ubiquitin chains at the Ub Lys-63 residue; DNA damage triggers redistribution from the cytoplasm to the nucleus || nucleotide binding || ubiquitin conjugating enzyme complex || YDR092W_INT_1 || postreplication repair || || YDR092W || 1039624	-0.3	-0.56	-0.32	-1.41	-1.17	-0.63	-0.393333	-1.07	0.676667
YLL055W_ORF	|| YCT1 || High-affinity cysteine-specific transporter with similarity to the Dal5p family of transporters; green fluorescent protein (GFP)-fusion protein localizes to the endoplasmic reticulum; YCT1 is not an essential gene || cysteine transmembrane transporter activity || endoplasmic reticulum || YLL055W_ORF || cysteine transport || || YLL055W || 1039625	-0.33	-0.54	-0.32	0.09	0	-1.73	-0.396667	-0.546667	0.15
YLR367W_ORF	|| RPS22B || Protein component of the small (40S) ribosomal subunit; nearly identical to Rps22Ap and has similarity to E. coli S8 and rat S15a ribosomal proteins || structural constituent of ribosome || ribosome || YLR367W_ORF || translation || || YLR367W || 1039626	-0.02	-0.08	-0.65	-0.64	1.18	-1.56	-0.25	-0.34	0.09
YNL094W_ORF	|| APP1 || Protein of unknown function, interacts with Rvs161p and Rvs167p; computational analysis of protein-protein interactions in large-scale studies suggests a possible role in actin filament organization || molecular_function || actin cortical patch || YNL094W_ORF || actin cytoskeleton organization || || YNL094W || 1039627	0.31	0.08	0.58	1.3	0.71	2.03	0.323333	1.34667	-1.02333
YPL257W-B_ORF	|| || Retrotransposon TYA Gag and TYB Pol genes; transcribed/translated as one unit; polyprotein is processed to make a nucleocapsid-like protein (Gag), reverse transcriptase (RT), protease (PR), and integrase (IN); similar to retroviral genes || ribonuclease activity || retrotransposon nucleocapsid || YPL257W-B_ORF || transposition, RNA-mediated || || YPL257W-B || 1039629	0.82	1.29	0.88	2.31	1.5	-0.03	0.996667	1.26	-0.263333
YBL015W_ORF	|| ACH1 || Protein with CoA transferase activity, particularly for CoASH transfer from succinyl-CoA to acetate; has minor acetyl-CoA-hydrolase activity; phosphorylated; required for acetate utilization and for diploid pseudohyphal growth || acetate CoA-transferase activity || cytoplasm || YBL015W_ORF || acetyl-CoA metabolic process || || YBL015W || 1039631	-0.24	0.4	0.64	-0.53	-0.39	-1.55	0.266667	-0.823333	1.09
SNR3_SNORNA	|| SNR3 || H/ACA box small nucleolar RNA (snoRNA); guides pseudouridylation of large subunit (LSU) rRNA at positions U2129, U2133, and U2264 || rRNA pseudouridylation guide activity || nucleolus || SNR3_SNORNA || rRNA pseudouridine synthesis || || snR3 || 1039632	1.94	1.34	2.32	-1.82	-0.69	-0.78	1.86667	-1.09667	2.96333
YDR282C_ORF	|| || Putative protein of unknown function || molecular_function || integral to membrane || YDR282C_ORF || biological_process || || YDR282C || 1039634	0.09	-0.06	0.2	0.32	-0.21	-0.09	0.0766667	0.00666667	0.07
YER026C_ORF	|| CHO1 || Phosphatidylserine synthase, functions in phospholipid biosynthesis; catalyzes the reaction CDP-diaclyglycerol + L-serine = CMP + L-1-phosphatidylserine, transcriptionally repressed by myo-inositol and choline || CDP-diacylglycerol-serine O-phosphatidyltransferase activity || integral to membrane || YER026C_ORF || phosphatidylserine biosynthetic process || || YER026C || 1039635	-0.25	-0.21	-0.67	0.32	0.24	-0.65	-0.376667	-0.03	-0.346667
YHR188C_ORF	|| GPI16 || Transmembrane protein subunit of the glycosylphosphatidylinositol transamidase complex that adds GPIs to newly synthesized proteins; human PIG-Tp homolog || GPI-anchor transamidase activity || membrane || YHR188C_ORF || attachment of GPI anchor to protein || || YHR188C || 1039637	0.01	0.87	1.29	1.25	0.95	0.68	0.723333	0.96	-0.236667
YJL123C_ORF	|| MTC1 || Protein of unknown function that may interact with ribosomes; green fluorescent protein (GFP)-fusion protein localizes to the cytoplasm and to COPI-coated vesicles (early Golgi); mtc1 is synthetically lethal with cdc13-1 || molecular_function || cytoplasm || YJL123C_ORF || biological_process || || YJL123C || 1039638	0.54	0.58	0.5	1.32	0.98	2.02	0.54	1.44	-0.9
IGR_CHR12:(629183..630183)_280	|| || || || || IGR_CHR12:(629183..630183)_280 || || YBOX_IGR1000205:gLR07_0:gLR07_0:chr12.fsa:(629183..630183):1001:bp._280_0 || || 1039640	NA	0.4	NA	NA	NA	NA	0.4	NA	NA
YNR012W_ORF	|| URK1 || Uridine/cytidine kinase, component of the pyrimidine ribonucleotide salvage pathway that converts uridine into UMP and cytidine into CMP; involved in the pyrimidine deoxyribonucleotide salvage pathway, converting deoxycytidine into dCMP || uridine kinase activity || nucleus || YNR012W_ORF || UMP biosynthetic process || || YNR012W || 1039641	-0.33	-0.02	-0.45	0.31	0.08	-0.7	-0.266667	-0.103333	-0.163333
YOR142W-A_ORF	|| || Retrotransposon TYA Gag gene co-transcribed with TYB Pol; translated as TYA or TYA-TYB polyprotein; Gag is a nucleocapsid protein that is the structural constituent of virus-like particles (VLPs); similar to retroviral Gag || RNA binding || retrotransposon nucleocapsid || YOR142W-A_ORF || transposition, RNA-mediated || || YOR142W-A || 1039642	-0.14	0.07	-1	0.04	-0.06	-0.15	-0.356667	-0.0566667	-0.3
YNR037C_AAA_0_NCR	|| RSM19 || Mitochondrial ribosomal protein of the small subunit, has similarity to E. coli S19 ribosomal protein || structural constituent of ribosome || ribonucleoprotein complex || YNR037C_AAA_0_NCR || translation || || YNR037C || 1039644	0.27	-0.09	0.33	-0.5	-0.22	0.73	0.17	0.00333333	0.166667
YCR090C_ORF	|| || Putative protein of unknown function; green fluorescent protein (GFP)-fusion protein localizes to the cytoplasm and nucleus; YCR090C is not an essential gene || molecular_function || cytoplasm || YCR090C_ORF || biological_process || || YCR090C || 1039645	-0.15	-0.02	-0.59	0.65	2.42	1.58	-0.253333	1.55	-1.80333
YDR125C_ORF	|| ECM18 || Protein of unknown function, similar to Rlp24p || molecular_function || mitochondrion || YDR125C_ORF || fungal-type cell wall organization || || YDR125C || 1039646	-0.29	-0.53	-0.82	-0.4	-1.17	0.78	-0.546667	-0.263333	-0.283333
YLR312C-B_ONO_ORF	|| || || || || YLR312C-B_ONO_ORF || || || || 1039647	0.59	0.19	0.19	1	0.63	2.11	0.323333	1.24667	-0.923333
YGR036C_ORF	|| CAX4 || Dolichyl pyrophosphate (Dol-P-P) phosphatase with a luminally oriented active site in the ER, cleaves the anhydride linkage in Dol-P-P, required for Dol-P-P-linked oligosaccharide intermediate synthesis and protein N-glycosylation || dolichyldiphosphatase activity || endoplasmic reticulum membrane || YGR036C_ORF || protein N-linked glycosylation || || YGR036C || 1039649	-0.19	-0.18	-0.3	-0.03	-0.09	-0.04	-0.223333	-0.0533333	-0.17
YHR073W_ORF	|| OSH3 || Member of an oxysterol-binding protein family with seven members in S. cerevisiae; family members have overlapping, redundant functions in sterol metabolism and collectively perform a function essential for viability || sterol transporter activity || cytoplasm || YHR073W_ORF || sterol transport || || YHR073W || 1039650	0.29	0.36	0.65	1.21	0.58	0.18	0.433333	0.656667	-0.223333
YHR041C_INT_1	|| SRB2 || Subunit of the RNA polymerase II mediator complex; associates with core polymerase subunits to form the RNA polymerase II holoenzyme; general transcription factor involved in telomere maintenance || core RNA polymerase II binding transcription factor activity || nucleus || YHR041C_INT_1 || regulation of transcription, DNA-dependent || || YHR041C || 1039651	-0.65	-0.82	-0.34	-1.71	-1	0	-0.603333	-0.903333	0.3
YLL059C_ORF	|| || Dubious open reading frame unlikely to encode a protein, based on available experimental and comparative sequence data || || || YLL059C_ORF || || || YLL059C || 1039652	NA	-0.83	-0.3	-1.11	-0.86	0.6	-0.565	-0.456667	-0.108333
YMR054W_ORF	|| STV1 || Subunit a of the vacuolar-ATPase V0 domain, one of two isoforms (Stv1p and Vph1p); Stv1p is located in V-ATPase complexes of the Golgi and endosomes while Vph1p is located in V-ATPase complexes of the vacuole || proton-transporting ATPase activity, rotational mechanism || integral to membrane || YMR054W_ORF || vacuolar acidification || || YMR054W || 1039653	-0.06	-0.08	0.06	0.97	0.45	0.52	-0.0266667	0.646667	-0.673333
YNL098C_ORF	|| RAS2 || GTP-binding protein that regulates the nitrogen starvation response, sporulation, and filamentous growth; farnesylation and palmitoylation required for activity and localization to plasma membrane; homolog of mammalian Ras proto-oncogenes || GTPase activity || plasma membrane enriched fraction || YNL098C_ORF || pseudohyphal growth || || YNL098C || 1039654	0.29	0.23	-0.01	0.48	0.2	-1.16	0.17	-0.16	0.33
YPL273W_ORF	|| SAM4 || S-adenosylmethionine-homocysteine methyltransferase, functions along with Mht1p in the conversion of S-adenosylmethionine (AdoMet) to methionine to control the methionine/AdoMet ratio || homocysteine S-methyltransferase activity || nucleus || YPL273W_ORF || homocysteine metabolic process || || YPL273W || 1039656	-0.35	-0.2	-0.55	-0.76	-0.55	-1.85	-0.366667	-1.05333	0.686667
YBL011W_ORF	|| SCT1 || Glycerol 3-phosphate/dihydroxyacetone phosphate dual substrate-specific sn-1 acyltransferase of the glycerolipid biosynthesis pathway, prefers 16-carbon fatty acids, similar to Gpt2p, gene is constitutively transcribed || glycerol-3-phosphate O-acyltransferase activity || endoplasmic reticulum || YBL011W_ORF || phospholipid biosynthetic process || || YBL011W || 1039657	0.89	0.48	0.71	0.76	0.48	-0.86	0.693333	0.126667	0.566667
SNR53_SNORNA	|| SNR53 || C/D box small nucleolar RNA (snoRNA), guides 2'-O-methylation of small subunit (SSU) rRNA at position A796 || rRNA 2'-O-ribose methylation guide activity || box C/D snoRNP complex || SNR53_SNORNA || rRNA methylation || || snR53 || 1039658	2.95	2.29	3.52	-1.62	-0.44	0.46	2.92	-0.533333	3.45333
YDR278C_ORF	|| || Dubious open reading frame unlikely to encode a functional protein, based on available experimental and comparative sequence data || || || YDR278C_ORF || || || YDR278C || 1039660	0.32	-0.53	0.56	-1.08	-0.8	1.66	0.116667	-0.0733333	0.19
YER022W_ORF	|| SRB4 || Subunit of the RNA polymerase II mediator complex; associates with core polymerase subunits to form the RNA polymerase II holoenzyme; essential for transcriptional regulation; homozygosity of the human MED17 L371P mutation is associated with infantile cerebral and cerebellar atrophy with poor myelination || core RNA polymerase II recruiting transcription factor activity || core mediato…	-0.71	-0.32	-0.79	0.65	-0.03	-0.01	-0.606667	0.203333	-0.81
YHR184W_ORF	|| SSP1 || Protein involved in the control of meiotic nuclear division and coordination of meiosis with spore formation; transcription is induced midway through meiosis || molecular_function || prospore membrane || YHR184W_ORF || cell division || || YHR184W || 1039662	-0.15	-0.52	-1.19	-0.96	-0.81	-0.03	-0.62	-0.6	-0.02
YJL119C_ORF	|| || Dubious open reading frame unlikely to encode a functional protein, based on available experimental and comparative sequence data || || || YJL119C_ORF || || || YJL119C || 1039663	-0.02	-0.03	0.09	0.51	0.45	0.03	0.0133333	0.33	-0.316667
YLR172C_ORF	|| DPH5 || Methyltransferase required for synthesis of diphthamide, which is a modified histidine residue of translation elongation factor 2 (Eft1p or Eft2p); not essential for viability; GFP-Dph5p fusion protein localizes to the cytoplasm || diphthine synthase activity || cytoplasm || YLR172C_ORF || peptidyl-diphthamide biosynthetic process from peptidyl-histidine || || YLR172C || 1039664	-0.12	-0.04	-0.03	0.27	0.02	-0.63	-0.0633333	-0.113333	0.05
IGR_CHR02:(230361..231361)_25	|| || || || || IGR_CHR02:(230361..231361)_25 || || YBOX_IGR1000141:gBL05_10:gBL05_10:chr02.fsa:(230361..231361):1001:bp._25_0 || || 1039665	-0.35	-0.71	-0.66	0.12	-0.37	2.08	-0.573333	0.61	-1.18333
YNR008W_ORF	|| LRO1 || Acyltransferase that catalyzes diacylglycerol esterification; one of several acyltransferases that contribute to triglyceride synthesis; putative homolog of human lecithin cholesterol acyltransferase || phosphatidylcholine-sterol O-acyltransferase activity || endoplasmic reticulum || YNR008W_ORF || triglyceride biosynthetic process || || YNR008W || 1039666	1.26	0.47	0.12	0.23	0.35	1.04	0.616667	0.54	0.0766667
YOR127W_ORF	|| RGA1 || GTPase-activating protein for the polarity-establishment protein Cdc42p; implicated in control of septin organization, pheromone response, and haploid invasive growth || zinc ion binding || intracellular || YOR127W_ORF || positive regulation of GTPase activity || || YOR127W || 1039667	1.06	0.19	0.61	0.68	0.28	-0.88	0.62	0.0266667	0.593333
YPL250C_TIL_301_600_155_ORF	|| ICY2 || Protein of unknown function; mobilized into polysomes upon a shift from a fermentable to nonfermentable carbon source; potential Cdc28p substrate || molecular_function || cellular_component || YPL250C_TIL_301_600_155_ORF || mitochondrion degradation || || YPL250C || 1039668	1.2	1.11	0.94	-0.07	0.12	-1.05	1.08333	-0.333333	1.41667
YCR105W_ORF	|| ADH7 || NADPH-dependent medium chain alcohol dehydrogenase with broad substrate specificity; member of the cinnamyl family of alcohol dehydrogenases; may be involved in fusel alcohol synthesis or in aldehyde tolerance || alcohol dehydrogenase (NADP+) activity || soluble fraction || YCR105W_ORF || oxidation-reduction process || || YCR105W || 1039669	-0.44	-1.03	0.03	-0.19	-0.56	0.12	-0.48	-0.21	-0.27
YDR129C_ORF	|| SAC6 || Fimbrin, actin-bundling protein; cooperates with Scp1p (calponin/transgelin) in the organization and maintenance of the actin cytoskeleton || protein binding, bridging || actin filament bundle || YDR129C_ORF || response to osmotic stress || || YDR129C || 1039670	0.12	0.11	-0.05	0.86	0.45	0.27	0.06	0.526667	-0.466667
YGR050C_ORF	|| || Dubious open reading frame unlikely to encode a protein, based on available experimental and comparative sequence data || || || YGR050C_ORF || || || YGR050C || 1039672	-0.75	-1.02	-0.64	-1.57	-1.07	-0.45	-0.803333	-1.03	0.226667
YHR077C_ORF	|| NMD2 || Protein involved in the nonsense-mediated mRNA decay (NMD) pathway; interacts with Nam7p and Upf3p; involved in telomere maintenance || molecular_function || cytoplasm || YHR077C_ORF || translational frameshifting || || YHR077C || 1039673	0.36	0.23	0.42	1.19	0.93	1.84	0.336667	1.32	-0.983333
ETS2-1_RRNA	|| ETS2-1 || Non-coding region located adjacent to and downstream of RDN25, transcribed as part of the 35S rRNA precursor transcript; contains the primary rRNA transcription termination site at +93 and a secondary termination site between +211 and +250 || || || ETS2-1_RRNA || || || ETS2-1 || 1039674	2.46	1.49	3.76	-0.63	0.32	3.16	2.57	0.95	1.62
YMR058W_ORF	|| FET3 || Ferro-O2-oxidoreductase required for high-affinity iron uptake and involved in mediating resistance to copper ion toxicity, belongs to class of integral membrane multicopper oxidases || iron ion transmembrane transporter activity || high affinity iron permease complex || YMR058W_ORF || response to copper ion || || YMR058W || 1039677	-0.06	0.15	0.04	0.85	0.39	-1.83	0.0433333	-0.196667	0.24
YNL102W_ORF	|| POL1 || Catalytic subunit of the DNA polymerase I alpha-primase complex, required for the initiation of DNA replication during mitotic DNA synthesis and premeiotic DNA synthesis || DNA-directed DNA polymerase activity || nucleus || YNL102W_ORF || nucleobase, nucleoside, nucleotide and nucleic acid metabolic process || || YNL102W || 1039678	0.28	0.52	0.39	1.17	0.67	1.24	0.396667	1.02667	-0.63
YPL277C_ORF	|| || Putative protein of unknown function; localized to the membranes; gene expression regulated by copper levels || molecular_function || membrane fraction || YPL277C_ORF || biological_process || || YPL277C || 1039680	0.03	-0.17	-0.66	0.34	0.04	-0.21	-0.266667	0.0566667	-0.323333
YAR070C_ORF	|| || Dubious open reading frame unlikely to encode a protein, based on available experimental and comparative sequence data || || || YAR070C_ORF || || || YAR070C || 1039681	-0.38	-0.38	0.05	-1.72	-0.94	0.91	-0.236667	-0.583333	0.346667
YDR274C_ORF	|| || Dubious open reading frame unlikely to encode a functional protein, based on available experimental and comparative sequence data || || || YDR274C_ORF || || || YDR274C || 1039682	NA	NA	NA	-0.53	NA	NA	NA	-0.53	NA
YER007W_ORF	|| PAC2 || Microtubule effector required for tubulin heterodimer formation, binds alpha-tubulin, required for normal microtubule function, null mutant exhibits cold-sensitive microtubules and sensitivity to benomyl || alpha-tubulin binding || microtubule || YER007W_ORF || protein folding || || YER007W || 1039683	-0.5	-0.45	-0.31	0.02	-0.07	0.33	-0.42	0.0933333	-0.513333
YHR180W_ORF	|| || Dubious open reading frame unlikely to encode a protein, based on available experimental and comparative sequence data || || || YHR180W_ORF || || || YHR180W || 1039684	0.36	-0.08	0.51	-0.12	-0.32	0.13	0.263333	-0.103333	0.366667
YKL190W_ORF	|| CNB1 || Calcineurin B; the regulatory subunit of calcineurin, a Ca++/calmodulin-regulated type 2B protein phosphatase which regulates Crz1p (a stress-response transcription factor), the other calcineurin subunit is encoded by CNA1 and/or CMP1 || calcium-dependent protein serine/threonine phosphatase activity || calcineurin complex || YKL190W_ORF || adaptation of signaling pathway by response t…	0.3	-0.15	0.02	-0.57	-0.37	-1.45	0.0566667	-0.796667	0.853333
YLR168C_ORF	|| UPS2 || Mitochondrial intermembrane space protein involved in regulation of mitochondrial cardiolipin and phosphatidylethanolamine levels; null has defects in mitochondrial morphology; similar to Ups1p, Ups3p and to human PRELI || molecular_function || extrinsic to mitochondrial inner membrane || YLR168C_ORF || cardiolipin metabolic process || || YLR168C || 1039686	0.33	0.39	-0.25	0.11	-0.08	-0.63	0.156667	-0.2	0.356667
IGR_CHR09:(COMPLEMENT(355842..356004))_77	|| || || || || IGR_CHR09:(COMPLEMENT(355842..356004))_77 || || YBOX_IGR1000077:NIR001C:NIR001C:chr09.fsa:(complement(355842..356004)):163:bp._77_0 || || 1039687	-0.25	-0.08	-0.64	-0.72	-0.1	-0.48	-0.323333	-0.433333	0.11
YNL331C_ORF	|| AAD14 || Putative aryl-alcohol dehydrogenase; similar to P. chrysosporium aryl-alcohol dehydrogenase; mutational analysis has not yet revealed a physiological role || oxidoreductase activity || cellular_component || YNL331C_ORF || oxidation-reduction process || || YNL331C || 1039688	0.42	-0.16	0.01	0.75	0.05	-1.28	0.09	-0.16	0.25
YOR123C_ORF	|| LEO1 || Component of the Paf1 complex; which associates with RNA polymerase II and is involved in histone methylation; plays a role in regulating Ty1 transposition; involved in transcription elongation as demonstrated by the G-less-based run-on (GLRO) assay || RNA polymerase II transcription elongation factor activity || nucleus || YOR123C_ORF || transcription, DNA-dependent || || YOR123C || 1…	0.59	0.29	0.52	0.51	-0.05	0.32	0.466667	0.26	0.206667
YDR457W_TIL_9901_10037_38_ORF	|| TOM1 || E3 ubiquitin ligase of the hect-domain class; has a role in mRNA export from the nucleus and may regulate transcriptional coactivators; involved in degradation of excess histones || ubiquitin-protein ligase activity || integral to membrane || YDR457W_TIL_9901_10037_38_ORF || regulation of transcription, DNA-dependent || || YDR457W || 1039690	0.63	0.67	0.64	2.41	1.51	2.99	0.646667	2.30333	-1.65667
YDL002C_ORF	|| NHP10 || Protein related to mammalian high mobility group proteins; preferentially binds DNA ends, protecting them from exonucleatic cleavage; likely component of the chromatin-remodeling complex INO80 complex; proposed to be involved in DNA repair || DNA binding || nucleus || YDL002C_ORF || double-strand break repair || || YDL002C || 1039691	0.15	-0.19	-0.5	-0.25	-0.51	-0.8	-0.18	-0.52	0.34
YDR133C_ORF	|| || Dubious open reading frame unlikely to encode a protein, based on available experimental and comparative sequence data; partially overlaps YDR134C || || || YDR133C_ORF || || || YDR133C || 1039692	0.84	0.95	0.1	1.35	1.11	1.2	0.63	1.22	-0.59
YHR086W-A_ONO_ORF	|| || Putative protein of unknown function; identified by fungal homology and RT-PCR || molecular_function || cellular_component || YHR086W-A_ONO_ORF || biological_process || || YHR086W-A || 1039693	NA	NA	1.67	-0.91	-0.86	1.21	1.67	-0.186667	1.85667
YGR054W_ORF	|| || Eukaryotic initiation factor (eIF) 2A; associates specifically with both 40S subunits and 80 S ribosomes, and interacts genetically with both eIF5b and eIF4E; homologous to mammalian eIF2A || translation initiation factor activity || cytosolic small ribosomal subunit || YGR054W_ORF || translational initiation || || YGR054W || 1039695	0.01	0.14	0.13	0.34	0.09	-0.15	0.0933333	0.0933333	0
YHR080C_ORF	|| || Protein of unknown function that may interact with ribosomes, based on co-purification experiments; the authentic, non-tagged protein is detected in highly purified mitochondria in high-throughput studies || molecular_function || membrane || YHR080C_ORF || biological_process || || YHR080C || 1039696	0.89	0.59	0.63	2.09	1.22	2.77	0.703333	2.02667	-1.32333
YJR095W_ORF	|| SFC1 || Mitochondrial succinate-fumarate transporter, transports succinate into and fumarate out of the mitochondrion; required for ethanol and acetate utilization || succinate:fumarate antiporter activity || mitochondrial inner membrane || YJR095W_ORF || transmembrane transport || || YJR095W || 1039697	NA	NA	0.8	-2.12	-1.23	0.5	0.8	-0.95	1.75
YMR062C_ORF	|| ARG7 || Mitochondrial ornithine acetyltransferase, catalyzes the fifth step in arginine biosynthesis; also possesses acetylglutamate synthase activity, regenerates acetylglutamate while forming ornithine || catalytic activity || mitochondrial matrix || YMR062C_ORF || arginine biosynthetic process || || YMR062C || 1039698	-0.25	-0.14	-0.32	0.05	-0.16	-0.77	-0.236667	-0.293333	0.0566667
YNL118C_ORF	|| DCP2 || Catalytic subunit of the Dcp1p-Dcp2p decapping enzyme complex, which removes the 5' cap structure from mRNAs prior to their degradation; member of the Nudix hydrolase family || metal ion binding || cytoplasm || YNL118C_ORF || deadenylation-dependent decapping of nuclear-transcribed mRNA || || YNL118C || 1039699	-0.16	0.18	-0.19	0.56	0.08	0.2	-0.0566667	0.28	-0.336667
YPL281C_ORF	|| ERR2 || Protein of unknown function, has similarity to enolases || lyase activity || phosphopyruvate hydratase complex || YPL281C_ORF || glycolysis || || YPL281C || 1039700	NA	NA	NA	-0.29	NA	1.86	NA	0.785	NA
YAR064W_ORF	|| || Putative protein of unknown function || molecular_function || cellular_component || YAR064W_ORF || biological_process || || YAR064W || 1039701	NA	NA	NA	-0.56	NA	NA	NA	-0.56	NA
YDR261C-C_ORF	|| || Retrotransposon TYA Gag gene co-transcribed with TYB Pol; in YDRCTY1-3 TYB is mutant and probably non-functional || RNA binding || cytoplasm || YDR261C-C_ORF || transposition, RNA-mediated || || YDR261C-C || 1039703	-0.05	0.37	-0.12	-0.06	-0.06	-0.2	0.0666667	-0.106667	0.173333
YER004W_ORF	|| FMP52 || Protein of unknown function, localized to the mitochondrial outer membrane; induced by treatment with 8-methoxypsoralen and UVA irradiation || binding || mitochondrial outer membrane || YER004W_ORF || metabolic process || || YER004W || 1039704	-0.19	0.01	-0.44	-0.48	-0.55	-1.72	-0.206667	-0.916667	0.71
YBR084C-A_INT_1	|| RPL19A || Protein component of the large (60S) ribosomal subunit, nearly identical to Rpl19Bp and has similarity to rat L19 ribosomal protein; rpl19a and rpl19b single null mutations result in slow growth, while the double null mutation is lethal || structural constituent of ribosome || intracellular || YBR084C-A_INT_1 || cytoplasmic translation || || YBR084C-A || 1039706	-0.42	-0.69	-0.6	-1.06	-1.11	-1.41	-0.57	-1.19333	0.623333
YKL186C_ORF	|| MTR2 || mRNA transport regulator, essential nuclear protein; Mex67p and Mtr2p form a mRNA export complex which binds to RNA || protein binding || integral to membrane || YKL186C_ORF || ribosomal large subunit export from nucleus || || YKL186C || 1039707	-0.36	0.04	-0.54	-0.6	-0.7	-2.47	-0.286667	-1.25667	0.97
YLR164W_ORF	|| || Mitochondrial inner membrane protein of unknown function; similar to Tim18p and Sdh4p; expression induced by nitrogen limitation in a GLN3, GAT1-dependent manner || iron ion binding || integral to membrane || YLR164W_ORF || tricarboxylic acid cycle || || YLR164W || 1039708	-0.09	-0.24	-0.4	-0.57	-0.57	-1.22	-0.243333	-0.786667	0.543333
IGR_CHR07:(928134..929134)_515	|| || || || || IGR_CHR07:(928134..929134)_515 || || YBOX_IGR1000173:gGR11_5:gGR11_5:chr07.fsa:(928134..929134):1001:bp._515_0 || || 1039709	-0.54	-1.04	-1.51	0.02	-0.55	1.33	-1.03	0.266667	-1.29667
YNL327W_ORF	|| EGT2 || Glycosylphosphatidylinositol (GPI)-anchored cell wall endoglucanase required for proper cell separation after cytokinesis, expression is activated by Swi5p and tightly regulated in a cell cycle-dependent manner || cellulase activity || extracellular region || YNL327W_ORF || cytokinesis || || YNL327W || 1039710	0.18	0.17	0.28	1.86	1.37	1.71	0.21	1.64667	-1.43667
YOR119C_ORF	|| RIO1 || Essential serine kinase involved in cell cycle progression and processing of the 20S pre-rRNA into mature 18S rRNA || nucleotide binding || cytoplasm || YOR119C_ORF || protein phosphorylation || || YOR119C || 1039711	-0.09	-0.06	-0.94	-0.4	-0.57	-0.4	-0.363333	-0.456667	0.0933333
YDR457W_TIL_1501_1800_41_ORF	|| TOM1 || E3 ubiquitin ligase of the hect-domain class; has a role in mRNA export from the nucleus and may regulate transcriptional coactivators; involved in degradation of excess histones || ubiquitin-protein ligase activity || integral to membrane || YDR457W_TIL_1501_1800_41_ORF || regulation of transcription, DNA-dependent || || YDR457W || 1039712	-0.1	0.45	0.15	0.35	-0.01	-0.11	0.166667	0.0766667	0.09
YDL006W_ORF	|| PTC1 || Type 2C protein phosphatase (PP2C); dephosphorylates Hog1p, inactivating osmosensing MAPK cascade; involved in Fus3p activation during pheromone response; deletion affects precursor tRNA splicing, mitochondrial inheritance, and sporulation || protein serine/threonine phosphatase activity || cytoplasm || YDL006W_ORF || tRNA splicing, via endonucleolytic cleavage and ligation || || YDL00…	0.09	0.04	-0.84	0.4	-0.37	-0.93	-0.236667	-0.3	0.0633333
YDR149C_ORF	|| || Dubious open reading frame unlikely to encode a functional protein, based on available experimental and comparative sequence data; overlaps the verified gene NUM1; null mutation blocks anaerobic growth || || || YDR149C_ORF || || || YDR149C || 1039714	NA	NA	NA	-0.46	-0.95	1.14	NA	-0.09	NA
YOR011W-A_ONO_ORF	|| || Putative protein of unknown function || molecular_function || cellular_component || YOR011W-A_ONO_ORF || biological_process || || YOR011W-A || 1039715	NA	NA	NA	-1.5	-1.13	1.51	NA	-0.373333	NA
YGR058W_ORF	|| PEF1 || Penta-EF-hand protein required for polar bud growth and cell wall abscission; binds calcium and zinc with different affinity; localizes to bud site in G1, bud neck in G2 || zinc ion binding || nucleus || YGR058W_ORF || bipolar cellular bud site selection || || YGR058W || 1039717	-0.24	0.17	-0.56	0.45	-0.03	-0.2	-0.21	0.0733333	-0.283333
YIL157C_ORF	|| COA1 || Mitochondrial inner membrane protein required for assembly of the cytochrome c oxidase complex (complex IV); interacts with complex IV assembly factor Shy1p during the early stages of assembly || molecular_function || mitochondrial inner membrane || YIL157C_ORF || mitochondrial respiratory chain complex IV assembly || || YIL157C || 1039718	-0.6	-0.97	-0.67	-1.01	-0.98	-1.24	-0.746667	-1.07667	0.33
YJR099W_ORF	|| YUH1 || Ubiquitin C-terminal hydrolase that cleaves ubiquitin-protein fusions to generate monomeric ubiquitin; hydrolyzes the peptide bond at the C-terminus of ubiquitin; also the major processing enzyme for the ubiquitin-like protein Rub1p || ubiquitin thiolesterase activity || cytoplasm || YJR099W_ORF || ubiquitin-dependent protein catabolic process || || YJR099W || 1039719	0.04	0.09	-0.06	0.93	0.25	1.26	0.0233333	0.813333	-0.79
YMR077C_ORF	|| VPS20 || Myristoylated subunit of ESCRTIII, the endosomal sorting complex required for transport of transmembrane proteins into the multivesicular body pathway to the lysosomal/vacuolar lumen; cytoplasmic protein recruited to endosomal membranes || protein binding || membrane || YMR077C_ORF || transport || || YMR077C || 1039720	-0.47	-0.13	-0.99	-1.09	-1.4	-2	-0.53	-1.49667	0.966667
YNL122C_ORF	|| || Putative protein of unknown function; green fluorescent protein (GFP)-fusion protein localizes to mitochondria; YNL122C is not an essential gene || structural constituent of ribosome || mitochondrion || YNL122C_ORF || translation || || YNL122C || 1039721	-0.25	-0.43	-0.89	-1.29	-1.36	-1.79	-0.523333	-1.48	0.956667
YHL036W_TIL_12_266__ORF	|| MUP3 || Low affinity methionine permease, similar to Mup1p || L-methionine transmembrane transporter activity || integral to membrane || YHL036W_TIL_12_266__ORF || amino acid transport || || YHL036W || 1039722	NA	NA	NA	-0.99	NA	NA	NA	-0.99	NA
YPR013C_ORF	|| || Putative zinc finger protein; YPR013C is not an essential gene || sequence-specific DNA binding || cellular_component || YPR013C_ORF || biological_process || || YPR013C || 1039723	0.34	0.08	0.1	0.45	-0.05	-0.68	0.173333	-0.0933333	0.266667
YAR053W_ORF	|| || Dubious open reading frame unlikely to encode a protein, based on available experimental and comparative sequence data || || || YAR053W_ORF || || || YAR053W || 1039724	-0.67	-0.91	-0.39	-1.34	-0.9	1.08	-0.656667	-0.386667	-0.27
YDR258C_ORF	|| HSP78 || Oligomeric mitochondrial matrix chaperone that cooperates with Ssc1p in mitochondrial thermotolerance after heat shock; able to prevent the aggregation of misfolded proteins as well as resolubilize protein aggregates || nucleotide binding || mitochondrial matrix || YDR258C_ORF || positive regulation of mitochondrial translation in response to stress || || YDR258C || 1039725	-0.01	-0.08	-0.62	1.24	0.69	1.91	-0.236667	1.28	-1.51667
YEL077C_ORF	|| || Helicase-like protein encoded within the telomeric Y' element || helicase activity || cellular_component || YEL077C_ORF || biological_process || || YEL077C || 1039726	1.22	1.45	1.8	2.92	1.92	3.17	1.49	2.67	-1.18
YGR234W_ORF	|| YHB1 || Nitric oxide oxidoreductase, flavohemoglobin involved in nitric oxide detoxification; plays a role in the oxidative and nitrosative stress responses || nitric oxide dioxygenase activity || mitochondrion || YGR234W_ORF || oxygen transport || || YGR234W || 1039727	-0.56	-0.39	-0.74	-0.48	-0.36	-2.04	-0.563333	-0.96	0.396667
YGL030W_INT_1	|| RPL30 || Protein component of the large (60S) ribosomal subunit, has similarity to rat L30 ribosomal protein; involved in pre-rRNA processing in the nucleolus; autoregulates splicing of its transcript || structural constituent of ribosome || cytosolic large ribosomal subunit || YGL030W_INT_1 || cytoplasmic translation || || YGL030W || 1039728	-1.25	-1.39	-1.84	-2.89	-1.94	-3.23	-1.49333	-2.68667	1.19333
YKL182W_ORF	|| FAS1 || Beta subunit of fatty acid synthetase, which catalyzes the synthesis of long-chain saturated fatty acids; contains acetyltransacylase, dehydratase, enoyl reductase, malonyl transacylase, and palmitoyl transacylase activities || transferase activity || fatty acid synthase complex || YKL182W_ORF || oxidation-reduction process || || YKL182W || 1039729	0.19	-0.09	-0.46	0.64	0.48	-2.48	-0.12	-0.453333	0.333333
YLR150W_ORF	|| STM1 || Protein required for optimal translation under nutrient stress; perturbs association of Yef3p with ribosomes; involved in TOR signaling; binds G4 quadruplex and purine motif triplex nucleic acid; helps maintain telomere structure || DNA binding || cytoplasm || YLR150W_ORF || translational elongation || || YLR150W || 1039730	0.09	-0.49	0.74	1.7	1.29	1.73	0.113333	1.57333	-1.46
IGR_CHR13:(752986..753121)_30	|| || || || || IGR_CHR13:(752986..753121)_30 || || YBOX_IGR1000109:NMR059W:NMR059W:chr13.fsa:(752986..753121):136:bp._30_0 || || 1039731	-0.19	-0.11	-0.36	0.31	0.46	0.95	-0.22	0.573333	-0.793333
YNL323W_ORF	|| LEM3 || Membrane protein of the plasma membrane and ER, interacts specifically in vivo with the phospholipid translocase (flippase) Dnf1p; involved in translocation of phospholipids and alkylphosphocholine drugs across the plasma membrane || phospholipid-translocating ATPase activity || integral to membrane || YNL323W_ORF || cell surface receptor linked signaling pathway || || YNL323W || 10397…	-0.37	-0.37	-0.61	0.73	0.26	-0.17	-0.45	0.273333	-0.723333
YOR103C_ORF	|| OST2 || Epsilon subunit of the oligosaccharyltransferase complex of the ER lumen, which catalyzes asparagine-linked glycosylation of newly synthesized proteins || dolichyl-diphosphooligosaccharide-protein glycotransferase activity || oligosaccharyltransferase complex || YOR103C_ORF || protein N-linked glycosylation || || YOR103C || 1039733	-0.4	-0.26	-0.41	-0.4	-0.04	-0.24	-0.356667	-0.226667	-0.13
YDL022W_ORF	|| GPD1 || NAD-dependent glycerol-3-phosphate dehydrogenase, key enzyme of glycerol synthesis, essential for growth under osmotic stress; expression regulated by high-osmolarity glycerol response pathway; homolog of Gpd2p || glycerol-3-phosphate dehydrogenase [NAD+] activity || cytosol || YDL022W_ORF || glycerol-3-phosphate catabolic process || || YDL022W || 1039734	0.04	-0.23	0.05	0.86	0.85	1.52	-0.0466667	1.07667	-1.12333
YDR153C_ORF	|| ENT5 || Protein containing an N-terminal epsin-like domain involved in clathrin recruitment and traffic between the Golgi and endosomes; associates with the clathrin adaptor Gga2p, clathrin adaptor complex AP-1, and clathrin || clathrin binding || membrane || YDR153C_ORF || Golgi to endosome transport || || YDR153C || 1039735	0.32	0.51	0.58	1.11	0.57	1.33	0.47	1.00333	-0.533333
YER056C-A_OCH__ORF	|| RPL34A || Protein component of the large (60S) ribosomal subunit, nearly identical to Rpl34Bp and has similarity to rat L34 ribosomal protein || structural constituent of ribosome || cytosolic large ribosomal subunit || YER056C-A_OCH__ORF || translation || || YER056C-A || 1039736	-0.24	0.48	0.18	1.82	1.43	2.58	0.14	1.94333	-1.80333
YIL161W_ORF	|| || Putative protein of unknown function; green fluorescent protein (GFP)-fusion protein localizes to the cytoplasm; mRNA is enriched in Scp160p-associated mRNPs; YIL161W is a non-essential gene || molecular_function || cytoplasm || YIL161W_ORF || biological_process || || YIL161W || 1039738	0.13	-0.24	-0.26	0.03	-0.13	-0.49	-0.123333	-0.196667	0.0733333
YJR103W_ORF	|| URA8 || Minor CTP synthase isozyme (see also URA7), catalyzes the ATP-dependent transfer of the amide nitrogen from glutamine to UTP, forming CTP, the final step in de novo biosynthesis of pyrimidines; involved in phospholipid biosynthesis || nucleotide binding || cytosol || YJR103W_ORF || glutamine metabolic process || || YJR103W || 1039739	-0.14	0.07	-0.04	0.46	0.19	-0.37	-0.0366667	0.0933333	-0.13
YMR081C_ORF	|| ISF1 || Serine-rich, hydrophilic protein with similarity to Mbr1p; overexpression suppresses growth defects of hap2, hap3, and hap4 mutants; expression is under glucose control; cotranscribed with NAM7 in a cyp1 mutant || molecular_function || cellular_component || YMR081C_ORF || aerobic respiration || || YMR081C || 1039741	-0.19	-0.39	NA	0.06	-0.23	-0.74	-0.29	-0.303333	0.0133333
YNL126W_ORF	|| SPC98 || Component of the microtubule-nucleating Tub4p (gamma-tubulin) complex; interacts with Spc110p at the spindle pole body (SPB) inner plaque and with Spc72p at the SPB outer plaque || structural constituent of cytoskeleton || spindle pole || YNL126W_ORF || microtubule cytoskeleton organization || || YNL126W || 1039742	-0.5	-0.21	-0.7	-0.91	-0.49	-0.38	-0.47	-0.593333	0.123333
YBR162C_TIL_6_13__ORF	|| TOS1 || Covalently-bound cell wall protein of unknown function; identified as a cell cycle regulated SBF target gene; deletion mutants are highly resistant to treatment with beta-1,3-glucanase; has sequence similarity to YJL171C || molecular_function || extracellular region || YBR162C_TIL_6_13__ORF || biological_process || || YBR162C || 1039743	-0.06	-0.56	-0.4	-0.71	-0.07	-1.11	-0.34	-0.63	0.29
YPR017C_ORF	|| DSS4 || Guanine nucleotide dissociation stimulator for Sec4p, functions in the post-Golgi secretory pathway; binds zinc, found both on membranes and in the cytosol || guanyl-nucleotide exchange factor activity || membrane fraction || YPR017C_ORF || post-Golgi vesicle-mediated transport || || YPR017C || 1039744	-0.2	-0.17	-0.92	-0.28	-0.25	-0.67	-0.43	-0.4	-0.03
YAR015W_ORF	|| ADE1 || N-succinyl-5-aminoimidazole-4-carboxamide ribotide (SAICAR) synthetase, required for 'de novo' purine nucleotide biosynthesis; red pigment accumulates in mutant cells deprived of adenine || ligase activity || nucleus || YAR015W_ORF || purine nucleotide biosynthetic process || || YAR015W || 1039745	0.44	0.69	0.21	0.03	-0.07	-1.28	0.446667	-0.44	0.886667
YDR254W_ORF	|| CHL4 || Outer kinetochore protein required for chromosome stability; involved in new kinetochore assembly and sister chromatid cohesion; peripheral component of the Ctf19 kinetochore subcomplex that interacts with Ctf19p, Ctf3p, Iml3p and Mif2p || structural molecule activity || nucleus || YDR254W_ORF || chromosome segregation || || YDR254W || 1039746	-0.16	0.29	-0.58	0.94	0.57	0.92	-0.15	0.81	-0.96
YGL125W_ORF	|| MET13 || Major isozyme of methylenetetrahydrofolate reductase, catalyzes the reduction of 5,10-methylenetetrahydrofolate to 5-methyltetrahydrofolate in the methionine biosynthesis pathway || methylenetetrahydrofolate reductase (NADPH) activity || mitochondrion || YGL125W_ORF || methionine biosynthetic process || || YGL125W || 1039747	-0.08	-0.12	-0.33	0.32	-0.26	-1.4	-0.176667	-0.446667	0.27
YGR230W_ORF	|| BNS1 || Protein with some similarity to Spo12p; overexpression bypasses need for Spo12p, but not required for meiosis || molecular_function || cellular_component || YGR230W_ORF || cell cycle || || YGR230W || 1039748	-0.04	0	0.2	0.6	0.47	1.51	0.0533333	0.86	-0.806667
YDL219W_INT_1	|| DTD1 || D-Tyr-tRNA(Tyr) deacylase, functions in protein translation, may affect nonsense suppression via alteration of the protein synthesis machinery; ubiquitous among eukaryotes || hydrolase activity || cytoplasm || YDL219W_INT_1 || cytoplasmic translation || || YDL219W || 1039749	NA	NA	NA	-1.45	-1.41	0.69	NA	-0.723333	NA
YKL166C_ORF	|| TPK3 || cAMP-dependent protein kinase catalytic subunit; promotes vegetative growth in response to nutrients via the Ras-cAMP signaling pathway; partially redundant with Tpk1p and Tpk2p; localizes to P-bodies during stationary phase || protein serine/threonine kinase activity || cytoplasm || YKL166C_ORF || Ras protein signal transduction || || YKL166C || 1039750	0.59	0.29	0.54	-0.46	0.18	0.31	0.473333	0.01	0.463333
YLR146C_ORF	|| SPE4 || Spermine synthase, required for the biosynthesis of spermine and also involved in biosynthesis of pantothenic acid || spermine synthase activity || cytoplasm || YLR146C_ORF || pantothenate biosynthetic process || || YLR146C || 1039751	-0.47	-0.58	-0.74	-0.54	-0.82	-1.13	-0.596667	-0.83	0.233333
IGR_CHR05:(367586..367721)_11	|| || || || || IGR_CHR05:(367586..367721)_11 || || YBOX_IGR1000045:NER031W:NER031W:chr05.fsa:(367586..367721):136:bp._11_0 || || 1039752	1.04	0.81	0.52	0.72	0.18	0.99	0.79	0.63	0.16
YNL307C_ORF	|| MCK1 || Protein serine/threonine/tyrosine (dual-specificity) kinase involved in control of chromosome segregation and in regulating entry into meiosis; related to mammalian glycogen synthase kinases of the GSK-3 family || ATP binding || soluble fraction || YNL307C_ORF || response to stress || || YNL307C || 1039753	-0.4	-0.45	-1.11	-0.97	-0.87	-2.5	-0.653333	-1.44667	0.793333
YOR099W_ORF	|| KTR1 || Alpha-1,2-mannosyltransferase involved in O- and N-linked protein glycosylation; type II membrane protein; member of the KRE2/MNT1 mannosyltransferase family || glycolipid 2-alpha-mannosyltransferase activity || membrane || YOR099W_ORF || protein O-linked glycosylation || || YOR099W || 1039754	-0.43	-0.4	-0.44	0.11	0.79	0.44	-0.423333	0.446667	-0.87
YDL026W_ORF	|| || Dubious ORF unlikely to encode a protein, based on available experimental and comparative sequence data || || || YDL026W_ORF || || || YDL026W || 1039756	NA	NA	NA	0.27	NA	2.97	NA	1.62	NA
YDR157W_ORF	|| || Dubious open reading frame unlikely to encode a functional protein, based on available experimental and comparative sequence data || || || YDR157W_ORF || || || YDR157W || 1039757	0.23	NA	0.64	-0.29	-0.09	-0.1	0.435	-0.16	0.595
YER187W_ORF	|| || Putative protein of unknown function; induced in respiratory-deficient cells || molecular_function || cellular_component || YER187W_ORF || biological_process || || YER187W || 1039758	0.33	-0.09	0.25	0.18	0.13	1.18	0.163333	0.496667	-0.333333
YIL165C_ORF	|| || Putative protein of unknown function; mutant exhibits mitophagy defects; in closely related species and other S. cerevisiae strain backgrounds YIL165C and adjacent ORF, YIL164C, likely constitute a single ORF encoding a nitrilase gene || molecular_function || cellular_component || YIL165C_ORF || mitochondrion degradation || || YIL165C || 1039759	0.36	0.11	0.15	0.62	0.14	-0.77	0.206667	-0.00333333	0.21
YJR119C_ORF	|| JHD2 || JmjC domain family histone demethylase specific for H3-K4 (histone H3 Lys4); removes methyl groups specifically added by Set1p methyltransferase; protein levels regulated by Not4p (E3 ubiquitin ligase) polyubiquitin-mediated degradation || oxidoreductase activity || cytoplasm || YJR119C_ORF || histone demethylation || || YJR119C || 1039760	-0.17	0.47	-0.34	0.38	0.04	1.15	-0.0133333	0.523333	-0.536667
YMR085W_ORF	|| || Putative protein of unknown function; YMR085W and adjacent ORF YMR084W are merged in related strains || molecular_function || cellular_component || YMR085W_ORF || biological_process || || YMR085W || 1039761	0.62	0.16	0.73	1.25	0.98	1.42	0.503333	1.21667	-0.713333
YNL142W_ORF	|| MEP2 || Ammonium permease involved in regulation of pseudohyphal growth; belongs to a ubiquitous family of cytoplasmic membrane proteins that transport only ammonium (NH4+); expression is under the nitrogen catabolite repression regulation || ammonium transmembrane transporter activity || integral to membrane || YNL142W_ORF || ammonium transmembrane transport || || YNL142W || 1039762	-0.13	-0.13	-0.13	0.57	0.55	0.87	-0.13	0.663333	-0.793333
YDL209C_TIL_7_131__ORF	|| CWC2 || Member of the NineTeen Complex (NTC) that contains Prp19p and stabilizes U6 snRNA in catalytic forms of the spliceosome containing U2, U5, and U6 snRNAs; binds directly to U6 snRNA; similar to S. pombe Cwf2 || U6 snRNA binding || Prp19 complex || YDL209C_TIL_7_131__ORF || mRNA processing || || YDL209C || 1039763	0.77	0.42	0.19	0.58	0.32	0.18	0.46	0.36	0.1
YPR021C_ORF	|| AGC1 || Mitochondrial amino acid transporter, acts both as a glutamate uniporter and as an aspartate-glutamate exchanger; involved in nitrogen metabolism and nitrogen compound biosynthesis || binding || integral to membrane || YPR021C_ORF || transport || || YPR021C || 1039764	-0.26	-0.34	-0.51	-0.2	-0.37	-1.79	-0.37	-0.786667	0.416667
YAR008W_ORF	|| SEN34 || Subunit of the tRNA splicing endonuclease, which is composed of Sen2p, Sen15p, Sen34p, and Sen54p; Sen34p contains the active site for tRNA 3' splice site cleavage and has similarity to Sen2p and to Archaeal tRNA splicing endonuclease || tRNA-intron endonuclease activity || membrane || YAR008W_ORF || tRNA-type intron splice site recognition and cleavage || || YAR008W || 1039765	-0.05	-0.21	-0.61	-0.03	-0.47	-1.77	-0.29	-0.756667	0.466667
YCR097W_OCH__ORF	|| HMRA1 || Silenced copy of a1 at HMR; homeobox corepressor that interacts with Alpha2p to repress haploid-specific gene transcription in diploid cells || sequence-specific DNA binding transcription factor activity || nucleus || YCR097W_OCH__ORF || regulation of transcription, DNA-dependent || || YCR097W || 1039767	-1.64	-1.63	-2.14	-2.24	-1.91	-1.75	-1.80333	-1.96667	0.163333
YGL121C_ORF	|| GPG1 || Proposed gamma subunit of the heterotrimeric G protein that interacts with the receptor Gpr1p; involved in regulation of pseudohyphal growth; requires Gpb1p or Gpb2p to interact with Gpa2p; overproduction causes prion curing || signal transducer activity || cytoplasm || YGL121C_ORF || invasive growth in response to glucose limitation || || YGL121C || 1039768	-0.27	-0.35	-0.66	-0.06	-0.51	0.04	-0.426667	-0.176667	-0.25
YGR226C_ORF	|| || Dubious open reading frame, unlikely to encode a protein; not conserved in closely related Saccharomyces species; overlaps significantly with a verified ORF, AMA1/YGR225W || || || YGR226C_ORF || || || YGR226C || 1039769	0.62	-0.07	NA	-0.53	0.07	2.53	0.275	0.69	-0.415
YIL052C_INT_1	|| RPL34B || Protein component of the large (60S) ribosomal subunit, nearly identical to Rpl34Ap and has similarity to rat L34 ribosomal protein || structural constituent of ribosome || ribonucleoprotein complex || YIL052C_INT_1 || translation || || YIL052C || 1039770	-0.71	-1.1	-1.15	-1.25	-1.4	-1.37	-0.986667	-1.34	0.353333
YKL162C-A_ORF	|| || Dubious open reading frame unlikely to encode a functional protein, based on available experimental and comparative sequence data || || || YKL162C-A_ORF || || || YKL162C-A || 1039771	-1.17	-1.35	-1.6	-1.25	-0.97	-1.04	-1.37333	-1.08667	-0.286667
YLR142W_ORF	|| PUT1 || Proline oxidase, nuclear-encoded mitochondrial protein involved in utilization of proline as sole nitrogen source; PUT1 transcription is induced by Put3p in the presence of proline and the absence of a preferred nitrogen source || proline dehydrogenase activity || mitochondrial matrix || YLR142W_ORF || oxidation-reduction process || || YLR142W || 1039772	-0.15	-0.09	-0.27	-0.31	0.22	0.29	-0.17	0.0666667	-0.236667
IGR_CHR02:(COMPLEMENT(554916..555084))_31	|| || || || || IGR_CHR02:(COMPLEMENT(554916..555084))_31 || || YBOX_IGR1000013:NBR033C:NBR033C:chr02.fsa:(complement(554916..555084)):169:bp._31_0 || || 1039773	0.32	-0.17	0.55	-0.94	-0.72	0.18	0.233333	-0.493333	0.726667
YNL303W_ORF	|| || Dubious open reading frame unlikely to encode a protein, based on available experimental and comparative sequence data || || || YNL303W_ORF || || || YNL303W || 1039774	-0.09	0.38	0.22	0.94	0.77	2.29	0.17	1.33333	-1.16333
YOR095C_ORF	|| RKI1 || Ribose-5-phosphate ketol-isomerase, catalyzes the interconversion of ribose 5-phosphate and ribulose 5-phosphate in the pentose phosphate pathway; participates in pyridoxine biosynthesis || ribose-5-phosphate isomerase activity || cytoplasm || YOR095C_ORF || pentose-phosphate shunt || || YOR095C || 1039775	-0.11	-0.19	-0.73	0.24	-0.04	0.09	-0.343333	0.0966667	-0.44
YDL030W_ORF	|| PRP9 || Subunit of the SF3a splicing factor complex, required for spliceosome assembly; acts after the formation of the U1 snRNP-pre-mRNA complex || RNA binding || nucleus || YDL030W_ORF || nuclear mRNA splicing, via spliceosome || || YDL030W || 1039776	0.04	0.4	-0.63	0.54	0.1	-0.19	-0.0633333	0.15	-0.213333
YDR445C_ORF	|| || Dubious open reading frame unlikely to encode a functional protein, based on available experimental and comparative sequence data || || || YDR445C_ORF || || || YDR445C || 1039777	NA	-0.22	NA	NA	NA	NA	-0.22	NA	NA
YER190W_ORF	|| YRF1-2 || Helicase encoded by the Y' element of subtelomeric regions, highly expressed in the mutants lacking the telomerase component TLC1; potentially phosphorylated by Cdc28p; induced by treatment with 8-methoxypsoralen and UVA irradiation || nucleic acid binding || nucleus || YER190W_ORF || telomere maintenance via recombination || || YER190W || 1039778	1.17	1.12	1.57	4.14	1.82	2.88	1.28667	2.94667	-1.66
YIR004W_ORF	|| DJP1 || Cytosolic J-domain-containing protein, required for peroxisomal protein import and involved in peroxisome assembly, homologous to E. coli DnaJ || heat shock protein binding || cytosol || YIR004W_ORF || protein import into peroxisome matrix || || YIR004W || 1039779	-0.02	-0.14	0.08	0.55	0.38	0.78	-0.0266667	0.57	-0.596667
YJR123W_ORF	|| RPS5 || Protein component of the small (40S) ribosomal subunit, the least basic of the non-acidic ribosomal proteins; phosphorylated in vivo; essential for viability; has similarity to E. coli S7 and rat S5 ribosomal proteins || structural constituent of ribosome || cytoplasm || YJR123W_ORF || cytoplasmic translation || || YJR123W || 1039780	0.29	0.08	-0.05	-0.22	0.2	-1.4	0.106667	-0.473333	0.58
YMR033W_INT_1	|| ARP9 || Component of both the SWI/SNF and RSC chromatin remodeling complexes; actin-related protein involved in transcriptional regulation || general RNA polymerase II transcription factor activity || nucleus || YMR033W_INT_1 || nucleosome positioning || || YMR033W || 1039781	-1.8	-2.02	NA	-2.33	NA	-0.14	-1.91	-1.235	-0.675
YMR100W_ORF	|| MUB1 || MYND domain-containing protein required for ubiquitination and turnover of Rpn4p; interacts with Ubr2p (E3) and indirectly with Rad6p (E2); short-lived protein degraded in a Ubr2p/Rad6p dependent manner; similar to the A. nidulans samB gene || molecular_function || cellular_component || YMR100W_ORF || protein monoubiquitination || || YMR100W || 1039782	-0.16	-0.07	-0.35	0.08	0.01	-1.83	-0.193333	-0.58	0.386667
YNL146W_ORF	|| || Putative protein of unknown function; green fluorescent protein (GFP)-fusion protein localizes to the endoplasmic reticulum; YNL146W is not an essential gene || molecular_function || endoplasmic reticulum || YNL146W_ORF || biological_process || || YNL146W || 1039783	-0.75	-0.91	-0.72	-0.37	-0.42	-0.09	-0.793333	-0.293333	-0.5
YOR247W_TIL_9_21__ORF	|| SRL1 || Mannoprotein that exhibits a tight association with the cell wall, required for cell wall stability in the absence of GPI-anchored mannoproteins; has a high serine-threonine content; expression is induced in cell wall mutants || molecular_function || cell surface || YOR247W_TIL_9_21__ORF || nucleobase, nucleoside, nucleotide and nucleic acid metabolic process || || YOR247W || 1039784	NA	1.06	NA	NA	-0.64	NA	1.06	-0.64	1.7
YPR037C_ORF	|| ERV2 || Flavin-linked sulfhydryl oxidase localized to the endoplasmic reticulum lumen, involved in disulfide bond formation within the ER || thiol oxidase activity || endoplasmic reticulum || YPR037C_ORF || oxidation-reduction process || || YPR037C || 1039785	0.26	0.17	0.21	0.48	0.09	0.36	0.213333	0.31	-0.0966667
YAR002C-A_ORF	|| ERP1 || Protein that forms a heterotrimeric complex with Erp2p, Emp24p, and Erv25p; member, along with Emp24p and Erv25p, of the p24 family involved in ER to Golgi transport and localized to COPII-coated vesicles || molecular_function || mitochondrion || YAR002C-A_ORF || protein transport || || YAR002C-A || 1039786	-0.22	-0.07	-0.51	0.07	0.21	-1.37	-0.266667	-0.363333	0.0966667
YDL210W_ORF	|| UGA4 || Permease that serves as a gamma-aminobutyrate (GABA) transport protein involved in the utilization of GABA as a nitrogen source; catalyzes the transport of putrescine and delta-aminolevulinic acid (ALA); localized to the vacuolar membrane || amino acid transmembrane transporter activity || membrane || YDL210W_ORF || amino acid transport || || YDL210W || 1039787	-0.65	-0.72	-0.55	0.29	-0.24	0.18	-0.64	0.0766667	-0.716667
YMR247W-A_ONO_ORF	|| || Putative protein of unknown function || molecular_function || cellular_component || YMR247W-A_ONO_ORF || biological_process || || YMR247W-A || 1039788	NA	NA	NA	-2.52	NA	NA	NA	-2.52	NA
YGL117W_ORF	|| || Putative protein of unknown function || molecular_function || cellular_component || YGL117W_ORF || biological_process || || YGL117W || 1039790	-0.4	-0.29	-0.71	-0.18	-0.56	-1.4	-0.466667	-0.713333	0.246667
YGR210C_ORF	|| || Putative protein of unknown function; green fluorescent protein (GFP)-fusion protein localizes to the cytoplasm || nucleotide binding || intracellular || YGR210C_ORF || biological_process || || YGR210C || 1039791	0.25	-0.01	0.48	1.14	0.76	1.65	0.24	1.18333	-0.943333
YDR500C_INT_1	|| RPL37B || Protein component of the large (60S) ribosomal subunit, has similarity to Rpl37Ap and to rat L37 ribosomal protein || metal ion binding || cytoplasm || YDR500C_INT_1 || translation || || YDR500C || 1039792	-0.23	-0.3	-0.69	-0.73	-0.73	-1.27	-0.406667	-0.91	0.503333
YKL159C_ORF	|| RCN1 || Protein involved in calcineurin regulation during calcium signaling; has similarity to H. sapiens DSCR1 which is found in the Down Syndrome candidate region || calcium-dependent protein serine/threonine phosphatase regulator activity || cytoplasm || YKL159C_ORF || calcium-mediated signaling || || YKL159C || 1039793	0.16	0.23	0.16	0.56	0.4	0.83	0.183333	0.596667	-0.413333
YLR126C_ORF	|| || Putative protein of unknown function with similarity to glutamine amidotransferase proteins; has Aft1p-binding motif in the promoter; may be involved in copper and iron homeostasis; YLR126C is not an essential protein || transferase activity || cytoplasm || YLR126C_ORF || cellular iron ion homeostasis || || YLR126C || 1039794	0.13	0.29	0.14	-0.48	-0.49	-1.11	0.186667	-0.693333	0.88
YNL299W_ORF	|| TRF5 || Non-canonical poly(A) polymerase, involved in nuclear RNA degradation as a component of the TRAMP complex; catalyzes polyadenylation of hypomodified tRNAs, and snoRNA and rRNA precursors; overlapping but non-redundant functions with Pap2p || polynucleotide adenylyltransferase activity || nucleolus || YNL299W_ORF || ncRNA polyadenylation || || YNL299W || 1039795	0.22	0.74	-0.12	1.27	0.77	1.57	0.28	1.20333	-0.923333
YOR079C_ORF	|| ATX2 || Golgi membrane protein involved in manganese homeostasis; overproduction suppresses the sod1 (copper, zinc superoxide dismutase) null mutation || manganese ion transmembrane transporter activity || membrane || YOR079C_ORF || metal ion transport || || YOR079C || 1039796	-0.17	-0.46	-0.2	0.7	0.18	0.34	-0.276667	0.406667	-0.683333
YDR449C_ORF	|| UTP6 || Nucleolar protein, component of the small subunit (SSU) processome containing the U3 snoRNA that is involved in processing of pre-18S rRNA || binding || small-subunit processome || YDR449C_ORF || endonucleolytic cleavage in 5'-ETS of tricistronic rRNA transcript (SSU-rRNA, 5.8S rRNA, LSU-rRNA) || || YDR449C || 1039798	-0.4	0.84	-0.14	0.28	0.14	0.96	0.1	0.46	-0.36
YFL002W-B_ORF	|| || Retrotransposon TYA Gag gene co-transcribed with TYB Pol; translated as TYA or TYA-TYB polyprotein; Gag is a nucleocapsid protein that is the structural constituent of virus-like particles (VLPs); similar to retroviral Gag || RNA binding || cytoplasm || YFL002W-B_ORF || transposition, RNA-mediated || || YFL002W-B || 1039799	-0.54	-0.6	-0.77	-0.17	-0.43	0.22	-0.636667	-0.126667	-0.51
YIR008C_ORF	|| PRI1 || Subunit of DNA primase, which is required for DNA synthesis and double-strand break repair || DNA primase activity || alpha DNA polymerase:primase complex || YIR008C_ORF || DNA replication || || YIR008C || 1039801	-0.44	-0.13	-0.41	-0.3	-0.41	-1.26	-0.326667	-0.656667	0.33
YJR127C_ORF	|| RSF2 || Zinc-finger protein involved in transcriptional control of both nuclear and mitochondrial genes, many of which specify products required for glycerol-based growth, respiration, and other functions || zinc ion binding || intracellular || YJR127C_ORF || regulation of transcription, DNA-dependent || || YJR127C || 1039802	0.32	0.3	0.02	1.46	0.75	0.31	0.213333	0.84	-0.626667
YNL038W_JXN_IE_1_ORF	|| GPI15 || Protein involved in the synthesis of N-acetylglucosaminyl phosphatidylinositol (GlcNAc-PI), the first intermediate in the synthesis of glycosylphosphatidylinositol (GPI) anchors; homologous to the human PIG-H protein || phosphatidylinositol N-acetylglucosaminyltransferase activity || membrane || YNL038W_JXN_IE_1_ORF || GPI anchor biosynthetic process || || YNL038W || 1039803	-0.29	-0.14	-0.34	0.87	0.4	1.39	-0.256667	0.886667	-1.14333
YMR104C_ORF	|| YPK2 || Protein kinase with similarity to serine/threonine protein kinase Ypk1p; functionally redundant with YPK1 at the genetic level; participates in a signaling pathway required for optimal cell wall integrity; homolog of mammalian kinase SGK || ATP binding || cytoplasm || YMR104C_ORF || phosphorylation || || YMR104C || 1039804	0.1	-0.15	-0.72	-2.11	-1.36	-1.68	-0.256667	-1.71667	1.46
YIL107C_TIL_15_107__ORF	|| PFK26 || 6-phosphofructo-2-kinase, inhibited by phosphoenolpyruvate and sn-glycerol 3-phosphate; has negligible fructose-2,6-bisphosphatase activity; transcriptional regulation involves protein kinase A || fructose-2,6-bisphosphate 2-phosphatase activity || cytoplasm || YIL107C_TIL_15_107__ORF || fructose 2,6-bisphosphate metabolic process || || YIL107C || 1039806	NA	NA	NA	-0.38	NA	NA	NA	-0.38	NA
YPR041W_ORF	|| TIF5 || Translation initiation factor eIF5; functions both as a GTPase-activating protein to mediate hydrolysis of ribosome-bound GTP and as a GDP dissociation inhibitor to prevent recycling of eIF2 || GTP binding || multi-eIF complex || YPR041W_ORF || translational initiation || || YPR041W || 1039807	-0.01	0.05	-0.63	0.08	-0.17	-1.46	-0.196667	-0.516667	0.32
YCL002C_ORF	|| || Putative protein of unknown function; YCL002C is not an essential gene || molecular_function || integral to membrane || YCL002C_ORF || biological_process || || YCL002C || 1039808	-0.45	-0.78	-0.48	0.03	-0.21	-0.41	-0.57	-0.196667	-0.373333
YDL206W_ORF	|| || Putative protein of unknown function; YDL206W is not an essential protein || molecular_function || membrane || YDL206W_ORF || biological_process || || YDL206W || 1039809	-0.03	-0.29	-0.45	1.12	0.81	1.74	-0.256667	1.22333	-1.48
YFR032C-B_ONO_ORF	|| || Putative protein of unknown function; identified by gene-trapping, microarray-based expression analysis, and genome-wide homology searching || molecular_function || membrane || YFR032C-B_ONO_ORF || biological_process || || YFR032C-B || 1039810	-0.65	-0.97	-0.98	-1.84	-1.22	-2.01	-0.866667	-1.69	0.823333
YGL101W_ORF	|| || Putative protein of unknown function; non-essential gene with similarity to YBR242W; interacts with the DNA helicase Hpr5p || catalytic activity || nucleus || YGL101W_ORF || metabolic process || || YGL101W || 1039812	-1.01	-1	-1.58	-2	-1.82	-2.29	-1.19667	-2.03667	0.84
YGR206W_ORF	|| MVB12 || ESCRT-I subunit required to stabilize oligomers of the ESCRT-I core complex (Stp22p, Vps28p, Srn2p), which is involved in ubiquitin-dependent sorting of proteins into the endosome; deletion mutant is sensitive to rapamycin and nystatin || ubiquitin binding || ESCRT I complex || YGR206W_ORF || protein targeting to vacuole || || YGR206W || 1039813	-0.54	-0.44	-0.69	0.02	-0.2	0.36	-0.556667	0.06	-0.616667
YBR255C-A_INT_1	|| || Putative protein of unknown function; may interact with respiratory chain complexes III (ubiquinol-cytochrome c reductase) or IV (cytochrome c oxidase); identified by sequence comparison with hemiascomycetous yeast species || molecular_function || membrane || YBR255C-A_INT_1 || biological_process || || YBR255C-A || 1039814	0.24	-0.54	0.09	-0.59	-0.71	0.21	-0.07	-0.363333	0.293333
YKL143W_ORF	|| LTV1 || Component of the GSE complex, which is required for proper sorting of amino acid permease Gap1p; required for ribosomal small subunit export from nucleus; required for growth at low temperature || molecular_function || cytoplasm || YKL143W_ORF || response to osmotic stress || || YKL143W || 1039816	0.53	0.13	0.35	0.76	0.34	0.83	0.336667	0.643333	-0.306667
YLR122C_ORF	|| || Dubious open reading frame unlikely to encode a protein, based on available experimental and comparative sequence data; partially overlaps the dubious ORF YLR123C || || || YLR122C_ORF || || || YLR122C || 1039817	0.37	-0.02	0.24	0.49	0.24	1.18	0.196667	0.636667	-0.44
YNL284C-A_ORF	|| || Retrotransposon TYA Gag gene co-transcribed with TYB Pol; translated as TYA or TYA-TYB polyprotein; Gag is a nucleocapsid protein that is the structural constituent of virus-like particles (VLPs); similar to retroviral Gag || RNA binding || retrotransposon nucleocapsid || YNL284C-A_ORF || transposition, RNA-mediated || || YNL284C-A || 1039819	-0.51	-0.4	-0.85	-1.17	-0.85	-0.02	-0.586667	-0.68	0.0933333
YOR075W_ORF	|| UFE1 || t-SNARE required for retrograde vesicular traffic and homotypic ER membrane fusion; forms a complex with the SNAREs Sec22p, Sec20p and Use1p to mediate fusion of Golgi-derived vesicles at the ER || SNAP receptor activity || integral to membrane || YOR075W_ORF || vesicle fusion with endoplasmic reticulum || || YOR075W || 1039820	-0.54	-0.05	-0.43	0.64	0.28	1.35	-0.34	0.756667	-1.09667
YBL067C_ORF	|| UBP13 || Putative ubiquitin carboxyl-terminal hydrolase, ubiquitin-specific protease that cleaves ubiquitin-protein fusions || ubiquitin-specific protease activity || cellular_component || YBL067C_ORF || ubiquitin-dependent protein catabolic process || || YBL067C || 1039822	0.36	0.17	-0.02	0.25	-0.07	-0.54	0.17	-0.12	0.29
YDR360W_ORF	|| OPI7 || Dubious open reading frame unlikely to encode a protein, based on available experimental and comparative sequence data; partially overlaps verified gene VID21/YDR359C. || || || YDR360W_ORF || || || YDR360W || 1039824	NA	0.43	NA	0.01	NA	NA	0.43	0.01	0.42
YER119C_ORF	|| AVT6 || Vacuolar aspartate and glutamate exporter; member of a family of seven genes (AVT1-7) related to vesicular GABA-glycine transporters; involved in compartmentalizing acidic amino acids in response to nitrogen starvation || L-aspartate transmembrane transporter activity || integral to membrane || YER119C_ORF || transmembrane transport || || YER119C || 1039825	0.02	-0.47	0.38	1.45	1.01	1.81	-0.0233333	1.42333	-1.44667
YIL093C_ORF	|| RSM25 || Mitochondrial ribosomal protein of the small subunit || structural constituent of ribosome || ribosome || YIL093C_ORF || translation || || YIL093C || 1039827	-0.08	0.06	-0.63	-0.19	-0.37	-1.6	-0.216667	-0.72	0.503333
YJR047C_ORF	|| ANB1 || Translation elongation factor eIF-5A, previously thought to function in translation initiation; similar to and functionally redundant with Hyp2p; undergoes an essential hypusination modification; expressed under anaerobic conditions || ribosome binding || cytoplasm || YJR047C_ORF || positive regulation of translational elongation || || YJR047C || 1039828	-0.34	0.07	-0.9	0.04	-0.37	-1.02	-0.39	-0.45	0.06
YBR111W-A_JXN_EI_1_ORF	|| SUS1 || Component of both the SAGA histone acetylase and TREX-2 complexes; interacts with RNA polymerase II; involved in mRNA export coupled transcription activation and elongation; involved in post-transcriptional tethering of active genes to the nuclear periphery and to non-nascent mRNP || enzyme activator activity || SAGA complex || YBR111W-A_JXN_EI_1_ORF || histone H3-K79 methylation || ||…	-1.11	-1.03	-1.48	-1.16	-0.87	-0.4	-1.20667	-0.81	-0.396667
YMR017W_ORF	|| SPO20 || Meiosis-specific subunit of the t-SNARE complex, required for prospore membrane formation during sporulation; similar to but not functionally redundant with Sec9p; SNAP-25 homolog || SNAP receptor activity || prospore membrane || YMR017W_ORF || ascospore-type prospore formation || || YMR017W || 1039830	-0.39	0.04	-0.45	-1.04	-0.55	0.62	-0.266667	-0.323333	0.0566667
YNL070W_ORF	|| TOM7 || Component of the TOM (translocase of outer membrane) complex responsible for recognition and initial import steps for all mitochondrially directed proteins; promotes assembly and stability of the TOM complex || protein channel activity || integral to membrane || YNL070W_ORF || intracellular protein transport || || YNL070W || 1039831	-0.97	0.04	-0.74	-0.6	-0.42	-0.65	-0.556667	-0.556667	0
YDR033W_TIL_3_4__ORF	|| MRH1 || Protein that localizes primarily to the plasma membrane, also found at the nuclear envelope; the authentic, non-tagged protein is detected in mitochondria in a phosphorylated state; has similarity to Hsp30p and Yro2p || molecular_function || plasma membrane || YDR033W_TIL_3_4__ORF || biological_process || || YDR033W || 1039832	0.03	-0.16	-0.1	0.62	0.7	1.91	-0.0766667	1.07667	-1.15333
YPL236C_ORF	|| || || protein kinase activity || vacuolar membrane || YPL236C_ORF || protein phosphorylation || || YPL236C || 1039833	0.38	0.69	0.04	0.63	0.21	-0.29	0.37	0.183333	0.186667
YBR205W_ORF	|| KTR3 || Putative alpha-1,2-mannosyltransferase involved in O- and N-linked protein glycosylation; member of the KRE2/MNT1 mannosyltransferase family; Svp26p mediates uptake of Ktr3p into COPII vesicles || transferase activity || membrane || YBR205W_ORF || fungal-type cell wall organization || || YBR205W || 1039834	-0.44	-0.41	-0.45	0.38	0.2	-2.09	-0.433333	-0.503333	0.07
YDL108W_ORF	|| KIN28 || Serine/threonine protein kinase, subunit of the transcription factor TFIIH; involved in transcription initiation at RNA polymerase II promoters || nucleotide binding || nucleus || YDL108W_ORF || phosphorylation || || YDL108W || 1039835	0.3	0.59	0.25	0.45	-0.09	0.62	0.38	0.326667	0.0533333
YPR036W-A_ONO_ORF	|| || Protein of unknown function; transcription is regulated by Pdr1p || molecular_function || cellular_component || YPR036W-A_ONO_ORF || response to drug || || YPR036W-A || 1039836	1.33	-0.06	-0.11	0.05	-0.31	-1.46	0.386667	-0.573333	0.96
YGL001C_ORF	|| ERG26 || C-3 sterol dehydrogenase, catalyzes the second of three steps required to remove two C-4 methyl groups from an intermediate in ergosterol biosynthesis || binding || endoplasmic reticulum || YGL001C_ORF || metabolic process || || YGL001C || 1039838	-0.25	-0.11	-0.4	-0.31	-0.02	-0.99	-0.253333	-0.44	0.186667
YGR111W_ORF	|| || Putative protein of unknown function; green fluorescent protein (GFP)-fusion protein localizes to both the cytoplasm and the nucleus || molecular_function || nucleus || YGR111W_ORF || regulation of cell size || || YGR111W || 1039839	-0.33	-0.4	-0.82	-0.58	-0.5	-1.94	-0.516667	-1.00667	0.49
YNL147W_INT_1	|| LSM7 || Lsm (Like Sm) protein; part of heteroheptameric complexes (Lsm2p-7p and either Lsm1p or 8p): cytoplasmic Lsm1p complex involved in mRNA decay; nuclear Lsm8p complex part of U6 snRNP and possibly involved in processing tRNA, snoRNA, and rRNA || RNA binding || U6 snRNP || YNL147W_INT_1 || nuclear-transcribed mRNA catabolic process || || YNL147W || 1039840	-1.27	-1.57	-1.55	-1.76	-1.12	-0.53	-1.46333	-1.13667	-0.326667
YKL045W_ORF	|| PRI2 || Subunit of DNA primase, which is required for DNA synthesis and double-strand break repair || DNA primase activity || alpha DNA polymerase:primase complex || YKL045W_ORF || DNA replication, synthesis of RNA primer || || YKL045W || 1039841	-0.21	0.37	0.37	-0.14	0.29	0.8	0.176667	0.316667	-0.14
YLR023C_ORF	|| IZH3 || Membrane protein involved in zinc ion homeostasis, member of the four-protein IZH family, expression induced by zinc deficiency; deletion reduces sensitivity to elevated zinc and shortens lag phase, overexpression reduces Zap1p activity || metal ion binding || endoplasmic reticulum membrane || YLR023C_ORF || cellular zinc ion homeostasis || || YLR023C || 1039842	-0.06	0.1	-0.59	0.13	-0.07	-1.26	-0.183333	-0.4	0.216667
YNL185C_ORF	|| MRPL19 || Mitochondrial ribosomal protein of the large subunit || structural constituent of ribosome || ribonucleoprotein complex || YNL185C_ORF || translation || || YNL185C || 1039844	0.37	0.34	-0.16	0.52	0.3	-0.3	0.183333	0.173333	0.01
YOL142W_ORF	|| RRP40 || Exosome non-catalytic core component; involved in 3'-5' RNA processing and degradation in both the nucleus and the cytoplasm; predicted to contain both S1 and KH RNA binding domains; has similarity to human hRrp40p (EXOSC3) || manganese ion binding || nuclear exosome (RNase complex) || YOL142W_ORF || exonucleolytic trimming to generate mature 3'-end of 5.8S rRNA from tricistronic rRNA…	-0.14	-0.06	-0.48	-0.22	-0.33	-1.17	-0.226667	-0.573333	0.346667
YPR132W_ORF	|| RPS23B || Ribosomal protein 28 (rp28) of the small (40S) ribosomal subunit, required for translational accuracy; nearly identical to Rps23Ap and similar to E. coli S12 and rat S23 ribosomal proteins; deletion of both RPS23A and RPS23B is lethal || structural constituent of ribosome || cytosolic small ribosomal subunit || YPR132W_ORF || translation || || YPR132W || 1039846	-0.16	-0.31	-0.36	0.35	0.35	0.45	-0.276667	0.383333	-0.66
YBL071C_ORF	|| || Dubious open reading frame, predicted protein contains a peroxisomal targeting signal || || || YBL071C_ORF || || || YBL071C || 1039847	NA	-0.24	NA	-0.83	NA	NA	-0.24	-0.83	0.59
YDR373W_ORF	|| FRQ1 || N-myristoylated calcium-binding protein that may have a role in intracellular signaling through its regulation of the phosphatidylinositol 4-kinase Pik1p; member of the recoverin/frequenin branch of the EF-hand superfamily || calcium ion binding || membrane || YDR373W_ORF || regulation of signal transduction || || YDR373W || 1039849	0.28	0.01	-0.18	0.06	-0.19	0.06	0.0366667	-0.0233333	0.06
YER122C_ORF	|| GLO3 || ADP-ribosylation factor GTPase activating protein (ARF GAP), involved in ER-Golgi transport; shares functional similarity with Gcs1p || metal ion binding || COPI-coated vesicle || YER122C_ORF || ER to Golgi vesicle-mediated transport || || YER122C || 1039850	0.06	0.06	-0.06	0.48	0.17	-1.25	0.02	-0.2	0.22
YKR100C_OCH__ORF	|| SKG1 || Transmembrane protein with a role in cell wall polymer composition; localizes on the inner surface of the plasma membrane at the bud and in the daughter cell || molecular_function || cellular bud || YKR100C_OCH__ORF || fungal-type cell wall organization || || YKR100C || 1039851	-0.13	0.06	-0.47	0.26	0.83	2.09	-0.18	1.06	-1.24
YIL109C_ORF	|| SEC24 || Component of the Sec23p-Sec24p heterodimer of the COPII vesicle coat, required for cargo selection during vesicle formation in ER to Golgi transport; homologous to Sfb2p and Sfb3p || signal sequence binding || membrane || YIL109C_ORF || ER to Golgi vesicle-mediated transport || || YIL109C || 1039852	-0.21	-0.42	-0.3	0.12	-0.26	-1.76	-0.31	-0.633333	0.323333
YJR051W_ORF	|| OSM1 || Fumarate reductase, catalyzes the reduction of fumarate to succinate, required for the reoxidation of intracellular NADH under anaerobic conditions; mutations cause osmotic sensitivity || succinate dehydrogenase activity || cytoplasm || YJR051W_ORF || oxidation-reduction process || || YJR051W || 1039853	-0.04	-0.22	-0.3	1.17	0.52	0.47	-0.186667	0.72	-0.906667
IGX_YI_356393C	|| || || || || IGX_YI_356393C || || YBOX_IGX1000014:IGX_277_23:IGX_YI_356393C:[chromosome=IX]:(complement(356318..356418)) || || 1039854	-0.44	-0.54	-0.88	-2.11	-1.2	-1.14	-0.62	-1.48333	0.863333
YMR032W_ORF	|| HOF1 || Bud neck-localized, SH3 domain-containing protein required for cytokinesis; regulates actomyosin ring dynamics and septin localization; interacts with the formins, Bni1p and Bnr1p, and with Cyk3p, Vrp1p, and Bni5p || cytoskeletal protein binding || cytoplasm || YMR032W_ORF || cell division || || YMR032W || 1039855	0.2	0.69	0.48	0.21	0.29	0.77	0.456667	0.423333	0.0333333
YNL074C_ORF	|| MLF3 || Serine-rich protein of unknown function, predicted to be palmitoylated; overproduction suppresses the growth inhibition caused by exposure to the immunosuppressant leflunomide || molecular_function || cytoplasm || YNL074C_ORF || response to drug || || YNL074C || 1039856	0.26	0.32	0.56	0.65	0.19	-0.52	0.38	0.106667	0.273333
YOR187W_TIL_24_0_US200_ORF	|| TUF1 || Mitochondrial translation elongation factor Tu; comprises both GTPase and guanine nucleotide exchange factor activities, while these activities are found in separate proteins in S. pombe and humans || translation elongation factor activity || mitochondrial matrix || YOR187W_TIL_24_0_US200_ORF || mitochondrial translation || || YOR187W || 1039857	NA	NA	NA	-2.3	NA	NA	NA	-2.3	NA
YBR201W_ORF	|| DER1 || Endoplasmic reticulum membrane protein, required for ER-associated protein degradation of misfolded or unassembled proteins; N- and C- termini protrude into the cytoplasm, has similarity to Dfm1p || molecular_function || membrane || YBR201W_ORF || protein transport || || YBR201W || 1039858	-0.53	-0.64	-0.67	0.06	0.02	-0.37	-0.613333	-0.0966667	-0.516667
YDL092W_ORF	|| SRP14 || Signal recognition particle (SRP) subunit, interacts with the RNA component of SRP to form the Alu domain, which is the region of SRP responsible for arrest of nascent chain elongation during membrane targeting; homolog of mammalian SRP14 || endoplasmic reticulum signal peptide binding || nucleus || YDL092W_ORF || negative regulation of translational elongation || || YDL092W || 1039859	-0.28	-0.25	-0.72	-0.01	-0.03	0.5	-0.416667	0.153333	-0.57
YJL136W-A_ONO_ORF	|| || Dubious open reading frame unlikely to encode a protein, based on available experimental and comparative sequence data; identified by SAGE || molecular_function || cellular_component || YJL136W-A_ONO_ORF || biological_process || || YJL136W-A || 1039860	NA	-0.97	NA	-0.29	-0.31	2.01	-0.97	0.47	-1.44
YFR054C_ORF	|| || Dubious open reading frame unlikely to encode a functional protein, based on available experimental and comparative sequence data || || || YFR054C_ORF || || || YFR054C || 1039862	0.86	0.12	-0.11	0.44	-0.12	-0.4	0.29	-0.0266667	0.316667
YGR097W_ORF	|| ASK10 || Component of RNA polymerase II holoenzyme, phosphorylated in response to oxidative stress; has a role in destruction of Ssn8p; proposed to function in activation of the glycerol channel Fps1p; paralogous to Rgc1p || transcription regulator activity || cytoplasm || YGR097W_ORF || cellular response to oxidative stress || || YGR097W || 1039863	0.86	0.25	0.91	1.08	0.93	1.07	0.673333	1.02667	-0.353333
YKL041W_ORF	|| VPS24 || One of four subunits of the endosomal sorting complex required for transport III (ESCRT-III); forms an ESCRT-III subcomplex with Did4p; involved in the sorting of transmembrane proteins into the multivesicular body (MVB) pathway || molecular_function || ESCRT III complex || YKL041W_ORF || ubiquitin-dependent protein catabolic process via the multivesicular body sorting pathway || || Y…	0.95	0.56	0.62	0.7	-0.12	0	0.71	0.193333	0.516667
YLR007W_ORF	|| NSE1 || Essential subunit of the Mms21-Smc5-Smc6 complex; nuclear protein required for DNA repair and growth; has a nonstructural role in the maintenance of chromosomes || molecular_function || Smc5-Smc6 complex || YLR007W_ORF || DNA repair || || YLR007W || 1039866	0.01	-0.19	0.22	1.07	0.33	0.52	0.0133333	0.64	-0.626667
YNL181W_ORF	|| || Putative oxidoreductase; required for cell viability || binding || membrane || YNL181W_ORF || oxidation-reduction process || || YNL181W || 1039868	-0.09	0.2	-0.15	0.76	0.6	1.32	-0.0133333	0.893333	-0.906667
YPL037C_ORF	|| EGD1 || Subunit beta1 of the nascent polypeptide-associated complex (NAC) involved in protein targeting, associated with cytoplasmic ribosomes; enhances DNA binding of the Gal4p activator; homolog of human BTF3b || unfolded protein binding || nucleus || YPL037C_ORF || transcription, DNA-dependent || || YPL037C || 1039869	1.68	0	-0.21	1.4	1.09	1.66	0.49	1.38333	-0.893333
YPR128C_ORF	|| ANT1 || Peroxisomal adenine nucleotide transporter; involved in beta-oxidation of medium-chain fatty acid; required for peroxisome proliferation || adenine nucleotide transmembrane transporter activity || integral to membrane || YPR128C_ORF || fatty acid beta-oxidation || || YPR128C || 1039870	-0.27	-0.27	-0.25	-0.08	-0.26	-0.93	-0.263333	-0.423333	0.16
YBL075C_ORF	|| SSA3 || ATPase involved in protein folding and the response to stress; plays a role in SRP-dependent cotranslational protein-membrane targeting and translocation; member of the heat shock protein 70 (HSP70) family; localized to the cytoplasm || ATPase activity || cytosol || YBL075C_ORF || protein folding || || YBL075C || 1039871	1.16	0.75	0.96	0.88	0.57	-1.34	0.956667	0.0366667	0.92
YDR377W_ORF	|| ATP17 || Subunit f of the F0 sector of mitochondrial F1F0 ATP synthase, which is a large, evolutionarily conserved enzyme complex required for ATP synthesis || proton-transporting ATPase activity, rotational mechanism || mitochondrial proton-transporting ATP synthase complex, coupling factor F(o) || YDR377W_ORF || ATP synthesis coupled proton transport || || YDR377W || 1039873	0.14	0	-0.74	-0.3	-0.39	-0.56	-0.2	-0.416667	0.216667
YER126C_ORF	|| NSA2 || Protein constituent of 66S pre-ribosomal particles, contributes to processing of the 27S pre-rRNA || molecular_function || nucleus || YER126C_ORF || ribosomal large subunit biogenesis || || YER126C || 1039874	-0.04	0.08	-0.41	-0.93	-0.52	-2.21	-0.123333	-1.22	1.09667
YOR096W_OCH__ORF	|| RPS7A || Protein component of the small (40S) ribosomal subunit, nearly identical to Rps7Bp; interacts with Kti11p; deletion causes hypersensitivity to zymocin; has similarity to rat S7 and Xenopus S8 ribosomal proteins || structural constituent of ribosome || nucleus || YOR096W_OCH__ORF || ribosome biogenesis || || YOR096W || 1039875	-0.48	-0.84	-0.7	-0.04	-1.35	-2.69	-0.673333	-1.36	0.686667
YIL113W_ORF	|| SDP1 || Stress-inducible dual-specificity MAP kinase phosphatase, negatively regulates Slt2p MAP kinase by direct dephosphorylation, diffuse localization under normal conditions shifts to punctate localization after heat shock || phosphatase activity || cytoplasm || YIL113W_ORF || inactivation of MAPK activity involved in cell wall biogenesis || || YIL113W || 1039876	-0.23	-0.61	0.04	-1.24	-0.89	-1.39	-0.266667	-1.17333	0.906667
YJR055W_ORF	|| HIT1 || Protein of unknown function, required for growth at high temperature || metal ion binding || cytoplasm || YJR055W_ORF || biological_process || || YJR055W || 1039877	0.04	-0.25	-0.97	-1.15	-1.51	-0.6	-0.393333	-1.08667	0.693333
YDR397C_JXN_EI_1_ORF	|| NCB2 || Subunit of a heterodimeric NC2 transcription regulator complex with Bur6p; complex binds to TBP and can repress transcription by preventing preinitiation complex assembly or stimulate activated transcription; homologous to human NC2beta || sequence-specific DNA binding || nucleus || YDR397C_JXN_EI_1_ORF || negative regulation of transcription from RNA polymerase II promoter || || YDR39…	-0.43	-0.54	-0.66	-0.87	-0.9	-1.84	-0.543333	-1.20333	0.66
YMR036C_ORF	|| MIH1 || Protein tyrosine phosphatase involved in cell cycle control; regulates the phosphorylation state of Cdc28p; homolog of S. pombe cdc25 || protein tyrosine phosphatase activity || intracellular || YMR036C_ORF || regulation of cyclin-dependent protein kinase activity || || YMR036C || 1039879	0.1	-0.04	-0.01	0.77	0.23	0.2	0.0166667	0.4	-0.383333
YNL078W_ORF	|| NIS1 || Protein localized in the bud neck at G2/M phase; physically interacts with septins; possibly involved in a mitotic signaling network || molecular_function || cytoplasm || YNL078W_ORF || regulation of mitosis || || YNL078W || 1039880	0.24	0.31	0.49	0.92	1.43	0.44	0.346667	0.93	-0.583333
YOR174W_ORF	|| MED4 || Subunit of the RNA polymerase II mediator complex; associates with core polymerase subunits to form the RNA polymerase II holoenzyme; essential for transcriptional regulation || molecular_function || mediator complex || YOR174W_ORF || transcription, DNA-dependent || || YOR174W || 1039881	-0.64	-0.83	-0.65	-0.94	-0.96	-1.35	-0.706667	-1.08333	0.376667
YBR185C_ORF	|| MBA1 || Membrane-associated mitochondrial ribosome receptor; forms a complex with Mdm38p that may facilitate recruitment of mRNA-specific translational activators to ribosomes; possible role in protein export from the matrix to inner membrane || ribosome binding || mitochondrial inner membrane || YBR185C_ORF || inner mitochondrial membrane organization || || YBR185C || 1039883	-0.44	-0.39	-1.22	-0.55	-0.91	-2.07	-0.683333	-1.17667	0.493333
YDL088C_ORF	|| ASM4 || Nuclear pore complex subunit, part of a subcomplex also containing Nup53p, Nup170p, and Pse1p || single-stranded DNA binding || nuclear membrane || YDL088C_ORF || nuclear pore organization || || YDL088C || 1039884	0.09	0.36	-0.03	0.66	0.2	-0.24	0.14	0.206667	-0.0666667
YFR038W_ORF	|| IRC5 || Putative ATPase containing the DEAD/H helicase-related sequence motif; null mutant displays increased levels of spontaneous Rad52p foci || molecular_function || cellular_component || YFR038W_ORF || mitotic recombination || || YFR038W || 1039886	-0.69	-0.53	-1.05	-0.26	-0.45	-1.76	-0.756667	-0.823333	0.0666667
YGR093W_ORF	|| || Putative protein of unconfirmed function; green fluorescent protein (GFP)-fusion protein localizes to the nucleus || catalytic activity || nucleus || YGR093W_ORF || biological_process || || YGR093W || 1039887	-0.24	-0.09	-0.34	0.19	0.17	-0.47	-0.223333	-0.0366667	-0.186667
YKL026C_ORF	|| GPX1 || Phospholipid hydroperoxide glutathione peroxidase induced by glucose starvation that protects cells from phospholipid hydroperoxides and nonphospholipid peroxides during oxidative stress || phospholipid-hydroperoxide glutathione peroxidase activity || cellular_component || YKL026C_ORF || response to oxidative stress || || YKL026C || 1039889	-0.01	-0.25	-0.4	-1.63	-1.4	-1.7	-0.22	-1.57667	1.35667
YLR003C_ORF	|| CMS1 || Subunit of U3-containing 90S preribosome processome complex involved in production of 18S rRNA and assembly of small ribosomal subunit; overexpression rescues supressor mutant of mcm10; null mutant is viable || molecular_function || nucleus || YLR003C_ORF || ribosomal small subunit biogenesis || || YLR003C || 1039890	-0.66	-0.4	-1.01	-0.73	-0.79	-1.21	-0.69	-0.91	0.22
YDL048C_TIL_9_0_DS300_ORF	|| STP4 || Protein containing a Kruppel-type zinc-finger domain; has similarity to Stp1p, Stp2p, and Stp3p || zinc ion binding || mitochondrion || YDL048C_TIL_9_0_DS300_ORF || biological_process || || YDL048C || 1039892	NA	NA	NA	-0.64	NA	0.96	NA	0.16	NA
YPL033C_ORF	|| SRL4 || Protein of unknown function; involved in regulation of dNTP production; null mutant suppresses the lethality of lcd1 and rad53 mutations; expression is induced by Kar4p || molecular_function || cellular_component || YPL033C_ORF || metabolic process || || YPL033C || 1039893	-0.21	-0.66	-0.54	-0.46	-0.21	0.55	-0.47	-0.04	-0.43
YPR124W_ORF	|| CTR1 || High-affinity copper transporter of the plasma membrane, mediates nearly all copper uptake under low copper conditions; transcriptionally induced at low copper levels and degraded at high copper levels || copper ion transmembrane transporter activity || membrane || YPR124W_ORF || copper ion transmembrane transport || || YPR124W || 1039894	-0.17	-0.14	-0.29	1.23	0.62	-0.16	-0.2	0.563333	-0.763333
YBL091C_ORF	|| MAP2 || Methionine aminopeptidase, catalyzes the cotranslational removal of N-terminal methionine from nascent polypeptides; function is partially redundant with that of Map1p || metalloexopeptidase activity || cytoplasm || YBL091C_ORF || protein initiator methionine removal involved in protein maturation || || YBL091C || 1039895	0.36	0.12	0.23	0.76	0.16	1.12	0.236667	0.68	-0.443333
YDR381W_ORF	|| YRA1 || RNA binding protein required for export of poly(A)+ mRNA from the nucleus; proposed to couple mRNA export with 3' end processing via its interactions with Mex67p and Pcf11p; functionally redundant with Yra2p, another REF family member || nucleic acid binding || nucleus || YDR381W_ORF || transcription-coupled nucleotide-excision repair || || YDR381W || 1039897	-0.19	0.13	-0.42	0.13	0.09	-1.53	-0.16	-0.436667	0.276667
YER140W_ORF	|| || Putative protein of unknown function; the authentic, non-tagged protein is detected in highly purified mitochondria in high-throughput studies; genetic interactions suggest a role in folding of ER membrane proteins || molecular_function || mitochondrion || YER140W_ORF || protein folding in endoplasmic reticulum || || YER140W || 1039898	0.24	-0.14	0	0.36	0.12	-1.05	0.0333333	-0.19	0.223333
YNL162W_OCH_DS100_ORF	|| RPL42A || Protein component of the large (60S) ribosomal subunit, identical to Rpl42Bp and has similarity to rat L44 ribosomal protein || structural constituent of ribosome || cytoplasm || YNL162W_OCH_DS100_ORF || response to cycloheximide || || YNL162W || 1039899	-0.43	0.19	-1.06	0.04	0.21	0.13	-0.433333	0.126667	-0.56
YIL117C_ORF	|| PRM5 || Pheromone-regulated protein, predicted to have 1 transmembrane segment; induced during cell integrity signaling || molecular_function || integral to membrane || YIL117C_ORF || biological_process || || YIL117C || 1039900	-0.33	-0.1	-0.46	0.27	0.09	-0.57	-0.296667	-0.07	-0.226667
YJR071W_ORF	|| || Dubious open reading frame unlikely to encode a functional protein, based on available experimental and comparative sequence data || || || YJR071W_ORF || || || YJR071W || 1039901	NA	NA	NA	-0.36	NA	2.07	NA	0.855	NA
YJL001W_JXN_EE20_1_ORF	|| PRE3 || Beta 1 subunit of the 20S proteasome, responsible for cleavage after acidic residues in peptides || endopeptidase activity || proteasome core complex || YJL001W_JXN_EE20_1_ORF || proteolysis involved in cellular protein catabolic process || || YJL001W || 1039902	-0.95	-0.65	-0.98	-1.6	-1.11	-2.21	-0.86	-1.64	0.78
YMR040W_ORF	|| YET2 || Protein of unknown function that may interact with ribosomes, based on co-purification experiments; homolog of human BAP31 protein || molecular_function || endoplasmic reticulum || YMR040W_ORF || biological_process || || YMR040W || 1039903	-0.1	-0.25	-0.38	-0.42	-0.34	0.66	-0.243333	-0.0333333	-0.21
YNR040W_ORF	|| || Putative protein of unknown function; the authentic, non-tagged protein is detected in highly purified mitochondria in high-throughput studies || molecular_function || mitochondrion || YNR040W_ORF || biological_process || || YNR040W || 1039904	0.21	0.23	-0.38	-0.04	-0.27	0.07	0.02	-0.08	0.1
YOR178C_ORF	|| GAC1 || Regulatory subunit for Glc7p type-1 protein phosphatase (PP1), tethers Glc7p to Gsy2p glycogen synthase, binds Hsf1p heat shock transcription factor, required for induction of some HSF-regulated genes under heat shock || heat shock protein binding || protein phosphatase type 1 complex || YOR178C_ORF || glycogen metabolic process || || YOR178C || 1039905	0.51	0.37	0.82	0.31	0.48	0.34	0.566667	0.376667	0.19
YBR181C_ORF	|| RPS6B || Protein component of the small (40S) ribosomal subunit; identical to Rps6Ap and has similarity to rat S6 ribosomal protein || structural constituent of ribosome || cytoplasm || YBR181C_ORF || translation || || YBR181C || 1039907	0.52	0.63	0.61	1.75	1.07	1.29	0.586667	1.37	-0.783333
YDL084W_ORF	|| SUB2 || Component of the TREX complex required for nuclear mRNA export; member of the DEAD-box RNA helicase superfamily and is involved in early and late steps of spliceosome assembly; homolog of the human splicing factor hUAP56 || nucleotide binding || nucleus || YDL084W_ORF || nuclear mRNA branch site recognition || || YDL084W || 1039908	-0.14	0.07	-0.58	0.54	0.3	-0.93	-0.216667	-0.03	-0.186667
RUF3_NCR	|| SNR83 || H/ACA box small nucleolar RNA (snoRNA); guides pseudouridylation of small subunit (SSU) rRNA at positions U1290 and U1415 || rRNA pseudouridylation guide activity || nucleolus || RUF3_NCR || rRNA pseudouridine synthesis || || snR83 || 1039909	0.22	-0.11	0.36	-0.45	-0.19	0.25	0.156667	-0.13	0.286667
YFR034C_ORF	|| PHO4 || Basic helix-loop-helix (bHLH) transcription factor of the myc-family; activates transcription cooperatively with Pho2p in response to phosphate limitation; binding to 'CACGTG' motif is regulated by chromatin restriction, competitive binding of Cbf1p to the same DNA binding motif and cooperation with Pho2p,; function is regulated by phosphorylation at multiple sites and by phosphate ava…	-0.13	-0.48	-0.56	-2.16	-0.91	-1.93	-0.39	-1.66667	1.27667
YGR089W_ORF	|| NNF2 || Protein that exhibits physical and genetic interactions with Rpb8p, which is a subunit of RNA polymerases I, II, and III; computational analysis of large-scale protein-protein interaction data suggests a role in chromosome segregation || molecular_function || endoplasmic reticulum membrane || YGR089W_ORF || biological_process || || YGR089W || 1039911	0.35	-0.01	-0.23	1.64	1.18	1.7	0.0366667	1.50667	-1.47
YKL022C_ORF	|| CDC16 || Subunit of the anaphase-promoting complex/cyclosome (APC/C), which is a ubiquitin-protein ligase required for degradation of anaphase inhibitors, including mitotic cyclins, during the metaphase/anaphase transition; required for sporulation || protein binding || nucleus || YKL022C_ORF || mitotic metaphase/anaphase transition || || YKL022C || 1039913	-0.17	-0.15	0.07	0.45	0.04	1.07	-0.0833333	0.52	-0.603333
YLL066C_ORF	|| || Putative protein of unknown function with similarity to helicases; YLL066C is not an essential gene || ATP binding || cellular_component || YLL066C_ORF || biological_process || || YLL066C || 1039914	1.12	1.48	1.94	2.95	1.99	3.3	1.51333	2.74667	-1.23333
YMR210W_ORF	|| || Putative acyltransferase with similarity to Eeb1p and Eht1p, has a minor role in medium-chain fatty acid ethyl ester biosynthesis; may be involved in lipid metabolism and detoxification || || cellular_component || YMR210W_ORF || medium-chain fatty acid biosynthetic process || || YMR210W || 1039915	-0.09	-0.16	0.08	0.27	0.05	-1.45	-0.0566667	-0.376667	0.32
YGR279C_TIL_4_54__ORF	|| SCW4 || Cell wall protein with similarity to glucanases; scw4 scw10 double mutants exhibit defects in mating || glucosidase activity || fungal-type cell wall || YGR279C_TIL_4_54__ORF || cellular cell wall organization || || YGR279C || 1039916	-0.47	-0.31	-0.51	-2.64	-1	-0.86	-0.43	-1.5	1.07
YPL029W_ORF	|| SUV3 || ATP-dependent RNA helicase, component of the mitochondrial degradosome along with the RNase Dss1p; the degradosome associates with the ribosome and mediates RNA turnover; also required during splicing of the COX1 AI5_beta intron || ATP-dependent RNA helicase activity || mitochondrial matrix || YPL029W_ORF || RNA catabolic process || || YPL029W || 1039917	1.04	0.78	0.8	1.43	0.91	2.34	0.873333	1.56	-0.686667
YPR108W_ORF	|| RPN7 || Essential, non-ATPase regulatory subunit of the 26S proteasome, similar to another S. cerevisiae regulatory subunit, Rpn5p, as well as to mammalian proteasome subunits || binding || proteasome regulatory particle, lid subcomplex || YPR108W_ORF || ubiquitin-dependent protein catabolic process || || YPR108W || 1039918	-0.05	-0.36	-0.23	0.71	0.34	0.52	-0.213333	0.523333	-0.736667
SNR67_SNORNA	|| SNR67 || C/D box small nucleolar RNA (snoRNA), guides 2'-O-methylation of large subunit (LSU) rRNA at positions G2619 and U2724 || rRNA 2'-O-ribose methylation guide activity || nucleolus || SNR67_SNORNA || rRNA methylation || || snR67 || 1039920	3.72	2.94	4.43	-0.6	0	0.51	3.69667	-0.03	3.72667
YDR397C_ORF	|| NCB2 || Subunit of a heterodimeric NC2 transcription regulator complex with Bur6p; complex binds to TBP and can repress transcription by preventing preinitiation complex assembly or stimulate activated transcription; homologous to human NC2beta || sequence-specific DNA binding || nucleus || YDR397C_ORF || negative regulation of transcription from RNA polymerase II promoter || || YDR397C || 103…	0.09	-0.12	1.07	0.74	0.28	0.49	0.346667	0.503333	-0.156667
YER144C_ORF	|| UBP5 || Putative ubiquitin-specific protease, closest paralog of Doa4p but has no functional overlap; concentrates at the bud neck || hydrolase activity || incipient cellular bud site || YER144C_ORF || ubiquitin-dependent protein catabolic process || || YER144C || 1039923	0.08	0.15	0.29	0.83	0.19	0.21	0.173333	0.41	-0.236667
YLR281C_OCH_US100_ORF	|| || Putative protein of unknown function; green fluorescent protein (GFP)-fusion protein localizes to mitochondria; YLR281C is not an essential gene || translation release factor activity || mitochondrion || YLR281C_OCH_US100_ORF || translational termination || || YLR281C || 1039924	NA	NA	NA	-0.45	NA	1.14	NA	0.345	NA
YIL133C_ORF	|| RPL16A || N-terminally acetylated protein component of the large (60S) ribosomal subunit, binds to 5.8 S rRNA; has similarity to Rpl16Bp, E. coli L13 and rat L13a ribosomal proteins; transcriptionally regulated by Rap1p || RNA binding || cytosolic large ribosomal subunit || YIL133C_ORF || cytoplasmic translation || || YIL133C || 1039925	0.11	-0.21	1.17	1.07	0.76	0.68	0.356667	0.836667	-0.48
YJR075W_ORF	|| HOC1 || Alpha-1,6-mannosyltransferase involved in cell wall mannan biosynthesis; subunit of a Golgi-localized complex that also contains Anp1p, Mnn9p, Mnn11p, and Mnn10p; identified as a suppressor of a cell lysis sensitive pkc1-371 allele || transferase activity, transferring glycosyl groups || alpha-1,6-mannosyltransferase complex || YJR075W_ORF || substituted mannan metabolic process || || …	-0.48	-0.35	-0.27	0.79	1.01	1.08	-0.366667	0.96	-1.32667
IGX_YC_210345C	|| || || || || IGX_YC_210345C || || YBOX_IGX1000046:IGX_60_12:IGX_YC_210345C:[chromosome=III]:(complement(210270..210370)) || || 1039927	-0.17	-0.35	-0.21	-0.98	-0.66	-2.28	-0.243333	-1.30667	1.06333
YNR044W_ORF	|| AGA1 || Anchorage subunit of a-agglutinin of a-cells, highly O-glycosylated protein with N-terminal secretion signal and C-terminal signal for addition of GPI anchor to cell wall, linked to adhesion subunit Aga2p via two disulfide bonds || cell adhesion molecule binding || fungal-type cell wall || YNR044W_ORF || cell adhesion || || YNR044W || 1039929	-0.13	-0.08	-0.23	1.13	0.45	-0.37	-0.146667	0.403333	-0.55
YOR182C_ORF	|| RPS30B || Protein component of the small (40S) ribosomal subunit; nearly identical to Rps30Ap and has similarity to rat S30 ribosomal protein || structural constituent of ribosome || intracellular || YOR182C_ORF || translation || || YOR182C || 1039930	-0.62	-0.14	-1.09	-0.22	1.04	-0.5	-0.616667	0.106667	-0.723333
YBR177C_ORF	|| EHT1 || Acyl-coenzymeA:ethanol O-acyltransferase that plays a minor role in medium-chain fatty acid ethyl ester biosynthesis; possesses short-chain esterase activity; localizes to lipid particles and the mitochondrial outer membrane || serine hydrolase activity || mitochondrion || YBR177C_ORF || cellular lipid metabolic process || || YBR177C || 1039931	-0.44	-0.55	-0.56	-0.46	-0.54	-2.32	-0.516667	-1.10667	0.59
YDL068W_ORF	|| || Dubious ORF unlikely to encode a protein, based on available experimental and comparative sequence data || || || YDL068W_ORF || || || YDL068W || 1039932	-0.17	-1.04	-0.34	-0.75	-0.47	0.68	-0.516667	-0.18	-0.336667
YFR031C-A_ORF	|| RPL2A || Protein component of the large (60S) ribosomal subunit, identical to Rpl2Bp and has similarity to E. coli L2 and rat L8 ribosomal proteins || rRNA binding || ribosome || YFR031C-A_ORF || translation || || YFR031C-A || 1039934	0.34	0.22	-0.07	0.55	0.45	-1.35	0.163333	-0.116667	0.28
YGR073C_ORF	|| || Dubious open reading frame unlikely to encode a functional protein, extensively overlaps essential SMD1 gene encoding a U6 snRNP protein || || || YGR073C_ORF || || || YGR073C || 1039935	1.25	0.52	1.14	0.59	0.36	-0.32	0.97	0.21	0.76
YKL018W_ORF	|| SWD2 || Subunit of the COMPASS (Set1C) complex, which methylates histone H3 on lys 4 and is involved in telomeric silencing; subunit of CPF (cleavage and polyadenylation factor), a complex involved in RNAP II transcription termination || histone methyltransferase activity (H3-K4 specific) || Set1C/COMPASS complex || YKL018W_ORF || termination of RNA polymerase II transcription, poly(A)-coupled…	-0.3	0.43	0.03	0.52	0.3	1.18	0.0533333	0.666667	-0.613333
YLR451W_ORF	|| LEU3 || Zinc-finger transcription factor that regulates genes involved in branched chain amino acid biosynthesis and ammonia assimilation; positively regulated by alpha-isopropylmalate, an intermediate in leucine biosynthesis || DNA binding || nucleus || YLR451W_ORF || regulation of transcription, DNA-dependent || || YLR451W || 1039938	0.38	0.28	0.32	0.93	0.39	0.39	0.326667	0.57	-0.243333
YMR206W_ORF	|| || Putative protein of unknown function; YMR206W is not an essential gene || molecular_function || cellular_component || YMR206W_ORF || biological_process || || YMR206W || 1039939	-1.3	-1.23	-1.25	-1.42	-1.4	-1.02	-1.26	-1.28	0.02
YNL066W_TIL_9_204__ORF	|| SUN4 || Cell wall protein related to glucanases, possibly involved in cell wall septation; member of the SUN family || glucosidase activity || fungal-type cell wall || YNL066W_TIL_9_204__ORF || cell cycle || || YNL066W || 1039940	0.02	-0.19	0.23	0.28	0.53	0.91	0.02	0.573333	-0.553333
YPL013C_ORF	|| MRPS16 || Mitochondrial ribosomal protein of the small subunit || structural constituent of ribosome || ribosome || YPL013C_ORF || translation || || YPL013C || 1039941	0.34	1.47	0.06	0.28	-0.29	-0.23	0.623333	-0.08	0.703333
YPR104C_ORF	|| FHL1 || Regulator of ribosomal protein transcription; has forkhead associated domain that binds phosphorylated proteins; also has forkhead DNA-binding domain but does not bind DNA in vitro; suppresses RNA pol III and splicing factor prp4 mutants || DNA binding || nucleus || YPR104C_ORF || negative regulation of ribosomal protein gene transcription from RNA polymerase II promoter || || YPR104C …	0.33	0.24	0.2	1.09	0.57	0.49	0.256667	0.716667	-0.46
YBL098W_ORF	|| BNA4 || Kynurenine 3-mono oxygenase, required for the de novo biosynthesis of NAD from tryptophan via kynurenine; expression regulated by Hst1p; putative therapeutic target for Huntington disease || kynurenine 3-monooxygenase activity || mitochondrion || YBL098W_ORF || pyridine nucleotide biosynthetic process || || YBL098W || 1039943	-0.63	-0.54	-1.36	-0.56	-0.44	-1.16	-0.843333	-0.72	-0.123333
SNR43_SNORNA	|| SNR43 || H/ACA box small nucleolar RNA (snoRNA); guides pseudouridylation of large subunit (LSU) rRNA at position U966 and of 5.8S rRNA at position 73 || rRNA pseudouridylation guide activity || nucleolus || SNR43_SNORNA || rRNA pseudouridine synthesis || || snR43 || 1039944	1.35	1.06	1.48	-0.5	0.09	0.07	1.29667	-0.113333	1.41
YDR401W_ORF	|| || Dubious open reading frame unlikely to encode a functional protein, based on available experimental and comparative sequence data || || || YDR401W_ORF || || || YDR401W || 1039946	NA	-0.48	-0.07	-0.72	NA	0.64	-0.275	-0.04	-0.235
YER148W_ORF	|| SPT15 || TATA-binding protein, general transcription factor that interacts with other factors to form the preinitiation complex at promoters, essential for viability || DNA binding || nucleus || YER148W_ORF || transcription, DNA-dependent || || YER148W || 1039947	1.13	0.28	-0.05	2.2	0.86	1.7	0.453333	1.58667	-1.13333
YFL010W-A_OCH_DS100_ORF	|| AUA1 || Protein required for the negative regulation by ammonia of Gap1p, which is a general amino acid permease || molecular_function || cellular_component || YFL010W-A_OCH_DS100_ORF || amino acid transport || || YFL010W-A || 1039948	NA	3.26	NA	-0.46	NA	0.32	3.26	-0.07	3.33
YIL137C_ORF	|| TMA108 || Protein that associates with ribosomes and is involved in ribosome biogenesis; putative metalloprotease || metallopeptidase activity || cytoplasm || YIL137C_ORF || ribosome biogenesis || || YIL137C || 1039949	0.17	0.2	0.41	0.65	0.14	-0.95	0.26	-0.0533333	0.313333
YJR079W_ORF	|| || Putative protein of unknown function; mutation results in impaired mitochondrial respiration || molecular_function || cellular_component || YJR079W_ORF || biological_process || || YJR079W || 1039950	0.18	0.13	0.31	0.37	0.4	0.03	0.206667	0.266667	-0.06
YLR197W_ORF	|| NOP56 || Essential evolutionarily-conserved nucleolar protein component of the box C/D snoRNP complexes that direct 2'-O-methylation of pre-rRNA during its maturation; overexpression causes spindle orientation defects || molecular_function || nucleus || YLR197W_ORF || rRNA processing || || YLR197W || 1039951	0.03	0.94	-0.07	-0.58	-0.03	0.52	0.3	-0.03	0.33
YNR048W_ORF	|| || Protein that interacts specifically in vivo with phospholipid translocase (flippase) Dnf3p; similar to Cdc50p, which is an essential interaction partner of the flippase Drs2p || phospholipid-translocating ATPase activity || membrane || YNR048W_ORF || response to drug || || YNR048W || 1039953	-0.3	-0.27	-0.47	0.65	0.36	-0.16	-0.346667	0.283333	-0.63
YOR196C_ORF	|| LIP5 || Protein involved in biosynthesis of the coenzyme lipoic acid, has similarity to E. coli lipoic acid synthase || metal ion binding || mitochondrion || YOR196C_ORF || lipoate biosynthetic process || || YOR196C || 1039954	0.29	0.38	0.49	0.75	0.3	0.88	0.386667	0.643333	-0.256667
YBR162C_ORF	|| TOS1 || Covalently-bound cell wall protein of unknown function; identified as a cell cycle regulated SBF target gene; deletion mutants are highly resistant to treatment with beta-1,3-glucanase; has sequence similarity to YJL171C || molecular_function || extracellular region || YBR162C_ORF || biological_process || || YBR162C || 1039956	0.06	0.1	0.17	1.74	0.95	-1.31	0.11	0.46	-0.35
YDL064W_ORF	|| UBC9 || SUMO-conjugating enzyme involved in the Smt3p conjugation pathway; nuclear protein required for S- and M-phase cyclin degradation and mitotic control; involved in proteolysis mediated by the anaphase-promoting complex cyclosome (APCC) || acid-amino acid ligase activity || nucleus || YDL064W_ORF || G2/M transition of mitotic cell cycle || || YDL064W || 1039957	-0.43	-0.6	-0.4	1.88	-0.13	-0.16	-0.476667	0.53	-1.00667
YFR017C_ORF	|| IGD1 || Cytoplasmic protein that inhibits Gdb1p glycogen debranching activity; required for normal intracellular accumulation of glycogen; phosphorylated in vivo; expression increases during wine fermentation || enzyme inhibitor activity || cytoplasm || YFR017C_ORF || negative regulation of glycogen catabolic process || || YFR017C || 1039959	0.23	0.19	0.19	0.66	0.35	1.17	0.203333	0.726667	-0.523333
IGX_YM_237837W	|| || || || || IGX_YM_237837W || || YBOX_IGX1000027:IGX_417_10:IGX_YM_237837W:[chromosome=XIII]:(237812..237912) || || 1039962	-0.61	-1.16	-1.64	-1.45	-1.72	-1.82	-1.13667	-1.66333	0.526667
YLR447C_ORF	|| VMA6 || Subunit d of the five-subunit V0 integral membrane domain of vacuolar H+-ATPase (V-ATPase), an electrogenic proton pump found in the endomembrane system; stabilizes VO subunits; required for V1 domain assembly on the vacuolar membrane || proton-transporting ATPase activity, rotational mechanism || proton-transporting V-type ATPase, V0 domain || YLR447C_ORF || ion transport || || YLR447…	-0.01	0.31	0.04	0.96	0.65	0.06	0.113333	0.556667	-0.443333
YMR202W_ORF	|| ERG2 || C-8 sterol isomerase, catalyzes the isomerization of the delta-8 double bond to the delta-7 position at an intermediate step in ergosterol biosynthesis || isomerase activity || endoplasmic reticulum || YMR202W_ORF || ergosterol biosynthetic process || || YMR202W || 1039964	-0.2	-0.06	0.03	0.75	1.53	0.43	-0.0766667	0.903333	-0.98
YKR042W_TIL_8_132__ORF	|| UTH1 || Mitochondrial outer membrane and cell wall localized SUN family member involved in cell wall biogenesis and required for mitochondrial autophagy; involved in the oxidative stress response, life span during starvation, and cell death || molecular_function || mitochondrial outer membrane || YKR042W_TIL_8_132__ORF || fungal-type cell wall biogenesis || || YKR042W || 1039965	0.74	0.75	0.6	2.51	1.91	2.22	0.696667	2.21333	-1.51667
YPL009C_ORF	|| TAE2 || Protein of unknown function, involved in protein translation; may interact with ribosomes, based on co-purification experiments; green fluorescent protein (GFP)-fusion protein localizes to the cytoplasm || molecular_function || ribosome || YPL009C_ORF || cytoplasmic translation || || YPL009C || 1039966	0.28	0.33	0.04	0.19	-0.07	-0.89	0.216667	-0.256667	0.473333
YPR100W_ORF	|| MRPL51 || Mitochondrial ribosomal protein of the large subunit || structural constituent of ribosome || mitochondrial large ribosomal subunit || YPR100W_ORF || aerobic respiration || || YPR100W || 1039967	0.35	-0.12	-0.02	0.43	-0.35	-0.8	0.07	-0.24	0.31
YBL112C_ORF	|| || Putative protein of unknown function; YBL112C is contained within TEL02L || helicase activity || cellular_component || YBL112C_ORF || biological_process || || YBL112C || 1039968	0.62	0.36	0.66	-2.61	0.28	1.29	0.546667	-0.346667	0.893333
TG(CCC)O_TRNA	|| SUF5 || tRNA-Gly || triplet codon-amino acid adaptor activity || cytosol || TG(CCC)O_TRNA || translational elongation || || tG(CCC)O || 1039969	0.93	0.18	1.52	-1.49	-0.47	0.75	0.876667	-0.403333	1.28
YDR405W_ORF	|| MRP20 || Mitochondrial ribosomal protein of the large subunit || structural constituent of ribosome || ribosome || YDR405W_ORF || mitochondrial translation || || YDR405W || 1039971	0.46	0.46	0.07	-0.12	-0.2	-1.34	0.33	-0.553333	0.883333
YER163C_ORF	|| || Putative protein of unknown function; green fluorescent protein (GFP)-fusion protein localizes to the cytoplasm and nucleus; periodically expressed during the metabolic cycle; weak similarity to bacterial cation transport protein || molecular_function || cytoplasm || YER163C_ORF || biological_process || || YER163C || 1039972	-0.23	-0.17	-0.46	-0.79	-0.46	-1.53	-0.286667	-0.926667	0.64
YHR053C_OCH__ORF	|| CUP1-1 || Metallothionein, binds copper and mediates resistance to high concentrations of copper and cadmium; locus is variably amplified in different strains, with two copies, CUP1-1 and CUP1-2, in the genomic sequence reference strain S288C || antioxidant activity || cytosol || YHR053C_OCH__ORF || response to copper ion || || YHR053C || 1039973	-0.01	0.12	-0.08	0.96	0.52	0.28	0.01	0.586667	-0.576667
YIL141W_ORF	|| || Dubious open reading frame unlikely to encode a functional protein, based on available experimental and comparative sequence data || || || YIL141W_ORF || || || YIL141W || 1039974	NA	NA	NA	-0.17	NA	NA	NA	-0.17	NA
YKL216W_ORF	|| URA1 || Dihydroorotate dehydrogenase, catalyzes the fourth enzymatic step in the de novo biosynthesis of pyrimidines, converting dihydroorotic acid into orotic acid || catalytic activity || extrinsic to membrane || YKL216W_ORF || metabolic process || || YKL216W || 1039975	0.26	0.14	0.17	2.23	0.3	-0.78	0.19	0.583333	-0.393333
YLR201C_ORF	|| COQ9 || Protein required for ubiquinone (coenzyme Q) biosynthesis and respiratory growth; localizes to the matrix face of the mitochondrial inner membrane in a large complex with ubiquinone biosynthetic enzymes || molecular_function || membrane || YLR201C_ORF || aerobic respiration || || YLR201C || 1039976	-0.18	0.02	-0.24	0.48	0.24	0.23	-0.133333	0.316667	-0.45
YNR064C_ORF	|| || Epoxide hydrolase, member of the alpha/beta hydrolase fold family; may have a role in detoxification of epoxides || carboxylesterase activity || soluble fraction || YNR064C_ORF || response to toxin || || YNR064C || 1039978	-0.52	-0.74	NA	-0.69	-1.31	0.56	-0.63	-0.48	-0.15
YOR200W_ORF	|| || Dubious open reading frame unlikely to encode a protein, based on available experimental and comparative sequence data; partially overlaps the verified ORF MRM1/YOR201c || || || YOR200W_ORF || || || YOR200W || 1039979	NA	NA	NA	0.26	NA	0.79	NA	0.525	NA
YDR457W_TIL_601_900_31_ORF	|| TOM1 || E3 ubiquitin ligase of the hect-domain class; has a role in mRNA export from the nucleus and may regulate transcriptional coactivators; involved in degradation of excess histones || ubiquitin-protein ligase activity || integral to membrane || YDR457W_TIL_601_900_31_ORF || regulation of transcription, DNA-dependent || || YDR457W || 1039980	-0.61	0.08	-0.63	-2.54	-0.6	-1.25	-0.386667	-1.46333	1.07667
YBR158W_ORF	|| AMN1 || Protein required for daughter cell separation, multiple mitotic checkpoints, and chromosome stability; contains 12 degenerate leucine-rich repeat motifs; expression is induced by the Mitotic Exit Network (MEN) || protein binding || cytoplasm || YBR158W_ORF || negative regulation of exit from mitosis || || YBR158W || 1039981	0.14	0.39	0.34	1.92	1.33	2.18	0.29	1.81	-1.52
YDL060W_ORF	|| TSR1 || Protein required for processing of 20S pre-rRNA in the cytoplasm, associates with pre-40S ribosomal particles || ribonucleoprotein binding || 90S preribosome || YDL060W_ORF || ribosome biogenesis || || YDL060W || 1039982	0.27	0.5	0.28	0.41	-0.1	-1.87	0.35	-0.52	0.87
YFR013W_ORF	|| IOC3 || Member of a complex (Isw1a) with Isw1p that has nucleosome-stimulated ATPase activity and represses transcription initiation by specific positioning of a promoter proximal dinucleosome; has homology to Esc8p, which is involved in silencing || ATPase activity || nucleus || YFR013W_ORF || regulation of transcription, DNA-dependent || || YFR013W || 1039983	0.67	2.21	2.31	0.99	0.59	1.5	1.73	1.02667	0.703333
YGR065C_ORF	|| VHT1 || High-affinity plasma membrane H+-biotin (vitamin H) symporter; mutation results in fatty acid auxotrophy; 12 transmembrane domain containing major facilitator subfamily member; mRNA levels negatively regulated by iron deprivation and biotin || biotin transporter activity || integral to membrane || YGR065C_ORF || transmembrane transport || || YGR065C || 1039984	-0.44	-0.44	-0.44	0.4	-0.03	0.58	-0.44	0.316667	-0.756667
YJL103C_ORF	|| GSM1 || Putative zinc cluster protein of unknown function; proposed to be involved in the regulation of energy metabolism, based on patterns of expression and sequence analysis || sequence-specific DNA binding || cellular_component || YJL103C_ORF || transcription, DNA-dependent || || YJL103C || 1039985	-0.16	-0.57	-0.8	-0.33	-0.32	-0.24	-0.51	-0.296667	-0.213333
YBL026W_JXN_EE20_1_ORF	|| LSM2 || Lsm (Like Sm) protein; part of heteroheptameric complexes (Lsm2p-7p and either Lsm1p or 8p): cytoplasmic Lsm1p complex involved in mRNA decay; nuclear Lsm8p complex part of U6 snRNP and possibly involved in processing tRNA, snoRNA, and rRNA || RNA binding || nucleus || YBL026W_JXN_EE20_1_ORF || nuclear-transcribed mRNA catabolic process || || YBL026W || 1039986	-2.06	-1.97	NA	-1.91	-1.9	NA	-2.015	-1.905	-0.11
YLR443W_ORF	|| ECM7 || Non-essential putative integral membrane protein with a role in calcium uptake; mutant has cell wall defects and Ca+ uptake deficiencies; transcription is induced under conditions of zinc deficiency || molecular_function || integral to membrane || YLR443W_ORF || fungal-type cell wall organization || || YLR443W || 1039987	0.09	0.09	0.08	1.33	1.11	1.61	0.0866667	1.35	-1.26333
YMR188C_ORF	|| MRPS17 || Mitochondrial ribosomal protein of the small subunit || rRNA binding || mitochondrion || YMR188C_ORF || sporulation resulting in formation of a cellular spore || || YMR188C || 1039988	0.23	-0.2	-0.17	-0.13	-0.34	-0.58	-0.0466667	-0.35	0.303333
YMR181C_TIL_6_183__ORF	|| || Protein of unknown function; mRNA transcribed as part of a bicistronic transcript with a predicted transcriptional repressor RGM1/YMR182C; mRNA is destroyed by nonsense-mediated decay (NMD); YMR181C is not an essential gene || molecular_function || cellular_component || YMR181C_TIL_6_183__ORF || biological_process || || YMR181C || 1039989	0.08	0.24	0.25	1.13	0.9	1.44	0.19	1.15667	-0.966667
YPL005W_ORF	|| AEP3 || Protein that may facilitate use of unformylated tRNA-Met in mitochondrial translation initiation; localized to the matrix face of the mitochondrial inner membrane; stabilizes the bicistronic AAP1-ATP6 mRNA || molecular_function || mitochondrial inner membrane || YPL005W_ORF || mRNA metabolic process || || YPL005W || 1039990	-0.07	-0.2	-0.28	0.07	-0.16	-0.62	-0.183333	-0.236667	0.0533333
YPR084W_ORF	|| || Putative protein of unknown function || molecular_function || cellular_component || YPR084W_ORF || biological_process || || YPR084W || 1039991	0.22	0.07	0.3	0.42	0.09	-0.09	0.196667	0.14	0.0566667
YBR003W_ORF	|| COQ1 || Hexaprenyl pyrophosphate synthetase, catalyzes the first step in ubiquinone (coenzyme Q) biosynthesis || transferase activity || mitochondrion || YBR003W_ORF || ubiquinone biosynthetic process || || YBR003W || 1039992	-0.11	-0.16	-0.33	0.58	0.11	-0.31	-0.2	0.126667	-0.326667
REP2_2UM	|| || || || || REP2_2UM || || NP_040491.1:Rep_2_protein_NC_001398_Saccharomyces_cerevisiae_2_micron_circle_plasmid,_complete_sequence._(complement(4308..5198))_109_0:YBOX_ACM1000018 || || 1039993	-0.18	-0.23	-0.28	-1.39	-0.66	-0.91	-0.23	-0.986667	0.756667
YDR421W_ORF	|| ARO80 || Zinc finger transcriptional activator of the Zn2Cys6 family; activates transcription of aromatic amino acid catabolic genes in the presence of aromatic amino acids || zinc ion binding || nucleus || YDR421W_ORF || aromatic amino acid family catabolic process || || YDR421W || 1039994	-0.21	-0.15	-0.18	0.59	0.08	0.16	-0.18	0.276667	-0.456667
YER167W_ORF	|| BCK2 || Protein rich in serine and threonine residues involved in protein kinase C signaling pathway, which controls cell integrity; overproduction suppresses pkc1 mutations || molecular_function || cytoplasm || YER167W_ORF || G1/S transition of mitotic cell cycle || || YER167W || 1039995	0.22	0.46	0.46	0.61	0.28	0.59	0.38	0.493333	-0.113333
YMR142C_INT_1	|| RPL13B || Protein component of the large (60S) ribosomal subunit, nearly identical to Rpl13Ap; not essential for viability; has similarity to rat L13 ribosomal protein || structural constituent of ribosome || cytosolic large ribosomal subunit || YMR142C_INT_1 || cytoplasmic translation || || YMR142C || 1039996	-0.82	-0.57	-1.21	-1.51	-1.15	-2.01	-0.866667	-1.55667	0.69
YKL220C_ORF	|| FRE2 || Ferric reductase and cupric reductase, reduces siderophore-bound iron and oxidized copper prior to uptake by transporters; expression induced by low iron levels but not by low copper levels || oxidoreductase activity || integral to membrane || YKL220C_ORF || copper ion import || || YKL220C || 1039998	0.42	0.92	0.5	1.39	0.95	1.86	0.613333	1.4	-0.786667
YLR205C_ORF	|| HMX1 || ER localized heme oxygenase, involved in heme degradation during iron starvation and in the oxidative stress response; expression is regulated by AFT1 and oxidative stress; relocates to the perinuclear region in the presence of oxidants || heme oxygenase (decyclizing) activity || endoplasmic reticulum membrane || YLR205C_ORF || cellular iron ion homeostasis || || YLR205C || 1039999	-0.01	0.35	0.12	-0.59	0.14	0.87	0.153333	0.14	0.0133333
YNR068C_ORF	|| || Putative protein of unknown function || molecular_function || cellular_component || YNR068C_ORF || biological_process || || YNR068C || 1040001	-0.01	-0.38	-0.76	-0.07	-0.12	-0.9	-0.383333	-0.363333	-0.02
YOR204W_ORF	|| DED1 || ATP-dependent DEAD (Asp-Glu-Ala-Asp)-box RNA helicase, required for translation initiation of all yeast mRNAs; mutations in human DEAD-box DBY are a frequent cause of male infertility || nucleotide binding || cytoplasm || YOR204W_ORF || translation || || YOR204W || 1040002	-0.26	-0.15	-0.7	-1.48	-0.68	-1.77	-0.37	-1.31	0.94
YLR087C_TIL_3001_3300_95_ORF	|| CSF1 || Protein required for fermentation at low temperature; the authentic, non-tagged protein is detected in highly purified mitochondria in high-throughput studies || molecular_function || mitochondrion || YLR087C_TIL_3001_3300_95_ORF || fermentation || || YLR087C || 1040003	-0.57	NA	NA	-0.45	0.14	2.29	-0.57	0.66	-1.23
YBR154C_ORF	|| RPB5 || RNA polymerase subunit ABC27, common to RNA polymerases I, II, and III; contacts DNA and affects transactivation || DNA-directed RNA polymerase activity || DNA-directed RNA polymerase I complex || YBR154C_ORF || transcription from RNA polymerase I promoter || || YBR154C || 1040004	-0.2	0.15	-0.3	1	0.66	1.87	-0.116667	1.17667	-1.29333
YDL045C_ORF	|| FAD1 || Flavin adenine dinucleotide (FAD) synthetase, performs the second step in synthesis of FAD from riboflavin || nucleotidyltransferase activity || cytoplasm || YDL045C_ORF || metabolic process || || YDL045C || 1040005	0.38	0.29	0.19	1.05	0.73	1.8	0.286667	1.19333	-0.906667
YFR009W_ORF	|| GCN20 || Positive regulator of the Gcn2p kinase activity, forms a complex with Gcn1p; proposed to stimulate Gcn2p activation by an uncharged tRNA || nucleoside-triphosphatase activity || cytosolic ribosome || YFR009W_ORF || regulation of translational elongation || || YFR009W || 1040006	-0.17	0.15	-0.48	0.41	0.17	-2.19	-0.166667	-0.536667	0.37
YHR164C_ORF	|| DNA2 || Tripartite DNA replication factor with single-stranded DNA-dependent ATPase, ATP-dependent nuclease, and helicase activities; required for Okazaki fragment processing; involved in DNA repair; cell-cycle dependent localization || 5'-flap endonuclease activity || cytoplasm || YHR164C_ORF || meiotic DNA double-strand break processing || || YHR164C || 1040007	0.46	0.52	0.69	1.33	0.68	1.21	0.556667	1.07333	-0.516667
YJL099W_ORF	|| CHS6 || Member of the ChAPs family of proteins (Chs5p-Arf1p-binding proteins: Bch1p, Bch2p, Bud7p, Chs6p), that forms the exomer complex with Chs5p to mediate export of specific cargo proteins, including Chs3p, from the Golgi to the plasma membrane || binding || membrane || YJL099W_ORF || Golgi to plasma membrane transport || || YJL099W || 1040008	-0.16	-0.24	-0.34	0.37	-0.15	-1.42	-0.246667	-0.4	0.153333
YAL001C_JXN_EI_1_ORF	|| TFC3 || Largest of six subunits of the RNA polymerase III transcription initiation factor complex (TFIIIC); part of the TauB domain of TFIIIC that binds DNA at the BoxB promoter sites of tRNA and similar genes; cooperates with Tfc6p in DNA binding || DNA binding || nuclear condensin complex || YAL001C_JXN_EI_1_ORF || transcription, DNA-dependent || || YAL001C || 1040009	NA	NA	NA	-1.63	NA	1.3	NA	-0.165	NA
YLR428C_ORF	|| || Dubious open reading frame unlikely to encode a protein, based on available experimental and comparative sequence data; partially overlaps the verified ORF CRN1 || || || YLR428C_ORF || || || YLR428C || 1040010	NA	NA	NA	-0.84	-0.32	0.92	NA	-0.08	NA
YMR184W_ORF	|| ADD37 || Protein of unknown function involved in ER-associated protein degradation; green fluorescent protein (GFP)-fusion protein localizes to the cytoplasm and is induced in response to the DNA-damaging agent MMS; YMR184W is not an essential gene || molecular_function || cytoplasm || YMR184W_ORF || ER-associated protein catabolic process || || YMR184W || 1040011	-1.15	0.4	-1.27	-1.19	-1.19	-2.3	-0.673333	-1.56	0.886667
YBR158W_TIL_8_76__ORF	|| AMN1 || Protein required for daughter cell separation, multiple mitotic checkpoints, and chromosome stability; contains 12 degenerate leucine-rich repeat motifs; expression is induced by the Mitotic Exit Network (MEN) || protein binding || cytoplasm || YBR158W_TIL_8_76__ORF || negative regulation of exit from mitosis || || YBR158W || 1040012	-0.02	0.19	-0.29	0.61	0.15	-1.83	-0.04	-0.356667	0.316667
YOR383C_ORF	|| FIT3 || Mannoprotein that is incorporated into the cell wall via a glycosylphosphatidylinositol (GPI) anchor, involved in the retention of siderophore-iron in the cell wall || molecular_function || fungal-type cell wall || YOR383C_ORF || transport || || YOR383C || 1040013	-0.19	-0.06	-0.24	-0.54	-0.1	-1.13	-0.163333	-0.59	0.426667
YPR080W_ORF	|| TEF1 || Translational elongation factor EF-1 alpha; also encoded by TEF2; functions in the binding reaction of aminoacyl-tRNA (AA-tRNA) to ribosomes; may also have a role in tRNA re-export from the nucleus || actin binding || cytoskeleton || YPR080W_ORF || GTP catabolic process || || YPR080W || 1040014	0.69	0.42	-0.03	1.4	1.07	-0.38	0.36	0.696667	-0.336667
YBR007C_ORF	|| DSF2 || Deletion suppressor of mpt5 mutation || molecular_function || cellular_component || YBR007C_ORF || biological_process || || YBR007C || 1040015	1.78	1.39	0.83	0.4	-0.31	-1.6	1.33333	-0.503333	1.83667
TG(UCC)Q_TRNA	|| || tRNA-Gly || triplet codon-amino acid adaptor activity || mitochondrion || TG(UCC)Q_TRNA || translational elongation || || tG(UCC)Q || 1040016	0.12	-0.05	0.51	-2.95	-0.58	1.49	0.193333	-0.68	0.873333
YDR425W_ORF	|| SNX41 || Sorting nexin, involved in the retrieval of late-Golgi SNAREs from the post-Golgi endosome to the trans-Golgi network; interacts with Snx4p || lipid binding || endosome membrane || YDR425W_ORF || retrograde transport, endosome to Golgi || || YDR425W || 1040018	-0.32	0.49	-0.28	0.46	0.25	0.45	-0.0366667	0.386667	-0.423333
YER171W_ORF	|| RAD3 || 5' to 3' DNA helicase, involved in nucleotide excision repair and transcription; subunit of RNA polII initiation factor TFIIH and of Nucleotide Excision Repair Factor 3 (NEF3); homolog of human XPD protein; mutant has aneuploidy tolerance || ATP-dependent helicase activity || nucleus || YER171W_ORF || nucleotide-excision repair || || YER171W || 1040019	0.39	0.1	0.23	1	0.48	1.02	0.24	0.833333	-0.593333
YGR259C_ORF	|| || Dubious open reading frame unlikely to encode a protein, based on available experimental and comparative sequence data; overlaps almost completely with the verified ORF TNA1/YGR260W || || || YGR259C_ORF || || || YGR259C || 1040020	-0.2	0.2	-0.08	-0.07	-0.15	0.3	-0.0266667	0.0266667	-0.0533333
YKL224C_ORF	|| PAU16 || Protein of unknown function, member of the seripauperin multigene family encoded mainly in subtelomeric regions || molecular_function || cellular_component || YKL224C_ORF || biological_process || || YKL224C || 1040021	0.44	-0.06	0.12	-0.86	0.4	1.15	0.166667	0.23	-0.0633333
YLR221C_ORF	|| RSA3 || Protein with a likely role in ribosomal maturation, required for accumulation of wild-type levels of large (60S) ribosomal subunits; binds to the helicase Dbp6p in pre-60S ribosomal particles in the nucleolus || molecular_function || preribosome, large subunit precursor || YLR221C_ORF || ribosomal large subunit assembly || || YLR221C || 1040022	0.55	0.3	0.58	0.31	-0.05	-0.08	0.476667	0.06	0.416667
YNR072W_ORF	|| HXT17 || Hexose transporter, up-regulated in media containing raffinose and galactose at pH 7.7 versus pH 4.7, repressed by high levels of glucose || glucose transmembrane transporter activity || plasma membrane || YNR072W_ORF || hexose transport || || YNR072W || 1040024	-0.58	-0.79	-0.74	-1.58	-0.2	0.9	-0.703333	-0.293333	-0.41
YOR220W_ORF	|| RCN2 || Protein of unknown function; green fluorescent protein (GFP)-fusion protein localizes to the cytoplasm and is induced in response to the DNA-damaging agent MMS; phosphorylated in response to alpha factor || molecular_function || cytoplasm || YOR220W_ORF || biological_process || || YOR220W || 1040025	-0.84	-0.26	-0.63	-1.3	-1.32	-2.42	-0.576667	-1.68	1.10333
YBR072W_AAA_30_NCR	|| HSP26 || Small heat shock protein (sHSP) with chaperone activity; forms hollow, sphere-shaped oligomers that suppress unfolded proteins aggregation; oligomer activation requires heat-induced conformational change; also has mRNA binding activity || unfolded protein binding || cytoplasm || YBR072W_AAA_30_NCR || response to stress || || YBR072W || 1040026	-0.34	-0.97	-0.76	-3.19	-0.31	0.39	-0.69	-1.03667	0.346667
YBR138C_ORF	|| || Cytoplasmic protein of unknown function, potentially phosphorylated by Cdc28p; YBR138C is not an essential gene || molecular_function || cytoplasm || YBR138C_ORF || biological_process || || YBR138C || 1040027	-0.31	-0.19	-0.47	-1.8	-0.65	-0.18	-0.323333	-0.876667	0.553333
YDL041W_ORF	|| || Dubious open reading frame unlikely to encode a protein, based on available experimental and comparative sequence data; overlaps the verified gene SIR2/YDL042C || || || YDL041W_ORF || || || YDL041W || 1040028	-0.69	NA	-0.74	-0.97	-0.93	0.08	-0.715	-0.606667	-0.108333
YNL336W_OCH__ORF	|| COS1 || Protein of unknown function, member of the DUP380 subfamily of conserved, often subtelomerically-encoded proteins || molecular_function || membrane || YNL336W_OCH__ORF || biological_process || || YNL336W || 1040030	-0.37	-0.05	-0.9	0.61	0.22	-0.58	-0.44	0.0833333	-0.523333
YHR160C_ORF	|| PEX18 || Peroxin required for targeting of peroxisomal matrix proteins containing PTS2; interacts with Pex7p; partially redundant with Pex21p || protein binding || peroxisomal membrane || YHR160C_ORF || protein import into peroxisome matrix || || YHR160C || 1040031	-0.12	-0.3	-0.09	0.41	-0.03	1.33	-0.17	0.57	-0.74
YJL095W_ORF	|| BCK1 || Mitogen-activated protein (MAP) kinase kinase kinase acting in the protein kinase C signaling pathway, which controls cell integrity; upon activation by Pkc1p phosphorylates downstream kinases Mkk1p and Mkk2p || ATP binding || mating projection tip || YJL095W_ORF || phosphorylation || || YJL095W || 1040032	0.39	0.56	0.64	1.35	0.79	1.53	0.53	1.22333	-0.693333
YPR028W_JXN_EE20_1_ORF	|| YOP1 || Membrane protein that interacts with Yip1p to mediate membrane traffic; interacts with Sey1p to maintain ER morphology; overexpression leads to cell death and accumulation of internal cell membranes || protein binding || Golgi membrane || YPR028W_JXN_EE20_1_ORF || endoplasmic reticulum organization || || YPR028W || 1040033	-2.04	-1.75	-2.74	-1.99	-1.62	-3.32	-2.17667	-2.31	0.133333
YLR424W_ORF	|| SPP382 || Essential protein that forms a dimer with Ntr2p; also forms a trimer, with Ntr2p and Prp43p, that is involved in spliceosome disassembly; found also in a multisubunit complex with the splicing factor Clf1p; suppressor of prp38-1 mutation || ATP-dependent RNA helicase activity || U2-type post-mRNA release spliceosomal complex || YLR424W_ORF || spliceosome disassembly || || YLR424W || …	-0.18	-0.07	0.14	0.38	0.1	1.25	-0.0366667	0.576667	-0.613333
YMR180C_ORF	|| CTL1 || RNA 5'-triphosphatase, localizes to both the nucleus and cytoplasm || hydrolase activity || mRNA cap methyltransferase complex || YMR180C_ORF || biological_process || || YMR180C || 1040035	0.44	0.39	0.07	0.26	0.34	1.27	0.3	0.623333	-0.323333
IGR_CHR16:(146118..146628)_259	|| || || || || IGR_CHR16:(146118..146628)_259 || || YBOX_IGR1000237:gPL04_6:gPL04_6:chr16.fsa:(146118..146628):511:bp._259_0 || || 1040036	0.31	0.23	-0.14	0.02	0.27	0.9	0.133333	0.396667	-0.263333
YOR379C_ORF	|| || Dubious open reading frame unlikely to encode a protein, based on available experimental and comparative sequence data; partially overlaps the uncharacterized ORF YOR378W || || || YOR379C_ORF || || || YOR379C || 1040037	NA	NA	NA	-1.79	-1.64	-0.56	NA	-1.33	NA
YPR076W_ORF	|| || Dubious open reading frame unlikely to encode a functional protein, based on available experimental and comparative sequence data || || || YPR076W_ORF || || || YPR076W || 1040038	NA	-0.38	NA	-0.95	-0.88	1.91	-0.38	0.0266667	-0.406667
YBR021W_ORF	|| FUR4 || Uracil permease, localized to the plasma membrane; expression is tightly regulated by uracil levels and environmental cues || uracil:cation symporter activity || plasma membrane || YBR021W_ORF || transmembrane transport || || YBR021W || 1040039	0.24	-0.19	0.25	1.68	1	2.21	0.1	1.63	-1.53
YPRCDELTA22_LTR	|| || || || || YPRCDELTA22_LTR || || || || 1040040	0.82	0.52	1.63	1.12	1.02	2.3	0.99	1.48	-0.49
YDR429C_ORF	|| TIF35 || eIF3g subunit of the core complex of translation initiation factor 3 (eIF3), which is essential for translation; stimulates resumption of ribosomal scanning during translation reinitiation || translation initiation factor activity || eukaryotic translation initiation factor 3 complex || YDR429C_ORF || translational initiation || || YDR429C || 1040042	-0.12	0.22	-0.33	0.67	0.61	0.88	-0.0766667	0.72	-0.796667
YGL150C_ORF	|| INO80 || ATPase and nucleosome spacing factor, subunit of complex containing actin and actin-related proteins that has chromatin remodeling activity and 3' to 5' DNA helicase activity in vitro; has a role in modulating stress gene transcription || ATP binding || nucleus || YGL150C_ORF || nucleosome positioning || || YGL150C || 1040043	0.83	0.22	0.38	0.85	0.09	-0.92	0.476667	0.00666667	0.47
YGR263C_ORF	|| SAY1 || Sterol deacetylase; component of the sterol acetylation/deacetylation cycle along with Atf2p; integral membrane protein with active site in the ER lumen; green fluorescent protein (GFP)-fusion protein localizes to the endoplasmic reticulum || steryl deacetylase activity || integral to membrane || YGR263C_ORF || sterol metabolic process || || YGR263C || 1040044	-0.36	-0.37	-0.07	0.85	0.67	1.17	-0.266667	0.896667	-1.16333
YKR015C_ORF	|| || Putative protein of unknown function || molecular_function || cellular_component || YKR015C_ORF || biological_process || || YKR015C || 1040045	NA	NA	NA	-3.95	NA	0.09	NA	-1.93	NA
YLR225C_ORF	|| || Putative protein of unknown function; green fluorescent protein (GFP)-fusion protein localizes to the cytoplasm; YLR225C is not an essential gene || molecular_function || cytoplasm || YLR225C_ORF || biological_process || || YLR225C || 1040046	0.03	0.56	0	0.08	0.15	-0.42	0.196667	-0.0633333	0.26
IGR_CHR04:(1021699..1021852)_43	|| || || || || IGR_CHR04:(1021699..1021852)_43 || || YBOX_IGR1000031:NDR106W:NDR106W:chr04.fsa:(1021699..1021852):154:bp._43_0 || || 1040047	-0.34	-0.28	NA	-0.81	0.25	1.1	-0.31	0.18	-0.49
YOL011W_ORF	|| PLB3 || Phospholipase B (lysophospholipase) involved in phospholipid metabolism; hydrolyzes phosphatidylinositol and phosphatidylserine and displays transacylase activity in vitro || lysophospholipase activity || membrane || YOL011W_ORF || phosphatidylserine catabolic process || || YOL011W || 1040048	-0.02	-0.27	-0.39	-0.02	-0.26	-1.31	-0.226667	-0.53	0.303333
YOR224C_ORF	|| RPB8 || RNA polymerase subunit ABC14.5, common to RNA polymerases I, II, and III || DNA-directed RNA polymerase activity || DNA-directed RNA polymerase II, core complex || YOR224C_ORF || tRNA transcription from RNA polymerase III promoter || || YOR224C || 1040049	-0.13	-0.15	-0.39	-0.62	-0.52	-1.82	-0.223333	-0.986667	0.763333
YOR314W_AAA_5_NCR	|| || Dubious open reading frame unlikely to encode a protein, based on available experimental and comparative sequence data || || || YOR314W_AAA_5_NCR || || || YOR314W || 1040050	NA	NA	NA	-1.46	NA	1.65	NA	0.095	NA
YBR134W_ORF	|| || Dubious open reading frame unlikely to encode a functional protein, based on available experimental and comparative sequence data || || || YBR134W_ORF || || || YBR134W || 1040051	-0.96	-1.72	-1.12	-2.02	-1.77	1.57	-1.26667	-0.74	-0.526667
YDL037C_ORF	|| BSC1 || Protein of unconfirmed function, similar to cell surface flocculin Muc1p; ORF exhibits genomic organization compatible with a translational readthrough-dependent mode of expression || molecular_function || cellular_component || YDL037C_ORF || biological_process || || YDL037C || 1040052	NA	NA	-1.1	-1.72	NA	NA	-1.1	-1.72	0.62
YEL063C_ORF	|| CAN1 || Plasma membrane arginine permease, requires phosphatidyl ethanolamine (PE) for localization, exclusively associated with lipid rafts; mutation confers canavanine resistance || amino acid transmembrane transporter activity || integral to membrane || YEL063C_ORF || transmembrane transport || || YEL063C || 1040053	-0.28	-0.41	-0.49	0.78	0.18	-1.91	-0.393333	-0.316667	-0.0766667
YGR109W-A_OCH_US100_ORF	|| || Retrotransposon TYA Gag gene co-transcribed with TYB Pol; translated as TYA or TYA-TYB polyprotein; Gag is a nucleocapsid protein that is the structural constituent of virus-like particles (VLPs); similar to retroviral Gag || RNA binding || cytoplasm || YGR109W-A_OCH_US100_ORF || transposition, RNA-mediated || || YGR109W-A || 1040054	NA	0.19	1.28	NA	NA	1.65	0.735	1.65	-0.915
YHR156C_ORF	|| LIN1 || Non-essential component of U5 snRNP; nuclear protein; physically interacts with Irr1p of cohesin complex; may link together proteins involved in chromosome segregation, mRNA splicing and DNA replication || protein binding || U5 snRNP || YHR156C_ORF || biological_process || || YHR156C || 1040055	0.04	0.61	0.06	0.08	0.1	1.57	0.236667	0.583333	-0.346667
YJL079C_ORF	|| PRY1 || Protein of unknown function || molecular_function || extracellular region || YJL079C_ORF || biological_process || || YJL079C || 1040056	0.19	0.37	0.22	0.78	0.53	-1.16	0.26	0.05	0.21
YGR029W_JXN_EI_1_ORF	|| ERV1 || Flavin-linked sulfhydryl oxidase of the mitochondrial intermembrane space (IMS), oxidizes Mia40p as part of a disulfide relay system that promotes IMS retention of imported proteins; ortholog of human hepatopoietin (ALR) || thiol oxidase activity || mitochondrion || YGR029W_JXN_EI_1_ORF || protein import into mitochondrial intermembrane space || || YGR029W || 1040057	-0.58	-1.12	-1.02	-1.41	-1.39	0.09	-0.906667	-0.903333	-0.00333333
YLR420W_ORF	|| URA4 || Dihydroorotase, catalyzes the third enzymatic step in the de novo biosynthesis of pyrimidines, converting carbamoyl-L-aspartate into dihydroorotate || dihydroorotase activity || cytoplasm || YLR420W_ORF || pyrimidine nucleotide biosynthetic process || || YLR420W || 1040058	-0.1	0.5	0.19	1.08	0.7	1.74	0.196667	1.17333	-0.976667
YMR166C_ORF	|| || Predicted transporter of the mitochondrial inner membrane; has similarity to human mitochondrial ATP-Mg/Pi carriers; YMR166C is not an essential gene || transporter activity || integral to membrane || YMR166C_ORF || transport || || YMR166C || 1040059	-0.21	-0.3	-0.29	-0.36	-0.21	-1.61	-0.266667	-0.726667	0.46
YOR375C_ORF	|| GDH1 || NADP(+)-dependent glutamate dehydrogenase, synthesizes glutamate from ammonia and alpha-ketoglutarate; rate of alpha-ketoglutarate utilization differs from Gdh3p; expression regulated by nitrogen and carbon sources || binding || nucleus || YOR375C_ORF || ammonia assimilation cycle || || YOR375C || 1040061	-0.13	0.66	0.22	0.88	0.79	0.75	0.25	0.806667	-0.556667
YPR060C_ORF	|| ARO7 || Chorismate mutase, catalyzes the conversion of chorismate to prephenate to initiate the tyrosine/phenylalanine-specific branch of aromatic amino acid biosynthesis || chorismate mutase activity || nucleus || YPR060C_ORF || metabolic process || || YPR060C || 1040062	-0.39	0.18	-0.18	-0.24	-0.37	-0.59	-0.13	-0.4	0.27
YBR025C_ORF	|| OLA1 || P-loop ATPase with similarity to human OLA1 and bacterial YchF; identified as specifically interacting with the proteasome; protein levels are induced by hydrogen peroxide || ATPase activity || cytoplasm || YBR025C_ORF || biological_process || || YBR025C || 1040063	-0.15	-0.03	-0.43	-0.54	-0.31	-1.73	-0.203333	-0.86	0.656667
YGL154C_ORF	|| LYS5 || Phosphopantetheinyl transferase involved in lysine biosynthesis; converts inactive apo-form of Lys2p (alpha-aminoadipate reductase) into catalytically active holo-form by posttranslational addition of phosphopantetheine || holo-[acyl-carrier-protein] synthase activity || cytoplasm || YGL154C_ORF || macromolecule biosynthetic process || || YGL154C || 1040066	0.02	-0.15	-0.2	0.55	0.38	0.39	-0.11	0.44	-0.55
YGR267C_ORF	|| FOL2 || GTP-cyclohydrolase I, catalyzes the first step in the folic acid biosynthetic pathway || GTP cyclohydrolase I activity || cytoplasm || YGR267C_ORF || tetrahydrobiopterin biosynthetic process || || YGR267C || 1040067	0.07	0.08	-0.17	0.3	0.18	-0.92	-0.00666667	-0.146667	0.14
YKR019C_ORF	|| IRS4 || EH domain-containing protein involved in regulating phosphatidylinositol 4,5-bisphosphate levels and autophagy; Irs4p and Tax4p bind and activate the PtdIns phosphatase Inp51p; Irs4p and Tax4p are involved in localizing Atg17p to the PAS || calcium ion binding || mitochondrion || YKR019C_ORF || CVT pathway || || YKR019C || 1040069	0.31	0.23	0.33	0.33	-0.03	-0.82	0.29	-0.173333	0.463333
YLR227W-B_ORF	|| || Retrotransposon TYA Gag and TYB Pol genes; transcribed/translated as one unit; polyprotein is processed to make a nucleocapsid-like protein (Gag), reverse transcriptase (RT), protease (PR), and integrase (IN); similar to retroviral genes || RNA-directed DNA polymerase activity || retrotransposon nucleocapsid || YLR227W-B_ORF || DNA recombination || || YLR227W-B || 1040070	0.99	1.99	0.83	2.51	1.62	0.97	1.27	1.7	-0.43
IGR_CHR07:(757474..757633)_31	|| || || || || IGR_CHR07:(757474..757633)_31 || || YBOX_IGR1000063:NGR062W:NGR062W:chr07.fsa:(757474..757633):160:bp._31_0 || || 1040072	0.13	-0.19	0.12	0.87	0.48	1.78	0.02	1.04333	-1.02333
YOL014W_ORF	|| || Putative protein of unknown function || molecular_function || cellular_component || YOL014W_ORF || biological_process || || YOL014W || 1040073	-0.43	-0.32	-1.18	-0.44	-0.4	-0.04	-0.643333	-0.293333	-0.35
YOR228C_ORF	|| || Protein of unknown function, localized to the mitochondrial outer membrane || molecular_function || mitochondrion || YOR228C_ORF || biological_process || || YOR228C || 1040074	0.09	0.04	-0.15	0.61	0.18	-0.5	-0.00666667	0.0966667	-0.103333
YOR116C_TIL_301_600_37_ORF	|| RPO31 || RNA polymerase III largest subunit C160, part of core enzyme; similar to bacterial beta-prime subunit and to RPA190 and RPO21 || DNA binding || nucleus || YOR116C_TIL_301_600_37_ORF || transcription, DNA-dependent || || YOR116C || 1040075	-0.66	NA	-1.32	-1.31	-2.01	0.69	-0.99	-0.876667	-0.113333
YBR130C_ORF	|| SHE3 || Protein that acts as an adaptor between Myo4p and the She2p-mRNA complex; part of the mRNA localization machinery that restricts accumulation of certain proteins to the bud; also required for cortical ER inheritance || mRNA binding || cytoplasm || YBR130C_ORF || intracellular mRNA localization || || YBR130C || 1040076	0.3	0.39	-0.06	0.16	-0.16	-1.51	0.21	-0.503333	0.713333
YDR238C_ORF	|| SEC26 || Essential beta-coat protein of the COPI coatomer, involved in ER-to-Golgi protein trafficking and maintenance of normal ER morphology; shares 43% sequence identity with mammalian beta-coat protein (beta-COP) || binding || membrane || YDR238C_ORF || vesicle-mediated transport || || YDR238C || 1040077	-0.08	-0.26	0.09	1.01	0.41	-0.55	-0.0833333	0.29	-0.373333
YEL059W_ORF	|| HHY1 || Dubious open reading frame unlikely to encode a functional protein; mutant is hypersensitive to hygromycin B indicative of defects in vacuolar trafficking || || || YEL059W_ORF || || || YEL059W || 1040078	NA	-0.63	NA	NA	NA	0.7	-0.63	0.7	-1.33
YAR075W_OCH_DS100_ORF	|| || Non-functional protein with homology IMP dehydrogenase; YAR073W/IMD1 and YAR075W comprise a continuous reading frame in some strains of S. cerevisiae. || || || YAR075W_OCH_DS100_ORF || || || YAR075W || 1040079	NA	-0.09	NA	0.62	NA	NA	-0.09	0.62	-0.71
YHR141C_ORF	|| RPL42B || Protein component of the large (60S) ribosomal subunit, identical to Rpl42Ap and has similarity to rat L44; required for propagation of the killer toxin-encoding M1 double-stranded RNA satellite of the L-A double-stranded RNA virus || structural constituent of ribosome || cytoplasm || YHR141C_ORF || response to cycloheximide || || YHR141C || 1040080	-0.11	0.41	-0.23	0.57	0.7	0.59	0.0233333	0.62	-0.596667
YJL075C_ORF	|| APQ13 || Dubious open reading frame, unlikely to encode a protein; not conserved in closely related Saccharomyces species; 85% of ORF overlaps the verified gene NET1; null mutant is sensitive to sorbate || || || YJL075C_ORF || || || YJL075C || 1040081	NA	1.06	NA	NA	-0.96	NA	1.06	-0.96	2.02
YCR097W_INT_2	|| HMRA1 || Silenced copy of a1 at HMR; homeobox corepressor that interacts with Alpha2p to repress haploid-specific gene transcription in diploid cells || sequence-specific DNA binding transcription factor activity || nucleus || YCR097W_INT_2 || regulation of transcription, DNA-dependent || || YCR097W || 1040082	-2.14	-1.73	NA	-1.51	-1.77	NA	-1.935	-1.64	-0.295
YLR406C_ORF	|| RPL31B || Protein component of the large (60S) ribosomal subunit, nearly identical to Rpl31Ap and has similarity to rat L31 ribosomal protein; associates with the karyopherin Sxm1p; loss of both Rpl31p and Rpl39p confers lethality || structural constituent of ribosome || cytosolic large ribosomal subunit || YLR406C_ORF || translation || || YLR406C || 1040083	-0.12	-0.17	-0.91	-0.11	0.07	-1.24	-0.4	-0.426667	0.0266667
YMR162C_ORF	|| DNF3 || Aminophospholipid translocase (flippase) that maintains membrane lipid asymmetry in post-Golgi secretory vesicles; localizes to the trans-Golgi network; likely involved in protein transport; type 4 P-type ATPase || hydrolase activity, acting on acid anhydrides, catalyzing transmembrane movement of substances || integral to membrane || YMR162C_ORF || phospholipid transport || || YMR162C…	0.04	0.01	-0.04	1.03	0.89	0.13	0.00333333	0.683333	-0.68
YOR359W_ORF	|| VTS1 || Post-transcriptional gene regulator, flap-structured DNA-binding and RNA-binding protein; shows genetic interactions with Vti1p, a v-SNARE involved in cis-Golgi membrane traffic; stimulates Dna2p endonuclease activity; contains a SAM domain || flap-structured DNA binding || nucleus || YOR359W_ORF || positive regulation of endodeoxyribonuclease activity || || YOR359W || 1040086	0.15	0.16	-0.06	0.53	-0.05	-1.3	0.0833333	-0.273333	0.356667
YPR056W_ORF	|| TFB4 || Subunit of TFIIH complex, involved in transcription initiation, similar to 34 kDa subunit of human TFIIH; interacts with Ssl1p || metal ion binding || core TFIIH complex || YPR056W_ORF || DNA repair || || YPR056W || 1040087	-0.31	-0.36	-0.57	-0.01	-0.28	-0.28	-0.413333	-0.19	-0.223333
YBR029C_ORF	|| CDS1 || Phosphatidate cytidylyltransferase (CDP-diglyceride synthetase); an enzyme that catalyzes that conversion of CTP + phosphate into diphosphate + CDP-diaclglyerol, a critical step in the synthesis of all major yeast phospholipids || phosphatidate cytidylyltransferase activity || mitochondrial membrane || YBR029C_ORF || phosphatidylserine metabolic process || || YBR029C || 1040088	-0.26	-0.49	-0.61	0.75	0.29	-1.23	-0.453333	-0.0633333	-0.39
YDL235C_ORF	|| YPD1 || Phosphorelay intermediate protein, phosphorylated by the plasma membrane sensor Sln1p in response to osmotic stress and then in turn phosphorylates the response regulators Ssk1p in the cytosol and Skn7p in the nucleus || protein histidine kinase binding || nucleus || YDL235C_ORF || osmosensory signaling pathway via two-component system || || YDL235C || 1040089	-0.81	-0.85	-1	-1.4	-1.32	-2.17	-0.886667	-1.63	0.743333
YGL158W_ORF	|| RCK1 || Protein kinase involved in the response to oxidative stress; identified as suppressor of S. pombe cell cycle checkpoint mutations || kinase activity || cellular_component || YGL158W_ORF || protein phosphorylation || || YGL158W || 1040090	0.13	-0.06	-0.26	0.18	0.19	0.66	-0.0633333	0.343333	-0.406667
YGR283C_ORF	|| || Protein of unknown function; may interact with ribosomes, based on co-purification experiments; predicted to be involved in ribosome biogenesis; null mutant is resistant to fluconazole; GFP-fusion protein localizes to the nucleolus || molecular_function || ribosome || YGR283C_ORF || biological_process || || YGR283C || 1040091	-0.23	0.08	0.02	0.13	-0.16	-0.48	-0.0433333	-0.17	0.126667
YKR023W_ORF	|| || Putative protein of unknown function; the authentic, non-tagged protein is detected in highly purified mitochondria in high-throughput studies || zinc ion binding || cytoplasm || YKR023W_ORF || biological_process || || YKR023W || 1040092	1.54	1.08	0.39	0.45	-0.04	-0.43	1.00333	-0.00666667	1.01
YLR243W_ORF	|| || Putative protein of unknown function; YLR243W is an essential gene || signal sequence binding || cellular_component || YLR243W_ORF || biological_process || || YLR243W || 1040093	-0.42	0.04	-0.42	-0.47	-0.38	-0.56	-0.266667	-0.47	0.203333
IGR_CHR15:(758078..758288)_131	|| || || || || IGR_CHR15:(758078..758288)_131 || || YBOX_IGR1000127:NOR052W:NOR052W:chr15.fsa:(758078..758288):211:bp._131_0 || || 1040094	-0.24	-0.27	0.16	-0.48	-0.69	-0.41	-0.116667	-0.526667	0.41
YOL018C_ORF	|| TLG2 || Syntaxin-like t-SNARE that forms a complex with Tlg1p and Vti1p and mediates fusion of endosome-derived vesicles with the late Golgi; binds Vps45p, which prevents Tlg2p degradation and also facilitates t-SNARE complex formation; homologous to mammalian SNARE protein syntaxin 16 (Sx16) || SNAP receptor activity || Golgi apparatus || YOL018C_ORF || CVT pathway || || YOL018C || 1040095	0.11	-0.08	-0.21	0.51	-0.03	-0.65	-0.06	-0.0566667	-0.00333333
YOR244W_ORF	|| ESA1 || Catalytic subunit of the histone acetyltransferase complex (NuA4) that acetylates four conserved internal lysines of histone H4 N-terminal tail; required for cell cycle progression and transcriptional silencing at the rDNA locus || transferase activity || nucleus || YOR244W_ORF || regulation of transcription from RNA polymerase II promoter || || YOR244W || 1040096	-0.24	-0.19	0.11	0.36	-0.4	-0.63	-0.106667	-0.223333	0.116667
YMR294W-A_AAA_28_NCR	|| || Dubious open reading frame unlikely to encode a functional protein, substantially overlaps YMR295C; deletion causes sensitivity to unfolded protein response-inducing agents || || || YMR294W-A_AAA_28_NCR || || || YMR294W-A || 1040097	NA	NA	NA	-0.51	NA	NA	NA	-0.51	NA
YDR234W_ORF	|| LYS4 || Homoaconitase, catalyzes the conversion of homocitrate to homoisocitrate, which is a step in the lysine biosynthesis pathway || lyase activity || mitochondrion || YDR234W_ORF || lysine biosynthetic process || || YDR234W || 1040100	0.32	1.25	2.26	1.12	0.65	-0.12	1.27667	0.55	0.726667
YEL056W_ORF	|| HAT2 || Subunit of the Hat1p-Hat2p histone acetyltransferase complex; required for high affinity binding of the complex to free histone H4, thereby enhancing Hat1p activity; similar to human RbAp46 and 48; has a role in telomeric silencing || histone acetyltransferase activity || cytoplasm || YEL056W_ORF || histone acetylation || || YEL056W || 1040101	-0.07	0.34	0.07	0.25	-0.29	-1.22	0.113333	-0.42	0.533333
YBR084C-A_OCH_DS100_ORF	|| RPL19A || Protein component of the large (60S) ribosomal subunit, nearly identical to Rpl19Bp and has similarity to rat L19 ribosomal protein; rpl19a and rpl19b single null mutations result in slow growth, while the double null mutation is lethal || structural constituent of ribosome || intracellular || YBR084C-A_OCH_DS100_ORF || cytoplasmic translation || || YBR084C-A || 1040102	-0.07	0.35	-0.04	0.7	1.14	1.57	0.08	1.13667	-1.05667
YHR138C_ORF	|| || Putative protein of unknown function; has similarity to Pbi2p; double null mutant lacking Pbi2p and Yhr138p exhibits highly fragmented vacuoles || endopeptidase inhibitor activity || cellular_component || YHR138C_ORF || vacuole fusion, non-autophagic || || YHR138C || 1040103	-0.33	-0.15	-0.39	0.16	-0.05	0.47	-0.29	0.193333	-0.483333
YJL071W_ORF	|| ARG2 || Acetylglutamate synthase (glutamate N-acetyltransferase), mitochondrial enzyme that catalyzes the first step in the biosynthesis of the arginine precursor ornithine; forms a complex with Arg5,6p || acetyl-CoA:L-glutamate N-acetyltransferase activity || mitochondrion || YJL071W_ORF || cellular amino acid biosynthetic process || || YJL071W || 1040104	0.48	0.33	-0.13	0	-0.28	-1.47	0.226667	-0.583333	0.81
YBR111W-A_INT_1	|| SUS1 || Component of both the SAGA histone acetylase and TREX-2 complexes; interacts with RNA polymerase II; involved in mRNA export coupled transcription activation and elongation; involved in post-transcriptional tethering of active genes to the nuclear periphery and to non-nascent mRNP || enzyme activator activity || SAGA complex || YBR111W-A_INT_1 || histone H3-K79 methylation || || YBR111…	-0.9	-1.05	-1.36	-1.05	-0.92	-0.18	-1.10333	-0.716667	-0.386667
YLR402W_ORF	|| || Dubious open reading frame unlikely to encode a protein, based on available experimental and comparative sequence data || || || YLR402W_ORF || || || YLR402W || 1040106	NA	NA	NA	NA	NA	1.94	NA	1.94	NA
YMR158W-B_ORF	|| || Dubious open reading frame unlikely to encode a protein, based on available experimental and comparative sequence data; overlaps the verified gene ATG16/YMR159C || || || YMR158W-B_ORF || || || YMR158W-B || 1040107	-0.71	-0.68	-0.59	-1.07	-1.2	NA	-0.66	-1.135	0.475
YOR355W_ORF	|| GDS1 || Protein of unknown function, required for growth on glycerol as a carbon source; the authentic, non-tagged protein is detected in highly purified mitochondria in high-throughput studies || molecular_function || nucleus || YOR355W_ORF || aerobic respiration || || YOR355W || 1040109	-0.04	-0.25	-0.22	0.48	0.35	-1.44	-0.17	-0.203333	0.0333333
YPR052C_ORF	|| NHP6A || High-mobility group (HMG) protein that binds to and remodels nucleosomes; involved in recruiting FACT and other chromatin remodelling complexes to the chromosomes; functionally redundant with Nhp6Bp; homologous to mammalian HMGB1 and HMGB2 || DNA bending activity || chromosome || YPR052C_ORF || response to DNA damage stimulus || || YPR052C || 1040110	-0.16	0.21	-0.01	-0.14	0.03	-1.09	0.0133333	-0.4	0.413333
YCL031C_ORF	|| RRP7 || Essential protein involved in rRNA processing and ribosome biogenesis || molecular_function || UTP-C complex || YCL031C_ORF || rRNA processing || || YCL031C || 1040111	-0.26	-0.24	0.17	0.14	-0.36	-0.55	-0.11	-0.256667	0.146667
YDL239C_ORF	|| ADY3 || Protein required for spore wall formation, thought to mediate assembly of a Don1p-containing structure at the leading edge of the prospore membrane via interaction with spindle pole body components; potentially phosphorylated by Cdc28p || molecular_function || nucleus || YDL239C_ORF || sporulation resulting in formation of a cellular spore || || YDL239C || 1040112	0.23	0.27	-0.04	1.17	0.8	1.18	0.153333	1.05	-0.896667
YGL174W_ORF	|| BUD13 || Subunit of the RES complex, which is required for nuclear pre-mRNA retention and splicing; involved in bud-site selection; diploid mutants display a unipolar budding pattern instead of the wild-type bipolar pattern || molecular_function || nucleus || YGL174W_ORF || RNA splicing || || YGL174W || 1040113	0.28	0.45	-0.07	0.11	0.19	0.42	0.22	0.24	-0.02
YGR287C_ORF	|| IMA1 || Major isomaltase (alpha-1,6-glucosidase) required for isomaltose utilization; has specificity for isomaltose, palatinose, and methyl-alpha-glucoside; member of the IMA isomaltase family || oligo-1,6-glucosidase activity || ribosome || YGR287C_ORF || carbohydrate metabolic process || || YGR287C || 1040114	0.66	-0.35	-0.2	-0.04	0.2	-0.2	0.0366667	-0.0133333	0.05
YOR122C_INT_1	|| PFY1 || Profilin, binds actin, phosphatidylinositol 4,5-bisphosphate, and polyproline regions; involved in cytoskeleton organization; required for normal timing of actin polymerization in response to thermal stress || proline-rich region binding || cytoplasm || YOR122C_INT_1 || sequestering of actin monomers || || YOR122C || 1040115	-0.9	-1.27	-1.72	-1.61	-1.84	-1.21	-1.29667	-1.55333	0.256667
YKR038C_ORF	|| KAE1 || Highly conserved ATPase of HSP70/DnaK family; component of the EKC/KEOPS complex with Bud32p, Cgi121p, Pcc1p, and Gon7p; EKC/KEOPS complex is required for t6A tRNA modification and may have roles in telomere maintenance and transcription || chromatin DNA binding || EKC/KEOPS complex || YKR038C_ORF || telomere maintenance || || YKR038C || 1040116	0.39	-0.3	1.86	1.17	0.73	1.15	0.65	1.01667	-0.366667
YLR247C_ORF	|| IRC20 || Putative helicase; localizes to the mitochondrion and the nucleus; YLR247C is not an essential gene; null mutant displays increased levels of spontaneous Rad52p foci || zinc ion binding || nucleus || YLR247C_ORF || biological_process || || YLR247C || 1040117	0.21	0.18	0	1.22	0.41	-0.21	0.13	0.473333	-0.343333
IGR_CHR10:(565002..566002)_280	|| || || || || IGR_CHR10:(565002..566002)_280 || || YBOX_IGR1000191:gJR11_7:gJR11_7:chr10.fsa:(565002..566002):1001:bp._280_0 || || 1040118	-0.21	-0.22	-0.18	0.54	0.62	1.96	-0.203333	1.04	-1.24333
YOL034W_ORF	|| SMC5 || Structural maintenance of chromosomes (SMC) protein; essential subunit of the Mms21-Smc5-Smc6 complex; required for growth and DNA repair; S. pombe homolog forms a heterodimer with S. pombe Rad18p that is involved in DNA repair || ATP binding || chromosome || YOL034W_ORF || DNA repair || || YOL034W || 1040119	0.34	0.62	0.45	1.17	0.72	2.17	0.47	1.35333	-0.883333
YOR248W_ORF	|| || Dubious open reading frame unlikely to encode a functional protein, based on available experimental and comparative sequence data || || || YOR248W_ORF || || || YOR248W || 1040120	0.4	0.21	0.35	0.71	0.49	-0.57	0.32	0.21	0.11
YER044C_AAA_20_NCR	|| ERG28 || Endoplasmic reticulum membrane protein, may facilitate protein-protein interactions between the Erg26p dehydrogenase and the Erg27p 3-ketoreductase and/or tether these enzymes to the ER, also interacts with Erg6p || protein binding, bridging || endoplasmic reticulum membrane || YER044C_AAA_20_NCR || ergosterol biosynthetic process || || YER044C || 1040121	NA	NA	NA	-2.11	NA	NA	NA	-2.11	NA
YAL056W_ORF	|| GPB2 || Multistep regulator of cAMP-PKA signaling; inhibits PKA downstream of Gpa2p and Cyr1p, thereby increasing cAMP dependency; inhibits Ras activity through direct interactions with Ira1p/2p; regulated by G-alpha protein Gpa2p; homolog of Gpb1p || signal transducer activity || plasma membrane || YAL056W_ORF || signal transduction || || YAL056W || 1040122	0.34	0.64	0.97	1.45	0.56	0.87	0.65	0.96	-0.31
SNR7-S_SNRNA	|| SNR7-S || U5 spliceosomal RNA (U5 snRNA), short form; derived from SNR7-L by 3' end processing; associated with spliceosome || pre-mRNA 5'-splice site binding || U4/U6 x U5 tri-snRNP complex || SNR7-S_SNRNA || nuclear mRNA splicing, via spliceosome || || snR7-S || 1040123	0.37	-0.34	0.6	-2.74	-2.14	-0.44	0.21	-1.77333	1.98333
YDR230W_ORF	|| || Dubious open reading frame unlikely to encode a protein, based on available experimental and comparative sequence data; partially overlaps the verified gene COX20 || || || YDR230W_ORF || || || YDR230W || 1040125	NA	NA	NA	-0.68	NA	NA	NA	-0.68	NA
YEL040W_ORF	|| UTR2 || Chitin transglycosylase that functions in the transfer of chitin to beta(1-6) and beta(1-3) glucans in the cell wall; similar to and functionally redundant with Crh1; glycosylphosphatidylinositol (GPI)-anchored protein localized to bud neck || hydrolase activity || membrane || YEL040W_ORF || cellular cell wall organization || || YEL040W || 1040126	-0.14	-0.19	-0.13	0.99	0.41	-0.14	-0.153333	0.42	-0.573333
YIR043C_OCH_DS100_ORF	|| || Possible pseudogene in strain S288C; YIR043C and the adjacent ORF, YIR044C, together may encode a non-functional member of the conserved, often subtelomerically-encoded Cos protein family || molecular_function || cellular_component || YIR043C_OCH_DS100_ORF || biological_process || || YIR043C || 1040127	-0.37	-0.57	-0.64	0.07	-0.14	1.07	-0.526667	0.333333	-0.86
YHR134W_ORF	|| WSS1 || Sumoylated protein that localizes to a single spot on the nuclear periphery of mother cells but not daughters; interacts genetically with SMT3; UV-sensitive mutant phenotype and genetic interactions suggest a role in the DNA damage response || molecular_function || nucleus || YHR134W_ORF || protein sumoylation || || YHR134W || 1040128	0.43	0.25	0.21	0.99	0.55	1.27	0.296667	0.936667	-0.64
YJL055W_ORF	|| || Putative protein of unknown function, proposed to be involved in the metabolism of purine and pyrimidine base analogues; deletion mutants are sensitive to HAP and AHA; overexpression confers resistance to 5-FOA and 5-FU || nucleotide binding || nucleus || YJL055W_ORF || response to purine-containing compound || || YJL055W || 1040129	0.19	0.4	0.03	0.38	0.24	-0.64	0.206667	-0.00666667	0.213333
YLR398C_ORF	|| SKI2 || Ski complex component and putative RNA helicase, mediates 3'-5' RNA degradation by the cytoplasmic exosome; null mutants have superkiller phenotype of increased viral dsRNAs and are synthetic lethal with mutations in 5'-3' mRNA decay || hydrolase activity, acting on acid anhydrides, in phosphorus-containing anhydrides || Ski complex || YLR398C_ORF || nuclear-transcribed mRNA catabolic …	0.73	1.72	2.53	1.09	0.57	0.67	1.66	0.776667	0.883333
YMR145C_ORF	|| NDE1 || Mitochondrial external NADH dehydrogenase, a type II NAD(P)H:quinone oxidoreductase that catalyzes the oxidation of cytosolic NADH; Nde1p and Nde2p provide cytosolic NADH to the mitochondrial respiratory chain || NADH dehydrogenase activity || mitochondrial intermembrane space || YMR145C_ORF || chronological cell aging || || YMR145C || 1040132	-0.11	0.01	0.11	1.47	0.9	0.91	0.00333333	1.09333	-1.09
YOR351C_ORF	|| MEK1 || Meiosis-specific serine/threonine protein kinase, functions in meiotic checkpoint, promotes recombination between homologous chromosomes by suppressing double strand break repair between sister chromatids || protein serine/threonine kinase activity || nucleus || YOR351C_ORF || meiotic recombination checkpoint || || YOR351C || 1040134	NA	NA	NA	-0.94	NA	1.36	NA	0.21	NA
YCL035C_ORF	|| GRX1 || Hydroperoxide and superoxide-radical responsive heat-stable glutathione-dependent disulfide oxidoreductase with active site cysteine pair; protects cells from oxidative damage || glutathione peroxidase activity || cytoplasm || YCL035C_ORF || protein glutathionylation || || YCL035C || 1040135	0.37	0.47	0.11	0.48	0.64	1.23	0.316667	0.783333	-0.466667
YDL243C_ORF	|| AAD4 || Putative aryl-alcohol dehydrogenase; involved in oxidative stress response; similar to P. chrysosporium aryl-alcohol dehydrogenase; expression induced in cells treated with the mycotoxin patulin || oxidoreductase activity || cellular_component || YDL243C_ORF || oxidation-reduction process || || YDL243C || 1040136	0.42	0	-0.04	0.85	0.27	-1.33	0.126667	-0.07	0.196667
YGL178W_ORF	|| MPT5 || Member of the Puf family of RNA-binding proteins; binds to mRNAs encoding chromatin modifiers and spindle pole body components; involved in longevity, maintenance of cell wall integrity, and sensitivity to and recovery from pheromone arrest || binding || cytoplasm || YGL178W_ORF || fungal-type cell wall organization || || YGL178W || 1040138	0.18	0.1	-0.09	-0.14	0.11	-1.31	0.0633333	-0.446667	0.51
YGR291C_ORF	|| || Dubious open reading frame unlikely to encode a protein, based on available experimental and comparative sequence data || || || YGR291C_ORF || || || YGR291C || 1040139	NA	NA	NA	-0.73	NA	1.94	NA	0.605	NA
Q0070_INT_2	|| AI5_ALPHA || Endonuclease I-SceIV, involved in intron mobility; encoded by a mobile group I intron within the mitochondrial COX1 gene || nuclease activity || mitochondrion || Q0070_INT_2 || RNA splicing || || Q0070 || 1040140	NA	NA	0.01	-2.29	-0.67	2.94	0.01	-0.00666667	0.0166667
YKR042W_ORF	|| UTH1 || Mitochondrial outer membrane and cell wall localized SUN family member involved in cell wall biogenesis and required for mitochondrial autophagy; involved in the oxidative stress response, life span during starvation, and cell death || molecular_function || mitochondrial outer membrane || YKR042W_ORF || fungal-type cell wall biogenesis || || YKR042W || 1040141	0.79	0.8	1.18	2.8	1.81	1.82	0.923333	2.14333	-1.22
YLR251W_ORF	|| SYM1 || Protein required for ethanol metabolism; induced by heat shock and localized to the inner mitochondrial membrane; homologous to mammalian peroxisomal membrane protein Mpv17 || molecular_function || integral to membrane || YLR251W_ORF || ethanol metabolic process || || YLR251W || 1040142	-0.23	-0.45	-0.81	-0.47	-0.76	-1.54	-0.496667	-0.923333	0.426667
IGR_CHR12:(677929..678073)_48	|| || || || || IGR_CHR12:(677929..678073)_48 || || YBOX_IGR1000095:NLR116W:NLR116W:chr12.fsa:(677929..678073):145:bp._48_0 || || 1040143	0.24	NA	-0.19	-0.93	-0.66	0.28	0.025	-0.436667	0.461667
YOL038W_ORF	|| PRE6 || Alpha 4 subunit of the 20S proteasome; may replace alpha 3 subunit (Pre9p) under stress conditions to create a more active proteasomal isoform; GFP-fusion protein relocates from cytosol to the mitochondrial surface upon oxidative stress || threonine-type endopeptidase activity || proteasome complex || YOL038W_ORF || ubiquitin-dependent protein catabolic process || || YOL038W || 1040144	0.36	0.54	0.64	1.48	0.96	1.74	0.513333	1.39333	-0.88
YOR252W_ORF	|| TMA16 || Protein of unknown function that associates with ribosomes || molecular_function || nucleus || YOR252W_ORF || biological_process || || YOR252W || 1040145	-0.38	-0.3	-0.79	-0.48	-0.6	-0.54	-0.49	-0.54	0.05
YAL051W_ORF	|| OAF1 || Oleate-activated transcription factor, acts alone and as a heterodimer with Pip2p; activates genes involved in beta-oxidation of fatty acids and peroxisome organization and biogenesis || DNA binding || nucleus || YAL051W_ORF || positive regulation of transcription, DNA-dependent || || YAL051W || 1040146	0.8	0.41	0.53	1.23	0.68	1.49	0.58	1.13333	-0.553333
TK(CUU)C_TRNA	|| || tRNA-Lys; a small portion is imported into mitochondria via interaction with mt lysyl-tRNA synthetase Msk1p and is necessary to decode AAG codons at high temperature, when base modification of mt-encoded tRNA-Lys is reduced || triplet codon-amino acid adaptor activity || mitochondrion || TK(CUU)C_TRNA || mitochondrial translation || || tK(CUU)C || 1040147	1.12	0.6	1.69	-2.57	-0.93	-0.49	1.13667	-1.33	2.46667
YDR214W_ORF	|| AHA1 || Co-chaperone that binds to Hsp82p and activates its ATPase activity; similar to Hch1p; expression is regulated by stresses such as heat shock || ATPase activator activity || cytoplasm || YDR214W_ORF || response to stress || || YDR214W || 1040149	0.13	-0.43	0.22	0.44	-0.11	-1.02	-0.0266667	-0.23	0.203333
YEL036C_ORF	|| ANP1 || Subunit of the alpha-1,6 mannosyltransferase complex; type II membrane protein; has a role in retention of glycosyltransferases in the Golgi; involved in osmotic sensitivity and resistance to aminonitrophenyl propanediol || mannosyltransferase activity || integral to membrane || YEL036C_ORF || protein N-linked glycosylation || || YEL036C || 1040150	-0.45	0.31	-0.11	1.27	1.07	2.66	-0.0833333	1.66667	-1.75
YLR406C_OCH__ORF	|| RPL31B || Protein component of the large (60S) ribosomal subunit, nearly identical to Rpl31Ap and has similarity to rat L31 ribosomal protein; associates with the karyopherin Sxm1p; loss of both Rpl31p and Rpl39p confers lethality || structural constituent of ribosome || cytosolic large ribosomal subunit || YLR406C_OCH__ORF || translation || || YLR406C || 1040151	0.24	0.34	0.07	1.65	0.97	0.73	0.216667	1.11667	-0.9
YHR119W_ORF	|| SET1 || Histone methyltransferase, subunit of the COMPASS (Set1C) complex; COMPASS methylates histone H3K4; Set1p-dependent H3K4 trimethylation recruits Nrd1p, allowing efficient termination of snoRNAs and cryptic unstable transcripts (CUTs) by Nrd1p-Nab3p-Sen1p pathway; modulates histone acetylation levels in promoter proximal regions to ensure efficient Nrd1p-dependent termination; required …	0.38	0.09	0.5	0.27	-0.11	-1.62	0.323333	-0.486667	0.81
YJL051W_ORF	|| IRC8 || Bud tip localized protein of unknown function; mRNA is targeted to the bud by a She2p dependent transport system; mRNA is cell cycle regulated via Fkh2p, peaking in G2/M phase; null mutant displays increased levels of spontaneous Rad52p foc || molecular_function || cellular bud || YJL051W_ORF || mitotic recombination || || YJL051W || 1040153	-0.34	-0.01	-0.19	1.12	0.66	1.35	-0.18	1.04333	-1.22333
YLR382C_ORF	|| NAM2 || Mitochondrial leucyl-tRNA synthetase, also has a direct role in splicing of several mitochondrial group I introns; indirectly required for mitochondrial genome maintenance || nucleotide binding || cytoplasm || YLR382C_ORF || translation || || YLR382C || 1040155	0.02	0.1	-0.73	0.82	0.26	-0.8	-0.203333	0.0933333	-0.296667
YMR141C_ORF	|| || Dubious open reading frame unlikely to encode a functional protein, based on available experimental and comparative sequence data || || || YMR141C_ORF || || || YMR141C || 1040156	1.3	0.47	0.96	0.46	NA	NA	0.91	0.46	0.45
YAL010C_AAA_28_NCR	|| MDM10 || Subunit of both the ERMES complex that links the ER to mitochondria, and of the mitochondrial sorting and assembly machinery (SAM complex) that functions in import and assembly of outer membrane beta-barrel proteins || molecular_function || mitochondrial sorting and assembly machinery complex || YAL010C_AAA_28_NCR || phospholipid transport || || YAL010C || 1040158	0.4	0.31	0.42	-0.29	0.13	1.18	0.376667	0.34	0.0366667
YPR074W-A_ORF	|| || Hypothetical protein identified by homology || || || YPR074W-A_ORF || || || YPR074W-A || 1040159	0.43	-0.12	-0.66	-0.75	-1.15	-1.37	-0.116667	-1.09	0.973333
YCL039W_ORF	|| GID7 || Protein of unknown function, involved in proteasome-dependent catabolite inactivation of fructose-1,6-bisphosphatase; contains six WD40 repeats; computational analysis suggests that Gid7p and Moh1p have similar functions || molecular_function || nucleus || YCL039W_ORF || negative regulation of gluconeogenesis || || YCL039W || 1040161	0.19	0.26	0.08	0.64	0.3	-0.58	0.176667	0.12	0.0566667
YDR011W_ORF	|| SNQ2 || Plasma membrane ATP-binding cassette (ABC) transporter, multidrug transporter involved in multidrug resistance and resistance to singlet oxygen species || xenobiotic-transporting ATPase activity || mitochondrion || YDR011W_ORF || response to drug || || YDR011W || 1040162	0.08	-0.21	-0.08	1.31	0.65	-0.25	-0.07	0.57	-0.64
YGL182C_ORF	|| || Dubious open reading frame unlikely to encode a protein, based on available experimental and comparative sequence data; partially overlaps the verified ORF MND1/YGL183C || || || YGL182C_ORF || || || YGL182C || 1040163	-0.36	-0.99	-0.3	-1.84	-1.23	1.18	-0.55	-0.63	0.08
YHL009W-B_ORF	|| || Retrotransposon TYA Gag and TYB Pol genes; transcribed/translated as one unit; polyprotein is processed to make a nucleocapsid-like protein (Gag), reverse transcriptase (RT), protease (PR), and integrase (IN); similar to retroviral genes || ATP binding || nucleus || YHL009W-B_ORF || DNA recombination || || YHL009W-B || 1040164	-0.49	-0.54	-0.63	-1.39	0.04	0.93	-0.553333	-0.14	-0.413333
YFL031W_INT_1	|| HAC1 || Basic leucine zipper (bZIP) transcription factor (ATF/CREB1 homolog) that regulates the unfolded protein response, via UPRE binding, and membrane biogenesis; ER stress-induced splicing pathway facilitates efficient Hac1p synthesis || sequence-specific DNA binding transcription factor activity || nucleus || YFL031W_INT_1 || transcription, DNA-dependent || || YFL031W || 1040166	-0.23	0.08	-0.06	-1.77	-0.14	-1.15	-0.07	-1.02	0.95
YKR046C_ORF	|| PET10 || Protein of unknown function that co-purifies with lipid particles; expression pattern suggests a role in respiratory growth; computational analysis of large-scale protein-protein interaction data suggests a role in ATP/ADP exchange || molecular_function || membrane || YKR046C_ORF || aerobic respiration || || YKR046C || 1040167	-0.43	-0.36	-0.31	-0.14	-0.4	-0.83	-0.366667	-0.456667	0.09
YLR265C_ORF	|| NEJ1 || Protein involved in regulation of nonhomologous end joining; interacts with DNA ligase IV components Dnl4p and Lif1p; repressed by MAT heterozygosity; regulates cellular distribution of Lif1p || DNA end binding || DNA ligase IV complex || YLR265C_ORF || DNA repair || || YLR265C || 1040168	-0.27	-0.52	-0.64	-0.4	-0.37	-1.06	-0.476667	-0.61	0.133333
IGR_CHR05:(425683..426683)_101	|| || || || || IGR_CHR05:(425683..426683)_101 || || YBOX_IGR1000159:gER03_0:gER03_0:chr05.fsa:(425683..426683):1001:bp._101_0 || || 1040169	NA	NA	0.43	-0.81	-0.5	2.92	0.43	0.536667	-0.106667
YOL042W_ORF	|| NGL1 || Putative endonuclease, has a domain similar to a magnesium-dependent endonuclease motif in mRNA deadenylase Ccr4p; the authentic, non-tagged protein is detected in highly purified mitochondria in high-throughput studies || endonuclease activity || mitochondrion || YOL042W_ORF || biological_process || || YOL042W || 1040170	-0.51	-0.52	-0.87	-0.76	-0.99	-1.33	-0.633333	-1.02667	0.393333
YPL157W_ORF	|| TGS1 || Trimethyl guanosine synthase, conserved nucleolar methyl transferase that converts the m(7)G cap structure of snRNAs, snoRNAs, and telomerase TLC1 RNA to m(2,2,7)G; also required for nucleolar assembly and splicing of meiotic pre-mRNAs || RNA methyltransferase activity || nucleolus || YPL157W_ORF || RNA methylation || || YPL157W || 1040171	0.03	0.03	-0.41	0.48	0.05	-0.35	-0.116667	0.06	-0.176667
YAL046C_ORF	|| AIM1 || Protein involved in mitochondrial function or organization; null mutant displays elevated frequency of mitochondrial genome loss || molecular_function || cellular_component || YAL046C_ORF || biological_process || || YAL046C || 1040172	-0.34	-0.35	-0.47	-0.25	-0.55	-0.84	-0.386667	-0.546667	0.16
YLRCDELTA3_LTR	|| || || || || YLRCDELTA3_LTR || || || || 1040173	0.41	0.15	0.73	1.83	1.62	2.84	0.43	2.09667	-1.66667
YDR210C-D_ORF	|| || Retrotransposon TYA Gag and TYB Pol genes; transcribed/translated as one unit; polyprotein is processed to make a nucleocapsid-like protein (Gag), reverse transcriptase (RT), protease (PR), and integrase (IN); similar to retroviral genes || RNA binding || retrotransposon nucleocapsid || YDR210C-D_ORF || metabolic process || || YDR210C-D || 1040175	1.11	1.43	1.29	3.22	1.85	0.53	1.27667	1.86667	-0.59
YEL032W_ORF	|| MCM3 || Protein involved in DNA replication; component of the Mcm2-7 hexameric complex that binds chromatin as a part of the pre-replicative complex || ATP binding || nucleus || YEL032W_ORF || DNA-dependent DNA replication initiation || || YEL032W || 1040176	0.23	0.19	0.16	0.4	-0.08	-1.74	0.193333	-0.473333	0.666667
YHR010W_OCH__ORF	|| RPL27A || Protein component of the large (60S) ribosomal subunit, nearly identical to Rpl27Bp and has similarity to rat L27 ribosomal protein || structural constituent of ribosome || ribosome || YHR010W_OCH__ORF || translation || || YHR010W || 1040177	1.49	-0.25	-0.44	-0.12	-0.06	0.03	0.266667	-0.05	0.316667
YHR115C_ORF	|| DMA1 || Protein involved in ubiquitin ligation; plays a role in regulating spindle position and orientation; functionally redundant with Dma2p; orthologous to human RNF8 protein, also has sequence similarity to human Chfr. || ubiquitin-protein ligase activity || cytoplasm || YHR115C_ORF || mitotic cell cycle spindle assembly checkpoint || || YHR115C || 1040178	0.61	0.8	0.52	0.85	0.41	0.54	0.643333	0.6	0.0433333
YJL047C_ORF	|| RTT101 || Cullin subunit of a Roc1p-dependent E3 ubiquitin ligase complex with a role in anaphase progression; implicated in Mms22-dependent DNA repair; involved with Mms1p in nonfunctional rRNA decay; modified by the ubiquitin-like protein, Rub1p || ubiquitin-protein ligase activity || cullin-RING ubiquitin ligase complex || YJL047C_ORF || ubiquitin-dependent protein catabolic process || || Y…	0.29	0.47	0.59	1.29	0.9	2.07	0.45	1.42	-0.97
YLR378C_ORF	|| SEC61 || Essential subunit of Sec61 complex (Sec61p, Sbh1p, and Sss1p); forms a channel for SRP-dependent protein import and retrograde transport of misfolded proteins out of the ER; with Sec63 complex allows SRP-independent protein import into ER || P-P-bond-hydrolysis-driven protein transmembrane transporter activity || membrane || YLR378C_ORF || ER-associated protein catabolic process || ||…	0.01	0.08	0.16	0.4	0.36	-1.47	0.0833333	-0.236667	0.32
YMR137C_ORF	|| PSO2 || Nuclease required for a post-incision step in the repair of DNA single and double-strand breaks that result from interstrand crosslinks produced by a variety of mono- and bi-functional psoralen derivatives; induced by UV-irradiation || exonuclease activity || nucleus || YMR137C_ORF || response to DNA damage stimulus || || YMR137C || 1040182	0.29	0.28	0.21	-0.35	-0.19	0.3	0.26	-0.08	0.34
YOR055W_ORF	|| || Dubious open reading frame unlikely to encode a functional protein, based on available experimental and comparative sequence data || || || YOR055W_ORF || || || YOR055W || 1040183	NA	NA	NA	-0.78	NA	0.82	NA	0.02	NA
YLR087C_AAA_30_NCR	|| CSF1 || Protein required for fermentation at low temperature; the authentic, non-tagged protein is detected in highly purified mitochondria in high-throughput studies || molecular_function || mitochondrion || YLR087C_AAA_30_NCR || fermentation || || YLR087C || 1040184	0.92	0.42	1.23	0.13	0.68	1	0.856667	0.603333	0.253333
YOR343W-B_ORF	|| || Retrotransposon TYA Gag and TYB Pol genes; transcribed/translated as one unit; polyprotein is processed to make a nucleocapsid-like protein (Gag), reverse transcriptase (RT), protease (PR), and integrase (IN); similar to retroviral genes || aspartic-type endopeptidase activity || nucleus || YOR343W-B_ORF || metabolic process || || YOR343W-B || 1040185	0.42	0.21	0.47	0.82	0.31	0.82	0.366667	0.65	-0.283333
YCL056C_ORF	|| PEX34 || Peroxisomal integral membrane protein that regulates peroxisome populations; interacts with Pex11p, Pex25p, and Pex27p to control both constitutive peroxisome division and peroxisome morphology and abundance during peroxisome proliferation || molecular_function || integral to peroxisomal membrane || YCL056C_ORF || peroxisome organization || || YCL056C || 1040187	0.09	-0.1	0.04	0.52	0.26	1.09	0.01	0.623333	-0.613333
YDR015C_ORF	|| || Dubious open reading frame unlikely to encode a protein, based on available experimental and comparative sequence data; overlaps the verified gene HED1/YDR014W-A || || || YDR015C_ORF || || || YDR015C || 1040188	NA	NA	NA	-0.46	NA	NA	NA	-0.46	NA
YGL198W_ORF	|| YIP4 || Protein that interacts with Rab GTPases, localized to late Golgi vesicles; computational analysis of large-scale protein-protein interaction data suggests a possible role in vesicle-mediated transport || Rab GTPase binding || membrane || YGL198W_ORF || biological_process || || YGL198W || 1040190	-0.16	0.05	0.37	1.18	0.55	2.09	0.0866667	1.27333	-1.18667
YHL013C_ORF	|| OTU2 || Protein of unknown function that may interact with ribosomes, based on co-purification experiments; member of the ovarian tumor-like (OTU) superfamily of predicted cysteine proteases; shows cytoplasmic localization || molecular_function || cytoplasm || YHL013C_ORF || biological_process || || YHL013C || 1040191	-0.37	-0.1	-0.34	-0.61	-0.85	-2.08	-0.27	-1.18	0.91
YKL190W_INT_1	|| CNB1 || Calcineurin B; the regulatory subunit of calcineurin, a Ca++/calmodulin-regulated type 2B protein phosphatase which regulates Crz1p (a stress-response transcription factor), the other calcineurin subunit is encoded by CNA1 and/or CMP1 || calcium-dependent protein serine/threonine phosphatase activity || calcineurin complex || YKL190W_INT_1 || adaptation of signaling pathway by response…	-0.13	-0.34	-0.92	-1.38	-0.95	-0.83	-0.463333	-1.05333	0.59
YKR062W_ORF	|| TFA2 || TFIIE small subunit, involved in RNA polymerase II transcription initiation || RNA polymerase II transcription factor activity || transcription factor TFIIE complex || YKR062W_ORF || transcription initiation from RNA polymerase II promoter || || YKR062W || 1040193	-0.13	0.09	-0.07	0.54	0.39	1.05	-0.0366667	0.66	-0.696667
IGR_CHR14:(312453..313453)_102	|| || || || || IGR_CHR14:(312453..313453)_102 || || YBOX_IGR1000223:gNL06_3:gNL06_3:chr14.fsa:(312453..313453):1001:bp._102_0 || || 1040195	NA	-0.39	-0.7	-0.02	NA	0.11	-0.545	0.045	-0.59
YPL161C_ORF	|| BEM4 || Protein involved in establishment of cell polarity and bud emergence; interacts with the Rho1p small GTP-binding protein and with the Rho-type GTPase Cdc42p; involved in maintenance of proper telomere length || GTPase activator activity || cytoplasm || YPL161C_ORF || response to pheromone || || YPL161C || 1040197	-0.24	-0.2	-0.46	0.04	-0.2	-1.27	-0.3	-0.476667	0.176667
YAL033W_ORF	|| POP5 || Subunit of both RNase MRP and nuclear RNase P; RNase MRP cleaves pre-rRNA, while nuclear RNase P cleaves tRNA precursors to generate mature 5' ends and facilitates turnover of nuclear RNAs || ribonuclease MRP activity || nucleolar ribonuclease P complex || YAL033W_ORF || tRNA processing || || YAL033W || 1040198	-1.37	-0.49	-1.75	-0.58	-0.77	0.34	-1.20333	-0.336667	-0.866667
TM(CAU)Q1_TRNA	|| || tRNA-Met || triplet codon-amino acid adaptor activity || mitochondrion || TM(CAU)Q1_TRNA || translational elongation || || tM(CAU)Q1 || 1040199	-1.07	-0.38	-1.16	-2.25	-1.01	2.07	-0.87	-0.396667	-0.473333
YDR210W_ORF	|| || Predicted tail-anchored plasma membrane protein containing a conserved CYSTM module; related proteins in other organisms may be involved in response to stress; green fluorescent protein (GFP)-fusion protein localizes to the cell periphery || molecular_function || plasma membrane || YDR210W_ORF || biological_process || || YDR210W || 1040201	-0.04	0.12	-0.47	-0.3	0.04	-0.34	-0.13	-0.2	0.07
YEL017W_ORF	|| GTT3 || Protein of unknown function with a possible role in glutathione metabolism, as suggested by computational analysis of large-scale protein-protein interaction data; GFP-fusion protein localizes to the nuclear periphery || molecular_function || integral to membrane || YEL017W_ORF || biological_process || || YEL017W || 1040202	0.07	-0.33	0.28	1.43	0.77	1.58	0.00666667	1.26	-1.25333
YHR111W_ORF	|| UBA4 || Protein that activates Urm1p before its conjugation to proteins (urmylation); also acts in thiolation of the wobble base of cytoplasmic tRNAs by adenylating and then thiolating Urm1p; receives sulfur from Tum1p || URM1 activating enzyme activity || cytoplasm || YHR111W_ORF || invasive growth in response to glucose limitation || || YHR111W || 1040203	-0.07	1.14	-0.11	0.35	0.25	0.71	0.32	0.436667	-0.116667
YJL030W_ORF	|| MAD2 || Component of the spindle-assembly checkpoint complex; delays the onset of anaphase in cells with defects in mitotic spindle assembly; forms a complex with Mad1p; regulates APC/C activity during prometaphase and metaphase of meiosis I || molecular_function || nucleus || YJL030W_ORF || mitotic cell cycle G2/M transition decatenation checkpoint || || YJL030W || 1040204	0.01	0.07	-0.19	-0.08	-0.18	-0.2	-0.0366667	-0.153333	0.116667
YLR374C_ORF	|| || Dubious open reading frame unlikely to encode a protein, based on available experimental and comparative sequence data; partially overlaps the uncharacterized ORF STP3/YLR375W || || || YLR374C_ORF || || || YLR374C || 1040206	NA	NA	NA	-2.08	NA	1.7	NA	-0.19	NA
YNL261W_ORF	|| ORC5 || Subunit of the origin recognition complex, which directs DNA replication by binding to replication origins and is also involved in transcriptional silencing || ATP binding || nucleus || YNL261W_ORF || regulation of chromatin silencing at telomere || || YNL261W || 1040207	0.1	0.05	-0.23	0.48	0.2	0.27	-0.0266667	0.316667	-0.343333
YOR051C_ORF	|| ETT1 || Nuclear protein that inhibits replication of Brome mosaic virus in S. cerevisiae, which is a model system for studying replication of positive-strand RNA viruses in their natural hosts; deletion increases stop codon readthrough || molecular_function || nucleus || YOR051C_ORF || regulation of transcription, DNA-dependent || || YOR051C || 1040208	-0.15	-0.31	-0.07	0.12	0.17	0.03	-0.176667	0.106667	-0.283333
YLR087C_TIL_6301_6600_116_ORF	|| CSF1 || Protein required for fermentation at low temperature; the authentic, non-tagged protein is detected in highly purified mitochondria in high-throughput studies || molecular_function || mitochondrion || YLR087C_TIL_6301_6600_116_ORF || fermentation || || YLR087C || 1040209	-0.88	-0.89	-1.21	0.33	-0.42	0.11	-0.993333	0.00666667	-1
YML057C-A_ORF	|| || Dubious open reading frame unlikely to encode a protein, based on available experimental and comparative sequence data; overlaps the verified gene CMP2/YML057W || || || YML057C-A_ORF || || || YML057C-A || 1040210	-0.12	-0.16	-0.32	-0.56	-0.44	0.5	-0.2	-0.166667	-0.0333333
YCL061C_ORF	|| MRC1 || S-phase checkpoint protein required for DNA replication; interacts with and stabilizes Pol2p at stalled replication forks during stress, where it forms a pausing complex with Tof1p and is phosphorylated by Mec1p; protects uncapped telomeres || molecular_function || replication fork protection complex || YCL061C_ORF || DNA repair || || YCL061C || 1040211	-0.32	-0.33	-0.66	0.23	-0.01	-0.44	-0.436667	-0.0733333	-0.363333
YDR019C_ORF	|| GCV1 || T subunit of the mitochondrial glycine decarboxylase complex, required for the catabolism of glycine to 5,10-methylene-THF; expression is regulated by levels of levels of 5,10-methylene-THF in the cytoplasm || transaminase activity || mitochondrion || YDR019C_ORF || glycine catabolic process || || YDR019C || 1040212	0.01	2.16	0.66	0.04	0.09	-1.03	0.943333	-0.3	1.24333
YCR024C-B_ONO_ORF	|| || Putative protein of unknown function; identified by expression profiling and mass spectrometry || molecular_function || membrane || YCR024C-B_ONO_ORF || biological_process || || YCR024C-B || 1040213	0.38	0.17	-0.13	3.07	1.79	1.67	0.14	2.17667	-2.03667
YGL202W_ORF	|| ARO8 || Aromatic aminotransferase I, expression is regulated by general control of amino acid biosynthesis || 2-aminoadipate transaminase activity || cytoplasm || YGL202W_ORF || aromatic amino acid family metabolic process || || YGL202W || 1040215	-0.16	0.35	-0.01	-0.23	-0.06	-1.56	0.06	-0.616667	0.676667
YHL017W_ORF	|| || Putative protein of unknown function; green fluorescent protein (GFP)-fusion protein co-localizes with clathrin-coated vesicles || molecular_function || clathrin-coated vesicle || YHL017W_ORF || biological_process || || YHL017W || 1040216	-0.46	-0.43	-1.07	0.13	0.07	-1.48	-0.653333	-0.426667	-0.226667
YDR129C_INT_1	|| SAC6 || Fimbrin, actin-bundling protein; cooperates with Scp1p (calponin/transgelin) in the organization and maintenance of the actin cytoskeleton || protein binding, bridging || actin filament bundle || YDR129C_INT_1 || response to osmotic stress || || YDR129C || 1040217	-0.23	-0.59	-0.55	-1.82	-1.77	-1.47	-0.456667	-1.68667	1.23
YKR066C_ORF	|| CCP1 || Mitochondrial cytochrome-c peroxidase; degrades reactive oxygen species in mitochondria, involved in the response to oxidative stress || heme binding || mitochondrion || YKR066C_ORF || oxidation-reduction process || || YKR066C || 1040218	-0.34	0.27	0.31	0.37	0.28	-0.08	0.08	0.19	-0.11
YLR273C_ORF	|| PIG1 || Putative targeting subunit for the type-1 protein phosphatase Glc7p that tethers it to the Gsy2p glycogen synthase || protein phosphatase type 1 regulator activity || protein phosphatase type 1 complex || YLR273C_ORF || glycogen biosynthetic process || || YLR273C || 1040219	0.51	0.6	0.26	0.59	0.29	0.81	0.456667	0.563333	-0.106667
YMR325W_ORF	|| PAU19 || Protein of unknown function, member of the seripauperin multigene family encoded mainly in subtelomeric regions || molecular_function || cellular_component || YMR325W_ORF || biological_process || || YMR325W || 1040220	-0.18	-0.58	0.06	-0.32	0	1.19	-0.233333	0.29	-0.523333
YPL165C_ORF	|| SET6 || SET domain protein of unknown function; deletion heterozygote is sensitive to compounds that target ergosterol biosynthesis, may be involved in compound availability || molecular_function || cellular_component || YPL165C_ORF || biological_process || || YPL165C || 1040222	NA	NA	NA	-0.41	-0.42	0.39	NA	-0.146667	NA
YAL029C_ORF	|| MYO4 || One of two type V myosin motors (along with MYO2) involved in actin-based transport of cargos; required for mRNA transport, including ASH1 mRNA, and facilitating the growth and movement of ER tubules into the growing bud along with She3p || microfilament motor activity || myosin complex || YAL029C_ORF || mating type switching || || YAL029C || 1040223	-0.06	-0.03	-0.01	0.97	0.34	-0.17	-0.0333333	0.38	-0.413333
SNR70_SNORNA	|| SNR70 || C/D box small nucleolar RNA (snoRNA), predicted to guide 2'-O-methylation of small subunit (SSU) rRNA at position C1639 || rRNA 2'-O-ribose methylation guide activity || nucleolus || SNR70_SNORNA || rRNA methylation || || snR70 || 1040224	2.38	1.28	3.09	-0.64	-0.38	0.6	2.25	-0.14	2.39
YDR194C_ORF	|| MSS116 || DEAD-box protein required for efficient splicing of mitochondrial Group I and II introns; non-polar RNA helicase that also facilities strand annealing || nucleic acid binding || mitochondrion || YDR194C_ORF || mRNA processing || || YDR194C || 1040226	-0.02	-0.07	-0.12	0.08	0.26	-0.92	-0.07	-0.193333	0.123333
YHR095W_ORF	|| || Dubious open reading frame unlikely to encode a functional protein, based on available experimental and comparative sequence data || || || YHR095W_ORF || || || YHR095W || 1040229	NA	NA	NA	-2.09	-0.6	0.67	NA	-0.673333	NA
YJL026W_ORF	|| RNR2 || Ribonucleotide-diphosphate reductase (RNR), small subunit; the RNR complex catalyzes the rate-limiting step in dNTP synthesis and is regulated by DNA replication and DNA damage checkpoint pathways via localization of the small subunits || ribonucleoside-diphosphate reductase activity || cytoplasm || YJL026W_ORF || oxidation-reduction process || || YJL026W || 1040230	-0.36	0.14	-0.07	0.36	0.18	-1.25	-0.0966667	-0.236667	0.14
IGR_CHR12:(364506..364831)_227	|| || || || || IGR_CHR12:(364506..364831)_227 || || YBOX_IGR1000204:gLR06_15:gLR06_15:chr12.fsa:(364506..364831):326:bp._227_0 || || 1040232	-0.44	-0.11	-0.8	0.16	-0.51	-0.32	-0.45	-0.223333	-0.226667
YNL257C_ORF	|| SIP3 || Protein that activates transcription through interaction with DNA-bound Snf1p, C-terminal region has a putative leucine zipper motif; potential Cdc28p substrate || transcription cofactor activity || integral to membrane || YNL257C_ORF || positive regulation of transcription from RNA polymerase II promoter || || YNL257C || 1040233	0.02	-0.17	0.2	0	0.25	-0.32	0.0166667	-0.0233333	0.04
YOR047C_ORF	|| STD1 || Protein involved in control of glucose-regulated gene expression; interacts with kinase Snf1p, glucose sensors Snf3p and Rgt2p, TATA-binding Spt15p; regulator of transcription factor Rgt1p; interactions with Pma1p appear to propagate [GAR+] || protein kinase activator activity || nucleus || YOR047C_ORF || nicotinamide riboside biosynthetic process || || YOR047C || 1040234	0.21	0.07	-0.03	0.98	0.73	0.51	0.0833333	0.74	-0.656667
YNL011C_AAA_26_NCR	|| || Putative protein of unknown function; YNL011C is not an essential gene || molecular_function || cellular_component || YNL011C_AAA_26_NCR || biological_process || || YNL011C || 1040235	0.03	-0.38	NA	-0.11	NA	0.93	-0.175	0.41	-0.585
YML009W-B_ORF	|| || Dubious ORF unlikely to encode a functional protein, based on available experimental and comparative sequence data; deletion mutation confers an increase in Ty1 transposition || || || YML009W-B_ORF || || || YML009W-B || 1040236	0.27	0.15	0.42	0.19	0.75	1.42	0.28	0.786667	-0.506667
YCL066W_ORF	|| HMLALPHA1 || Silenced copy of ALPHA1 at HML, encoding a transcriptional coactivator involved in the regulation of mating-type alpha-specific gene expression || transcription coactivator activity || nucleus || YCL066W_ORF || positive regulation of transcription, mating-type specific || || YCL066W || 1040237	0.39	0.48	0.76	0.11	0.04	1.21	0.543333	0.453333	0.09
YLR342W-A_ONO_ORF	|| || Putative protein of unknown function || molecular_function || membrane || YLR342W-A_ONO_ORF || biological_process || || YLR342W-A || 1040239	0.4	-0.24	0.71	1.32	1.58	2.39	0.29	1.76333	-1.47333
YGL206C_ORF	|| CHC1 || Clathrin heavy chain, subunit of the major coat protein involved in intracellular protein transport and endocytosis; two heavy chains form the clathrin triskelion structural component; the light chain (CLC1) is thought to regulate function || binding || clathrin vesicle coat || YGL206C_ORF || vesicle-mediated transport || || YGL206C || 1040241	-0.14	-0.07	-0.35	0.34	0.17	-1.46	-0.186667	-0.316667	0.13
YHL033C_ORF	|| RPL8A || Ribosomal protein L4 of the large (60S) ribosomal subunit, nearly identical to Rpl8Bp and has similarity to rat L7a ribosomal protein; mutation results in decreased amounts of free 60S subunits || structural constituent of ribosome || cytoplasm || YHL033C_ORF || cytoplasmic translation || || YHL033C || 1040242	0.33	0.27	0.8	1.48	1.19	1.08	0.466667	1.25	-0.783333
YHR077C_INT_1	|| NMD2 || Protein involved in the nonsense-mediated mRNA decay (NMD) pathway; interacts with Nam7p and Upf3p; involved in telomere maintenance || molecular_function || cytoplasm || YHR077C_INT_1 || translational frameshifting || || YHR077C || 1040243	NA	NA	NA	-2.61	NA	0.39	NA	-1.11	NA
YKR070W_ORF	|| || Putative protein of unknown function; the authentic, non-tagged protein is detected in highly purified mitochondria in high-throughput studies || molecular_function || mitochondrion || YKR070W_ORF || biological_process || || YKR070W || 1040244	1.41	-0.23	-0.04	0.05	-0.17	-0.12	0.38	-0.08	0.46
YML097C_ORF	|| VPS9 || A guanine nucleotide exchange factor involved in vesicle-mediated vacuolar protein transport; specifically stimulates the intrinsic guanine nucleotide exchange activity of Vps21p/Rab5: similar to mammalian ras inhibitors; binds ubiquitin || ubiquitin binding || cytosol || YML097C_ORF || protein targeting to vacuole || || YML097C || 1040245	-0.07	0.08	-0.26	0.67	0.41	0.91	-0.0833333	0.663333	-0.746667
YNL003C_ORF	|| PET8 || S-adenosylmethionine transporter of the mitochondrial inner membrane, member of the mitochondrial carrier family; required for biotin biosynthesis and respiratory growth || S-adenosylmethionine transmembrane transporter activity || integral to membrane || YNL003C_ORF || S-adenosylmethionine transport || || YNL003C || 1040246	0.36	0.27	0.22	0.78	0.47	0.76	0.283333	0.67	-0.386667
YPL181W_ORF	|| CTI6 || Protein that relieves transcriptional repression by binding to the Cyc8p-Tup1p corepressor and recruiting the SAGA complex to the repressed promoter; contains a PHD finger domain || zinc ion binding || nucleus || YPL181W_ORF || regulation of DNA-dependent DNA replication initiation || || YPL181W || 1040248	0.46	0.39	0.11	0.61	0.13	0.12	0.32	0.286667	0.0333333
YAL025C_ORF	|| MAK16 || Essential nuclear protein, constituent of 66S pre-ribosomal particles; required for maturation of 25S and 5.8S rRNAs; required for maintenance of M1 satellite double-stranded RNA of the L-A virus || structural constituent of ribosome || nucleus || YAL025C_ORF || translation || || YAL025C || 1040249	0.46	0.35	0.41	0.73	0.46	0.82	0.406667	0.67	-0.263333
SNR52_SNORNA	|| SNR52 || C/D box small nucleolar RNA (snoRNA), guides 2'-O-methylation of large subunit (LSU) rRNA at position U2921 and small subunit (SSU) rRNA at position A420 || rRNA 2'-O-ribose methylation guide activity || box C/D snoRNP complex || SNR52_SNORNA || rRNA methylation || || snR52 || 1040250	2.85	1.86	3.35	-1.3	-0.33	1.15	2.68667	-0.16	2.84667
YDR190C_ORF	|| RVB1 || Essential protein involved in transcription regulation; component of chromatin remodeling complexes; required for assembly and function of the INO80 complex; also referred to as pontin; member of the RUVB-like protein family || helicase activity || Swr1 complex || YDR190C_ORF || response to DNA damage stimulus || || YDR190C || 1040252	-0.4	-0.24	-0.71	0.32	-0.22	-1.68	-0.45	-0.526667	0.0766667
YEL010W_ORF	|| || Dubious open reading frame unlikely to encode a functional protein, based on available experimental and comparative sequence data || || || YEL010W_ORF || || || YEL010W || 1040253	NA	NA	NA	-0.97	-1.25	2.81	NA	0.196667	NA
YHR091C_ORF	|| MSR1 || Mitochondrial arginyl-tRNA synthetase || arginine-tRNA ligase activity || mitochondrion || YHR091C_ORF || arginyl-tRNA aminoacylation || || YHR091C || 1040254	0.7	0.48	0.81	0.59	0.59	-0.39	0.663333	0.263333	0.4
YJL022W_ORF	|| || Dubious open reading frame unlikely to encode a protein, based on available experimental and comparative sequence data; partially overlaps the verified gene PET130 || || || YJL022W_ORF || || || YJL022W || 1040255	NA	NA	NA	-0.54	NA	NA	NA	-0.54	NA
YLR078C_ORF	|| BOS1 || v-SNARE (vesicle specific SNAP receptor), localized to the endoplasmic reticulum membrane and necessary for vesicular transport from the ER to the Golgi || SNAP receptor activity || Golgi membrane || YLR078C_ORF || vesicle fusion with Golgi apparatus || || YLR078C || 1040256	-0.48	-0.66	-0.87	-0.51	-0.7	-1.32	-0.67	-0.843333	0.173333
YNL253W_ORF	|| TEX1 || Protein involved in mRNA export, component of the transcription export (TREX) complex || molecular_function || nucleus || YNL253W_ORF || mRNA export from nucleus || || YNL253W || 1040258	-0.43	-0.41	-0.84	-0.42	-0.6	-0.8	-0.56	-0.606667	0.0466667
YOR031W_ORF	|| CRS5 || Copper-binding metallothionein, required for wild-type copper resistance || copper ion binding || cytoplasm || YOR031W_ORF || response to metal ion || || YOR031W || 1040259	0.16	-0.11	0.26	1.38	0.93	2.29	0.103333	1.53333	-1.43
YPL250C_TIL_1_300_224_ORF	|| ICY2 || Protein of unknown function; mobilized into polysomes upon a shift from a fermentable to nonfermentable carbon source; potential Cdc28p substrate || molecular_function || cellular_component || YPL250C_TIL_1_300_224_ORF || mitochondrion degradation || || YPL250C || 1040260	0.51	0.56	0.52	-0.7	-0.54	-1.65	0.53	-0.963333	1.49333
YLR154W-A_ORF	|| || Dubious open reading frame unlikely to encode a protein; encoded within the the 25S rRNA gene on the opposite strand || || || YLR154W-A_ORF || || || YLR154W-A || 1040261	1.59	1.04	3.09	0.86	1.74	0.37	1.90667	0.99	0.916667
YCR009C_ORF	|| RVS161 || Amphiphysin-like lipid raft protein; interacts with Rvs167p and regulates polarization of the actin cytoskeleton, endocytosis, cell polarity, cell fusion and viability following starvation or osmotic stress || cytoskeletal protein binding || cytoplasm || YCR009C_ORF || conjugation with cellular fusion || || YCR009C || 1040263	0.18	0.3	-0.35	-0.64	-0.52	-1.44	0.0433333	-0.866667	0.91
YDR035W_ORF	|| ARO3 || 3-deoxy-D-arabino-heptulosonate-7-phosphate (DAHP) synthase, catalyzes the first step in aromatic amino acid biosynthesis and is feedback-inhibited by phenylalanine or high concentration of tyrosine or tryptophan || 3-deoxy-7-phosphoheptulonate synthase activity || mitochondrion || YDR035W_ORF || aromatic amino acid family biosynthetic process || || YDR035W || 1040264	-0.16	-0.04	-0.25	0.24	0.07	-0.94	-0.15	-0.21	0.06
YBL002W_OCH__ORF	|| HTB2 || Histone H2B, core histone protein required for chromatin assembly and chromosome function; nearly identical to HTB1; Rad6p-Bre1p-Lge1p mediated ubiquitination regulates transcriptional activation, meiotic DSB formation and H3 methylation || DNA binding || chromosome || YBL002W_OCH__ORF || chromatin assembly or disassembly || || YBL002W || 1040265	1.1	0.22	0.09	0.37	0.17	-1.38	0.47	-0.28	0.75
YGL222C_ORF	|| EDC1 || RNA-binding protein, activates mRNA decapping directly by binding to the mRNA substrate and enhancing the activity of the decapping proteins Dcp1p and Dcp2p; has a role in translation during heat stress || RNA binding || nucleus || YGL222C_ORF || deadenylation-dependent decapping of nuclear-transcribed mRNA || || YGL222C || 1040266	NA	-0.28	0.29	-0.91	-0.26	0.93	0.005	-0.08	0.085
YHL037C_ORF	|| || Dubious open reading frame unlikely to encode a functional protein, based on available experimental and comparative sequence data || || || YHL037C_ORF || || || YHL037C || 1040267	NA	NA	0.27	-0.38	-0.28	1.43	0.27	0.256667	0.0133333
RDN25-1_RRNA	|| RDN25-1 || 25S ribosomal RNA (25S rRNA), component of the large (60S) ribosomal subunit; encoded in the rDNA repeat (RDN1) as part of the 35S primary transcript || structural constituent of ribosome || cytosolic large ribosomal subunit || RDN25-1_RRNA || regulation of translational fidelity || || RDN25-1 || 1040268	2.12	1.54	3.92	NA	NA	NA	2.52667	NA	NA
YML099W-A_ORF	|| || Dubious open reading frame unlikely to encode a protein, based on available experimental and comparative sequence data; partially overlaps the verified ORF ARG81/YML099C || || || YML099W-A_ORF || || || YML099W-A || 1040271	NA	NA	NA	-1.85	NA	NA	NA	-1.85	NA
YNL007C_ORF	|| SIS1 || Type II HSP40 co-chaperone that interacts with the HSP70 protein Ssa1p; not functionally redundant with Ydj1p due to due to substrate specificity; shares similarity with bacterial DnaJ proteins || heat shock protein binding || nucleus || YNL007C_ORF || protein folding || || YNL007C || 1040272	0.01	0.34	-0.09	0.44	1.07	-0.63	0.0866667	0.293333	-0.206667
YPL184C_ORF	|| MRN1 || RNA-binding protein proposed to be involved in translational regulation; binds specific categories of mRNAs, including those that contain upstream open reading frames (uORFs) and internal ribosome entry sites (IRES) || nucleotide binding || cytoplasm || YPL184C_ORF || biological_process || || YPL184C || 1040274	-0.07	0.04	-0.03	0.62	0.19	-0.75	-0.02	0.02	-0.04
YAL009W_ORF	|| SPO7 || Putative regulatory subunit of Nem1p-Spo7p phosphatase holoenzyme, regulates nuclear growth by controlling phospholipid biosynthesis, required for normal nuclear envelope morphology, premeiotic replication, and sporulation || phosphoprotein phosphatase activity || integral to membrane || YAL009W_ORF || meiosis || || YAL009W || 1040275	0.13	0.12	-0.07	0.6	0.26	-0.39	0.06	0.156667	-0.0966667
YDR186C_ORF	|| || Putative protein of unknown function; may interact with ribosomes, based on co-purification experiments; green fluorescent protein (GFP)-fusion protein localizes to the cytoplasm || molecular_function || cytoplasm || YDR186C_ORF || biological_process || || YDR186C || 1040276	-0.45	-0.34	-0.5	0.03	-0.18	-1.92	-0.43	-0.69	0.26
YDR539W_ORF	|| FDC1 || Putative phenylacrylic acid decarboxylase; essential for the decarboxylation of aromatic carboxylic acids to the corresponding vinyl derivatives; homolog of E. coli UbiD; GFP-fusion protein localizes to the cytoplasm || lyase activity || cytoplasm || YDR539W_ORF || ubiquinone biosynthetic process || || YDR539W || 1040277	-0.12	-0.28	-0.32	0.06	0.18	0.29	-0.24	0.176667	-0.416667
YHR087W_ORF	|| RTC3 || Protein of unknown function involved in RNA metabolism; has structural similarity to SBDS, the human protein mutated in Shwachman-Diamond Syndrome (the yeast SBDS ortholog = SDO1); null mutation suppresses cdc13-1 temperature sensitivity || molecular_function || cytoplasm || YHR087W_ORF || RNA metabolic process || || YHR087W || 1040278	-0.71	-0.39	-1.21	-1.59	-1.06	-2.22	-0.77	-1.62333	0.853333
YKL096W_ORF	|| CWP1 || Cell wall mannoprotein that localizes specifically to birth scars of daughter cells, linked to a beta-1,3- and beta-1,6-glucan heteropolymer through a phosphodiester bond; required for propionic acid resistance || structural constituent of cell wall || cell wall || YKL096W_ORF || fungal-type cell wall organization || || YKL096W || 1040279	0.13	0.51	0	0.63	-0.19	-1.5	0.213333	-0.353333	0.566667
YLR074C_ORF	|| BUD20 || Protein involved in bud-site selection; diploid mutants display a random budding pattern instead of the wild-type bipolar pattern || nucleic acid binding || nucleus || YLR074C_ORF || cellular bud site selection || || YLR074C || 1040280	-0.31	-0.19	-0.18	-0.25	-0.45	-1.22	-0.226667	-0.64	0.413333
IGR_CHR09:(154867..155122)_136	|| || || || || IGR_CHR09:(154867..155122)_136 || || YBOX_IGR1000076:NIL015W:NIL015W:chr09.fsa:(154867..155122):256:bp._136_0 || || 1040281	-0.06	0.05	-0.25	-0.39	0.09	-0.71	-0.0866667	-0.336667	0.25
YNL237W_ORF	|| YTP1 || Probable type-III integral membrane protein of unknown function, has regions of similarity to mitochondrial electron transport proteins || molecular_function || membrane || YNL237W_ORF || biological_process || || YNL237W || 1040282	-0.53	-0.61	-0.97	0.07	-0.21	0.08	-0.703333	-0.02	-0.683333
YOR027W_ORF	|| STI1 || Hsp90 cochaperone, interacts with the Ssa group of the cytosolic Hsp70 chaperones and activates Ssa1p ATPase activity; interacts with Hsp90 chaperones and inhibits their ATPase activity; homolog of mammalian Hop || Hsp90 protein binding || cytoplasm || YOR027W_ORF || response to stress || || YOR027W || 1040283	-0.32	-0.08	-0.31	-0.31	0.01	-1.74	-0.236667	-0.68	0.443333
YDR457W_TIL_9601_9900_57_ORF	|| TOM1 || E3 ubiquitin ligase of the hect-domain class; has a role in mRNA export from the nucleus and may regulate transcriptional coactivators; involved in degradation of excess histones || ubiquitin-protein ligase activity || integral to membrane || YDR457W_TIL_9601_9900_57_ORF || regulation of transcription, DNA-dependent || || YDR457W || 1040284	0.36	0.35	0.5	1.83	0.96	0.54	0.403333	1.11	-0.706667
YFL012W-A_ORF	|| || Dubious open reading frame unlikely to encode a protein, based on available experimental and comparative sequence data; overlaps the verified gene IES1/YFL013C || || || YFL012W-A_ORF || || || YFL012W-A || 1040285	0.02	-0.15	-0.52	-0.09	0.37	1.53	-0.216667	0.603333	-0.82
YCR013C_ORF	|| || Dubious open reading frame unlikely to encode a protein, based on available experimental and comparative sequence data; transcription of both YCR013C and the overlapping essential gene PGK1 is reduced in a gcr1 null mutant || || || YCR013C_ORF || || || YCR013C || 1040286	-0.91	-1.53	-0.84	-0.52	-0.46	-1.26	-1.09333	-0.746667	-0.346667
YDR039C_ORF	|| ENA2 || P-type ATPase sodium pump, involved in Na+ efflux to allow salt tolerance; likely not involved in Li+ efflux || ATPase activity, coupled to transmembrane movement of ions, phosphorylative mechanism || plasma membrane || YDR039C_ORF || sodium ion transport || || YDR039C || 1040287	-0.12	0.05	0.11	1.23	1.17	1.15	0.0133333	1.18333	-1.17
YHR175W-A_ONO_ORF	|| || Putative protein of unknown function; identified by fungal homology and RT-PCR || molecular_function || membrane || YHR175W-A_ONO_ORF || biological_process || || YHR175W-A || 1040288	0.38	0.12	0.71	2.81	1.08	2.64	0.403333	2.17667	-1.77333
YGL226C-A_ORF	|| OST5 || Zeta subunit of the oligosaccharyltransferase complex of the ER lumen, which catalyzes asparagine-linked glycosylation of newly synthesized proteins || dolichyl-diphosphooligosaccharide-protein glycotransferase activity || oligosaccharyltransferase complex || YGL226C-A_ORF || protein N-linked glycosylation || || YGL226C-A || 1040290	-0.21	0.17	-0.21	-0.07	0.16	-1.16	-0.0833333	-0.356667	0.273333
YHL041W_ORF	|| || Dubious open reading frame unlikely to encode a protein, based on experimental and comparative sequence data || || || YHL041W_ORF || || || YHL041W || 1040291	NA	NA	NA	-2.23	NA	1.87	NA	-0.18	NA
YJL225C_ORF	|| || Putative protein of unknown function; similarity to DNA helicases that are also encoded within subtelomeric Y' elements and induced in telomerase deficient survivors || ATP binding || cellular_component || YJL225C_ORF || biological_process || || YJL225C || 1040292	1.32	0.96	1.71	2.53	1.01	0.85	1.33	1.46333	-0.133333
YML103C_ORF	|| NUP188 || Subunit of the nuclear pore complex (NPC), involved in the structural organization of the complex and of the nuclear envelope, also involved in nuclear envelope permeability, interacts with Pom152p and Nic96p || structural molecule activity || integral to membrane || YML103C_ORF || snRNA export from nucleus || || YML103C || 1040293	0.01	0.19	-0.08	0.85	0.44	-0.45	0.04	0.28	-0.24
YNL023C_ORF	|| FAP1 || Protein that binds to Fpr1p, conferring rapamycin resistance by competing with rapamycin for Fpr1p binding; accumulates in the nucleus upon treatment of cells with rapamycin; has similarity to D. melanogaster shuttle craft and human NFX1 || sequence-specific DNA binding transcription factor activity || cytoplasm || YNL023C_ORF || regulation of transcription, DNA-dependent || || YNL023C…	0.28	-0.21	0.06	0.45	0	-0.74	0.0433333	-0.0966667	0.14
YPL188W_ORF	|| POS5 || Mitochondrial NADH kinase, phosphorylates NADH; also phosphorylates NAD(+) with lower specificity; required for the response to oxidative stress || NAD+ kinase activity || mitochondrion || YPL188W_ORF || metabolic process || || YPL188W || 1040295	-0.29	0.32	-0.44	-0.78	-1.11	-1.71	-0.136667	-1.2	1.06333
YAL004W_ORF	|| || Dubious open reading frame unlikely to encode a protein, based on available experimental and comparative sequence data; completely overlaps verified gene SSA1/YAL005C || || || YAL004W_ORF || || || YAL004W || 1040296	NA	NA	NA	-1.89	NA	NA	NA	-1.89	NA
YDR171W_ORF	|| HSP42 || Small heat shock protein (sHSP) with chaperone activity; forms barrel-shaped oligomers that suppress unfolded protein aggregation; involved in cytoskeleton reorganization after heat shock || unfolded protein binding || cytoplasm || YDR171W_ORF || cytoskeleton organization || || YDR171W || 1040297	1.64	2.34	4.85	1.26	1.11	0.56	2.94333	0.976667	1.96667
YDR535C_ORF	|| || Dubious open reading frame unlikely to encode a protein, based on available experimental and comparative sequence data; YDR535C is not an essential gene. || || || YDR535C_ORF || || || YDR535C || 1040298	NA	-1.26	NA	-0.29	NA	1.88	-1.26	0.795	-2.055
YAL003W_INT_1	|| EFB1 || Translation elongation factor 1 beta; stimulates nucleotide exchange to regenerate EF-1 alpha-GTP for the next elongation cycle; part of the EF-1 complex, which facilitates binding of aminoacyl-tRNA to the ribosomal A site || guanyl-nucleotide exchange factor activity || ribosome || YAL003W_INT_1 || translational elongation || || YAL003W || 1040300	2.38	1.34	3.36	-1.07	-0.54	0.67	2.36	-0.313333	2.67333
YKL092C_ORF	|| BUD2 || GTPase activating factor for Rsr1p/Bud1p required for both axial and bipolar budding patterns; mutants exhibit random budding in all cell types || Ras GTPase activator activity || intracellular || YKL092C_ORF || regulation of small GTPase mediated signal transduction || || YKL092C || 1040301	-0.44	-0.05	-0.34	0.17	0.05	-1.28	-0.276667	-0.353333	0.0766667
YLR070C_ORF	|| XYL2 || Xylitol dehydrogenase, converts xylitol to D-xylulose; expression induced by xylose, even though this pentose sugar is not well utilized by S. cerevisiae; null mutant has cell wall defect || D-xylulose reductase activity || cellular_component || YLR070C_ORF || carbohydrate metabolic process || || YLR070C || 1040302	-0.33	-0.05	-0.62	-0.62	0.1	0.39	-0.333333	-0.0433333	-0.29
IGR_CHR07:(924134..925134)_253	|| || || || || IGR_CHR07:(924134..925134)_253 || || YBOX_IGR1000172:gGR11_1:gGR11_1:chr07.fsa:(924134..925134):1001:bp._253_0 || || 1040303	NA	NA	NA	-1.52	NA	1.22	NA	-0.15	NA
YNL233W_ORF	|| BNI4 || Targeting subunit for Glc7p protein phosphatase, localized to the bud neck, required for localization of chitin synthase III to the bud neck via interaction with the chitin synthase III regulatory subunit Skt5p || protein binding || incipient cellular bud site || YNL233W_ORF || barrier septum formation || || YNL233W || 1040304	0.17	0.81	0.19	0.66	0.41	0.71	0.39	0.593333	-0.203333
YOR023C_ORF	|| AHC1 || Subunit of the Ada histone acetyltransferase complex, required for structural integrity of the complex || histone acetyltransferase activity || cytoplasm || YOR023C_ORF || histone acetylation || || YOR023C || 1040305	0.26	0.43	0.5	1.46	1.03	1.16	0.396667	1.21667	-0.82
YDR457W_TIL_1201_1500_163_ORF	|| TOM1 || E3 ubiquitin ligase of the hect-domain class; has a role in mRNA export from the nucleus and may regulate transcriptional coactivators; involved in degradation of excess histones || ubiquitin-protein ligase activity || integral to membrane || YDR457W_TIL_1201_1500_163_ORF || regulation of transcription, DNA-dependent || || YDR457W || 1040306	-0.07	0.14	0.45	0.29	-0.21	-0.31	0.173333	-0.0766667	0.25
YER014C-A_ORF	|| BUD25 || Protein involved in bud-site selection; diploid mutants display a random budding pattern instead of the wild-type bipolar pattern || molecular_function || cellular_component || YER014C-A_ORF || response to DNA damage stimulus || || YER014C-A || 1040307	NA	NA	0.78	1.09	0.44	1.86	0.78	1.13	-0.35
YCR017C_ORF	|| CWH43 || Putative sensor/transporter protein involved in cell wall biogenesis; contains 14-16 transmembrane segments and several putative glycosylation and phosphorylation sites; null mutation is synthetically lethal with pkc1 deletion || molecular_function || integral to membrane || YCR017C_ORF || GPI anchor biosynthetic process || || YCR017C || 1040309	-0.09	-0.06	0.82	1.82	1.61	2.2	0.223333	1.87667	-1.65333
YDR055W_ORF	|| PST1 || Cell wall protein that contains a putative GPI-attachment site; secreted by regenerating protoplasts; up-regulated by activation of the cell integrity pathway, as mediated by Rlm1p; upregulated by cell wall damage via disruption of FKS1 || molecular_function || fungal-type cell wall || YDR055W_ORF || fungal-type cell wall organization || || YDR055W || 1040310	-0.09	0.2	-0.04	0.92	0.27	-0.95	0.0233333	0.08	-0.0566667
YOR020W-A_ONO_ORF	|| || Putative protein of unknown function, conserved in A. gossypii; the authentic, non-tagged protein is detected in highly purified mitochondria in high-throughput studies || molecular_function || membrane || YOR020W-A_ONO_ORF || biological_process || || YOR020W-A || 1040311	-0.11	-0.24	-0.45	0.3	-0.01	0.48	-0.266667	0.256667	-0.523333
YGL229C_ORF	|| SAP4 || Protein required for function of the Sit4p protein phosphatase, member of a family of similar proteins that form complexes with Sit4p, including Sap155p, Sap185p, and Sap190p || protein serine/threonine phosphatase activity || mitochondrion || YGL229C_ORF || G1/S transition of mitotic cell cycle || || YGL229C || 1040313	-0.22	-0.51	-0.57	0.42	-0.19	-1.54	-0.433333	-0.436667	0.00333333
YIL061C_ORF	|| SNP1 || Component of U1 snRNP required for mRNA splicing via spliceosome; substrate of the arginine methyltransferase Hmt1p; may interact with poly(A) polymerase to regulate polyadenylation; homolog of human U1 70K protein || mRNA binding || spliceosomal complex || YIL061C_ORF || nuclear mRNA splicing, via spliceosome || || YIL061C || 1040314	0.2	0.22	-0.36	0.04	-0.32	-1.32	0.02	-0.533333	0.553333
YJR004C_ORF	|| SAG1 || Alpha-agglutinin of alpha-cells, binds to Aga1p during agglutination, N-terminal half is homologous to the immunoglobulin superfamily and contains binding site for a-agglutinin, C-terminal half is highly glycosylated and contains GPI anchor || cell adhesion molecule binding || fungal-type cell wall || YJR004C_ORF || cell adhesion || || YJR004C || 1040315	0.88	0.13	0.52	1.59	0.96	0.93	0.51	1.16	-0.65
YML118W_ORF	|| NGL3 || Putative endonuclease, has a domain similar to a magnesium-dependent endonuclease motif in mRNA deadenylase Ccr4p; similar to Ngl1p and Ngl2p || nuclease activity || cellular_component || YML118W_ORF || biological_process || || YML118W || 1040316	0.28	0.06	0.19	0.45	0.12	0.71	0.176667	0.426667	-0.25
YNL027W_ORF	|| CRZ1 || Transcription factor that activates transcription of genes involved in stress response; nuclear localization is positively regulated by calcineurin-mediated dephosphorylation || sequence-specific DNA binding transcription factor activity || cytoplasm || YNL027W_ORF || calcium-mediated signaling || || YNL027W || 1040317	-0.13	-0.11	-0.29	0.49	0.13	-1.26	-0.176667	-0.213333	0.0366667
YPL204W_ORF	|| HRR25 || Protein kinase involved in regulating diverse events including vesicular trafficking, DNA repair, and chromosome segregation; binds the CTD of RNA pol II; homolog of mammalian casein kinase 1delta (CK1delta) || protein kinase activity || cytoplasm || YPL204W_ORF || phosphorylation || || YPL204W || 1040319	0.08	0.19	0.38	1.69	0.6	1.39	0.216667	1.22667	-1.01
Q0297_ORF	|| || Dubious open reading frame of the mitochondrial genome; unlikely to encode a protein, based on available experimental and comparative sequence data; partially overlaps the verified gene RPM1 || || || Q0297_ORF || || || Q0297 || 1040320	NA	NA	NA	-4.29	NA	1.47	NA	-1.41	NA
YDR168W_ORF	|| CDC37 || Essential Hsp90p co-chaperone; necessary for passage through the START phase of the cell cycle; stabilizes protein kinase nascent chains and participates along with Hsp90p in their folding || unfolded protein binding || cytoplasm || YDR168W_ORF || regulation of cell cycle || || YDR168W || 1040322	-0.69	-0.53	-1.11	-0.52	-0.55	-1.45	-0.776667	-0.84	0.0633333
YDR531W_ORF	|| CAB1 || Pantothenate kinase (ATP:D-pantothenate 4'-phosphotransferase, EC 2.7.1.33); catalyzes the first committed step in the universal biosynthetic pathway for synthesis of coenzyme A (CoA); transcriptionally regulated by Upc2p via a sterol response element || nucleotide binding || nucleus || YDR531W_ORF || coenzyme A biosynthetic process || || YDR531W || 1040323	-0.73	-0.2	-0.75	0.62	0.27	0.16	-0.56	0.35	-0.91
YGR142W_ORF	|| BTN2 || v-SNARE binding protein that facilitates specific protein retrieval from a late endosome to the Golgi; modulates arginine uptake, possible role in mediating pH homeostasis between the vacuole and plasma membrane H(+)-ATPase || SNARE binding || cytoplasm || YGR142W_ORF || regulation of pH || || YGR142W || 1040324	1.04	2.19	3.85	0.46	0.7	0.83	2.36	0.663333	1.69667
YGL033W_INT_1	|| HOP2 || Meiosis-specific protein that localizes to chromosomes, preventing synapsis between nonhomologous chromosomes and ensuring synapsis between homologs; complexes with Mnd1p to promote homolog pairing and meiotic double-strand break repair || double-stranded DNA binding || nucleus || YGL033W_INT_1 || synapsis || || YGL033W || 1040325	NA	NA	NA	NA	NA	2.51	NA	2.51	NA
YKL088W_ORF	|| CAB3 || Subunit of a phosphopantothenoylcysteine decarboxylase (PPCDC; Cab3p, Sis2p, Vhs3p) complex, which catalyzes the third step of coenzyme A biosynthesis; null mutant lethality is complemented by E. coli coaBC || phosphopantothenoylcysteine decarboxylase activity || cytoplasm || YKL088W_ORF || coenzyme A biosynthetic process || || YKL088W || 1040326	0.31	0.09	-0.32	0.37	-0.08	-0.98	0.0266667	-0.23	0.256667
YLR054C_ORF	|| OSW2 || Protein of unknown function proposed to be involved in the assembly of the spore wall || molecular_function || cytoplasm || YLR054C_ORF || sporulation resulting in formation of a cellular spore || || YLR054C || 1040327	-0.32	-0.36	-0.27	-1.3	-0.34	0.2	-0.316667	-0.48	0.163333
IGR_CHR13:(COMPLEMENT(671527..671701))_71	|| || || || || IGR_CHR13:(COMPLEMENT(671527..671701))_71 || || YBOX_IGR1000108:NMR054C:NMR054C:chr13.fsa:(complement(671527..671701)):175:bp._71_0 || || 1040328	-0.83	-0.4	-0.96	0.58	0.82	1.72	-0.73	1.04	-1.77
YNL229C_ORF	|| URE2 || Nitrogen catabolite repression transcriptional regulator that acts by inhibition of GLN3 transcription in good nitrogen source; has glutathione peroxidase activity and can mutate to acquire GST activity; altered form creates [URE3] prion || transcription corepressor activity || cytosol || YNL229C_ORF || regulation of nitrogen utilization || || YNL229C || 1040329	0.24	0.36	-0.09	0.67	0.15	0.36	0.17	0.393333	-0.223333
YOR008C_ORF	|| SLG1 || Sensor-transducer of the stress-activated PKC1-MPK1 kinase pathway; involved in maintenance of cell wall integrity; required for mitophagy; involved in organization of the actin cytoskeleton; secretory pathway Wsc1p is required for the arrest of secretion response || transmembrane signaling receptor activity || membrane fraction || YOR008C_ORF || response to heat || || YOR008C || 10403…	0	-0.19	0.03	0.83	0.28	-1.26	-0.0533333	-0.05	-0.00333333
YDR320C-A_ORF	|| DAD4 || Essential subunit of the Dam1 complex (aka DASH complex), couples kinetochores to the force produced by MT depolymerization thereby aiding in chromosome segregation; is transferred to the kinetochore prior to mitosis || microtubule binding || condensed chromosome kinetochore || YDR320C-A_ORF || mitosis || || YDR320C-A || 1040331	-0.56	-0.38	-1.11	-0.62	-0.13	-0.25	-0.683333	-0.333333	-0.35
YCR028C-A_ORF	|| RIM1 || Single-stranded DNA-binding protein essential for mitochondrial genome maintenance; involved in mitochondrial DNA replication || single-stranded DNA binding || mitochondrion || YCR028C-A_ORF || DNA replication || || YCR028C-A || 1040333	-0.26	-0.61	-0.83	-0.21	-0.1	-0.7	-0.566667	-0.336667	-0.23
YDR059C_ORF	|| UBC5 || Ubiquitin-conjugating enzyme that mediates selective degradation of short-lived, abnormal, or excess proteins, including histone H3; central component of the cellular stress response; expression is heat inducible || ligase activity || proteasome complex || YDR059C_ORF || response to stress || || YDR059C || 1040334	-0.76	-0.7	-0.87	-0.89	-0.72	-1.62	-0.776667	-1.07667	0.3
YER060W-A_OCH__ORF	|| FCY22 || Putative purine-cytosine permease, very similar to Fcy2p but cannot substitute for its function || nucleobase transmembrane transporter activity || membrane || YER060W-A_OCH__ORF || nucleobase transport || || YER060W-A || 1040335	NA	NA	NA	0.09	NA	NA	NA	0.09	NA
YIL065C_ORF	|| FIS1 || Protein involved in mitochondrial membrane fission and peroxisome abundance; required for localization of Dnm1p and Mdv1p during mitochondrial division; mediates ethanol-induced apoptosis and ethanol-induced mitochondrial fragmentation || molecular_function || peroxisome || YIL065C_ORF || mitochondrial fission || || YIL065C || 1040337	-0.16	-0.12	-0.45	-0.96	-0.44	-1.55	-0.243333	-0.983333	0.74
YJR008W_ORF	|| || Putative protein of unknown function; expression repressed by inosine and choline in an Opi1p-dependent manner; expression induced by mild heat-stress on a non-fermentable carbon source. || molecular_function || cytoplasm || YJR008W_ORF || biological_process || || YJR008W || 1040338	0.34	-0.08	-0.47	0.02	-0.28	-1.12	-0.07	-0.46	0.39
YML122C_ORF	|| || Dubious open reading frame unlikely to encode a protein, based on available experimental and comparative sequence data || || || YML122C_ORF || || || YML122C || 1040340	-0.22	-0.66	-0.13	-0.02	-0.21	2.4	-0.336667	0.723333	-1.06
YNL031C_ORF	|| HHT2 || Histone H3, core histone protein required for chromatin assembly, part of heterochromatin-mediated telomeric and HM silencing; one of two identical histone H3 proteins (see HHT1); regulated by acetylation, methylation, and phosphorylation || DNA binding || chromosome || YNL031C_ORF || chromatin assembly or disassembly || || YNL031C || 1040341	0.26	0.27	-0.15	0.74	0.65	-0.8	0.126667	0.196667	-0.07
YBR162C_TIL_7_105__ORF	|| TOS1 || Covalently-bound cell wall protein of unknown function; identified as a cell cycle regulated SBF target gene; deletion mutants are highly resistant to treatment with beta-1,3-glucanase; has sequence similarity to YJL171C || molecular_function || extracellular region || YBR162C_TIL_7_105__ORF || biological_process || || YBR162C || 1040342	0.16	0.11	0.28	1.83	1.05	-1.57	0.183333	0.436667	-0.253333
YPL208W_ORF	|| RKM1 || SET-domain lysine-N-methyltransferase, catalyzes the formation of dimethyllysine residues on the large ribsomal subunit protein L23a (RPL23A and RPL23B) || transferase activity || nucleus || YPL208W_ORF || methylation || || YPL208W || 1040343	-0.36	-0.3	-0.43	0.55	0.18	1.02	-0.363333	0.583333	-0.946667
Q0085_ORF	|| ATP6 || Mitochondrially encoded subunit a of the F0 sector of mitochondrial F1F0 ATP synthase; translation is specifically activated by Atp22p; ATP6 and ATP8 mRNAs are not translated in the absence of the F1 sector of ATPase || hydrogen ion transporting ATP synthase activity, rotational mechanism || mitochondrial proton-transporting ATP synthase complex, coupling factor F(o) || Q0085_ORF || AT…	-0.48	-0.87	-0.13	-1.87	-0.24	2.98	-0.493333	0.29	-0.783333
YDR164C_ORF	|| SEC1 || Sm-like protein involved in docking and fusion of exocytic vesicles; binds to assembled SNARE complexes at the membrane and stimulates membrane fusion; localization to sites of secretion (bud neck and bud tip) is dependent on SNARE function || SNARE binding || cellular bud neck || YDR164C_ORF || transport || || YDR164C || 1040345	-0.52	-0.47	-0.52	-0.82	-0.44	0.49	-0.503333	-0.256667	-0.246667
YGL029W_ORF	|| CGR1 || Protein involved in nucleolar integrity and processing of the pre-rRNA for the 60S ribosome subunit; transcript is induced in response to cytotoxic stress but not genotoxic stress || molecular_function || preribosome, large subunit precursor || YGL029W_ORF || ribosome biogenesis || || YGL029W || 1040346	1.33	0.7	0.63	0.29	-0.16	0.98	0.886667	0.37	0.516667
YGR138C_ORF	|| TPO2 || Polyamine transport protein specific for spermine; localizes to the plasma membrane; transcription of TPO2 is regulated by Haa1p; member of the major facilitator superfamily || spermine transmembrane transporter activity || fungal-type vacuole membrane || YGR138C_ORF || transmembrane transport || || YGR138C || 1040347	0.84	0.49	0.34	1.11	0.62	-0.81	0.556667	0.306667	0.25
YCR031C_INT_1	|| RPS14A || Ribosomal protein 59 of the small subunit, required for ribosome assembly and 20S pre-rRNA processing; mutations confer cryptopleurine resistance; nearly identical to Rps14Bp and similar to E. coli S11 and rat S14 ribosomal proteins || structural constituent of ribosome || intracellular || YCR031C_INT_1 || translation || || YCR031C || 1040348	-0.73	-0.66	-0.93	-2.08	-1.73	-2.36	-0.773333	-2.05667	1.28333
YKL072W_ORF	|| STB6 || Protein that binds Sin3p in a two-hybrid assay || molecular_function || cellular_component || YKL072W_ORF || biological_process || || YKL072W || 1040349	-0.23	0.42	-0.15	-0.23	-0.02	-0.6	0.0133333	-0.283333	0.296667
YLR050C_ORF	|| || Putative protein of unknown function; green fluorescent protein (GFP)-fusion protein localizes to the endoplasmic reticulum; YLR050C is not an essential gene || molecular_function || endoplasmic reticulum || YLR050C_ORF || biological_process || || YLR050C || 1040350	-0.38	-0.29	-0.41	-0.33	-0.45	-1.09	-0.36	-0.623333	0.263333
IGR_CHR05:(COMPLEMENT(314163..314310))_78	|| || || || || IGR_CHR05:(COMPLEMENT(314163..314310))_78 || || YBOX_IGR1000044:NER029C:NER029C:chr05.fsa:(complement(314163..314310)):148:bp._78_0 || || 1040351	-1.1	-1.34	NA	-0.98	-0.83	0.09	-1.22	-0.573333	-0.646667
YNL213C_ORF	|| RRG9 || Protein of unknown function; null mutant lacks mitochondrial DNA and cannot grow on glycerol; the authentic, non-tagged protein is detected in highly purified mitochondria in high-throughput studies || molecular_function || mitochondrion || YNL213C_ORF || mitochondrion organization || || YNL213C || 1040352	0.24	0.2	0.11	0.59	0.13	0.03	0.183333	0.25	-0.0666667
YOR004W_ORF	|| UTP23 || Essential nucleolar protein that is a component of the SSU (small subunit) processome involved in 40S ribosomal subunit biogenesis; has homology to PINc domain protein Fcf1p, although the PINc domain of Utp23p is not required for function || molecular_function || small-subunit processome || YOR004W_ORF || endonucleolytic cleavage in ITS1 to separate SSU-rRNA from 5.8S rRNA and LSU-rRN…	0.25	0.28	0.03	-0.37	-0.63	-1.24	0.186667	-0.746667	0.933333
YBR255C-A_ORF	|| || Putative protein of unknown function; may interact with respiratory chain complexes III (ubiquinol-cytochrome c reductase) or IV (cytochrome c oxidase); identified by sequence comparison with hemiascomycetous yeast species || molecular_function || membrane || YBR255C-A_ORF || biological_process || || YBR255C-A || 1040355	-0.29	-0.17	-0.37	-0.2	-0.05	0.09	-0.276667	-0.0533333	-0.223333
YCR033W_ORF	|| SNT1 || Subunit of the Set3C deacetylase complex that interacts directly with the Set3C subunit, Sif2p; putative DNA-binding protein; mutant has increased aneuploidy tolerance || molecular_function || Set3 complex || YCR033W_ORF || negative regulation of meiosis || || YCR033W || 1040356	0.26	0.56	0.97	1.15	0.82	1.08	0.596667	1.01667	-0.42
YDR063W_ORF	|| AIM7 || Protein that interacts with Arp2/3 complex to stimulate actin filament debranching and inhibit actin nucleation; has similarity to Cof1p and also to human glia maturation factor (GMF); null mutant displays elevated mitochondrial genome loss || actin binding || nucleus || YDR063W_ORF || actin filament debranching || || YDR063W || 1040357	0.13	0.02	0.08	0.27	0.24	0.29	0.0766667	0.266667	-0.19
YER094C_ORF	|| PUP3 || Beta 3 subunit of the 20S proteasome involved in ubiquitin-dependent catabolism; human homolog is subunit C10 || threonine-type endopeptidase activity || nucleus || YER094C_ORF || proteasomal ubiquitin-dependent protein catabolic process || || YER094C || 1040358	0.55	0.15	-0.16	0.53	0.13	0.27	0.18	0.31	-0.13
YIL069C_ORF	|| RPS24B || Protein component of the small (40S) ribosomal subunit; identical to Rps24Ap and has similarity to rat S24 ribosomal protein || structural constituent of ribosome || cytosolic small ribosomal subunit || YIL069C_ORF || cytoplasmic translation || || YIL069C || 1040359	-0.24	0.11	-0.7	-0.69	0.14	-1.49	-0.276667	-0.68	0.403333
YJR023C_ORF	|| || Putative protein of unknown function; open reading frame overlaps LSM8/YJR022W encoding an essential snRNP protein required for RNA processing and splicing || || || YJR023C_ORF || || || YJR023C || 1040360	NA	NA	NA	-0.12	0.16	1.69	NA	0.576667	NA
YML126C_ORF	|| ERG13 || 3-hydroxy-3-methylglutaryl-CoA (HMG-CoA) synthase, catalyzes the formation of HMG-CoA from acetyl-CoA and acetoacetyl-CoA; involved in the second step in mevalonate biosynthesis || hydroxymethylglutaryl-CoA synthase activity || endoplasmic reticulum || YML126C_ORF || ergosterol biosynthetic process || || YML126C || 1040361	-0.42	-0.07	-0.36	-0.74	-0.29	-1.71	-0.283333	-0.913333	0.63
YNL047C_ORF	|| SLM2 || Phosphoinositide PI4,5P(2) binding protein, forms a complex with Slm1p; acts downstream of Mss4p in a pathway regulating actin cytoskeleton organization in response to stress; phosphorylated by the TORC2 complex || phosphatidylinositol binding || plasma membrane || YNL047C_ORF || establishment or maintenance of actin cytoskeleton polarity || || YNL047C || 1040362	0.1	0.23	0.59	1.3	0.8	1.7	0.306667	1.26667	-0.96
YDL209C_TIL_8_123__ORF	|| CWC2 || Member of the NineTeen Complex (NTC) that contains Prp19p and stabilizes U6 snRNA in catalytic forms of the spliceosome containing U2, U5, and U6 snRNAs; binds directly to U6 snRNA; similar to S. pombe Cwf2 || U6 snRNA binding || Prp19 complex || YDL209C_TIL_8_123__ORF || mRNA processing || || YDL209C || 1040363	NA	0.35	NA	-0.34	NA	1.27	0.35	0.465	-0.115
YPL212C_ORF	|| PUS1 || tRNA:pseudouridine synthase, introduces pseudouridines at positions 26-28, 34-36, 65, and 67 of tRNA; nuclear protein that appears to be involved in tRNA export; also acts on U2 snRNA || isomerase activity || nucleus || YPL212C_ORF || pseudouridine synthesis || || YPL212C || 1040364	0.07	0.98	0.66	0	-0.07	-0.83	0.57	-0.3	0.87
Q0065_ORF	|| AI4 || Endonuclease I-SceII, encoded by a mobile group I intron within the mitochondrial COX1 gene; intron is normally spliced by the BI4p maturase but AI4p can mutate to acquire the same maturase activity || endonuclease activity || integral to membrane || Q0065_ORF || intron homing || || Q0065 || 1040365	0.49	0.47	0.11	-1.88	-0.28	2.6	0.356667	0.146667	0.21
YCR036W_OCH__ORF	|| RBK1 || Putative ribokinase || ribokinase activity || cytoplasm || YCR036W_OCH__ORF || carbohydrate metabolic process || || YCR036W || 1040366	-0.35	-0.71	-1.12	-0.95	-1.16	-2.59	-0.726667	-1.56667	0.84
YGL025C_ORF	|| PGD1 || Subunit of the RNA polymerase II mediator complex; associates with core polymerase subunits to form the RNA polymerase II holoenzyme; essential for basal and activated transcription; direct target of Cyc8p-Tup1p transcriptional corepressor || RNA polymerase II transcription cofactor activity || nucleus || YGL025C_ORF || transcription from RNA polymerase II promoter || || YGL025C || 104…	-0.05	0.45	0.13	0.62	0.29	0.61	0.176667	0.506667	-0.33
YGR134W_ORF	|| CAF130 || Part of the evolutionarily-conserved CCR4-NOT transcriptional regulatory complex involved in controlling mRNA initiation, elongation, and degradation || molecular_function || CCR4-NOT core complex || YGR134W_ORF || transcription, DNA-dependent || || YGR134W || 1040368	0.44	0.23	0.17	1.06	0.39	-0.37	0.28	0.36	-0.08
YBR048W_INT_1	|| RPS11B || Protein component of the small (40S) ribosomal subunit; identical to Rps11Ap and has similarity to E. coli S17 and rat S11 ribosomal proteins || structural constituent of ribosome || intracellular || YBR048W_INT_1 || ribosomal small subunit assembly || || YBR048W || 1040369	-0.39	-0.95	-0.39	-2.2	-1.55	-1.26	-0.576667	-1.67	1.09333
YKL068W_ORF	|| NUP100 || Subunit of the nuclear pore complex (NPC) that is localized to both sides of the pore; contains a repetitive GLFG motif that interacts with mRNA export factor Mex67p and with karyopherin Kap95p; homologous to Nup116p || structural molecule activity || integral to membrane || YKL068W_ORF || transport || || YKL068W || 1040370	0.36	0.67	1.17	1.47	1.07	2.8	0.733333	1.78	-1.04667
YLR046C_ORF	|| || Putative membrane protein; member of the fungal lipid-translocating exporter (LTE) family of proteins; transcription is activated by paralogous transcription factors Yrm1p and Yrr1p along with genes involved in multidrug resistance || molecular_function || integral to membrane || YLR046C_ORF || response to stress || || YLR046C || 1040371	0.35	-0.1	0.25	1.53	0.77	0.36	0.166667	0.886667	-0.72
IGR_CHR02:(COMPLEMENT(554857..555007))_13	|| || || || || IGR_CHR02:(COMPLEMENT(554857..555007))_13 || || YBOX_IGR1000012:NBR032C:NBR032C:chr02.fsa:(complement(554857..555007)):151:bp._13_0 || || 1040372	0.18	-0.43	0.43	-0.84	-0.66	0.26	0.06	-0.413333	0.473333
YNL209W_ORF	|| SSB2 || Cytoplasmic ATPase that is a ribosome-associated molecular chaperone, functions with J-protein partner Zuo1p; may be involved in the folding of newly-synthesized polypeptide chains; member of the HSP70 family; homolog of SSB1 || ATP binding || polysome || YNL209W_ORF || regulation of translational fidelity || || YNL209W || 1040373	0.82	0.89	0.85	2.5	1.86	2.56	0.853333	2.30667	-1.45333
YOL166C_ORF	|| || Dubious open reading frame unlikely to encode a functional protein, based on available experimental and comparative sequence data || || || YOL166C_ORF || || || YOL166C || 1040374	NA	0.06	NA	1.31	0.93	NA	0.06	1.12	-1.06
YBR058C-A_ORF	|| TSC3 || Protein that stimulates the activity of serine palmitoyltransferase (Lcb1p, Lcb2p) several-fold; involved in sphingolipid biosynthesis || enzyme activator activity || membrane || YBR058C-A_ORF || 3-keto-sphinganine metabolic process || || YBR058C-A || 1040375	NA	NA	NA	-0.55	NA	0.64	NA	0.045	NA
YCR037C_ORF	|| PHO87 || Low-affinity inorganic phosphate (Pi) transporter, involved in activation of PHO pathway; expression is independent of Pi concentration and Pho4p activity; contains 12 membrane-spanning segments || citrate transmembrane transporter activity || integral to membrane || YCR037C_ORF || phosphate transport || || YCR037C || 1040377	0.4	0.4	0.78	1.71	1.12	1.88	0.526667	1.57	-1.04333
YDR352W_ORF	|| || Putative protein of unknown function || molecular_function || integral to membrane || YDR352W_ORF || biological_process || || YDR352W || 1040378	-0.13	-0.47	-0.03	0.83	0.52	0.72	-0.21	0.69	-0.9
YER098W_ORF	|| UBP9 || Ubiquitin carboxyl-terminal hydrolase, ubiquitin-specific protease that cleaves ubiquitin-protein fusions || peptidase activity || cytoplasm || YER098W_ORF || ubiquitin-dependent protein catabolic process || || YER098W || 1040379	-0.27	0.33	0.15	-0.19	0.07	-0.14	0.07	-0.0866667	0.156667
YIL085C_ORF	|| KTR7 || Putative mannosyltransferase involved in protein glycosylation; member of the KRE2/MNT1 mannosyltransferase family || transferase activity, transferring glycosyl groups || membrane || YIL085C_ORF || protein N-linked glycosylation || || YIL085C || 1040380	0.12	0.28	0.83	1.59	1.33	3.11	0.41	2.01	-1.6
YJR027W_ORF	|| || Retrotransposon TYA Gag and TYB Pol genes; transcribed/translated as one unit; polyprotein is processed to make a nucleocapsid-like protein (Gag), reverse transcriptase (RT), protease (PR), and integrase (IN); similar to retroviral genes || aspartic-type endopeptidase activity || cytoplasm || YJR027W_ORF || DNA integration || || YJR027W || 1040381	1.31	1.64	1.39	3.06	2.16	2.41	1.44667	2.54333	-1.09667
YMR079W_INT_1	|| SEC14 || Phosphatidylinositol/phosphatidylcholine transfer protein; involved in regulating PtdIns, PtdCho, and ceramide metabolism, products of which regulate intracellular transport and UPR; functionally homologous to mammalian PITPs || phosphatidylinositol transporter activity || cytosol || YMR079W_INT_1 || ascospore formation || || YMR079W || 1040382	-0.72	NA	NA	-1.99	NA	0.19	-0.72	-0.9	0.18
YMR009W_ORF	|| ADI1 || Acireductone dioxygenease involved in the methionine salvage pathway; ortholog of human MTCBP-1; transcribed with YMR010W and regulated post-transcriptionally by RNase III (Rnt1p) cleavage; ADI1 mRNA is induced in heat shock conditions || acireductone dioxygenase (Ni2+-requiring) activity || nucleus || YMR009W_ORF || L-methionine salvage from methylthioadenosine || || YMR009W || 1040383	0.13	-0.09	-0.06	0.09	0.17	0.72	-0.00666667	0.326667	-0.333333
YNL051W_ORF	|| COG5 || Component of the conserved oligomeric Golgi complex (Cog1p through Cog8p), a cytosolic tethering complex that functions in protein trafficking to mediate fusion of transport vesicles to Golgi compartments || molecular_function || membrane || YNL051W_ORF || intra-Golgi vesicle-mediated transport || || YNL051W || 1040384	-0.43	-0.08	-0.5	-0.16	-0.66	-1.23	-0.336667	-0.683333	0.346667
YNL300W_TIL_6_217__ORF	|| TOS6 || Glycosylphosphatidylinositol-dependent cell wall protein, expression is periodic and decreases in respone to ergosterol perturbation or upon entry into stationary phase; depletion increases resistance to lactic acid || molecular_function || extracellular region || YNL300W_TIL_6_217__ORF || biological_process || || YNL300W || 1040385	-1.26	-1.44	-2.14	-4.28	-2.36	-0.24	-1.61333	-2.29333	0.68
YPL228W_ORF	|| CET1 || Beta (RNA 5'-triphosphatase) subunit of the mRNA capping enzyme, a heterodimer (the other subunit is CEG1, a guanylyltransferase) involved in adding the 5' cap to mRNA; the mammalian enzyme is a single bifunctional polypeptide || polynucleotide 5'-phosphatase activity || nucleus || YPL228W_ORF || mRNA capping || || YPL228W || 1040386	0.78	0.71	-0.13	0.33	0.04	-0.64	0.453333	-0.09	0.543333
Q0045_ORF	|| COX1 || Subunit I of cytochrome c oxidase, which is the terminal member of the mitochondrial inner membrane electron transport chain; one of three mitochondrially-encoded subunits || electron carrier activity || integral to membrane || Q0045_ORF || aerobic respiration || || Q0045 || 1040387	-0.33	-0.53	-0.21	-2.5	-1.07	2.87	-0.356667	-0.233333	-0.123333
YDL116W_ORF	|| NUP84 || Subunit of the nuclear pore complex (NPC); forms a subcomplex with Nup85p, Nup120p, Nup145p-C, Sec13p, and Seh1p that plays a role in nuclear mRNA export, and NPC biogenesis; required also for transcription elongation as demonstrated by the G-less-based run-on (GLRO) assay || structural molecule activity || nuclear pore || YDL116W_ORF || snRNA export from nucleus || || YDL116W || 1040…	-0.49	-0.13	-0.89	0.26	-0.22	-0.72	-0.503333	-0.226667	-0.276667
YMR242W-A_ONO_ORF	|| || Putative protein of unknown function || molecular_function || cellular_component || YMR242W-A_ONO_ORF || biological_process || || YMR242W-A || 1040389	NA	NA	NA	-1.58	NA	NA	NA	-1.58	NA
YGL021W_ORF	|| ALK1 || Protein kinase; accumulation and phosphorylation are periodic during the cell cycle; phosphorylated in response to DNA damage; contains characteristic motifs for degradation via the APC pathway; similar to Alk2p and to mammalian haspins || ATP binding || cellular_component || YGL021W_ORF || mitosis || || YGL021W || 1040391	0.02	0.46	0.06	0.72	0.41	-0.28	0.18	0.283333	-0.103333
YGR119C_ORF	|| NUP57 || Nucleoporin, essential subunit of the nuclear pore complex (NPC), functions as the organizing center of an NPC subcomplex containing Nsp1p, Nup49p, Nup57p, and Nic96p || structural molecule activity || integral to membrane || YGR119C_ORF || mRNA transport || || YGR119C || 1040392	-0.35	NA	0.01	0.75	0.54	1.89	-0.17	1.06	-1.23
YDR471W_INT_1	|| RPL27B || Protein component of the large (60S) ribosomal subunit, nearly identical to Rpl27Ap and has similarity to rat L27 ribosomal protein || structural constituent of ribosome || intracellular || YDR471W_INT_1 || translation || || YDR471W || 1040393	-1.04	-0.97	-1.35	-1.55	-1.47	-2.41	-1.12	-1.81	0.69
YKL064W_ORF	|| MNR2 || Vacuolar membrane protein required for magnesium homeostasis; putative magnesium transporter; has similarity to Alr1p and Alr2p, which mediate influx of Mg2+ and other divalent cations || metal ion transmembrane transporter activity || membrane || YKL064W_ORF || metal ion transport || || YKL064W || 1040394	0.25	0.14	0.32	0.59	0.49	-0.31	0.236667	0.256667	-0.02
YLR031W_ORF	|| || Putative protein of unknown function || molecular_function || cellular_component || YLR031W_ORF || biological_process || || YLR031W || 1040395	0.1	-0.41	-0.26	-0.39	-0.46	0.22	-0.19	-0.21	0.02
YNL205C_ORF	|| || Dubious ORF unlikely to encode a functional protein, based on available experimental and comparative sequence data || || || YNL205C_ORF || || || YNL205C || 1040396	-0.64	-0.77	-0.61	-0.09	-0.27	0.97	-0.673333	0.203333	-0.876667
YOL150C_ORF	|| || Dubious open reading frame unlikely to encode a functional protein, based on available experimental and comparative sequence data || || || YOL150C_ORF || || || YOL150C || 1040397	-0.36	NA	-0.24	-0.65	NA	0.33	-0.3	-0.16	-0.14
YAL056C-A_ORF	|| || Dubious open reading frame unlikely to encode a protein, based on available experimental and comparative sequence data || || || YAL056C-A_ORF || || || YAL056C-A || 1040398	NA	NA	NA	-0.41	NA	1.39	NA	0.49	NA
YDR356W_ORF	|| SPC110 || Inner plaque spindle pole body (SPB) component, ortholog of human kendrin; involved in connecting nuclear microtubules to SPB; interacts with Tub4p-complex and calmodulin; phosphorylated by Mps1p in cell cycle-dependent manner || structural constituent of cytoskeleton || nucleus || YDR356W_ORF || karyogamy involved in conjugation with cellular fusion || || YDR356W || 1040400	0.18	0.44	-0.05	0.16	-0.58	-1.53	0.19	-0.65	0.84
YER102W_ORF	|| RPS8B || Protein component of the small (40S) ribosomal subunit; identical to Rps8Ap and has similarity to rat S8 ribosomal protein || structural constituent of ribosome || ribonucleoprotein complex || YER102W_ORF || cytoplasmic translation || || YER102W || 1040401	1.04	0.42	0.15	1.2	4.11	4.83	0.536667	3.38	-2.84333
YIL089W_ORF	|| || Protein of unknown function found in the ER and vacuole lumen; overexpression of YIL089W affects endocytic protein trafficking || molecular_function || integral to membrane || YIL089W_ORF || biological_process || || YIL089W || 1040403	-0.36	-0.41	-0.56	-0.75	-0.75	-0.55	-0.443333	-0.683333	0.24
YJR031C_ORF	|| GEA1 || Guanine nucleotide exchange factor for ADP ribosylation factors (ARFs), involved in vesicular transport between the Golgi and ER, Golgi organization, and actin cytoskeleton organization; similar to but not functionally redundant with Gea2p || ARF guanyl-nucleotide exchange factor activity || Golgi cis cisterna || YJR031C_ORF || retrograde vesicle-mediated transport, Golgi to ER || || Y…	0.03	-0.05	-0.09	1.16	0.69	1.48	-0.0366667	1.11	-1.14667
YNL012W_JXN_EI_1_ORF	|| SPO1 || Meiosis-specific prospore protein; required for meiotic spindle pole body duplication and separation; required to produce bending force necessary for proper prospore membrane assembly during sporulation; has similarity to phospholipase B || hydrolase activity || integral to membrane || YNL012W_JXN_EI_1_ORF || phospholipid catabolic process || || YNL012W || 1040405	NA	-1.01	NA	-2.29	-1.23	0.22	-1.01	-1.1	0.09
YMR013C_ORF	|| SEC59 || Dolichol kinase, catalyzes the terminal step in dolichyl monophosphate (Dol-P) biosynthesis; required for viability and for normal rates of lipid intermediate synthesis and protein N-glycosylation || dolichol kinase activity || endoplasmic reticulum || YMR013C_ORF || phosphorylation || || YMR013C || 1040406	-0.24	-0.43	-0.38	0.98	0.61	0.6	-0.35	0.73	-1.08
YNL054W-A_ORF	|| || Retrotransposon TYA Gag gene co-transcribed with TYB Pol; translated as TYA or TYA-TYB polyprotein; Gag is a nucleocapsid protein that is the structural constituent of virus-like particles (VLPs); similar to retroviral Gag || RNA binding || retrotransposon nucleocapsid || YNL054W-A_ORF || transposition, RNA-mediated || || YNL054W-A || 1040407	-0.07	0.27	-0.24	-0.03	-0.13	-0.14	-0.0133333	-0.1	0.0866667
YPL232W_ORF	|| SSO1 || Plasma membrane t-SNARE involved in fusion of secretory vesicles at the plasma membrane and in vesicle fusion during sporulation; forms a complex with Sec9p that binds v-SNARE Snc2p; syntaxin homolog; functionally redundant with Sso2p || SNAP receptor activity || SNARE complex || YPL232W_ORF || Golgi to plasma membrane transport || || YPL232W || 1040409	0.13	0.12	0.2	0.96	0.5	1.2	0.15	0.886667	-0.736667
YBR209W_ORF	|| || Dubious open reading frame unlikely to encode a protein, based on available experimental and comparative sequence data; YBR209W is not an essential gene || || || YBR209W_ORF || || || YBR209W || 1040410	NA	NA	NA	-1.35	NA	1.48	NA	0.065	NA
YDL112W_ORF	|| TRM3 || 2'-O-ribose methyltransferase, catalyzes the ribose methylation of the guanosine nucleotide at position 18 of tRNAs || transferase activity || cytoplasm || YDL112W_ORF || RNA processing || || YDL112W || 1040411	0.01	0	0.17	1.45	1.01	2.15	0.06	1.53667	-1.47667
YFL041W-A_ONO_ORF	|| || Putative protein of unknown function; identified by fungal homology and RT-PCR || molecular_function || cellular_component || YFL041W-A_ONO_ORF || biological_process || || YFL041W-A || 1040412	0.3	0.03	0.16	0.74	0.53	1.09	0.163333	0.786667	-0.623333
YGL005C_ORF	|| COG7 || Component of the conserved oligomeric Golgi complex (Cog1p through Cog8p), a cytosolic tethering complex that functions in protein trafficking to mediate fusion of transport vesicles to Golgi compartments || molecular_function || membrane || YGL005C_ORF || intra-Golgi vesicle-mediated transport || || YGL005C || 1040414	0.51	0.12	-0.13	0.06	-0.47	-0.53	0.166667	-0.313333	0.48
YGR115C_ORF	|| || Dubious open reading frame unlikely to encode a protein, based on available experimental and comparative sequence data; partially overlaps the verified and essential ORF SPT6/YGR115C || || || YGR115C_ORF || || || YGR115C || 1040415	NA	NA	NA	-0.57	-0.54	1.16	NA	0.0166667	NA
YPL175W_INT_1	|| SPT14 || UDP-GlcNAc-binding and catalytic subunit of the enzyme that mediates the first step in glycosylphosphatidylinositol (GPI) biosynthesis, mutations cause defects in transcription and in biogenesis of cell wall proteins || UDP-glycosyltransferase activity || integral to membrane || YPL175W_INT_1 || biosynthetic process || || YPL175W || 1040416	-1.57	-1.68	-1.81	-2.67	-2.34	-1.67	-1.68667	-2.22667	0.54
YKL049C_ORF	|| CSE4 || Centromere protein that resembles histone H3, required for proper kinetochore function; homolog of human CENP-A; levels are regulated by E3 ubiquitin ligase Psh1p || centromeric DNA binding || extrachromosomal circular DNA || YKL049C_ORF || mitotic sister chromatid segregation || || YKL049C || 1040417	0.03	0.49	0.31	0.02	-0.35	-0.42	0.276667	-0.25	0.526667
YLR027C_ORF	|| AAT2 || Cytosolic aspartate aminotransferase, involved in nitrogen metabolism; localizes to peroxisomes in oleate-grown cells || transferase activity, transferring nitrogenous groups || cytosol || YLR027C_ORF || biosynthetic process || || YLR027C || 1040418	-0.29	-0.17	-0.07	0.16	0.13	-0.39	-0.176667	-0.0333333	-0.143333
YNL189W_ORF	|| SRP1 || Karyopherin alpha homolog, forms a dimer with karyopherin beta Kap95p to mediate import of nuclear proteins, binds the nuclear localization signal of the substrate during import; may also play a role in regulation of protein degradation || binding || nucleus || YNL189W_ORF || protein import into nucleus || || YNL189W || 1040420	-0.33	1.14	-0.92	-0.25	-0.29	-1.83	-0.0366667	-0.79	0.753333
YOL146W_ORF	|| PSF3 || Subunit of the GINS complex (Sld5p, Psf1p, Psf2p, Psf3p), which is localized to DNA replication origins and implicated in assembly of the DNA replication machinery || molecular_function || replication fork protection complex || YOL146W_ORF || DNA-dependent DNA replication || || YOL146W || 1040421	-0.2	-0.25	-0.11	-0.34	-0.7	-0.33	-0.186667	-0.456667	0.27
YBR046C_ORF	|| ZTA1 || NADPH-dependent quinone reductase, GFP-tagged protein localizes to the cytoplasm and nucleus; has similarity to E. coli quinone oxidoreductase and to human zeta-crystallin || 2-alkenal reductase [NAD(P)] activity || nucleus || YBR046C_ORF || oxidation-reduction process || || YBR046C || 1040423	-0.57	-0.66	-0.89	-0.73	-0.95	-1.32	-0.706667	-1	0.293333
YDR454C_ORF	|| GUK1 || Guanylate kinase, converts GMP to GDP; required for growth and mannose outer chain elongation of cell wall N-linked glycoproteins || transferase activity || cytoplasm || YDR454C_ORF || GMP metabolic process || || YDR454C || 1040425	-0.4	-0.37	-0.55	-0.77	-0.57	-2.35	-0.44	-1.23	0.79
YFL017C_ORF	|| GNA1 || Evolutionarily conserved glucosamine-6-phosphate acetyltransferase required for multiple cell cycle events including passage through START, DNA synthesis, and mitosis; involved in UDP-N-acetylglucosamine synthesis, forms GlcNAc6P from AcCoA || || cytoplasm || YFL017C_ORF || metabolic process || || YFL017C || 1040426	-0.03	-0.23	-0.28	-0.76	-0.67	-1.79	-0.18	-1.07333	0.893333
YIR013C_ORF	|| GAT4 || Protein containing GATA family zinc finger motifs || sequence-specific DNA binding || nucleus || YIR013C_ORF || regulation of transcription, DNA-dependent || || YIR013C || 1040428	NA	NA	-0.21	0.09	-0.01	1.93	-0.21	0.67	-0.88
YJR143C_ORF	|| PMT4 || Protein O-mannosyltransferase, transfers mannose residues from dolichyl phosphate-D-mannose to protein serine/threonine residues; appears to form homodimers in vivo and does not complex with other Pmt proteins; target for new antifungals || transferase activity, transferring glycosyl groups || endoplasmic reticulum || YJR143C_ORF || protein O-linked glycosylation || || YJR143C || 10404…	-0.29	-0.22	-0.25	1.41	1.11	-0.31	-0.253333	0.736667	-0.99
YLR367W_JXN_IE_1_ORF	|| RPS22B || Protein component of the small (40S) ribosomal subunit; nearly identical to Rps22Ap and has similarity to E. coli S8 and rat S15a ribosomal proteins || structural constituent of ribosome || ribosome || YLR367W_JXN_IE_1_ORF || translation || || YLR367W || 1040430	-0.49	-0.2	-0.44	-0.27	0.01	-2.13	-0.376667	-0.796667	0.42
YMR109W_ORF	|| MYO5 || One of two type I myosins; contains proline-rich tail homology 2 (TH2) and SH3 domains; MYO5 deletion has little effect on growth, but myo3 myo5 double deletion causes severe defects in growth and actin cytoskeleton organization || ATP binding || myosin complex || YMR109W_ORF || fungal-type cell wall organization || || YMR109W || 1040431	0.51	0.78	0.9	1.47	0.84	0.8	0.73	1.03667	-0.306667
YNL167C_ORF	|| SKO1 || Basic leucine zipper transcription factor of the ATF/CREB family; forms a complex with Tup1p and Cyc8p to both activate and repress transcription; cytosolic and nuclear protein involved in osmotic and oxidative stress responses || RNA polymerase II transcription factor activity || nucleus || YNL167C_ORF || negative regulation of transcription from RNA polymerase II promoter || || YNL16…	-0.18	-0.41	-0.33	0.28	0	-0.49	-0.306667	-0.07	-0.236667
YDR033W_TIL_4_177__ORF	|| MRH1 || Protein that localizes primarily to the plasma membrane, also found at the nuclear envelope; the authentic, non-tagged protein is detected in mitochondria in a phosphorylated state; has similarity to Hsp30p and Yro2p || molecular_function || plasma membrane || YDR033W_TIL_4_177__ORF || biological_process || || YDR033W || 1040433	-0.29	0.55	-0.42	-1.96	-0.59	-2.6	-0.0533333	-1.71667	1.66333
YPR046W_ORF	|| MCM16 || Protein involved in kinetochore-microtubule mediated chromosome segregation; binds to centromere DNA || molecular_function || condensed nuclear chromosome kinetochore || YPR046W_ORF || chromosome segregation || || YPR046W || 1040434	-0.13	-0.03	-0.54	-0.15	-0.43	0.1	-0.233333	-0.16	-0.0733333
YBR300C_ORF	|| || Dubious open reading frame unlikely to encode a protein, based on available experimental and comparative sequence data; partially overlaps the verified gene YBR301W; YBR300C is not an essential gene || || || YBR300C_ORF || || || YBR300C || 1040435	-0.37	NA	-0.26	-0.21	-0.08	0.56	-0.315	0.09	-0.405
YDL201W_ORF	|| TRM8 || Subunit of a tRNA methyltransferase complex composed of Trm8p and Trm82p that catalyzes 7-methylguanosine modification of tRNA || transferase activity || nucleus || YDL201W_ORF || tRNA processing || || YDL201W || 1040436	0.04	0.33	0.1	1.19	0.81	2.15	0.156667	1.38333	-1.22667
YPL189C-A_ONO_ORF	|| COA2 || Cytochrome oxidase assembly factor; null mutation results in respiratory deficiency with specific loss of cytochrome oxidase activity; functions downstream of assembly factors Mss51p and Coa1p and interacts with assembly factor Shy1p || molecular_function || membrane || YPL189C-A_ONO_ORF || mitochondrial respiratory chain complex IV assembly || || YPL189C-A || 1040437	-0.42	-0.75	-0.79	-0.34	-0.62	-0.79	-0.653333	-0.583333	-0.07
YGL096W_ORF	|| TOS8 || Homeodomain-containing protein and putative transcription factor found associated with chromatin; target of SBF transcription factor; induced during meiosis and under cell-damaging conditions; similar to Cup9p transcription factor || chromatin binding || nucleus || YGL096W_ORF || biological_process || || YGL096W || 1040439	0	-0.06	-0.23	-1.3	-0.41	1.85	-0.0966667	0.0466667	-0.143333
YGR201C_ORF	|| || Putative protein of unknown function || molecular_function || cellular_component || YGR201C_ORF || biological_process || || YGR201C || 1040440	-0.33	-0.22	-0.08	-0.23	0.02	0.54	-0.21	0.11	-0.32
YNL162W_INT_1	|| RPL42A || Protein component of the large (60S) ribosomal subunit, identical to Rpl42Bp and has similarity to rat L44 ribosomal protein || structural constituent of ribosome || cytoplasm || YNL162W_INT_1 || response to cycloheximide || || YNL162W || 1040441	-0.13	-0.74	-0.72	-1.07	-0.78	-2.14	-0.53	-1.33	0.8
YKL138C_ORF	|| MRPL31 || Mitochondrial ribosomal protein of the large subunit || structural constituent of ribosome || mitochondrion || YKL138C_ORF || mitochondrial translation || || YKL138C || 1040442	0.04	0.08	-0.69	-0.08	-0.13	0.08	-0.19	-0.0433333	-0.146667
YLR117C_ORF	|| CLF1 || Member of the NineTeen Complex (NTC) that contains Prp19p and stabilizes U6 snRNA in catalytic forms of the spliceosome containing U2, U5, and U6 snRNAs; homolog of Drosophila crooked neck protein; interacts with U1 snRNP proteins || binding || U2-type catalytic step 1 spliceosome || YLR117C_ORF || cis assembly of pre-catalytic spliceosome || || YLR117C || 1040443	0.6	0.21	0.12	0.97	0.14	0.41	0.31	0.506667	-0.196667
YNL280C_ORF	|| ERG24 || C-14 sterol reductase, acts in ergosterol biosynthesis; mutants accumulate the abnormal sterol ignosterol (ergosta-8,14 dienol), and are viable under anaerobic growth conditions but inviable on rich medium under aerobic conditions || delta14-sterol reductase activity || endoplasmic reticulum || YNL280C_ORF || ergosterol biosynthetic process || || YNL280C || 1040445	-0.06	-0.12	-0.11	0.97	0.57	-0.94	-0.0966667	0.2	-0.296667
YOR070C_ORF	|| GYP1 || Cis-golgi GTPase-activating protein (GAP) for the Rab family members Ypt1p (in vivo) and for Ypt1p, Sec4p, Ypt7p, and Ypt51p (in vitro); involved in vesicle docking and fusion || Rab GTPase activator activity || Golgi apparatus || YOR070C_ORF || positive regulation of Rab GTPase activity || || YOR070C || 1040446	1.12	0.7	0.98	0.95	0.59	0.53	0.933333	0.69	0.243333
YBR050C_ORF	|| REG2 || Regulatory subunit of the Glc7p type-1 protein phosphatase; involved with Reg1p, Glc7p, and Snf1p in regulation of glucose-repressible genes, also involved in glucose-induced proteolysis of maltose permease || protein phosphatase type 1 regulator activity || protein phosphatase type 1 complex || YBR050C_ORF || negative regulation of transcription from RNA polymerase II promoter || || Y…	0.09	-0.09	0.17	0.69	0.07	-0.22	0.0566667	0.18	-0.123333
YDR470C_ORF	|| UGO1 || Outer membrane component of the mitochondrial fusion machinery; binds directly to Fzo1p and Mgm1p and thus links these two GTPases during mitochondrial fusion; facilitates dimerization of Fzo1p during fusion || transporter activity || mitochondrion || YDR470C_ORF || mitochondrial genome maintenance || || YDR470C || 1040449	-0.25	-0.44	-0.28	-0.29	-0.47	-1.28	-0.323333	-0.68	0.356667
YFL020C_ORF	|| PAU5 || Member of the seripauperin multigene family encoded mainly in subtelomeric regions; induced during alcoholic fermentation; induced by low temperature and also by anaerobic conditions; negatively regulated by oxygen and repressed by heme || molecular_function || soluble fraction || YFL020C_ORF || biological_process || || YFL020C || 1040450	0.17	-0.08	0.2	-0.8	0.2	0.5	0.0966667	-0.0333333	0.13
YLL052C_OCH__ORF	|| AQY2 || Water channel that mediates the transport of water across cell membranes, only expressed in proliferating cells, controlled by osmotic signals, may be involved in freeze tolerance; disrupted by a stop codon in many S. cerevisiae strains || transporter activity || endoplasmic reticulum membrane || YLL052C_OCH__ORF || transport || || YLL052C || 1040451	-0.01	-0.26	-0.19	-0.56	-0.58	-1.64	-0.153333	-0.926667	0.773333
YIR028W_ORF	|| DAL4 || Allantoin permease; expression sensitive to nitrogen catabolite repression and induced by allophanate, an intermediate in allantoin degradation || allantoin uptake transmembrane transporter activity || membrane || YIR028W_ORF || nucleobase, nucleoside, nucleotide and nucleic acid transport || || YIR028W || 1040452	-0.43	-0.65	-0.28	-0.19	-0.25	1.18	-0.453333	0.246667	-0.7
YJR147W_ORF	|| HMS2 || Protein with similarity to heat shock transcription factors; overexpression suppresses the pseudohyphal filamentation defect of a diploid mep1 mep2 homozygous null mutant || DNA binding || nucleus || YJR147W_ORF || pseudohyphal growth || || YJR147W || 1040453	0.16	-0.15	0.35	1.12	0.49	-0.03	0.12	0.526667	-0.406667
IGX_YI_375941W	|| || || || || IGX_YI_375941W || || YBOX_IGX1000015:IGX_281_24:IGX_YI_375941W:[chromosome=IX]:(375916..376016) || || 1040454	-0.2	-0.16	0.01	-1.64	NA	-1.57	-0.116667	-1.605	1.48833
YMR124W_ORF	|| || Protein of unknown function; GFP-fusion protein localizes to the cell periphery, cytoplasm, bud, and bud neck; interacts with Crm1p in two-hybrid assay; YMR124W is not an essential gene; predicted to have a role in organelle organization || molecular_function || cytoplasm || YMR124W_ORF || biological_process || || YMR124W || 1040455	-0.03	0.61	0.4	0.95	0.4	0.24	0.326667	0.53	-0.203333
YNL171C_ORF	|| || Dubious open reading frame unlikely to encode a functional protein, based on available experimental and comparative sequence data || || || YNL171C_ORF || || || YNL171C || 1040456	NA	NA	NA	-0.32	NA	2.19	NA	0.935	NA
YPL250C_TIL_7_0_US200_ORF	|| ICY2 || Protein of unknown function; mobilized into polysomes upon a shift from a fermentable to nonfermentable carbon source; potential Cdc28p substrate || molecular_function || cellular_component || YPL250C_TIL_7_0_US200_ORF || mitochondrion degradation || || YPL250C || 1040457	NA	NA	NA	-0.3	NA	NA	NA	-0.3	NA
YBR296C_ORF	|| PHO89 || Na+/Pi cotransporter, active in early growth phase; similar to phosphate transporters of Neurospora crassa; transcription regulated by inorganic phosphate concentrations and Pho4p || symporter activity || integral to membrane || YBR296C_ORF || phosphate transport || || YBR296C || 1040458	-0.34	-0.45	-0.48	0.7	0.77	-0.18	-0.423333	0.43	-0.853333
YDL185W_ORF	|| VMA1 || Subunit A of the eight-subunit V1 peripheral membrane domain of the vacuolar H+-ATPase; protein precursor undergoes self-catalyzed splicing to yield the extein Tfp1p and the intein Vde (PI-SceI), which is a site-specific endonuclease || ATP binding || membrane || YDL185W_ORF || ATP hydrolysis coupled proton transport || || YDL185W || 1040459	0.04	0.23	0.23	1.23	0.8	-0.42	0.166667	0.536667	-0.37
YJL133C-A_ONO_ORF	|| || Putative protein of unknown function; the authentic, non-tagged protein is detected in highly purified mitochondria in high-throughput studies || molecular_function || mitochondrion || YJL133C-A_ONO_ORF || biological_process || || YJL133C-A || 1040460	-0.27	-0.54	-0.34	0.14	0.03	-0.09	-0.383333	0.0266667	-0.41
YGL092W_ORF	|| NUP145 || Essential nucleoporin, subunit of the Nup84p subcomplex; catalyzes its own cleavage in vivo to generate a C-terminal fragment that assembles into the Nup84p subcomplex of the nuclear pore complex, and an N-terminal fragment of unknown function that is homologous to Nup100p; the Nup84 subcomplex has a role in transcription elongation || structural molecule activity || Nup107-160 compl…	0	0.22	-0.01	1.12	0.77	0.2	0.07	0.696667	-0.626667
YGR185C_ORF	|| TYS1 || Cytoplasmic tyrosyl-tRNA synthetase, required for cytoplasmic protein synthesis; interacts with positions 34 and 35 of the tRNATyr anticodon; mutations in human ortholog YARS are associated with Charcot-Marie-Tooth (CMT) neuropathies || aminoacyl-tRNA ligase activity || nucleus || YGR185C_ORF || tyrosyl-tRNA aminoacylation || || YGR185C || 1040463	-0.15	0.04	0.07	0.29	0.19	-1.51	-0.0133333	-0.343333	0.33
YKL134C_ORF	|| OCT1 || Mitochondrial intermediate peptidase, cleaves destabilizing N-terminal residues of a subset of proteins upon import, after their cleavage by mitochondrial processing peptidase (Mas1p-Mas2p); may contribute to mitochondrial iron homeostasis || metallopeptidase activity || mitochondrial matrix || YKL134C_ORF || cellular iron ion homeostasis || || YKL134C || 1040465	-0.21	-0.28	-0.43	0.28	-0.3	-1.75	-0.306667	-0.59	0.283333
YNL276C_ORF	|| || Dubious open reading frame unlikely to encode a protein, based on available experimental and comparative sequence data; overlaps the verified gene MET2/YNL277W || || || YNL276C_ORF || || || YNL276C || 1040468	-0.23	-0.29	-0.61	-1.56	-1.41	-0.32	-0.376667	-1.09667	0.72
YPL131W_ORF	|| RPL5 || Protein component of the large (60S) ribosomal subunit with similarity to E. coli L18 and rat L5 ribosomal proteins; binds 5S rRNA and is required for 60S subunit assembly || RNA binding || cytoplasm || YPL131W_ORF || translation || || YPL131W || 1040469	0.55	0.89	1.3	3.37	2.1	3.81	0.913333	3.09333	-2.18
YBR054W_ORF	|| YRO2 || Protein of unknown function with similarity to archaeal rhodopsins; the authentic, non-tagged protein is detected in a phosphorylated state in highly purified mitochondria in high-throughput studies; transcriptionally regulated by Haa1p || molecular_function || mitochondrion || YBR054W_ORF || ion transport || || YBR054W || 1040470	-0.57	-0.47	-0.89	-0.14	-0.15	-1.59	-0.643333	-0.626667	-0.0166667
YDR475C_ORF	|| JIP4 || Protein of unknown function; previously annotated as two separate ORFs, YDR474C and YDR475C, which were merged as a result of corrections to the systematic reference sequence || molecular_function || cellular_component || YDR475C_ORF || biological_process || || YDR475C || 1040471	-0.33	-0.33	-0.26	-0.59	-1	-0.39	-0.306667	-0.66	0.353333
YFL024C_ORF	|| EPL1 || Component of NuA4, which is an essential histone H4/H2A acetyltransferase complex; homologous to Drosophila Enhancer of Polycomb || histone acetyltransferase activity || NuA4 histone acetyltransferase complex || YFL024C_ORF || cell cycle || || YFL024C || 1040472	-0.3	-0.52	-0.54	-0.02	-0.36	-1.04	-0.453333	-0.473333	0.02
YOR167C_OCH__ORF	|| RPS28A || Protein component of the small (40S) ribosomal subunit; nearly identical to Rps28Bp and has similarity to rat S28 ribosomal protein || structural constituent of ribosome || intracellular || YOR167C_OCH__ORF || translation || || YOR167C || 1040473	0.06	0.12	-0.31	0.21	0.24	0.86	-0.0433333	0.436667	-0.48
YIR032C_ORF	|| DAL3 || Ureidoglycolate hydrolase, converts ureidoglycolate to glyoxylate and urea in the third step of allantoin degradation; expression sensitive to nitrogen catabolite repression || ureidoglycolate hydrolase activity || plasma membrane || YIR032C_ORF || allantoin catabolic process || || YIR032C || 1040474	-1.09	-1.02	-1.13	-0.99	-1.18	-2.3	-1.08	-1.49	0.41
YJR151C_ORF	|| DAN4 || Cell wall mannoprotein with similarity to Tir1p, Tir2p, Tir3p, and Tir4p; expressed under anaerobic conditions, completely repressed during aerobic growth || molecular_function || anchored to membrane || YJR151C_ORF || biological_process || || YJR151C || 1040475	0.42	-0.11	0.45	1.32	0.48	0.21	0.253333	0.67	-0.416667
YER044C-A_JXN_IE_1_ORF	|| MEI4 || Meiosis-specific protein involved in double-strand break formation during meiotic recombination; required for chromosome synapsis and production of viable spores || molecular_function || nucleus || YER044C-A_JXN_IE_1_ORF || DNA recombination || || YER044C-A || 1040476	NA	NA	NA	-3.19	-1.89	0.75	NA	-1.44333	NA
YMR128W_ORF	|| ECM16 || Essential DEAH-box ATP-dependent RNA helicase specific to the U3 snoRNP, predominantly nucleolar in distribution, required for 18S rRNA synthesis || helicase activity || mitochondrion || YMR128W_ORF || maturation of SSU-rRNA from tricistronic rRNA transcript (SSU-rRNA, 5.8S rRNA, LSU-rRNA) || || YMR128W || 1040477	0.87	0.71	0.88	0.72	0.3	-0.13	0.82	0.296667	0.523333
YNL175C_ORF	|| NOP13 || Nucleolar protein found in preribosomal complexes; contains an RNA recognition motif (RRM) || RNA binding || nucleolus || YNL175C_ORF || biological_process || || YNL175C || 1040478	-0.6	-0.21	-0.85	-0.94	-0.7	-1.75	-0.553333	-1.13	0.576667
YOR269W_ORF	|| PAC1 || Protein involved in nuclear migration, part of the dynein/dynactin pathway; targets dynein to microtubule tips, which is necessary for sliding of microtubules along bud cortex; synthetic lethal with bni1; homolog of human LIS1 || microtubule plus-end binding || cytoplasmic microtubule || YOR269W_ORF || nuclear migration along microtubule || || YOR269W || 1040479	0.75	0.58	0.55	0.25	-0.21	0.22	0.626667	0.0866667	0.54
YBR280C_ORF	|| SAF1 || F-Box protein involved in proteasome-dependent degradation of Aah1p during entry of cells into quiescence; interacts with Skp1 || ubiquitin-protein ligase activity || SCF ubiquitin ligase complex || YBR280C_ORF || SCF-dependent proteasomal ubiquitin-dependent protein catabolic process || || YBR280C || 1040481	0.26	1.04	0.9	1.16	0.68	0.86	0.733333	0.9	-0.166667
YDL181W_ORF	|| INH1 || Protein that inhibits ATP hydrolysis by the F1F0-ATP synthase; inhibitory function is enhanced by stabilizing proteins Stf1p and Stf2p; has similarity to Stf1p; has a calmodulin-binding motif and binds calmodulin in vitro || enzyme inhibitor activity || mitochondrion || YDL181W_ORF || negative regulation of catalytic activity || || YDL181W || 1040482	0.05	-0.46	-0.08	0.17	-0.05	-0.57	-0.163333	-0.15	-0.0133333
YGL076C_ORF	|| RPL7A || Protein component of the large (60S) ribosomal subunit, nearly identical to Rpl7Bp and has similarity to E. coli L30 and rat L7 ribosomal proteins; contains a conserved C-terminal Nucleic acid Binding Domain (NDB2) || structural constituent of ribosome || ribonucleoprotein complex || YGL076C_ORF || translation || || YGL076C || 1040484	0.04	0.27	0.2	0.51	0.52	-1.43	0.17	-0.133333	0.303333
YGR181W_ORF	|| TIM13 || Mitochondrial intermembrane space protein, forms a complex with Tim8p that delivers a subset of hydrophobic proteins to the TIM22 complex for insertion into the inner membrane || metal ion binding || mitochondrial intermembrane space protein transporter complex || YGR181W_ORF || protein import into mitochondrial inner membrane || || YGR181W || 1040485	-0.01	0.05	0.1	0.54	0.21	0.09	0.0466667	0.28	-0.233333
YKL118W_ORF	|| || Dubious open reading frame, unlikely to encode a protein; partially overlaps the verified gene VPH2 || || || YKL118W_ORF || || || YKL118W || 1040486	NA	NA	NA	-0.41	NA	1.52	NA	0.555	NA
YLR097C_ORF	|| HRT3 || Putative SCF-ubiquitin ligase F-box protein, based on both genetic and physical interactions and sequence similarity; identified in association with Cdc53p, Skp1p and Ubi4 in large and small-scale studies || ubiquitin-protein ligase activity || SCF ubiquitin ligase complex || YLR097C_ORF || cellular response to methylmercury || || YLR097C || 1040487	0.62	0.98	-0.09	-0.07	-0.61	-0.51	0.503333	-0.396667	0.9
YLR087C_TIL_28_0_DS200_ORF	|| CSF1 || Protein required for fermentation at low temperature; the authentic, non-tagged protein is detected in highly purified mitochondria in high-throughput studies || molecular_function || mitochondrion || YLR087C_TIL_28_0_DS200_ORF || fermentation || || YLR087C || 1040488	0.72	0.28	1.04	1.63	1.4	2.43	0.68	1.82	-1.14
YPL127C_ORF	|| HHO1 || Histone H1, a linker histone required for nucleosome packaging at restricted sites; suppresses DNA repair involving homologous recombination; not required for telomeric silencing, basal transcriptional repression, or efficient sporulation || DNA binding || chromosome || YPL127C_ORF || negative regulation of chromatin silencing || || YPL127C || 1040489	-0.3	-0.27	-0.66	0.04	0.07	-0.03	-0.41	0.0266667	-0.436667
YBR070C_ORF	|| ALG14 || Component of UDP-GlcNAc transferase required for the second step of dolichyl-linked oligosaccharide synthesis; anchors the catalytic subunit Alg13p to the ER membrane; similar to bacterial and human glycosyltransferases || N-acetylglucosaminyldiphosphodolichol N-acetylglucosaminyltransferase activity || nuclear membrane || YBR070C_ORF || dolichol-linked oligosaccharide biosynthetic pr…	-0.07	-0.13	-0.09	0.55	0.49	2.05	-0.0966667	1.03	-1.12667
YDR478W_ORF	|| SNM1 || Subunit of RNase MRP, which cleaves pre-rRNA and has a role in cell cycle-regulated degradation of daughter cell-specific mRNAs; binds to the NME1 RNA subunit of RNase MRP || hydrolase activity || ribonuclease MRP complex || YDR478W_ORF || mRNA cleavage || || YDR478W || 1040492	-0.23	0.04	-0.56	-0.63	-0.63	-0.43	-0.25	-0.563333	0.313333
YFL039C_ORF	|| ACT1 || Actin, structural protein involved in cell polarization, endocytosis, and other cytoskeletal functions || ATP binding || cytoskeleton || YFL039C_ORF || protein secretion || || YFL039C || 1040493	0.27	1.12	0.6	1	0.76	-0.88	0.663333	0.293333	0.37
YNL209W_OCH_DS100_ORF	|| SSB2 || Cytoplasmic ATPase that is a ribosome-associated molecular chaperone, functions with J-protein partner Zuo1p; may be involved in the folding of newly-synthesized polypeptide chains; member of the HSP70 family; homolog of SSB1 || ATP binding || polysome || YNL209W_OCH_DS100_ORF || regulation of translational fidelity || || YNL209W || 1040494	0.08	0.53	0.22	1.59	1.38	2.94	0.276667	1.97	-1.69333
YIR036C_ORF	|| IRC24 || Putative benzil reductase;(GFP)-fusion protein localizes to the cytoplasm and is induced by the DNA-damaging agent MMS; sequence similarity with short-chain dehydrogenase/reductases; null mutant has increased spontaneous Rad52p foci || catalytic activity || integral to membrane || YIR036C_ORF || metabolic process || || YIR036C || 1040495	-0.2	-0.08	-0.08	0.02	-0.01	-1.08	-0.12	-0.356667	0.236667
YKL005C_ORF	|| BYE1 || Negative regulator of transcription elongation, contains a TFIIS-like domain and a PHD finger, multicopy suppressor of temperature-sensitive ess1 mutations, probably binds RNA polymerase II large subunit || metal ion binding || nucleus || YKL005C_ORF || negative regulation of transcription from RNA polymerase II promoter || || YKL005C || 1040496	-0.05	-0.18	-0.28	0.3	-0.14	-1.47	-0.17	-0.436667	0.266667
YJR021C_JXN_EE20_1_ORF	|| REC107 || Protein involved in early stages of meiotic recombination; involved in coordination between the initiation of recombination and the first division of meiosis; part of a complex (Rec107p-Mei4p-Rec114p) required for ds break formation || molecular_function || chromosome || YJR021C_JXN_EE20_1_ORF || reciprocal meiotic recombination || || YJR021C || 1040497	1.19	NA	NA	NA	NA	NA	1.19	NA	NA
YMR132C_ORF	|| JLP2 || Protein of unknown function, contains sequence that closely resembles a J domain (typified by the E. coli DnaJ protein) || molecular_function || cytoplasm || YMR132C_ORF || biological_process || || YMR132C || 1040498	-0.42	0.39	-0.65	-0.33	-0.51	0.1	-0.226667	-0.246667	0.02
YOL058W_ORF	|| ARG1 || Arginosuccinate synthetase, catalyzes the formation of L-argininosuccinate from citrulline and L-aspartate in the arginine biosynthesis pathway; potential Cdc28p substrate || argininosuccinate synthase activity || cytosol || YOL058W_ORF || arginine biosynthetic process || || YOL058W || 1040499	-0.23	-0.17	-0.02	0.3	0	-0.83	-0.14	-0.176667	0.0366667
YOR273C_ORF	|| TPO4 || Polyamine transport protein, recognizes spermine, putrescine, and spermidine; localizes to the plasma membrane; member of the major facilitator superfamily || spermidine transmembrane transporter activity || integral to membrane || YOR273C_ORF || spermidine transport || || YOR273C || 1040500	0.18	0.35	0.25	1.06	0.92	0.05	0.26	0.676667	-0.416667
YBR276C_ORF	|| PPS1 || Protein phosphatase with specificity for serine, threonine, and tyrosine residues; has a role in the DNA synthesis phase of the cell cycle || protein tyrosine/serine/threonine phosphatase activity || cellular_component || YBR276C_ORF || regulation of S phase of mitotic cell cycle || || YBR276C || 1040502	0.39	0.27	0.76	1.59	0.83	1.14	0.473333	1.18667	-0.713333
YDL177C_ORF	|| || Putative protein of unknown function; similar to the mouse IMPACT gene; YDL177C is not an essential gene || molecular_function || cellular_component || YDL177C_ORF || biological_process || || YDL177C || 1040503	-0.57	-0.65	-0.79	-0.8	-0.64	-0.53	-0.67	-0.656667	-0.0133333
RUF1_NCR	|| SNR84 || H/ACA box small nucleolar RNA (snoRNA); guides pseudouridylation of large subunit (LSU) rRNA at position U2266 || rRNA pseudouridylation guide activity || nucleolus || RUF1_NCR || rRNA pseudouridine synthesis || || snR84 || 1040504	0.13	-0.22	0.41	-0.49	-0.4	0.39	0.106667	-0.166667	0.273333
YGL072C_ORF	|| || Dubious open reading frame unlikely to encode a protein; partially overlaps the verified gene HSF1; null mutant displays increased resistance to antifungal agents gliotoxin, cycloheximide and H2O2 || || || YGL072C_ORF || || || YGL072C || 1040505	-0.16	-0.26	-0.14	-0.65	-0.52	-0.89	-0.186667	-0.686667	0.5
YGR177C_ORF	|| ATF2 || Alcohol acetyltransferase, may play a role in steroid detoxification; forms volatile esters during fermentation, which is important for brewing and winemaking || alcohol O-acetyltransferase activity || membrane || YGR177C_ORF || steroid metabolic process || || YGR177C || 1040506	-0.16	0	-0.15	-0.55	-0.65	-1.38	-0.103333	-0.86	0.756667
YKL114C_ORF	|| APN1 || Major apurinic/apyrimidinic endonuclease, 3'-repair diesterase involved in repair of DNA damage by oxidation and alkylating agents; also functions as a 3'-5' exonuclease to repair 7,8-dihydro-8-oxodeoxyguanosine || phosphoric diester hydrolase activity || nucleus || YKL114C_ORF || base-excision repair || || YKL114C || 1040508	0.07	0.22	-0.13	0.12	-0.07	-0.97	0.0533333	-0.306667	0.36
YLR093C_ORF	|| NYV1 || v-SNARE component of the vacuolar SNARE complex involved in vesicle fusion; inhibits ATP-dependent Ca(2+) transport activity of Pmc1p in the vacuolar membrane || SNAP receptor activity || integral to membrane || YLR093C_ORF || vacuole fusion, non-autophagic || || YLR093C || 1040509	-0.7	-0.45	-1.16	-1.03	-0.98	-2.21	-0.77	-1.40667	0.636667
YMR303C_ORF	|| ADH2 || Glucose-repressible alcohol dehydrogenase II, catalyzes the conversion of ethanol to acetaldehyde; involved in the production of certain carboxylate esters; regulated by ADR1 || oxidoreductase activity || cytoplasm || YMR303C_ORF || oxidation-reduction process || || YMR303C || 1040510	-0.5	0.04	-0.55	-0.1	-0.14	0.52	-0.336667	0.0933333	-0.43
YGR279C_TIL_3_159__ORF	|| SCW4 || Cell wall protein with similarity to glucanases; scw4 scw10 double mutants exhibit defects in mating || glucosidase activity || fungal-type cell wall || YGR279C_TIL_3_159__ORF || cellular cell wall organization || || YGR279C || 1040511	-0.05	-0.06	0.24	0.1	-0.2	NA	0.0433333	-0.05	0.0933333
YPL123C_ORF	|| RNY1 || Vacuolar RNase of the T(2) family, relocalizes to the cytosol where it cleaves tRNAs upon oxidative or stationary phase stress; promotes apoptosis under stress conditions and this function is independent of its catalytic activity || endonuclease activity || vacuolar lumen || YPL123C_ORF || cell morphogenesis || || YPL123C || 1040512	-1.06	-0.76	-1	-0.21	-0.29	-1.83	-0.94	-0.776667	-0.163333
YPR196W_ORF	|| || Putative maltose activator || zinc ion binding || nucleus || YPR196W_ORF || regulation of transcription, DNA-dependent || || YPR196W || 1040513	-0.1	-0.61	-0.58	-0.54	-0.53	1.16	-0.43	0.03	-0.46
YBR074W_ORF	|| || Putative metalloprotease || metallopeptidase activity || cellular_component || YBR074W_ORF || proteolysis || || YBR074W || 1040514	-1.06	-0.71	-1.13	-0.45	-0.45	-0.79	-0.966667	-0.563333	-0.403333
SNR128_SNORNA	|| SNR128 || C/D box small nucleolar RNA (snoRNA), referred to as U14; essential gene required for cleavage of 35S primary rRNA transcript to release the precursor to the 18S rRNA; guides 2'-O-methylation of small subunit (SSU) rRNA at position C414 || rRNA 2'-O-ribose methylation guide activity || nucleolus || SNR128_SNORNA || maturation of SSU-rRNA from tricistronic rRNA transcript (SSU-rRNA, 5…	1.87	0.99	2.56	-1.32	0.54	-0.8	1.80667	-0.526667	2.33333
YDR494W_ORF	|| RSM28 || Mitochondrial ribosomal protein of the small subunit; genetic interactions suggest a possible role in promoting translation initiation || structural constituent of ribosome || ribonucleoprotein complex || YDR494W_ORF || translational initiation || || YDR494W || 1040517	-0.21	-0.28	-0.47	0.1	-0.53	-1.94	-0.32	-0.79	0.47
YBL113C_OCH__ORF	|| || Helicase-like protein encoded within the telomeric Y' element || helicase activity || cellular_component || YBL113C_OCH__ORF || biological_process || || YBL113C || 1040518	0.16	-0.03	0.14	-2.52	-0.61	-0.7	0.09	-1.27667	1.36667
YJL008C_ORF	|| CCT8 || Subunit of the cytosolic chaperonin Cct ring complex, related to Tcp1p, required for the assembly of actin and tubulins in vivo || nucleotide binding || cytoplasm || YJL008C_ORF || protein folding || || YJL008C || 1040519	-0.33	0.14	-0.15	-0.24	-0.25	-2.12	-0.113333	-0.87	0.756667
YKL008C_ORF	|| LAC1 || Ceramide synthase component, involved in synthesis of ceramide from C26(acyl)-coenzyme A and dihydrosphingosine or phytosphingosine, functionally equivalent to Lag1p || sphingosine N-acyltransferase activity || membrane || YKL008C_ORF || ceramide biosynthetic process || || YKL008C || 1040520	-0.86	-0.6	-1.14	0.77	0.36	0.47	-0.866667	0.533333	-1.4
IGX_YD_205982C	|| || || || || IGX_YD_205982C || || YBOX_IGX1000047:IGX_77_17:IGX_YD_205982C:[chromosome=IV]:(complement(205907..206007)) || || 1040521	0.16	0.02	0.11	-0.18	-0.01	-1.33	0.0966667	-0.506667	0.603333
YOL062C_ORF	|| APM4 || Mu2-like subunit of the clathrin associated protein complex (AP-2); involved in vesicle transport || molecular_function || clathrin coated vesicle membrane || YOL062C_ORF || intracellular protein transport || || YOL062C || 1040522	-0.16	-0.13	-0.53	0.9	0.13	-1.09	-0.273333	-0.02	-0.253333
YOR277C_ORF	|| || Dubious open reading frame unlikely to encode a protein, based on available experimental and comparative sequence data; almost completely overlaps the verified gene CAF20 || || || YOR277C_ORF || || || YOR277C || 1040523	-0.18	-0.26	-0.37	-0.26	-0.32	0.43	-0.27	-0.05	-0.22
YBR272C_ORF	|| HSM3 || Proteasome-interacting protein involved in the assembly of the base subcomplex of the 19S proteasomal regulatory particle (RP); involved in DNA mismatch repair during slow growth; weak similarity to Msh1p; related to human 19S subunit S5b || molecular_function || cytoplasm || YBR272C_ORF || response to DNA damage stimulus || || YBR272C || 1040524	-0.09	0	-0.2	0.64	0.22	0.5	-0.0966667	0.453333	-0.55
YDL161W_ORF	|| ENT1 || Epsin-like protein involved in endocytosis and actin patch assembly and functionally redundant with Ent2p; binds clathrin via a clathrin-binding domain motif at C-terminus || lipid binding || membrane || YDL161W_ORF || endocytosis || || YDL161W || 1040525	0	0.02	-0.02	0.88	0.3	0.17	0	0.45	-0.45
YGL068W_ORF	|| MNP1 || Protein associated with the mitochondrial nucleoid; putative mitochondrial ribosomal protein with similarity to E. coli L7/L12 ribosomal protein; required for normal respiratory growth || structural constituent of ribosome || mitochondrion || YGL068W_ORF || aerobic respiration || || YGL068W || 1040527	0	-0.03	-0.62	-0.77	-0.67	-2.18	-0.216667	-1.20667	0.99
YGR161W-B_ORF	|| || Retrotransposon TYA Gag and TYB Pol genes; transcribed/translated as one unit; polyprotein is processed to make a nucleocapsid-like protein (Gag), reverse transcriptase (RT), protease (PR), and integrase (IN); similar to retroviral genes || hydrolase activity || nucleus || YGR161W-B_ORF || metabolic process || || YGR161W-B || 1040528	1.13	1.37	1.14	2.63	1.76	0.95	1.21333	1.78	-0.566667
YKL110C_ORF	|| KTI12 || Protein that plays a role, with Elongator complex, in modification of wobble nucleosides in tRNA; involved in sensitivity to G1 arrest induced by zymocin; interacts with chromatin throughout the genome; also interacts with Cdc19p || nucleotide binding || nucleus || YKL110C_ORF || transcription, DNA-dependent || || YKL110C || 1040531	-0.23	0.57	0.49	0.68	0.52	1.29	0.276667	0.83	-0.553333
YML073C_ORF	|| RPL6A || N-terminally acetylated protein component of the large (60S) ribosomal subunit, has similarity to Rpl6Bp and to rat L6 ribosomal protein; binds to 5.8S rRNA || structural constituent of ribosome || cytoplasm || YML073C_ORF || cytoplasmic translation || || YML073C || 1040532	0.03	0.46	0.18	1.12	0.86	0.02	0.223333	0.666667	-0.443333
YMR299C_ORF	|| DYN3 || Dynein light intermediate chain (LIC); localizes with dynein, null mutant is defective in nuclear migration || motor activity || cytoplasmic dynein complex || YMR299C_ORF || nuclear migration along microtubule || || YMR299C || 1040533	-0.38	-0.5	-0.72	-0.96	-1.1	-1.44	-0.533333	-1.16667	0.633333
YNL066W_TIL_8_118__ORF	|| SUN4 || Cell wall protein related to glucanases, possibly involved in cell wall septation; member of the SUN family || glucosidase activity || fungal-type cell wall || YNL066W_TIL_8_118__ORF || cell cycle || || YNL066W || 1040534	0.32	0.26	0.26	1.3	0.85	0.69	0.28	0.946667	-0.666667
YPL107W_ORF	|| || Putative protein of unknown function; green fluorescent protein (GFP)-fusion protein localizes to mitochondria; YPL107W is not an essential gene || molecular_function || mitochondrion || YPL107W_ORF || biological_process || || YPL107W || 1040535	0.01	-0.16	-0.53	-0.27	-0.65	-1.35	-0.226667	-0.756667	0.53
YPR192W_ORF	|| AQY1 || Spore-specific water channel that mediates the transport of water across cell membranes, developmentally controlled; may play a role in spore maturation, probably by allowing water outflow, may be involved in freeze tolerance || water channel activity || plasma membrane || YPR192W_ORF || transmembrane transport || || YPR192W || 1040536	-0.09	-0.17	0.14	-1.05	0.15	0.48	-0.04	-0.14	0.1
YBR078W_ORF	|| ECM33 || GPI-anchored protein of unknown function, has a possible role in apical bud growth; GPI-anchoring on the plasma membrane crucial to function; phosphorylated in mitochondria; similar to Sps2p and Pst1p || molecular_function || plasma membrane || YBR078W_ORF || fungal-type cell wall organization || || YBR078W || 1040537	0.15	0.13	0.08	1.68	1.18	0.58	0.12	1.14667	-1.02667
SNR44_SNORNA	|| SNR44 || H/ACA box small nucleolar RNA (snoRNA); guides pseudouridylation of large subunit (LSU) rRNA at position U1056 and small subunit (SSU) rRNA at position U106 || rRNA pseudouridylation guide activity || nucleolus || SNR44_SNORNA || rRNA pseudouridine synthesis || || snR44 || 1040538	0.52	-0.18	1.03	-1.46	-0.7	-3.09	0.456667	-1.75	2.20667
YDR498C_ORF	|| SEC20 || Membrane glycoprotein v-SNARE involved in retrograde transport from the Golgi to the ER; required for N- and O-glycosylation in the Golgi but not in the ER; interacts with the Dsl1p complex through Tip20p || SNAP receptor activity || SNARE complex || YDR498C_ORF || protein transport || || YDR498C || 1040540	0.01	0.32	0.25	0.32	-0.11	-0.93	0.193333	-0.24	0.433333
[truncated: 6,846 more rows]

## Sheet: Ada5_SAM
Rank	Gene ID	Gene Name	Score(d)	Numerator(r)	Denominator(s+s0)	Fold Change	FDR
[truncated: 336 more rows]
