# Supplementary material for: The Yeast Rab GTPase Ypt1 Modulates Unfolded Protein Response Dynamics by Regulating the Stability of HAC1 RNA
Source: PLoS Genet. 2012 Jul 26;8(7):e1002862. doi: 10.1371/journal.pgen.1002862 (PMC3406009; doi:10.1371/journal.pgen.1002862)
Supplement: Table S6 — Gene expression of ypt1- and sec12-knockdown strains. UPR targets are annotated by Travers et al.(2000). Cell 101. DNA microarrays were used to compare gene expression profiles of knockdown (labeled with Cy5) and isogenic parental wild type (labeled with Cy3) strains. Data are median-centered and z-scores are calculated by subtracting the mean and dividing by the standard deviation. (XLS) [file pgen.1002862.s013.xls]

## Sheet: README
Gene expression profiling of ypt1-DAmP or sec12-DAmP relative to isogenic parental BY4741
Data are median-centered and represent Log2 (KD/WT) ratios
UPR target genes adapted from Travers KJ, et al. (2000). Cell 101: 249- 258.

## Sheet: ypt1-DAmP
YORF	NAME	UPR Target?	DamP/WT #1	DamP/WT #2	Mean	Z1	Z2
YLR303W	|| MET17 || Methionine and cysteine synthase (O-acetyl homoserine-O-acetyl serine sulfhydrylase), required for sulfur amino acid synthesis || cysteine synthase activity || cytoplasm || YLR303W_ORF || cysteine biosynthetic process || || 1044396	No	7.12	7.05	7.085	12.3319	13.8061
YIL169C	|| || Putative protein of unknown function; serine/threonine rich and highly similar to YOL155C, a putative glucan alpha-1,4-glucosidase; transcript is induced in both high and low pH environments; YIL169C is a non-essential gene || signal transducer activity || cellular_component || YIL169C_ORF || signal transduction || || 1048104	No	2.69	1.43	2.06	4.70206	2.80409
YGR138C	|| TPO2 || Polyamine transport protein specific for spermine; localizes to the plasma membrane; transcription of TPO2 is regulated by Haa1p; member of the major facilitator superfamily || antiporter activity || vacuolar membrane || YGR138C_OCH__ORF || transmembrane transport || || 1047892	No	1.57	2.54	2.055	2.77306	4.97709
YOR383C	|| FIT3 || Mannoprotein that is incorporated into the cell wall via a glycosylphosphatidylinositol (GPI) anchor, involved in the retention of siderophore-iron in the cell wall || molecular_function || fungal-type cell wall || YOR383C_ORF || siderophore transport || || 1040013	No	1.95	1.64	1.795	3.42754	3.2152
YBR054W	|| YRO2 || Putative protein of unknown function; the authentic, non-tagged protein is detected in a phosphorylated state in highly purified mitochondria in high-throughput studies; transcriptionally regulated by Haa1p || molecular_function || mitochondrion || YBR054W_ORF || ion transport || || 1040470	No	2.33	1.26	1.795	4.08202	2.47129
YOL155C	|| HPF1 || Haze-protective mannoprotein that reduces the particle size of aggregated proteins in white wines || glucosidase activity || membrane || YOL155C_ORF || fungal-type cell wall organization || || 1043882	No	2.3	1.26	1.78	4.03035	2.47129
YOL155C	|| HPF1 || Haze-protective mannoprotein that reduces the particle size of aggregated proteins in white wines || glucosidase activity || membrane || YOL155C_OCH__ORF || fungal-type cell wall organization || || 1047801	No	2.29	1.26	1.775	4.01313	2.47129
YDR077W	|| SED1 || Major stress-induced structural GPI-cell wall glycoprotein in stationary-phase cells, associates with translating ribosomes, possible role in mitochondrial genome maintenance; ORF contains two distinct variable minisatellites || structural constituent of cell wall || fungal-type cell wall || YDR077W_ORF || fungal-type cell wall organization || || 1045679	No	1.67	1.82	1.745	2.94529	3.56758
YOR383C	|| FIT3 || Mannoprotein that is incorporated into the cell wall via a glycosylphosphatidylinositol (GPI) anchor, involved in the retention of siderophore-iron in the cell wall || molecular_function || fungal-type cell wall || YOR383C_OCH__ORF || siderophore transport || || 1041594	No	2.03	1.38	1.705	3.56533	2.70621
YOL058W	|| ARG1 || Arginosuccinate synthetase, catalyzes the formation of L-argininosuccinate from citrulline and L-aspartate in the arginine biosynthesis pathway; potential Cdc28p substrate || argininosuccinate synthase activity || cytosol || YOL058W_ORF || translational elongation || || 1040499	No	1.52	1.77	1.645	2.68694	3.4697
YDR534C	|| FIT1 || Mannoprotein that is incorporated into the cell wall via a glycosylphosphatidylinositol (GPI) anchor, involved in the retention of siderophore-iron in the cell wall || ATP binding || membrane || YDR534C_ORF || transport || || 1041428	No	2.04	1.07	1.555	3.58255	2.09933
SNR58	|| SNR58 || C/D box small nucleolar RNA (snoRNA), guides 2'-O-methylation of large subunit (LSU) rRNA at position C663 || rRNA 2'-O-ribose methylation guide activity || box C/D snoRNP complex || SNR58_SNORNA || rRNA methylation || || 1045906	No	2.3	0.8	1.55	4.03035	1.57077
YOR161C	|| PNS1 || Protein of unknown function; has similarity to Torpedo californica tCTL1p, which is postulated to be a choline transporter, neither null mutation nor overexpression affects choline transport || molecular_function || membrane || YOR161C_ORF || transport || || 1048050	No	2.19	0.88	1.535	3.8409	1.72738
ETS1-1	|| ETS1-1 || Non-coding region located immediately upstream of RDN18, that is transcribed as part of the 35S rRNA precursor transcript; contains an essential U3 snoRNA binding site required for maturation of 18S rRNA || || || ETS1-1_RRNA || || || 1048162	No	1.53	1.51	1.52	2.70417	2.9607
YJL052W	|| TDH1 || Glyceraldehyde-3-phosphate dehydrogenase, isozyme 1, involved in glycolysis and gluconeogenesis; tetramer that catalyzes the reaction of glyceraldehyde-3-phosphate to 1,3 bis-phosphoglycerate; detected in the cytoplasm and cell wall || glyceraldehyde-3-phosphate dehydrogenase (phosphorylating) activity || cytoplasm || YJL052W_OCH__ORF || metabolic process || || 1044967	No	1.66	1.38	1.52	2.92807	2.70621
IGR	|| || || || || IGR_CHR07:(549469..550469)_437 || || YBOX_IGR1000169:gGR07_2:gGR07_2:chr07.fsa:(549469..550469):1001:bp._437_0 || 1041986	No	1.54	1.48	1.51	2.72139	2.90197
YJL159W	|| HSP150 || O-mannosylated heat shock protein that is secreted and covalently attached to the cell wall via beta-1,3-glucan and disulfide bridges; required for cell wall stability; induced by heat shock, oxidative stress, and nitrogen limitation || structural constituent of cell wall || cell wall || YJL159W_ORF || fungal-type cell wall organization || || 1048262	No	1.81	1.18	1.495	3.18642	2.31468
YAR068W	|| || Fungal-specific protein of unknown function; induced in respiratory-deficient cells || molecular_function || cellular_component || YAR068W_ORF || biological_process || || 1041960	No	1.78	1.17	1.475	3.13475	2.2951
YCL042W	|| || Putative protein of unknown function; epitope-tagged protein localizes to the cytoplasm || molecular_function || cytoplasm || YCL042W_ORF || biological_process || || 1043546	No	1.03	1.9	1.465	1.843	3.72419
YJL159W	|| HSP150 || O-mannosylated heat shock protein that is secreted and covalently attached to the cell wall via beta-1,3-glucan and disulfide bridges; required for cell wall stability; induced by heat shock, oxidative stress, and nitrogen limitation || structural constituent of cell wall || cell wall || YJL159W_OCH__ORF || fungal-type cell wall organization || || 1046086	No	1.25	1.68	1.465	2.22192	3.29351
YHR143W	|| DSE2 || Daughter cell-specific secreted protein with similarity to glucanases, degrades cell wall from the daughter side causing daughter to separate from mother; expression is repressed by cAMP || glucosidase activity || cell wall || YHR143W_TIL_6_223__ORF || cytokinesis, completion of separation || || 1045518	No	1.88	1	1.44	3.30698	1.9623
YDR033W	|| MRH1 || Protein that localizes primarily to the plasma membrane, also found at the nuclear envelope; the authentic, non-tagged protein is detected in mitochondria in a phosphorylated state; has similarity to Hsp30p and Yro2p || ion channel activity || plasma membrane || YDR033W_TIL_5_89__ORF || ion transport || || 1040983	No	2.01	0.85	1.43	3.53088	1.66865
YFL031W	|| HAC1 || Basic leucine zipper (bZIP) transcription factor (ATF/CREB1 homolog) that regulates the unfolded protein response, via UPRE binding, and membrane biogenesis; ER stress-induced splicing pathway facilitates efficient Hac1p synthesis || sequence-specific DNA binding || nucleus || YFL031W_JXN_EI_1_ORF || positive regulation of gene-specific transcription involved in unfolded protein respon…	No	1.24	1.61	1.425	2.20469	3.15647
YLR154C-G	|| || Putative protein of unknown function identified by fungal homology comparisons and RT-PCR; this ORF is contained within RDN25-2 and RDN37-2 || molecular_function || cellular_component || YLR154C-G_ONO_ORF || biological_process || || 1044413	No	1.67	1.16	1.415	2.94529	2.27552
IGR	|| || || || || IGR_CHR07:(551469..552469)_150 || || YBOX_IGR1000170:gGR07_4:gGR07_4:chr07.fsa:(551469..552469):1001:bp._150_0 || 1041433	No	1.14	1.68	1.41	2.03246	3.29351
RDN25-1	|| RDN25-1 || 25S ribosomal RNA, component of the large (60S) ribosomal subunit; encoded in the rDNA repeat (RDN1) as part of the 35S primary transcript || structural constituent of ribosome || cytosolic large ribosomal subunit || RDN25-1_RRNA || regulation of translational fidelity || || 1040268	No	0.21	2.59	1.4	0.4307	5.07498
YGR139W	|| || Dubious ORF unlikely to encode a functional protein, based on available experimental and comparative sequence data || || || YGR139W_ORF || || || 1043702	No	1.83	0.97	1.4	3.22086	1.90357
YPR014C	|| || Dubious open reading frame unlikely to encode a protein, based on available experimental and comparative sequence data; YPR014C is not an essential gene || || || YPR014C_ORF || || || 1040883	No	0.69	2.1	1.395	1.25742	4.11572
YILWTY3-1	|| || Long Terminal Repeat (LTR) retrotransposon of the Gypsy (Metaviridae) group; contains co-transcribed genes TYA Gag and TYB Pol, encoding proteins involved in structure and function of virus-like particles, flanked by two direct repeats || || || YILWTY3-1_RET || || || 1046352	No	1.43	1.29	1.36	2.53193	2.53002
YHR143W	|| DSE2 || Daughter cell-specific secreted protein with similarity to glucanases, degrades cell wall from the daughter side causing daughter to separate from mother; expression is repressed by cAMP || glucosidase activity || cell wall || YHR143W_TIL_5_178__ORF || cytokinesis, completion of separation || || 1044948	No	1.56	1.15	1.355	2.75584	2.25595
YER074W-A	|| YOS1 || Integral membrane protein required for ER to Golgi transport; localized to the Golgi, the ER, and COPII vesicles; interacts with Yip1p and Yif1p || molecular_function || Golgi apparatus || YER074W-A_ORF || protein transport || || 1042534	No	0.48	2.19	1.335	0.895727	4.29191
YHR143W	|| DSE2 || Daughter cell-specific secreted protein with similarity to glucanases, degrades cell wall from the daughter side causing daughter to separate from mother; expression is repressed by cAMP || glucosidase activity || cell wall || YHR143W_TIL_7_80__ORF || cytokinesis, completion of separation || || 1046067	No	1.67	1	1.335	2.94529	1.9623
SNR39B	|| SNR39B || C/D box small nucleolar RNA (snoRNA), guides 2'-O-methylation of large subunit (LSU) rRNA at position G805 || rRNA 2'-O-ribose methylation guide activity || box C/D snoRNP complex || SNR39B_SNORNA || rRNA methylation || || 1043534	No	1.79	0.88	1.335	3.15197	1.72738
IGR	|| || || || || IGR_CHR15:(948725..949725)_314 || || YBOX_IGR1000232:gOR08_2:gOR08_2:chr15.fsa:(948725..949725):1001:bp._314_0 || 1042867	No	0.76	1.9	1.33	1.37798	3.72419
TE(CUC)D	|| || tRNA-Glu || triplet codon-amino acid adaptor activity || cytosol || TE(CUC)D_TRNA || translational elongation || || 1044731	No	2.27	0.37	1.32	3.97868	0.728971
YKR106W	|| || Protein of unconfirmed function; displays a topology characteristic of the Major Facilitators Superfamily of membrane proteins; coding sequence 98% identical to that of YCL073C || transporter activity || integral to membrane || YKR106W_OCH__ORF || transmembrane transport || || 1042290	No	0.99	1.6	1.295	1.77411	3.13689
YGR254W	|| ENO1 || Enolase I, a phosphopyruvate hydratase that catalyzes the conversion of 2-phosphoglycerate to phosphoenolpyruvate during glycolysis and the reverse reaction during gluconeogenesis; expression is repressed in response to glucose || magnesium ion binding || plasma membrane enriched fraction || YGR254W_OCH__ORF || organic acid metabolic process || || 1041315	No	1.57	1.02	1.295	2.77306	2.00145
YOR010C	|| TIR2 || Putative cell wall mannoprotein of the Srp1p/Tip1p family of serine-alanine-rich proteins; transcription is induced by cold shock and anaerobiosis || structural constituent of cell wall || cell wall || YOR010C_ORF || response to stress || || 1046192	No	1.27	1.31	1.29	2.25636	2.56917
YOL155W-A	|| || Putative protein of unknown function; identified by expression profiling and mass spectrometry || molecular_function || cellular_component || YOL155W-A_ONO_ORF || biological_process || || 1047649	No	1.3	1.27	1.285	2.30803	2.49087
YOR302W	|| || CPA1 uORF, Arginine attenuator peptide, regulates translation of the CPA1 mRNA || translation regulator activity || cytosol || YOR302W_ORF || regulation of translation || || 1042834	No	0.93	1.63	1.28	1.67077	3.19562
YFL031W	|| HAC1 || Basic leucine zipper (bZIP) transcription factor (ATF/CREB1 homolog) that regulates the unfolded protein response, via UPRE binding, and membrane biogenesis; ER stress-induced splicing pathway facilitates efficient Hac1p synthesis || sequence-specific DNA binding || nucleus || YFL031W_JXN_IE_1_ORF || positive regulation of gene-specific transcription involved in unfolded protein respon…	No	1.41	1.14	1.275	2.49749	2.23637
YDR033W	|| MRH1 || Protein that localizes primarily to the plasma membrane, also found at the nuclear envelope; the authentic, non-tagged protein is detected in mitochondria in a phosphorylated state; has similarity to Hsp30p and Yro2p || ion channel activity || plasma membrane || YDR033W_TIL_4_177__ORF || ion transport || || 1040433	No	1.71	0.84	1.275	3.01418	1.64907
YNL066W	|| SUN4 || Cell wall protein related to glucanases, possibly involved in cell wall septation; member of the SUN family || glucosidase activity || cell wall || YNL066W_TIL_5_121__ORF || mitochondrion organization || || 1042204	No	1.46	1.08	1.27	2.5836	2.11891
YFL031W	|| HAC1 || Basic leucine zipper (bZIP) transcription factor (ATF/CREB1 homolog) that regulates the unfolded protein response, via UPRE binding, and membrane biogenesis; ER stress-induced splicing pathway facilitates efficient Hac1p synthesis || sequence-specific DNA binding || nucleus || YFL031W_ORF || positive regulation of gene-specific transcription involved in unfolded protein response || || …	No	0.69	1.84	1.265	1.25742	3.60673
YFL031W	|| HAC1 || Basic leucine zipper (bZIP) transcription factor (ATF/CREB1 homolog) that regulates the unfolded protein response, via UPRE binding, and membrane biogenesis; ER stress-induced splicing pathway facilitates efficient Hac1p synthesis || sequence-specific DNA binding || nucleus || YFL031W_JXN_EE20_1_ORF || positive regulation of gene-specific transcription involved in unfolded protein resp…	No	0.75	1.78	1.265	1.36075	3.48927
YBR113W	|| || Dubious open reading frame unlikely to encode a protein, based on available experimental and comparative sequence data; partially overlaps the verified gene CYC8 || || || YBR113W_ORF || || || 1045786	No	0.83	1.7	1.265	1.49854	3.33266
YHR214W-A	|| || Dubious open reading frame unlikely to encode a protein, based on experimental and comparative sequence data; similar to the fungal specific protein encoded by YAR068W; induced by zinc deficiency || || || YHR214W-A_ORF || || || 1044919	No	1.31	1.21	1.26	2.32526	2.37341
YFL031W	|| HAC1 || Basic leucine zipper (bZIP) transcription factor (ATF/CREB1 homolog) that regulates the unfolded protein response, via UPRE binding, and membrane biogenesis; ER stress-induced splicing pathway facilitates efficient Hac1p synthesis || sequence-specific DNA binding || nucleus || YFL031W_INT_1 || positive regulation of gene-specific transcription involved in unfolded protein response || |…	No	1.32	1.19	1.255	2.34248	2.33425
YKL044W	|| || Dubious open reading frame unlikely to encode a functional protein, based on available experimental and comparative sequence data || || || YKL044W_ORF || || || 1040992	No	1.22	1.28	1.25	2.17025	2.51044
YGL007W	|| BRP1 || Dubious ORF located in the upstream region of PMA1, deletion leads to polyamine resistance due to downregulation of PMA1 || || || YGL007W_ORF || || || 1045293	No	1	1.49	1.245	1.79134	2.92155
YNL066W	|| SUN4 || Cell wall protein related to glucanases, possibly involved in cell wall septation; member of the SUN family || glucosidase activity || cell wall || YNL066W_TIL_4_123__ORF || mitochondrion organization || || 1042777	No	1.24	1.23	1.235	2.20469	2.41256
YLL052C	|| AQY2 || Water channel that mediates the transport of water across cell membranes, only expressed in proliferating cells, controlled by osmotic signals, may be involved in freeze tolerance; disrupted by a stop codon in many S. cerevisiae strains || water channel activity || endoplasmic reticulum membrane || YLL052C_OCH__ORF || translational elongation || || 1040451	No	1.88	0.58	1.23	3.30698	1.14008
YCL041C	|| || Dubious open reading frame unlikely to encode a protein, based on available experimental and comparative sequence data; partially overlaps both the verified gene PDI1/YCL043C and the uncharacterized gene YCL042W || || || YCL041C_ORF || || || 1042415	No	1.12	1.33	1.225	1.99801	2.60833
YLL006W-A	|| || Putative protein of unknown function; identified by fungal homology and RT-PCR || molecular_function || cellular_component || YLL006W-A_ONO_ORF || biological_process || || 1044977	No	0.83	1.6	1.215	1.49854	3.13689
YNL160W	|| YGP1 || Cell wall-related secretory glycoprotein; induced by nutrient deprivation-associated growth arrest and upon entry into stationary phase; may be involved in adaptation prior to stationary phase entry; has similarity to Sps100p || molecular_function || extracellular region || YNL160W_ORF || cell wall assembly || || 1045618	No	1.86	0.57	1.215	3.27253	1.1205
YDL140C	|| RPO21 || RNA polymerase II largest subunit B220, part of central core; phosphorylation of C-terminal heptapeptide repeat domain regulates association with transcription and splicing factors; similar to bacterial beta-prime || DNA-directed RNA polymerase activity || mitochondrion || YDL140C_ORF || positive regulation of transcription || || 1045755	No	1.4	1.02	1.21	2.48026	2.00145
RDN18-1	|| RDN18-1 || 18S ribosomal RNA, component of the small (40S) ribosomal subunit; involved in codon recognition by tRNAs or the release factor eRF1 (Sup45p); encoded in the rDNA repeat (RDN1) as part of the 35S primary transcript || structural constituent of ribosome || cytosolic small ribosomal subunit || RDN18-1_RRNA || translation || || 1044827	No	1.55	0.87	1.21	2.73861	1.7078
YGR192C	|| TDH3 || Glyceraldehyde-3-phosphate dehydrogenase, isozyme 3, involved in glycolysis and gluconeogenesis; tetramer that catalyzes the reaction of glyceraldehyde-3-phosphate to 1,3 bis-phosphoglycerate; detected in the cytoplasm and cell wall || binding || cytoplasm || YGR192C_ORF || metabolic process || || 1045778	No	1.96	0.39	1.175	3.44476	0.768125
YEL045C	|| || Dubious open reading frame unlikely to encode a protein based on available experimental and comparative sequence data; deletion gives MMS sensitivity, growth defect under alkaline conditions, less than optimal growth upon citric acid stress || || || YEL045C_ORF || || || 1043901	No	0.52	1.82	1.17	0.96462	3.56758
YHR123W	|| EPT1 || sn-1,2-diacylglycerol ethanolamine- and cholinephosphotranferase; not essential for viability || ethanolaminephosphotransferase activity || Golgi apparatus || YHR123W_INT_1 || phosphatidylethanolamine biosynthetic process || || 1041933	Yes	0.94	1.4	1.17	1.688	2.74536
YCR061W	|| || Protein of unknown function; green fluorescent protein (GFP)-fusion protein localizes to the cytoplasm in a punctate pattern; induced by treatment with 8-methoxypsoralen and UVA irradiation || molecular_function || cytoplasm || YCR061W_ORF || regulation of cell size || || 1040721	No	1.6	0.73	1.165	2.82473	1.43373
YIL169C	|| || Putative protein of unknown function; serine/threonine rich and highly similar to YOL155C, a putative glucan alpha-1,4-glucosidase; transcript is induced in both high and low pH environments; YIL169C is a non-essential gene || signal transducer activity || cellular_component || YIL169C_OCH__ORF || signal transduction || || 1044147	No	1.84	0.48	1.16	3.23809	0.944314
18S	|| || || || || 18S_ETS_JXN_RRNA || || YBOX_RRN1000013:RRN_JXN_ETS_18S:overlap:Chr:12:457694:to:457774:RC:5'ETS_18S:overlap_10 || 1040839	No	0.84	1.47	1.155	1.51576	2.8824
TI(UAU)D	|| || tRNA-Ile || triplet codon-amino acid adaptor activity || cytosol || TI(UAU)D_INT_1 || translational elongation || || 1039494	No	1.73	0.58	1.155	3.04863	1.14008
YKR042W	|| UTH1 || Mitochondrial outer membrane and cell wall localized SUN family member involved in cell wall biogenesis and required for mitochondrial autophagy; involved in the oxidative stress response, life span during starvation, and cell death || molecular_function || mitochondrial outer membrane || YKR042W_TIL_5_158__ORF || loss of chromatin silencing involved in replicative cell aging || || 104…	No	1.19	1.11	1.15	2.11858	2.17764
IGR	|| || || || || IGR_CHR09:(268307..268472)_0 || || YBOX_IGR1000074:NIL005W:NIL005W:chr09.fsa:(268307..268472):166:bp._0_0 || 1041411	No	0.97	1.32	1.145	1.73967	2.58875
YLR206W	|| ENT2 || Epsin-like protein required for endocytosis and actin patch assembly and functionally redundant with Ent1p; contains clathrin-binding motif at C-terminus || lipid binding || mating projection tip || YLR206W_ORF || regulation of transport || || 1041145	No	1.32	0.97	1.145	2.34248	1.90357
YDR342C	|| HXT7 || High-affinity glucose transporter of the major facilitator superfamily, nearly identical to Hxt6p, expressed at high basal levels relative to other HXTs, expression repressed by high glucose levels || glucose transmembrane transporter activity || plasma membrane || YDR342C_OCH__ORF || transmembrane transport || || 1042189	No	1.61	0.65	1.13	2.84195	1.27712
YJL078C	|| PRY3 || Protein of unknown function || molecular_function || anchored to membrane || YJL078C_ORF || biological_process || || 1041200	No	1.15	1.11	1.13	2.04968	2.17764
5.8S	|| || || || || 5.8S_ITS1_JXN_RRNA || || YBOX_RRN1000017:RRN_JXN_ITS1_5.8S:Chr:12:455533:to:455613:RC:ITS1_5.8S:overlap_10 || 1043082	No	1.04	1.21	1.125	1.86023	2.37341
YLR237W	|| THI7 || Plasma membrane transporter responsible for the uptake of thiamine, member of the major facilitator superfamily of transporters; mutation of human ortholog causes thiamine-responsive megaloblastic anemia || thiamin transmembrane transporter activity || plasma membrane || YLR237W_OCH__ORF || thiamin transport || || 1042976	No	1.18	1.06	1.12	2.10135	2.07976
YNL300W	|| TOS6 || Glycosylphosphatidylinositol-dependent cell wall protein, expression is periodic and decreases in respone to ergosterol perturbation or upon entry into stationary phase; depletion increases resistance to lactic acid || molecular_function || membrane || YNL300W_TIL_4_134__ORF || biological_process || || 1042037	No	1.28	0.96	1.12	2.27359	1.88399
YAR066W	|| || Putative GPI protein || molecular_function || extracellular region || YAR066W_ORF || biological_process || || 1043086	No	1.43	0.81	1.12	2.53193	1.59034
YIL107C	|| PFK26 || 6-phosphofructo-2-kinase, inhibited by phosphoenolpyruvate and sn-glycerol 3-phosphate; has negligible fructose-2,6-bisphosphatase activity; transcriptional regulation involves protein kinase A || 6-phosphofructo-2-kinase activity || cytoplasm || YIL107C_TIL_16_11__ORF || regulation of glycolysis || || 1040408	No	1.16	1.07	1.115	2.06691	2.09933
YAL065C	|| || Putative protein of unknown function; has homology to FLO1; possible pseudogene || molecular_function || cellular_component || YAL065C_ORF || biological_process || || 1046318	No	0.85	1.37	1.11	1.53299	2.68663
YNL276C	|| || Dubious open reading frame unlikely to encode a protein, based on available experimental and comparative sequence data; overlaps the verified gene MET2/YNL277W || || || YNL276C_ORF || || || 1040468	No	1.07	1.12	1.095	1.9119	2.19722
YLR279W	|| || Dubious open reading frame unlikely to encode a functional protein, based on available experimental and comparative sequence data || || || YLR279W_ORF || || || 1045595	No	0.67	1.52	1.095	1.22297	2.98028
YML017W	|| PSP2 || Asn rich cytoplasmic protein that contains RGG motifs; high-copy suppressor of group II intron-splicing defects of a mutation in MRS2 and of a conditional mutation in POL1 (DNA polymerase alpha); possible role in mitochondrial mRNA splicing || molecular_function || cytoplasm || YML017W_ORF || biological_process || || 1048185	No	1.11	1.07	1.09	1.98079	2.09933
TR(CCG)L	|| TRR4 || tRNA-Arg (Arg4), single essential nuclear tRNA gene containing the tDNA-anticodon CCG (presumably CCG in the mature tRNA), decodes CGG codons into arginine, one of 19 nuclear tRNAs for arginine || triplet codon-amino acid adaptor activity || cytosol || TR(CCG)L_TRNA || translational elongation || || 1045644	No	1.39	0.77	1.08	2.46304	1.51204
YPL250C	|| ICY2 || Protein of unknown function; mobilized into polysomes upon a shift from a fermentable to nonfermentable carbon source; potential Cdc28p substrate || molecular_function || cellular_component || YPL250C_TIL_3_0_DS100_ORF || cellular amino acid and derivative metabolic process || || 1043284	No	0.71	1.44	1.075	1.29186	2.82367
YOR303W	|| CPA1 || Small subunit of carbamoyl phosphate synthetase, which catalyzes a step in the synthesis of citrulline, an arginine precursor; translationally regulated by an attenuator peptide encoded by YOR302W within the CPA1 mRNA 5'-leader || carbamoyl-phosphate synthase (glutamine-hydrolyzing) activity || carbamoyl-phosphate synthase complex || YOR303W_ORF || organic acid metabolic process || || …	No	1.16	0.99	1.075	2.06691	1.94272
YMR043W	|| MCM1 || Transcription factor involved in cell-type-specific transcription and pheromone response; plays a central role in the formation of both repressor and activator complexes || sequence-specific DNA binding transcription factor activity || nuclear chromatin || YMR043W_ORF || regulation of transcription from RNA polymerase II promoter || || 1043295	No	1.04	1.1	1.07	1.86023	2.15806
YDR077W	|| SED1 || Major stress-induced structural GPI-cell wall glycoprotein in stationary-phase cells, associates with translating ribosomes, possible role in mitochondrial genome maintenance; ORF contains two distinct variable minisatellites || structural constituent of cell wall || fungal-type cell wall || YDR077W_OCH__ORF || fungal-type cell wall organization || || 1044391	No	1.28	0.85	1.065	2.27359	1.66865
YKR042W	|| UTH1 || Mitochondrial outer membrane and cell wall localized SUN family member involved in cell wall biogenesis and required for mitochondrial autophagy; involved in the oxidative stress response, life span during starvation, and cell death || molecular_function || mitochondrial outer membrane || YKR042W_TIL_4_158__ORF || loss of chromatin silencing involved in replicative cell aging || || 104…	No	0.67	1.45	1.06	1.22297	2.84324
YLR121C	|| YPS3 || Aspartic protease, member of the yapsin family of proteases involved in cell wall growth and maintenance; attached to the plasma membrane via a glycosylphosphatidylinositol (GPI) anchor || aspartic-type endopeptidase activity || anchored to plasma membrane || YLR121C_ORF || fungal-type cell wall organization || || 1040970	No	1.37	0.73	1.05	2.42859	1.43373
YHR139C-A	|| || Dubious open reading frame unlikely to encode a functional protein, based on available experimental and comparative sequence data || || || YHR139C-A_ORF || || || 1042337	No	0.99	1.1	1.045	1.77411	2.15806
YML090W	|| || Dubious open reading frame unlikely to encode a protein, based on available experimental and comparative sequence data; partially overlaps the dubious ORF YML089C; exhibits growth defect on a non-fermentable (respiratory) carbon source || || || YML090W_ORF || || || 1047528	No	0.53	1.55	1.04	0.981843	3.03901
YOL086C	|| ADH1 || Alcohol dehydrogenase, fermentative isozyme active as homo- or heterotetramers; required for the reduction of acetaldehyde to ethanol, the last step in the glycolytic pathway || zinc ion binding || plasma membrane enriched fraction || YOL086C_ORF || metabolic process || || 1040592	No	1.55	0.53	1.04	2.73861	1.0422
YCL040W	|| GLK1 || Glucokinase, catalyzes the phosphorylation of glucose at C6 in the first irreversible step of glucose metabolism; one of three glucose phosphorylating enzymes; expression regulated by non-fermentable carbon sources || phosphotransferase activity, alcohol group as acceptor || cytosol || YCL040W_OCH__ORF || glucose metabolic process || || 1046825	No	0.94	1.11	1.025	1.688	2.17764
YJL052W	|| TDH1 || Glyceraldehyde-3-phosphate dehydrogenase, isozyme 1, involved in glycolysis and gluconeogenesis; tetramer that catalyzes the reaction of glyceraldehyde-3-phosphate to 1,3 bis-phosphoglycerate; detected in the cytoplasm and cell wall || glyceraldehyde-3-phosphate dehydrogenase (phosphorylating) activity || cytoplasm || YJL052W_ORF || metabolic process || || 1043515	No	1.53	0.5	1.015	2.70417	0.983467
YDR033W	|| MRH1 || Protein that localizes primarily to the plasma membrane, also found at the nuclear envelope; the authentic, non-tagged protein is detected in mitochondria in a phosphorylated state; has similarity to Hsp30p and Yro2p || ion channel activity || plasma membrane || YDR033W_TIL_6_228__ORF || ion transport || || 1041555	No	1.66	0.37	1.015	2.92807	0.728971
YDL222C	|| FMP45 || Integral membrane protein localized to mitochondria (untagged protein); required for sporulation and maintaining sphingolipid content; has sequence similarity to SUR7 and YNL194C || molecular_function || mitochondrion || YDL222C_ORF || ascospore formation || || 1048240	No	0.89	1.13	1.01	1.60188	2.21679
YPR156C	|| TPO3 || Polyamine transport protein specific for spermine; localizes to the plasma membrane; member of the major facilitator superfamily || antiporter activity || plasma membrane || YPR156C_OCH__ORF || spermine transport || || 1042358	No	1.11	0.91	1.01	1.98079	1.78611
YNL190W	|| || Cell wall protein of unknown function; proposed role as a hydrophilin induced by osmotic stress; contains a putative GPI-attachment site || molecular_function || fungal-type cell wall || YNL190W_ORF || cellular response to water deprivation || || 1043881	No	1.2	0.82	1.01	2.1358	1.60992
IGR	|| || || || || IGR_CHR07:(548469..549469)_196 || || YBOX_IGR1000168:gGR07_1:gGR07_1:chr07.fsa:(548469..549469):1001:bp._196_0 || 1042552	No	0.58	1.42	1	1.06796	2.78451
YCR068W	|| ATG15 || Lipase required for intravacuolar lysis of autophagic bodies and Cvt bodies; targeted to intravacuolar vesicles during autophagy via the multivesicular body (MVB) pathway || lipase activity || multivesicular body membrane || YCR068W_ORF || multivesicular body membrane disassembly || || 1047920	No	0.91	1.09	1	1.63633	2.13849
YOR049C	|| RSB1 || Suppressor of sphingoid long chain base (LCB) sensitivity of an LCB-lyase mutation; putative integral membrane transporter or flippase that may transport LCBs from the cytoplasmic side toward the extracytoplasmic side of the membrane || phospholipid-translocating ATPase activity || plasma membrane || YOR049C_ORF || phospholipid translocation || || 1042461	No	1.19	0.8	0.995	2.11858	1.57077
YJL077W-B	|| || Putative protein of unknown function; identified by gene-trapping, microarray-based expression analysis, and genome-wide homology searching || molecular_function || cellular_component || YJL077W-B_ONO_ORF || biological_process || || 1041582	No	1.31	0.68	0.995	2.32526	1.33585
YDR509W	|| || Dubious open reading frame unlikely to encode a functional protein, based on available experimental and comparative sequence data || || || YDR509W_ORF || || || 1048007	No	0.67	1.31	0.99	1.22297	2.56917
YBR132C	|| AGP2 || High affinity polyamine permease, preferentially uses spermidine over putrescine; expression is down-regulated by osmotic stress; plasma membrane carnitine transporter, also functions as a low-affinity amino acid permease || amino acid transmembrane transporter activity || endoplasmic reticulum membrane || YBR132C_ORF || amino acid transport || || 1042311	No	0.95	1.02	0.985	1.70522	2.00145
YMR057C	|| || Dubious open reading frame unlikely to encode a protein, based on available experimental and comparative sequence data; partially overlaps verified ORF AAC1 || || || YMR057C_ORF || || || 1043061	No	1	0.97	0.985	1.79134	1.90357
ITS1	|| || || || || ITS1_18S_JXN_RRNA || || YBOX_RRN1000014:RRN_JXN_18S_ITS1:Chr:12:455894:to:455974:RC:18S_ITS1:overlap_8 || 1041401	No	0.51	1.45	0.98	0.947397	2.84324
YLR235C	|| || Dubious open reading frame unlikely to encode a protein, based on available experimental and comparative sequence data; partially overlaps the verified gene TOP3 || || || YLR235C_ORF || || || 1047686	No	0.84	1.1	0.97	1.51576	2.15806
TEL	|| || Telomeric region on the right arm of Chromosome XI, composed of an X element core sequence, X element combinatorial repeats, and a terminal stretch of telomeric repeats || || || TEL_TEL11R || || || 1047832	No	1	0.94	0.97	1.79134	1.84484
YHR018C	|| ARG4 || Argininosuccinate lyase, catalyzes the final step in the arginine biosynthesis pathway || lyase activity || cytosol || YHR018C_ORF || cellular aromatic compound metabolic process || || 1046714	No	1.04	0.9	0.97	1.86023	1.76653
IGX	|| || || || || IGX_YD_205982C || || YBOX_IGX1000047:IGX_77_17:IGX_YD_205982C:[chromosome=IV]:(complement(205907..206007)) || 1040521	No	1.23	0.71	0.97	2.18747	1.39458
YOL156W	|| HXT11 || Putative hexose transporter that is nearly identical to Hxt9p, has similarity to major facilitator superfamily (MFS) transporters and is involved in pleiotropic drug resistance || mannose transmembrane transporter activity || membrane || YOL156W_OCH__ORF || transmembrane transport || || 1039285	No	1.34	0.6	0.97	2.37692	1.17923
YLR162W-A	|| RRT15 || Putative protein of unknown function identified by fungal homology comparisons and RT-PCR; identified in a screen for mutants with decreased levels of rDNA transcription || molecular_function || cellular_component || YLR162W-A_ONO_ORF || biological_process || || 1046459	No	0.66	1.27	0.965	1.20575	2.49087
YBR134W	|| || Dubious open reading frame unlikely to encode a functional protein, based on available experimental and comparative sequence data || || || YBR134W_ORF || || || 1040051	No	0.86	1.07	0.965	1.55021	2.09933
YGR279C	|| SCW4 || Cell wall protein with similarity to glucanases; scw4 scw10 double mutants exhibit defects in mating || glucosidase activity || fungal-type cell wall || YGR279C_TIL_4_54__ORF || conjugation with cellular fusion || || 1039916	No	0.9	1.03	0.965	1.6191	2.02103
YHL041W	|| || Dubious open reading frame unlikely to encode a protein, based on experimental and comparative sequence data || || || YHL041W_ORF || || || 1040291	No	0.96	0.97	0.965	1.72244	1.90357
YHR093W	|| AHT1 || Dubious open reading frame, unlikely to encode a protein; not conserved in closely related Saccharomyces species; multicopy suppressor of glucose transport defects, likely due to the presence of an HXT4 regulatory element in the region || || || YHR093W_ORF || || || 1042481	No	1.19	0.74	0.965	2.11858	1.45331
YHR143W	|| DSE2 || Daughter cell-specific secreted protein with similarity to glucanases, degrades cell wall from the daughter side causing daughter to separate from mother; expression is repressed by cAMP || glucosidase activity || cell wall || YHR143W_TIL_4_12__ORF || cytokinesis, completion of separation || || 1044387	No	0.65	1.27	0.96	1.18852	2.49087
YGL251C	|| HFM1 || Meiosis specific DNA helicase involved in the conversion of double-stranded breaks to later recombination intermediates and in crossover control; catalyzes the unwinding of Holliday junctions; has ssDNA and dsDNA stimulated ATPase activity || metal ion binding || nucleus || YGL251C_JXN_IE_1_ORF || meiosis || || 1042317	No	1.32	0.6	0.96	2.34248	1.17923
YAR050W	|| FLO1 || Lectin-like protein involved in flocculation, cell wall protein that binds to mannose chains on the surface of other cells, confers floc-forming ability that is chymotrypsin sensitive and heat resistant; similar to Flo5p || mannose binding || membrane || YAR050W_OCH__ORF || flocculation via cell wall protein-carbohydrate interaction || || 1048159	No	0.72	1.19	0.955	1.30908	2.33425
YJR016C	|| ILV3 || Dihydroxyacid dehydratase, catalyzes third step in the common pathway leading to biosynthesis of branched-chain amino acids || catalytic activity || mitochondrion || YJR016C_ORF || cellular aromatic compound metabolic process || || 1046382	No	1.17	0.73	0.95	2.08413	1.43373
ITS1-1	|| ITS1-1 || Non-coding region between RDN58 and RDN18, that is transcribed as part of the 35S rRNA precursor transcript; excision during transcript maturation is coupled with processing of the 3' external transcribed spacer (3'ETS) || || || ITS1-1_RRNA || || || 1044796	No	0.59	1.3	0.945	1.08518	2.5496
IGR	|| || || || || IGR_CHR02:(COMPLEMENT(373565..373736))_83 || || YBOX_IGR1000007:NBR015C:NBR015C:chr02.fsa:(complement(373565..373736)):172:bp._83_0 || 1043172	No	0.79	1.1	0.945	1.42965	2.15806
ARS1021	|| || Autonomously Replicating Sequence || || || ARS1021_ARS || || || 1047520	No	0.91	0.98	0.945	1.63633	1.92314
YJR147W	|| HMS2 || Protein with similarity to heat shock transcription factors; overexpression suppresses the pseudohyphal filamentation defect of a diploid mep1 mep2 homozygous null mutant || molecular_function || nucleus || YJR147W_ORF || pseudohyphal growth || || 1040453	No	1	0.89	0.945	1.79134	1.74695
YBR221W-A	|| || Putative protein of unknown function; identified by expression profiling and mass spectrometry || molecular_function || cellular_component || YBR221W-A_ONO_ORF || biological_process || || 1047557	No	0.9	0.98	0.94	1.6191	1.92314
YMR086C-A	|| || Dubious open reading frame unlikely to encode a functional protein, based on available experimental and comparative sequence data || || || YMR086C-A_ORF || || || 1040918	No	0.92	0.96	0.94	1.65355	1.88399
YFL021W	|| GAT1 || Transcriptional activator of genes involved in nitrogen catabolite repression; contains a GATA-1-type zinc finger DNA-binding motif; activity and localization regulated by nitrogen limitation and Ure2p || transcription activator activity || nucleus || YFL021W_ORF || transcription || || 1041572	No	1.05	0.83	0.94	1.87745	1.6295
YJL062W-A	|| COA3 || Mitochondrial inner membrane protein; regulator of COX1 translation and cytochrome oxidase assembly || molecular_function || integral to membrane || YJL062W-A_ORF || mitochondrial respiratory chain complex IV assembly || || 1046168	No	1.4	0.46	0.93	2.48026	0.905161
SNR18	|| SNR18 || C/D box small nucleolar RNA (snoRNA); commonly referred to as U18; guides 2'-O-methylation of large subunit (LSU) rRNA at positions A649 and C650 || rRNA 2'-O-ribose methylation guide activity || box C/D snoRNP complex || SNR18_SNORNA || rRNA methylation || || 1041383	No	1.64	0.22	0.93	2.89362	0.435322
YHL036W	|| MUP3 || Low affinity methionine permease, similar to Mup1p || L-methionine transmembrane transporter activity || membrane || YHL036W_TIL_1_131__ORF || amino acid transport || || 1040940	No	0.65	1.2	0.925	1.18852	2.35383
YLR302C	|| || Dubious open reading frame unlikely to encode a functional protein, based on available experimental and comparative sequence data || || || YLR302C_ORF || || || 1045528	No	0.94	0.91	0.925	1.688	1.78611
YIL073C	|| SPO22 || Meiosis-specific protein essential for chromosome synapsis, involved in completion of nuclear divisions during meiosis; induced early in meiosis || molecular_function || condensed nuclear chromosome || YIL073C_INT_1 || synapsis || || 1041492	No	0.99	0.86	0.925	1.77411	1.68822
YBR241C	|| || Putative transporter, member of the sugar porter family; green fluorescent protein (GFP)-fusion protein localizes to the vacuolar membrane; YBR241C is not an essential gene || substrate-specific transmembrane transporter activity || membrane || YBR241C_ORF || ion homeostasis || || 1048041	No	1.08	0.77	0.925	1.92912	1.51204
YKR042W	|| UTH1 || Mitochondrial outer membrane and cell wall localized SUN family member involved in cell wall biogenesis and required for mitochondrial autophagy; involved in the oxidative stress response, life span during starvation, and cell death || molecular_function || mitochondrial outer membrane || YKR042W_TIL_7_5__ORF || loss of chromatin silencing involved in replicative cell aging || || 10411…	No	1.2	0.65	0.925	2.1358	1.27712
YLR044C	|| PDC1 || Major of three pyruvate decarboxylase isozymes, key enzyme in alcoholic fermentation, decarboxylates pyruvate to acetaldehyde; subject to glucose-, ethanol-, and autoregulation; involved in amino acid catabolism || metal ion binding || nucleus || YLR044C_OCH__ORF || branched chain family amino acid catabolic process || || 1041002	No	1.14	0.71	0.925	2.03246	1.39458
YIL171W	|| || Possible pseudogene in strain S288C; YIL171W and the adjacent ORF, YIL170W/HXT12, together encode a non-functional member of the hexose transporter family || molecular_function || cellular_component || YIL171W_ORF || transport || || 1045862	No	1.51	0.33	0.92	2.66972	0.650665
YLR286C	|| CTS1 || Endochitinase, required for cell separation after mitosis; transcriptional activation during the G1 phase of the cell cycle is mediated by transcription factor Ace2p || catalytic activity || fungal-type cell wall || YLR286C_ORF || chitin catabolic process || || 1046672	No	0.85	0.99	0.92	1.53299	1.94272
YHL036W	|| MUP3 || Low affinity methionine permease, similar to Mup1p || L-methionine transmembrane transporter activity || membrane || YHL036W_TIL_4_3__ORF || amino acid transport || || 1044281	No	0.86	0.98	0.92	1.55021	1.92314
YHR161C	|| YAP1801 || Protein involved in clathrin cage assembly; binds Pan1p and clathrin; homologous to Yap1802p, member of the AP180 protein family || clathrin binding || actin cortical patch || YHR161C_ORF || endocytosis || || 1043395	No	0.88	0.96	0.92	1.58466	1.88399
YDR033W	|| MRH1 || Protein that localizes primarily to the plasma membrane, also found at the nuclear envelope; the authentic, non-tagged protein is detected in mitochondria in a phosphorylated state; has similarity to Hsp30p and Yro2p || ion channel activity || plasma membrane || YDR033W_TIL_7_11__ORF || ion transport || || 1042099	No	1.43	0.41	0.92	2.53193	0.807278
SNR128	|| SNR128 || C/D box small nucleolar RNA (snoRNA), referred to as U14; essential gene required for cleavage of 35S primary rRNA transcript to release the precursor to the 18S rRNA; guides 2'-O-methylation of small subunit (SSU) rRNA at position C414 || rRNA 2'-O-ribose methylation guide activity || nucleolus || SNR128_SNORNA || rRNA methylation || || 1040515	No	1.49	0.34	0.915	2.63527	0.670241
SNR79	|| SNR79 || C/D box small nucleolar RNA (snoRNA), guides 2'-O-methylation of small subunit (SSU) rRNA at position C1007 || rRNA 2'-O-ribose methylation guide activity || box C/D snoRNP complex || SNR79_SNORNA || rRNA methylation || || 1046745	No	1.39	0.44	0.915	2.46304	0.866008
YLR087C	|| CSF1 || Protein required for fermentation at low temperature; the authentic, non-tagged protein is detected in highly purified mitochondria in high-throughput studies || molecular_function || mitochondrion || YLR087C_TIL_11_0_US200_ORF || fermentation || || 1047787	No	1.3	0.52	0.91	2.30803	1.02262
SNR8	|| SNR8 || H/ACA box small nucleolar RNA (snoRNA); guides pseudouridylation of large subunit (LSU) rRNA at positions U960 and U986 || RNA binding || nucleolus || SNR8_SNORNA || rRNA pseudouridine synthesis || || 1043922	No	1.31	0.51	0.91	2.32526	1.00304
YEL059W	|| HHY1 || Dubious open reading frame unlikely to encode a functional protein; mutant is hypersensitive to hygromycin B indicative of defects in vacuolar trafficking || || || YEL059W_ORF || || || 1040078	No	0.91	0.9	0.905	1.63633	1.76653
YDL123W	|| SNA4 || Protein of unknown function, localized to the vacuolar outer membrane; predicted to be palmitoylated || molecular_function || membrane || YDL123W_ORF || biological_process || || 1046547	Yes	0.97	0.84	0.905	1.73967	1.64907
YIL177C	|| || Putative protein of unknown function; similarity to DNA helicases that are encoded within subtelomeric Y' elements and induced in telomerase deficient survivors || helicase activity || cellular_component || YIL177C_INT_1 || biological_process || || 1042910	No	1.28	0.53	0.905	2.27359	1.0422
YLL039C	|| UBI4 || Ubiquitin, becomes conjugated to proteins, marking them for selective degradation via the ubiquitin-26S proteasome system; essential for the cellular stress response; encoded as a polyubiquitin precursor comprised of 5 head-to-tail repeats || ATP-dependent protein binding || cytoplasm || YLL039C_ORF || protein polyubiquitination || || 1048215	No	1.32	0.49	0.905	2.34248	0.963891
RDN5-1	|| RDN5-1 || 5S ribosomal RNA, component of the large (60S) ribosomal subunit; localized to the nucleolus via interaction with Rpl5p; may play a role in translational frame fidelity; transcription is mediated by PolIII and activated by TFIIIA and TFIIIE || structural constituent of ribosome || cytosolic large ribosomal subunit || RDN5-1_RRNA || translation || || 1044234	No	1.35	0.46	0.905	2.39415	0.905161
YKR042W	|| UTH1 || Mitochondrial outer membrane and cell wall localized SUN family member involved in cell wall biogenesis and required for mitochondrial autophagy; involved in the oxidative stress response, life span during starvation, and cell death || molecular_function || mitochondrial outer membrane || YKR042W_ORF || loss of chromatin silencing involved in replicative cell aging || || 1040141	No	1.41	0.4	0.905	2.49749	0.787701
YMR305C	|| SCW10 || Cell wall protein with similarity to glucanases; may play a role in conjugation during mating based on mutant phenotype and its regulation by Ste12p || glucosidase activity || fungal-type cell wall || YMR305C_TIL_4_204__ORF || cellular cell wall organization || || 1045686	No	0.64	1.16	0.9	1.1713	2.27552
YDR215C	|| || Dubious open reading frame unlikely to encode a protein, based on available experimental and comparative sequence data; null mutant displays elevated sensitivity to expression of a mutant huntingtin fragment or of alpha-synuclein || || || YDR215C_ORF || || || 1043900	No	1.15	0.65	0.9	2.04968	1.27712
YEL076C	|| || Putative protein of unknown function || molecular_function || cellular_component || YEL076C_ORF || biological_process || || 1043129	No	1.2	0.6	0.9	2.1358	1.17923
YJR028W	|| || Retrotransposon TYA Gag gene co-transcribed with TYB Pol; translated as TYA or TYA-TYB polyprotein; Gag is a nucleocapsid protein that is the structural constituent of virus-like particles (VLPs); similar to retroviral Gag || protein binding || retrotransposon nucleocapsid || YJR028W_ORF || transposition, RNA-mediated || || 1041504	Yes	1.01	0.78	0.895	1.80856	1.53161
YMR247W-A	|| || Putative protein of unknown function || molecular_function || cellular_component || YMR247W-A_ONO_ORF || biological_process || || 1039788	No	1.01	0.78	0.895	1.80856	1.53161
YGR065C	|| VHT1 || High-affinity plasma membrane H+-biotin (vitamin H) symporter; mutation results in fatty acid auxotrophy; 12 transmembrane domain containing major facilitator subfamily member; mRNA levels negatively regulated by iron deprivation and biotin || substrate-specific transmembrane transporter activity || membrane || YGR065C_ORF || cofactor transport || || 1039984	No	1.23	0.56	0.895	2.18747	1.10093
YDR535C	|| || Dubious open reading frame unlikely to encode a protein, based on available experimental and comparative sequence data; YDR535C is not an essential gene. || || || YDR535C_ORF || || || 1040298	No	0.68	1.1	0.89	1.24019	2.15806
YBR020W	|| GAL1 || Galactokinase, phosphorylates alpha-D-galactose to alpha-D-galactose-1-phosphate in the first step of galactose catabolism; expression regulated by Gal4p || transcription activator activity || cytoplasm || YBR020W_AAA_16_NCR || carbohydrate metabolic process || || 1045360	No	0.23	1.55	0.89	0.465147	3.03901
YMR273C	|| ZDS1 || Protein that interacts with silencing proteins at the telomere, involved in transcriptional silencing; has a role in localization of PKA subunit Bcy1p; implicated in mRNA nuclear export; involved in mitotic exit through regulation of Cdc14p || protein phosphatase type 2A regulator activity || cytoplasm || YMR273C_ORF || mRNA transport || || 1040625	No	0.81	0.97	0.89	1.46409	1.90357
YKR042W	|| UTH1 || Mitochondrial outer membrane and cell wall localized SUN family member involved in cell wall biogenesis and required for mitochondrial autophagy; involved in the oxidative stress response, life span during starvation, and cell death || molecular_function || mitochondrial outer membrane || YKR042W_TIL_6_126__ORF || loss of chromatin silencing involved in replicative cell aging || || 104…	No	1.02	0.76	0.89	1.82578	1.49246
YDR380W	|| ARO10 || Phenylpyruvate decarboxylase, catalyzes decarboxylation of phenylpyruvate to phenylacetaldehyde, which is the first specific step in the Ehrlich pathway || magnesium ion binding || cytoplasm || YDR380W_ORF || methionine catabolic process to 3-methylthiopropanol || || 1043267	No	1.08	0.7	0.89	1.92912	1.375
YMR251W	|| GTO3 || Omega class glutathione transferase; putative cytosolic localization || glutathione transferase activity || cytoplasm || YMR251W_ORF || glutathione metabolic process || || 1039520	No	0.6	1.18	0.89	1.10241	2.31468
YAL066W	|| || Dubious open reading frame unlikely to encode a protein, based on available experimental and comparative sequence data || || || YAL066W_ORF || || || 1047440	No	0.62	1.15	0.885	1.13685	2.25595
YGR109W-A	|| || Retrotransposon TYA Gag gene co-transcribed with TYB Pol; translated as TYA or TYA-TYB polyprotein; Gag is a nucleocapsid protein that is the structural constituent of virus-like particles (VLPs); similar to retroviral Gag || nucleic acid binding || cytoplasm || YGR109W-A_OCH_US100_ORF || transposition, RNA-mediated || || 1040054	No	0.89	0.88	0.885	1.60188	1.72738
YBR078W	|| ECM33 || GPI-anchored protein of unknown function, has a possible role in apical bud growth; GPI-anchoring on the plasma membrane crucial to function; phosphorylated in mitochondria; similar to Sps2p and Pst1p || molecular_function || plasma membrane || YBR078W_JXN_EI_1_ORF || fungal-type cell wall organization || || 1044945	No	0.93	0.84	0.885	1.67077	1.64907
TI(UAU)D	|| || tRNA-Ile || triplet codon-amino acid adaptor activity || cytosol || TI(UAU)D_TRNA || translational elongation || || 1041850	No	1.45	0.32	0.885	2.56638	0.631088
YGR124W	|| ASN2 || Asparagine synthetase, isozyme of Asn1p; catalyzes the synthesis of L-asparagine from L-aspartate in the asparagine biosynthetic pathway || asparagine synthase (glutamine-hydrolyzing) activity || cytoplasm || YGR124W_OCH__ORF || organic acid metabolic process || || 1042997	Yes	0.67	1.09	0.88	1.22297	2.13849
YOR302W	|| || CPA1 uORF, Arginine attenuator peptide, regulates translation of the CPA1 mRNA || translation regulator activity || cytosol || YOR302W_AAA_9_NCR || regulation of translation || || 1047963	No	0.73	1.03	0.88	1.32631	2.02103
YHR123W	|| EPT1 || sn-1,2-diacylglycerol ethanolamine- and cholinephosphotranferase; not essential for viability || ethanolaminephosphotransferase activity || Golgi apparatus || YHR123W_JXN_EI_1_ORF || phosphatidylethanolamine biosynthetic process || || 1045728	Yes	0.92	0.84	0.88	1.65355	1.64907
YEL076C-A	|| || Putative protein of unknown function || molecular_function || cellular_component || YEL076C-A_INT_1 || biological_process || || 1043760	No	1.28	0.48	0.88	2.27359	0.944314
YAR062W	|| || Pseudogene with similarity to Flo1p, which is a lectin-like protein involved in flocculation || molecular_function || cellular_component || YAR062W_ORF || flocculation || || 1040863	No	0.63	1.12	0.875	1.15408	2.19722
IGR	|| || || || || IGR_CHR14:(COMPLEMENT(779442..779604))_5 || || YBOX_IGR1000120:NNR011C:NNR011C:chr14.fsa:(complement(779442..779604)):163:bp._5_0 || 1045206	No	0.85	0.9	0.875	1.53299	1.76653
YCL009C	|| ILV6 || Regulatory subunit of acetolactate synthase, which catalyzes the first step of branched-chain amino acid biosynthesis; enhances activity of the Ilv2p catalytic subunit, localizes to mitochondria || amino acid binding || acetolactate synthase complex || YCL009C_ORF || branched chain family amino acid biosynthetic process || || 1045999	No	1.02	0.73	0.875	1.82578	1.43373
YLR110C	|| CCW12 || Cell wall mannoprotein, mutants are defective in mating and agglutination, expression is downregulated by alpha-factor || molecular_function || fungal-type cell wall || YLR110C_OCH__ORF || cellular cell wall organization || || 1042119	No	1.18	0.57	0.875	2.10135	1.1205
YBR287W	|| || Protein of unknown function; green fluorescent protein (GFP)-fusion protein localizes to the ER; YBR287W is not an essential gene || molecular_function || endoplasmic reticulum || YBR287W_ORF || biological_process || || 1045938	No	1.27	0.48	0.875	2.25636	0.944314
YCR012W	|| PGK1 || 3-phosphoglycerate kinase, catalyzes transfer of high-energy phosphoryl groups from the acyl phosphate of 1,3-bisphosphoglycerate to ADP to produce ATP; key enzyme in glycolysis and gluconeogenesis || transferase activity || mitochondrion || YCR012W_ORF || alcohol metabolic process || || 1043643	No	1.56	0.19	0.875	2.75584	0.376592
YMR007W	|| || Dubious open reading frame unlikely to encode a protein, based on available experimental and comparative sequence data || || || YMR007W_ORF || || || 1045128	No	0.67	1.06	0.865	1.22297	2.07976
YJR109C	|| CPA2 || Large subunit of carbamoyl phosphate synthetase, which catalyzes a step in the synthesis of citrulline, an arginine precursor || carbamoyl-phosphate synthase (glutamine-hydrolyzing) activity || carbamoyl-phosphate synthase complex || YJR109C_ORF || translational elongation || || 1045840	No	0.88	0.85	0.865	1.58466	1.66865
YFR057W	|| || Putative protein of unknown function || molecular_function || cellular_component || YFR057W_ORF || biological_process || || 1040989	No	0.92	0.81	0.865	1.65355	1.59034
YOR378W	|| || Putative paralog of ATR1, but not required for boron tolerance; member of the DHA2 family of drug:H+ antiporters; YOR378W is not an essential gene || molecular_function || plasma membrane || YOR378W_ORF || transmembrane transport || || 1041181	No	1.12	0.61	0.865	1.99801	1.19881
YNL171C	|| || Dubious open reading frame unlikely to encode a functional protein, based on available experimental and comparative sequence data || || || YNL171C_ORF || || || 1040456	No	0.84	0.88	0.86	1.51576	1.72738
TI(UAU)L	|| || tRNA-Ile || triplet codon-amino acid adaptor activity || cytosol || TI(UAU)L_INT_1 || translational elongation || || 1044058	No	1.44	0.28	0.86	2.54916	0.552782
YDR210C-C	|| || Retrotransposon TYA Gag gene co-transcribed with TYB Pol; translated as TYA or TYA-TYB polyprotein; Gag is a nucleocapsid protein that is the structural constituent of virus-like particles (VLPs); similar to retroviral Gag || protein binding || cytoplasm || YDR210C-C_ORF || transposition, RNA-mediated || || 1041312	No	0.8	0.91	0.855	1.44687	1.78611
Q0045	|| COX1 || Subunit I of cytochrome c oxidase, which is the terminal member of the mitochondrial inner membrane electron transport chain; one of three mitochondrially-encoded subunits || endonuclease activity || mitochondrion || Q0045_ORF || aerobic respiration || || 1040387	No	0.83	0.88	0.855	1.49854	1.72738
YHLCOMEGA1	|| || || || || YHLCOMEGA1_LTR || || || 1041184	No	1.29	0.42	0.855	2.29081	0.826854
YCL040W	|| GLK1 || Glucokinase, catalyzes the phosphorylation of glucose at C6 in the first irreversible step of glucose metabolism; one of three glucose phosphorylating enzymes; expression regulated by non-fermentable carbon sources || phosphotransferase activity, alcohol group as acceptor || cytosol || YCL040W_ORF || glucose metabolic process || || 1041299	No	0.91	0.79	0.85	1.63633	1.55119
YHR079C	|| IRE1 || Serine-threonine kinase and endoribonuclease; transmembrane protein that mediates the unfolded protein response (UPR) by regulating Hac1p synthesis through HAC1 mRNA splicing; Kar2p binds inactive Ire1p and releases from it upon ER stress || unfolded protein binding || integral to membrane || YHR079C_ORF || protein phosphorylation || || 1041955	No	1.09	0.61	0.85	1.94634	1.19881
YNL066W	|| SUN4 || Cell wall protein related to glucanases, possibly involved in cell wall septation; member of the SUN family || glucosidase activity || cell wall || YNL066W_TIL_6_75__ORF || mitochondrion organization || || 1041654	No	0.84	0.85	0.845	1.51576	1.66865
YMR008C	|| PLB1 || Phospholipase B (lysophospholipase) involved in lipid metabolism, required for deacylation of phosphatidylcholine and phosphatidylethanolamine but not phosphatidylinositol || lysophospholipase activity || plasma membrane enriched fraction || YMR008C_ORF || lipid catabolic process || || 1043990	No	1.04	0.65	0.845	1.86023	1.27712
YLR464W	|| || Putative protein of unknown function; intron is predicted but not detected experimentally; YLR464W overlaps the verified gene YRF1-4/YLR466W and two dubious ORFs YLR463C and YLR465C || molecular_function || cellular_component || YLR464W_INT_1 || biological_process || || 1042339	Yes	1.07	0.62	0.845	1.9119	1.21839
YCL030C	|| HIS4 || Multifunctional enzyme containing phosphoribosyl-ATP pyrophosphatase, phosphoribosyl-AMP cyclohydrolase, and histidinol dehydrogenase activities; catalyzes the second, third, ninth and tenth steps in histidine biosynthesis || ATP binding || intracellular || YCL030C_ORF || heterocycle metabolic process || || 1044008	Yes	1.13	0.56	0.845	2.01524	1.10093
YER039C-A	|| || Putative protein of unknown function; YER039C-A is not an essential gene || molecular_function || cellular_component || YER039C-A_ORF || biological_process || || 1045556	No	1.14	0.55	0.845	2.03246	1.08135
YAL061W	|| BDH2 || Putative medium-chain alcohol dehydrogenase with similarity to BDH1; transcription induced by constitutively active PDR1 and PDR3 || oxidoreductase activity || cytoplasm || YAL061W_ORF || oxidation reduction || || 1044041	No	1.02	0.66	0.84	1.82578	1.29669
YLR184W	|| || Dubious ORF unlikely to encode a functional protein, based on available experimental and comparative sequence data || || || YLR184W_ORF || || || 1048118	No	0.55	1.13	0.84	1.01629	2.21679
YDR431W	|| || Dubious ORF unlikely to encode a functional protein, based on available experimental and comparative sequence data || || || YDR431W_ORF || || || 1042302	No	0.69	0.99	0.84	1.25742	1.94272
YLR465C	|| BSC3 || Dubious open reading frame, unlikely to encode a protein; not conserved in closely related Saccharomyces species; 100% of YLR465C overlaps the uncharacterized ORF YLR464W and 86% of YLR465C overlaps the verified gene YRF1-4 || || || YLR465C_ORF || || || 1041900	No	1.17	0.51	0.84	2.08413	1.00304
YLR013W	|| GAT3 || Protein containing GATA family zinc finger motifs || zinc ion binding || nucleus || YLR013W_ORF || transcription || || 1045093	No	1.24	0.44	0.84	2.20469	0.866008
IGR	|| || || || || IGR_CHR02:(526804..526980)_40 || || YBOX_IGR1000146:gBR08_9:gBR08_9:chr02.fsa:(526804..526980):177:bp._40_0 || 1045913	No	0.63	1.04	0.835	1.15408	2.0406
YJR077C	|| MIR1 || Mitochondrial phosphate carrier, imports inorganic phosphate into mitochondria; functionally redundant with Pic2p but more abundant than Pic2p under normal conditions; phosphorylated || inorganic phosphate transmembrane transporter activity || mitochondrial inner membrane || YJR077C_ORF || nucleotide metabolic process || || 1042191	No	0.97	0.7	0.835	1.73967	1.375
YHL050C	|| || Putative protein of unknown function, potential Cdc28p substrate || ATP binding || membrane || YHL050C_INT_1 || biological_process || || 1043468	No	1.18	0.49	0.835	2.10135	0.963891
SNR40	|| SNR40 || C/D box small nucleolar RNA (snoRNA), guides 2'-O-methylation of large subunit (LSU) rRNA at position U898 and small subunit (SSU) rRNA at position G1271 || rRNA 2'-O-ribose methylation guide activity || nucleolus || SNR40_SNORNA || rRNA methylation || || 1047306	No	1.44	0.23	0.835	2.54916	0.454899
YPL250C	|| ICY2 || Protein of unknown function; mobilized into polysomes upon a shift from a fermentable to nonfermentable carbon source; potential Cdc28p substrate || molecular_function || cellular_component || YPL250C_TIL_23_0_US300_ORF || cellular amino acid and derivative metabolic process || || 1043298	No	0.76	0.9	0.83	1.37798	1.76653
YNL066W	|| SUN4 || Cell wall protein related to glucanases, possibly involved in cell wall septation; member of the SUN family || glucosidase activity || cell wall || YNL066W_ORF || mitochondrion organization || || 1047278	No	0.98	0.68	0.83	1.75689	1.33585
YJR009C	|| TDH2 || Glyceraldehyde-3-phosphate dehydrogenase, isozyme 2, involved in glycolysis and gluconeogenesis; tetramer that catalyzes the reaction of glyceraldehyde-3-phosphate to 1,3 bis-phosphoglycerate; detected in the cytoplasm and cell wall || glyceraldehyde-3-phosphate dehydrogenase (phosphorylating) activity || mitochondrion || YJR009C_ORF || glycolysis || || 1041462	Yes	1.33	0.33	0.83	2.3597	0.650665
IGR	|| || || || || IGR_CHR11:(COMPLEMENT(527003..527159))_0 || || YBOX_IGR1000090:NKR007C:NKR007C:chr11.fsa:(complement(527003..527159)):157:bp._0_0 || 1046371	No	0.42	1.24	0.83	0.792388	2.43214
YNL067W-B	|| || Putative protein of unknown function || molecular_function || cellular_component || YNL067W-B_ONO_ORF || biological_process || || 1046029	No	0.69	0.97	0.83	1.25742	1.90357
YOL156W	|| HXT11 || Putative hexose transporter that is nearly identical to Hxt9p, has similarity to major facilitator superfamily (MFS) transporters and is involved in pleiotropic drug resistance || mannose transmembrane transporter activity || membrane || YOL156W_ORF || transmembrane transport || || 1045021	No	1.17	0.49	0.83	2.08413	0.963891
SNR64	|| SNR64 || C/D box small nucleolar RNA (snoRNA), guides 2'-O-methylation of large subunit (LSU) rRNA at position C2337 || rRNA 2'-O-ribose methylation guide activity || nucleolus || SNR64_SNORNA || rRNA methylation || || 1047282	No	1.2	0.46	0.83	2.1358	0.905161
YHR213W	|| || Possible pseudogene; has similarity to Flo1p, which is a lectin-like protein involved in flocculation || molecular_function || cellular_component || YHR213W_ORF || biological_process || || 1044899	No	0.54	1.11	0.825	0.999067	2.17764
IGR	|| || || || || IGR_CHR12:(192163..193163)_403 || || YBOX_IGR1000199:gLR03_4:gLR03_4:chr12.fsa:(192163..193163):1001:bp._403_0 || 1043048	No	0.84	0.81	0.825	1.51576	1.59034
YGR109W-A	|| || Retrotransposon TYA Gag gene co-transcribed with TYB Pol; translated as TYA or TYA-TYB polyprotein; Gag is a nucleocapsid protein that is the structural constituent of virus-like particles (VLPs); similar to retroviral Gag || nucleic acid binding || cytoplasm || YGR109W-A_ORF || transposition, RNA-mediated || || 1043233	No	0.93	0.72	0.825	1.67077	1.41415
YML101C-A	|| || Dubious open reading frame unlikely to encode a functional protein, based on available experimental and comparative sequence data || || || YML101C-A_ORF || || || 1042521	No	1.04	0.61	0.825	1.86023	1.19881
YGR279C	|| SCW4 || Cell wall protein with similarity to glucanases; scw4 scw10 double mutants exhibit defects in mating || glucosidase activity || fungal-type cell wall || YGR279C_TIL_9_53__ORF || conjugation with cellular fusion || || 1046155	No	1.15	0.5	0.825	2.04968	0.983467
YLR227W-A	|| || Retrotransposon TYA Gag gene co-transcribed with TYB Pol; translated as TYA or TYA-TYB polyprotein; Gag is a nucleocapsid protein that is the structural constituent of virus-like particles (VLPs); similar to retroviral Gag || protein binding || retrotransposon nucleocapsid || YLR227W-A_ORF || transposition, RNA-mediated || || 1043434	No	0.76	0.88	0.82	1.37798	1.72738
YHL036W	|| MUP3 || Low affinity methionine permease, similar to Mup1p || L-methionine transmembrane transporter activity || membrane || YHL036W_TIL_10_227__ORF || amino acid transport || || 1047656	No	0.83	0.81	0.82	1.49854	1.59034
YDL048C	|| STP4 || Protein containing a Kruppel-type zinc-finger domain; has similarity to Stp1p, Stp2p, and Stp3p || sequence-specific DNA binding || cytoplasm || YDL048C_TIL_10_0_US200_ORF || biological_process || || 1045542	No	0.49	1.15	0.82	0.91295	2.25595
YIL170W	|| HXT12 || Possible pseudogene in strain S288C; YIL170W/HXT12 and the adjacent ORF, YIL171W, together encode a non-functional member of the hexose transporter family || substrate-specific transmembrane transporter activity || cellular_component || YIL170W_OCH_DS100_ORF || biological_process || || 1040713	No	1.16	0.48	0.82	2.06691	0.944314
YPR203W	|| || Putative protein of unknown function || molecular_function || cellular_component || YPR203W_ORF || biological_process || || 1045970	No	1.16	0.48	0.82	2.06691	0.944314
YIL101C	|| XBP1 || Transcriptional repressor that binds to promoter sequences of the cyclin genes, CYS3, and SMF2; expression is induced by stress or starvation during mitosis, and late in meiosis; member of the Swi4p/Mbp1p family; potential Cdc28p substrate || sequence-specific DNA binding transcription factor activity || nucleus || YIL101C_ORF || response to stress || || 1047455	No	0.63	1	0.815	1.15408	1.9623
YDR033W	|| MRH1 || Protein that localizes primarily to the plasma membrane, also found at the nuclear envelope; the authentic, non-tagged protein is detected in mitochondria in a phosphorylated state; has similarity to Hsp30p and Yro2p || ion channel activity || plasma membrane || YDR033W_TIL_2_53__ORF || ion transport || || 1039242	No	0.86	0.77	0.815	1.55021	1.51204
YMR250W	|| GAD1 || Glutamate decarboxylase, converts glutamate into gamma-aminobutyric acid (GABA) during glutamate catabolism; involved in response to oxidative stress || glutamate decarboxylase activity || cytoplasm || YMR250W_ORF || carboxylic acid metabolic process || || 1040693	No	0.97	0.66	0.815	1.73967	1.29669
YDR107C	|| TMN2 || Protein with a role in cellular adhesion and filamentous growth; similar to Emp70p and Tmn3p; member of the evolutionarily conserved Transmembrane Nine family of proteins with nine membrane-spanning segments || molecular_function || membrane || YDR107C_ORF || invasive growth in response to glucose limitation || || 1041883	No	1.45	0.18	0.815	2.56638	0.357016
YOR116C	|| RPO31 || RNA polymerase III largest subunit C160, part of core enzyme; similar to bacterial beta-prime subunit and to RPA190 and RPO21 || DNA-directed RNA polymerase activity || nucleus || YOR116C_TIL_8_0_US100_ORF || tRNA transcription from RNA polymerase III promoter || || 1043833	No	0.71	0.91	0.81	1.29186	1.78611
YMR305C	|| SCW10 || Cell wall protein with similarity to glucanases; may play a role in conjugation during mating based on mutant phenotype and its regulation by Ste12p || glucosidase activity || fungal-type cell wall || YMR305C_TIL_5_195__ORF || cellular cell wall organization || || 1045130	No	0.75	0.87	0.81	1.36075	1.7078
YLR087C	|| CSF1 || Protein required for fermentation at low temperature; the authentic, non-tagged protein is detected in highly purified mitochondria in high-throughput studies || molecular_function || mitochondrion || YLR087C_TIL_15_0_US300_ORF || fermentation || || 1042125	No	0.77	0.85	0.81	1.3952	1.66865
YNL300W	|| TOS6 || Glycosylphosphatidylinositol-dependent cell wall protein, expression is periodic and decreases in respone to ergosterol perturbation or upon entry into stationary phase; depletion increases resistance to lactic acid || molecular_function || membrane || YNL300W_TIL_5_0__ORF || biological_process || || 1040557	No	0.8	0.82	0.81	1.44687	1.60992
YGL192W	|| IME4 || Probable mRNA N6-adenosine methyltransferase required for entry into meiosis; transcribed in diploid cells; haploids repress IME4 transcription via production of antisense IME4 transcripts; antisense transcription is repressed in diploids || mRNA (N6-adenosine)-methyltransferase activity || cellular_component || YGL192W_ORF || meiosis || || 1044955	No	0.94	0.68	0.81	1.688	1.33585
YNR044W	|| AGA1 || Anchorage subunit of a-agglutinin of a-cells, highly O-glycosylated protein with N-terminal secretion signal and C-terminal signal for addition of GPI anchor to cell wall, linked to adhesion subunit Aga2p via two disulfide bonds || cell adhesion molecule binding || fungal-type cell wall || YNR044W_ORF || agglutination involved in conjugation with cellular fusion || || 1039929	No	0.41	1.21	0.81	0.775165	2.37341
YGR138C	|| TPO2 || Polyamine transport protein specific for spermine; localizes to the plasma membrane; transcription of TPO2 is regulated by Haa1p; member of the major facilitator superfamily || antiporter activity || vacuolar membrane || YGR138C_ORF || transmembrane transport || || 1040347	No	1.2	0.42	0.81	2.1358	0.826854
YIL107C	|| PFK26 || 6-phosphofructo-2-kinase, inhibited by phosphoenolpyruvate and sn-glycerol 3-phosphate; has negligible fructose-2,6-bisphosphatase activity; transcriptional regulation involves protein kinase A || 6-phosphofructo-2-kinase activity || cytoplasm || YIL107C_TIL_1_1__ORF || regulation of glycolysis || || 1047303	No	0.51	1.1	0.805	0.947397	2.15806
YLR300W	|| EXG1 || Major exo-1,3-beta-glucanase of the cell wall, involved in cell wall beta-glucan assembly; exists as three differentially glycosylated isoenzymes || cation binding || extracellular region || YLR300W_ORF || metabolic process || || 1047773	No	1.05	0.56	0.805	1.87745	1.10093
YDR345C	|| HXT3 || Low affinity glucose transporter of the major facilitator superfamily, expression is induced in low or high glucose conditions || fructose transmembrane transporter activity || integral to membrane || YDR345C_ORF || hexose transport || || 1046537	No	1.51	0.1	0.805	2.66972	0.200403
YBR224W	|| || Dubious open reading frame unlikely to encode a protein, based on available experimental and comparative sequence data; partially overlaps the verified gene TDP1 || || || YBR224W_ORF || || || 1040663	No	0.74	0.87	0.805	1.34353	1.7078
YDL096C	|| OPI6 || Dubious open reading frame unlikely to encode a protein, based on available experimental and comparative sequence data; partially overlaps verified gene PMT1/YDL095W; YDL096C is not essential || || || YDL096C_ORF || || || 1047580	No	0.84	0.77	0.805	1.51576	1.51204
YNL066W	|| SUN4 || Cell wall protein related to glucanases, possibly involved in cell wall septation; member of the SUN family || glucosidase activity || cell wall || YNL066W_TIL_8_118__ORF || mitochondrion organization || || 1040534	No	1.02	0.59	0.805	1.82578	1.15966
YJL028W	|| || Protein of unknown function; may interact with ribosomes, based on co-purification experiments || molecular_function || membrane || YJL028W_ORF || biological_process || || 1042457	No	0.5	1.1	0.8	0.930174	2.15806
YDL048C	|| STP4 || Protein containing a Kruppel-type zinc-finger domain; has similarity to Stp1p, Stp2p, and Stp3p || sequence-specific DNA binding || cytoplasm || YDL048C_TIL_1_300_88_ORF || biological_process || || 1042555	No	0.74	0.86	0.8	1.34353	1.68822
YCL025C	|| AGP1 || Low-affinity amino acid permease with broad substrate range, involved in uptake of asparagine, glutamine, and other amino acids; expression is regulated by the SPS plasma membrane amino acid sensor system (Ssy1p-Ptr3p-Ssy5p) || amino acid transmembrane transporter activity || plasma membrane || YCL025C_ORF || transmembrane transport || || 1045169	No	1.2	0.4	0.8	2.1358	0.787701
YAL038W	|| CDC19 || Pyruvate kinase, functions as a homotetramer in glycolysis to convert phosphoenolpyruvate to pyruvate, the input for aerobic (TCA cycle) or anaerobic (glucose fermentation) respiration || nucleotide binding || cytosol || YAL038W_ORF || nitrogen compound metabolic process || || 1046227	No	1.21	0.39	0.8	2.15302	0.768125
YLR237W	|| THI7 || Plasma membrane transporter responsible for the uptake of thiamine, member of the major facilitator superfamily of transporters; mutation of human ortholog causes thiamine-responsive megaloblastic anemia || thiamin transmembrane transporter activity || plasma membrane || YLR237W_ORF || thiamin transport || || 1045440	No	1.15	0.45	0.8	2.04968	0.885584
YKR105C	|| VBA5 || Putative transporter of the Major Facilitator Superfamily (MFS); proposed role as a basic amino acid permease based on phylogeny || molecular_function || integral to membrane || YKR105C_OCH__ORF || biological_process || || 1042861	No	0.81	0.78	0.795	1.46409	1.53161
YPL246C	|| RBD2 || Possible rhomboid protease, has similarity to eukaryotic rhomboid proteases including Pcp1p || serine-type peptidase activity || Golgi membrane || YPL246C_ORF || biological_process || || 1045774	No	1.08	0.51	0.795	1.92912	1.00304
YMR279C	|| || Putative paralog of ATR1, but not required for boron tolerance; identified as a heat-induced gene in a high-throughout screen; YMR279C is not an essential gene || molecular_function || cellular_component || YMR279C_ORF || biological_process || || 1042822	No	1	0.59	0.795	1.79134	1.15966
YHR101C	|| BIG1 || Integral membrane protein of the endoplasmic reticulum, required for normal content of cell wall beta-1,6-glucan || molecular_function || integral to membrane || YHR101C_INT_1 || cellular cell wall organization || || 1041376	No	0.61	0.97	0.79	1.11963	1.90357
YNL279W	|| PRM1 || Pheromone-regulated multispanning membrane protein involved in membrane fusion during mating; predicted to have 5 transmembrane segments and a coiled coil domain; localizes to the shmoo tip; regulated by Ste12p || molecular_function || membrane || YNL279W_ORF || response to pheromone || || 1041567	No	0.7	0.88	0.79	1.27464	1.72738
YAR064W	|| || Putative protein of unknown function || molecular_function || membrane || YAR064W_ORF || biological_process || || 1039701	No	0.74	0.84	0.79	1.34353	1.64907
YHRCTY1-1	|| || Long Terminal Repeat (LTR) retrotransposon of the Copia (Pseudoviridae) group; contains co-transcribed genes TYA Gag and TYB Pol, encoding proteins involved in structure and function of virus-like particles, flanked by two direct repeats || || || YHRCTY1-1_RET || || || 1045787	No	0.87	0.71	0.79	1.56743	1.39458
YPL058C	|| PDR12 || Plasma membrane ATP-binding cassette (ABC) transporter, weak-acid-inducible multidrug transporter required for weak organic acid resistance; induced by sorbate and benzoate and regulated by War1p; mutants exhibit sorbate hypersensitivity || organic acid transmembrane transporter activity || plasma membrane || YPL058C_ORF || organic acid transport || || 1042913	No	0.96	0.62	0.79	1.72244	1.21839
YMR088C	|| VBA1 || Permease of basic amino acids in the vacuolar membrane || basic amino acid transmembrane transporter activity || fungal-type vacuole membrane || YMR088C_ORF || basic amino acid transport || || 1047971	No	1.09	0.49	0.79	1.94634	0.963891
YKR012C	|| || Dubious open reading frame unlikely to encode a protein, based on available experimental and comparative sequence data; partially overlaps the verified gene PRY2 || || || YKR012C_ORF || || || 1046626	No	1.12	0.46	0.79	1.99801	0.905161
Q0120	|| BI4 || Mitochondrial mRNA maturase, forms a complex with Nam2p to mediate splicing of the bI4 intron of the COB gene; encoded by both exon and intron sequences of partially processed COB mRNA || RNA binding || membrane || Q0120_JXN_IE_3_ORF || mRNA processing || || 1047925	No	0.89	0.68	0.785	1.60188	1.33585
YAL016C-B	|| || Dubious open reading frame unlikely to encode a protein, based on available experimental and comparative sequence data || || || YAL016C-B_ONO_ORF || || || 1047811	No	1.04	0.53	0.785	1.86023	1.0422
YFL067W	|| || Protein of unknown function, down-regulated at low calcium levels || molecular_function || cellular_component || YFL067W_ORF || biological_process || || 1040588	No	1.08	0.49	0.785	1.92912	0.963891
YGR259C	|| || Dubious open reading frame unlikely to encode a protein, based on available experimental and comparative sequence data; overlaps almost completely with the verified ORF TNA1/YGR260W || || || YGR259C_ORF || || || 1040020	No	1.08	0.49	0.785	1.92912	0.963891
YNR069C	|| BSC5 || Protein of unknown function, ORF exhibits genomic organization compatible with a translational readthrough-dependent mode of expression || molecular_function || cellular_component || YNR069C_ORF || biological_process || || 1041146	No	0.69	0.88	0.785	1.25742	1.72738
YHR143W	|| DSE2 || Daughter cell-specific secreted protein with similarity to glucanases, degrades cell wall from the daughter side causing daughter to separate from mother; expression is repressed by cAMP || glucosidase activity || cell wall || YHR143W_ORF || cytokinesis, completion of separation || || 1044968	No	0.73	0.83	0.78	1.32631	1.6295
YLL030C	|| RRT7 || Identified in a screen for mutants with increased levels of rDNA transcription; dubious open reading frame unlikely to encode a protein, based on available experimental and comparative sequence data || || || YLL030C_ORF || || || 1042943	No	0.79	0.77	0.78	1.42965	1.51204
YHL047C	|| ARN2 || Transporter, member of the ARN family of transporters that specifically recognize siderophore-iron chelates; responsible for uptake of iron bound to the siderophore triacetylfusarinine C || siderophore-iron transmembrane transporter activity || integral to membrane || YHL047C_ORF || transmembrane transport || || 1045659	No	1.08	0.48	0.78	1.92912	0.944314
YNL337W	|| || Dubious open reading frame unlikely to encode a protein, based on available experimental and comparative sequence data || || || YNL337W_ORF || || || 1045740	Yes	1.2	0.36	0.78	2.1358	0.709395
YHR032W	|| ERC1 || Member of the multi-drug and toxin extrusion (MATE) family of the multidrug/oligosaccharidyl-lipid/polysaccharide (MOP) exporter superfamily; overproduction confers ethionine resistance and accumulation of S-adenosylmethionine || drug transmembrane transporter activity || membrane || YHR032W_ORF || transport || || 1039527	No	0.68	0.87	0.775	1.24019	1.7078
YOR116C	|| RPO31 || RNA polymerase III largest subunit C160, part of core enzyme; similar to bacterial beta-prime subunit and to RPA190 and RPO21 || DNA-directed RNA polymerase activity || nucleus || YOR116C_TIL_301_600_37_ORF || tRNA transcription from RNA polymerase III promoter || || 1040075	No	0.75	0.8	0.775	1.36075	1.57077
YIL046W-A	|| || Putative protein of unknown function; identified by expression profiling and mass spectrometry || molecular_function || integral to membrane || YIL046W-A_ONO_ORF || biological_process || || 1043098	No	0.88	0.67	0.775	1.58466	1.31627
YLR464W	|| || Putative protein of unknown function; intron is predicted but not detected experimentally; YLR464W overlaps the verified gene YRF1-4/YLR466W and two dubious ORFs YLR463C and YLR465C || molecular_function || cellular_component || YLR464W_ORF || biological_process || || 1043024	Yes	1.04	0.51	0.775	1.86023	1.00304
YMR063W	|| RIM9 || Protein of unknown function, involved in the proteolytic activation of Rim101p in response to alkaline pH; has similarity to A. nidulans PalI; putative membrane protein || molecular_function || membrane || YMR063W_ORF || ascospore formation || || 1040860	No	0.7	0.85	0.775	1.27464	1.66865
YJL079C	|| PRY1 || Protein of unknown function || molecular_function || extracellular region || YJL079C_ORF || translational elongation || || 1040056	No	0.86	0.69	0.775	1.55021	1.35542
YDR455C	|| || Dubious open reading frame unlikely to encode a protein, based on available experimental and comparative sequence data; partially overlaps the verified gene YDR456W || || || YDR455C_ORF || || || 1041547	No	0.98	0.57	0.775	1.75689	1.1205
YHL036W	|| MUP3 || Low affinity methionine permease, similar to Mup1p || L-methionine transmembrane transporter activity || membrane || YHL036W_TIL_11_11__ORF || amino acid transport || || 1048208	No	1.17	0.38	0.775	2.08413	0.748548
YMR062C	|| ARG7 || Mitochondrial ornithine acetyltransferase, catalyzes the fifth step in arginine biosynthesis; also possesses acetylglutamate synthase activity, regenerates acetylglutamate while forming ornithine || acetyl-CoA:L-glutamate N-acetyltransferase activity || mitochondrial matrix || YMR062C_ORF || cellular aromatic compound metabolic process || || 1039698	No	0.75	0.79	0.77	1.36075	1.55119
YHR123W	|| EPT1 || sn-1,2-diacylglycerol ethanolamine- and cholinephosphotranferase; not essential for viability || ethanolaminephosphotransferase activity || Golgi apparatus || YHR123W_JXN_IE_1_ORF || phosphatidylethanolamine biosynthetic process || || 1045175	Yes	0.9	0.64	0.77	1.6191	1.25754
YHR095W	|| || Dubious open reading frame unlikely to encode a functional protein, based on available experimental and comparative sequence data || || || YHR095W_ORF || || || 1040229	No	0.97	0.57	0.77	1.73967	1.1205
YHR174W	|| ENO2 || Enolase II, a phosphopyruvate hydratase that catalyzes the conversion of 2-phosphoglycerate to phosphoenolpyruvate during glycolysis and the reverse reaction during gluconeogenesis; expression is induced in response to glucose || phosphopyruvate hydratase activity || plasma membrane enriched fraction || YHR174W_OCH__ORF || organic acid metabolic process || || 1046960	No	0.98	0.56	0.77	1.75689	1.10093
YNL237W	|| YTP1 || Probable type-III integral membrane protein of unknown function, has regions of similarity to mitochondrial electron transport proteins || molecular_function || integral to membrane || YNL237W_ORF || biological_process || || 1040282	No	1	0.54	0.77	1.79134	1.06177
YFL068W	|| || Putative protein of unknown function || molecular_function || integral to membrane || YFL068W_ORF || biological_process || || 1041707	No	1.06	0.48	0.77	1.89467	0.944314
YBR158W	|| AMN1 || Protein required for daughter cell separation, multiple mitotic checkpoints, and chromosome stability; contains 12 degenerate leucine-rich repeat motifs; expression is induced by the Mitotic Exit Network (MEN) || protein binding || nucleus || YBR158W_TIL_1_82__ORF || negative regulation of exit from mitosis || || 1043696	No	1.09	0.45	0.77	1.94634	0.885584
YMR181C	|| || Protein of unknown function; mRNA transcribed as part of a bicistronic transcript with a predicted transcriptional repressor RGM1/YMR182C; mRNA is destroyed by nonsense-mediated decay (NMD); YMR181C is not an essential gene || molecular_function || cellular_component || YMR181C_TIL_4_29__ORF || biological_process || || 1041135	No	1.12	0.42	0.77	1.99801	0.826854
YOR384W	|| FRE5 || Putative ferric reductase with similarity to Fre2p; expression induced by low iron levels; the authentic, non-tagged protein is detected in highly purified mitochondria in high-throughput studies || iron ion binding || mitochondrion || YOR384W_ORF || ion transport || || 1044215	No	1.2	0.34	0.77	2.1358	0.670241
RDN58-1	|| RDN58-1 || 5.8S ribosomal RNA, component of the 60S ribosomal subunit; encoded in the rDNA repeat (RDN1) as part of the 35S primary transcript; 3' end formation involves processing by the exosome complex while 5' end is generated by Kem1p and Rat1p || structural constituent of ribosome || cytosolic large ribosomal subunit || RDN58-1_RRNA || translation || || 1045922	No	0.53	1	0.765	0.981843	1.9623
YDR033W	|| MRH1 || Protein that localizes primarily to the plasma membrane, also found at the nuclear envelope; the authentic, non-tagged protein is detected in mitochondria in a phosphorylated state; has similarity to Hsp30p and Yro2p || ion channel activity || plasma membrane || YDR033W_TIL_1_14__ORF || ion transport || || 1047763	No	0.66	0.87	0.765	1.20575	1.7078
YHR143W	|| DSE2 || Daughter cell-specific secreted protein with similarity to glucanases, degrades cell wall from the daughter side causing daughter to separate from mother; expression is repressed by cAMP || glucosidase activity || cell wall || YHR143W_TIL_8_99__ORF || cytokinesis, completion of separation || || 1046640	No	0.67	0.86	0.765	1.22297	1.68822
YGR032W	|| GSC2 || Catalytic subunit of 1,3-beta-glucan synthase, involved in formation of the inner layer of the spore wall; activity positively regulated by Rho1p and negatively by Smk1p; has similarity to an alternate catalytic subunit, Fks1p (Gsc1p) || transferase activity, transferring glycosyl groups || membrane || YGR032W_ORF || ascospore wall assembly || || 1039622	No	0.79	0.74	0.765	1.42965	1.45331
TEL	|| || Telomeric region on the right arm of Chromosome IX, composed of an X element core sequence, X element combinatorial repeats, and a short terminal stretch of telomeric repeats || || || TEL_TEL09R || || || 1045589	No	0.85	0.68	0.765	1.53299	1.33585
YML017W	|| PSP2 || Asn rich cytoplasmic protein that contains RGG motifs; high-copy suppressor of group II intron-splicing defects of a mutation in MRS2 and of a conditional mutation in POL1 (DNA polymerase alpha); possible role in mitochondrial mRNA splicing || molecular_function || cytoplasm || YML017W_INT_1 || biological_process || || 1048263	No	0.86	0.67	0.765	1.55021	1.31627
YLR110C	|| CCW12 || Cell wall mannoprotein, mutants are defective in mating and agglutination, expression is downregulated by alpha-factor || molecular_function || fungal-type cell wall || YLR110C_ORF || cellular cell wall organization || || 1047895	No	0.92	0.61	0.765	1.65355	1.19881
YFL065C	|| || Putative protein of unknown function; induced by treatment with 8-methoxypsoralen and UVA irradiation || molecular_function || cellular_component || YFL065C_ORF || biological_process || || 1042807	No	1	0.53	0.765	1.79134	1.0422
YHR213W-A	|| || Putative protein of unknown function; identified by gene-trapping, microarray-based expression analysis, and genome-wide homology searching || molecular_function || cellular_component || YHR213W-A_ONO_ORF || biological_process || || 1041418	No	1.01	0.52	0.765	1.80856	1.02262
YBR230W-A	|| || Putative protein of unknown function || molecular_function || cellular_component || YBR230W-A_ONO_ORF || biological_process || || 1048113	No	1.03	0.5	0.765	1.843	0.983467
Q0120	|| BI4 || Mitochondrial mRNA maturase, forms a complex with Nam2p to mediate splicing of the bI4 intron of the COB gene; encoded by both exon and intron sequences of partially processed COB mRNA || RNA binding || membrane || Q0120_INT_3 || mRNA processing || || 1042593	No	0.51	1.01	0.76	0.947397	1.98187
YMR272W-B	|| || Identified by gene-trapping, microarray-based expression analysis, and genome-wide homology searching || molecular_function || cellular_component || YMR272W-B_ONO_ORF || biological_process || || 1048270	No	0.87	0.65	0.76	1.56743	1.27712
YNL209W	|| SSB2 || Cytoplasmic ATPase that is a ribosome-associated molecular chaperone, functions with J-protein partner Zuo1p; may be involved in the folding of newly-synthesized polypeptide chains; member of the HSP70 family; homolog of SSB1 || nucleotide binding || polysome || YNL209W_ORF || regulation of translational fidelity || || 1040373	No	1.23	0.29	0.76	2.18747	0.572358
YIR021W-A	|| || Putative protein of unknown function; identified by expression profiling and mass spectrometry || molecular_function || integral to membrane || YIR021W-A_ONO_ORF || biological_process || || 1042702	No	-0.09	1.6	0.755	-0.0859967	3.13689
YKL198C	|| PTK1 || Putative serine/threonine protein kinase that regulates spermine uptake; involved in polyamine transport; possible mitochondrial protein || nucleotide binding || cellular_component || YKL198C_ORF || polyamine transport || || 1044773	No	0.54	0.97	0.755	0.999067	1.90357
YFL032W	|| || Dubious open reading frame unlikely to encode a protein, based on available experimental and comparative sequence data; partially overlaps the verified gene HAC1/YFL031W; YFL032W is not an essential gene || || || YFL032W_ORF || || || 1046937	No	0.64	0.87	0.755	1.1713	1.7078
YAL042C-A	|| || Dubious open reading frame unlikely to encode a protein, based on available experimental and comparative sequence data; partially overlaps verified ORF ERV46/YAL042W; YAL042C-A is a non-essential gene || || || YAL042C-A_ORF || || || 1042644	No	0.66	0.85	0.755	1.20575	1.66865
IGR	|| || || || || IGR_CHR07:(928134..929134)_515 || || YBOX_IGR1000173:gGR11_5:gGR11_5:chr07.fsa:(928134..929134):1001:bp._515_0 || 1039709	No	0.73	0.78	0.755	1.32631	1.53161
TE(UUC)Q	|| || Mitochondrial tRNA-Glu || triplet codon-amino acid adaptor activity || mitochondrion || TE(UUC)Q_TRNA || translational elongation || || 1043995	No	0.78	0.73	0.755	1.41242	1.43373
YLR044C	|| PDC1 || Major of three pyruvate decarboxylase isozymes, key enzyme in alcoholic fermentation, decarboxylates pyruvate to acetaldehyde; subject to glucose-, ethanol-, and autoregulation; involved in amino acid catabolism || metal ion binding || nucleus || YLR044C_ORF || branched chain family amino acid catabolic process || || 1042616	No	0.97	0.54	0.755	1.73967	1.06177
YOR083W	|| WHI5 || Repressor of G1 transcription that binds to SCB binding factor (SBF) at SCB target promoters in early G1; phosphorylation of Whi5p by the CDK, Cln3p/Cdc28p relieves repression and promoter binding by Whi5; periodically expressed in G1 || specific transcriptional repressor activity || nucleus || YOR083W_ORF || regulation of transcription involved in G1/S phase of mitotic cell cycle || |…	No	0.59	0.91	0.75	1.08518	1.78611
YNL195C	|| || Putative protein of unknown function; shares a promoter with YNL194C; the authentic, non-tagged protein is detected in highly purified mitochondria in high-throughput studies || molecular_function || mitochondrion || YNL195C_AAA_11_NCR || biological_process || || 1041803	No	0.82	0.68	0.75	1.48132	1.33585
YIL163C	|| || Dubious open reading frame unlikely to encode a functional protein, based on available experimental and comparative sequence data || || || YIL163C_ORF || || || 1042014	No	0.91	0.59	0.75	1.63633	1.15966
YPL013C	|| MRPS16 || Mitochondrial ribosomal protein of the small subunit || structural constituent of ribosome || mitochondrion || YPL013C_ORF || mitochondrial translation || || 1039941	No	1	0.5	0.75	1.79134	0.983467
YDL229W	|| SSB1 || Cytoplasmic ATPase that is a ribosome-associated molecular chaperone, functions with J-protein partner Zuo1p; may be involved in folding of newly-made polypeptide chains; member of the HSP70 family; interacts with phosphatase subunit Reg1p || calmodulin binding || plasma membrane enriched fraction || YDL229W_ORF || ribosomal subunit export from nucleus || || 1045147	No	1.28	0.22	0.75	2.27359	0.435322
YDR505C	|| PSP1 || Asn and gln rich protein of unknown function; high-copy suppressor of POL1 (DNA polymerase alpha) and partial suppressor of CDC2 (polymerase delta) and CDC6 (pre-RC loading factor) mutations; overexpression results in growth inhibition || molecular_function || mitochondrion || YDR505C_ORF || biological_process || || 1048031	No	1.32	0.18	0.75	2.34248	0.357016
YOR008C-A	|| || Putative protein of unknown function, includes a potential transmembrane domain; deletion results in slightly lengthened telomeres || molecular_function || membrane || YOR008C-A_ORF || biological_process || || 1043932	No	0.39	1.1	0.745	0.740718	2.15806
YKR045C	|| || Putative protein of unknown function; epitope-tagged protein localizes to the cytoplasm || molecular_function || cytoplasm || YKR045C_ORF || biological_process || || 1043528	No	0.93	0.56	0.745	1.67077	1.10093
YPL163C	|| SVS1 || Cell wall and vacuolar protein, required for wild-type resistance to vanadate || molecular_function || fungal-type cell wall || YPL163C_ORF || cellular cell wall organization || || 1042450	No	0.51	0.98	0.745	0.947397	1.92314
YHR189W	|| PTH1 || One of two (see also PTH2) mitochondrially-localized peptidyl-tRNA hydrolases; dispensable for respiratory growth on rich medium, but required for respiratory growth on minimal medium || aminoacyl-tRNA hydrolase activity || mitochondrion || YHR189W_ORF || translation || || 1044840	No	0.58	0.91	0.745	1.06796	1.78611
YDL022W	|| GPD1 || NAD-dependent glycerol-3-phosphate dehydrogenase, key enzyme of glycerol synthesis, essential for growth under osmotic stress; expression regulated by high-osmolarity glycerol response pathway; homolog of Gpd2p || glycerol-3-phosphate dehydrogenase [NAD+] activity || cytosol || YDL022W_ORF || intracellular accumulation of glycerol || || 1039734	No	0.77	0.72	0.745	1.3952	1.41415
YDR010C	|| || Dubious open reading frame unlikely to encode a protein, based on available experimental and comparative sequence data || || || YDR010C_ORF || || || 1043911	No	0.84	0.65	0.745	1.51576	1.27712
YGL024W	|| || Dubious open reading frame unlikely to encode a protein, based on available experimental and comparative sequence data; partially/completely overlaps the verified ORF PGD1/YGL025C || || || YGL024W_ORF || || || 1041490	No	1.08	0.41	0.745	1.92912	0.807278
YBR078W	|| ECM33 || GPI-anchored protein of unknown function, has a possible role in apical bud growth; GPI-anchoring on the plasma membrane crucial to function; phosphorylated in mitochondria; similar to Sps2p and Pst1p || molecular_function || plasma membrane || YBR078W_ORF || fungal-type cell wall organization || || 1040537	No	1.23	0.26	0.745	2.18747	0.513629
YJL027C	|| || Putative protein of unknown function || molecular_function || cellular_component || YJL027C_ORF || biological_process || || 1043586	No	0.6	0.88	0.74	1.10241	1.72738
YGL126W	|| SCS3 || Protein required for inositol prototrophy, identified as an ortholog of the FIT family of proteins involved in triglyceride droplet biosynthesis; disputed role in the synthesis of inositol phospholipids from inositol || molecular_function || endoplasmic reticulum || YGL126W_ORF || phospholipid biosynthetic process || || 1044794	Yes	0.65	0.83	0.74	1.18852	1.6295
YNL105W	|| RRT16 || Dubious open reading frame unlikely to encode a protein, based on available experimental and comparative sequence data; partially overlaps verified gene INP52; identified in a screen for mutants with decreased levels of rDNA transcription || || || YNL105W_ORF || || || 1043084	No	0.78	0.7	0.74	1.41242	1.375
YAL034C	|| FUN19 || Non-essential protein of unknown function; expression induced in response to heat stress || molecular_function || cellular_component || YAL034C_ORF || biological_process || || 1043945	No	0.8	0.68	0.74	1.44687	1.33585
YDR481C	|| PHO8 || Repressible alkaline phosphatase, a glycoprotein localized to the vacuole; regulated by levels of inorganic phosphate and by a system consisting of Pho4p, Pho9p, Pho80p, Pho81p and Pho85p; dephosphorylates phosphotyrosyl peptides || phosphatase activity || membrane || YDR481C_ORF || metabolic process || || 1048102	No	1.02	0.46	0.74	1.82578	0.905161
YBR126C	|| TPS1 || Synthase subunit of trehalose-6-phosphate synthase/phosphatase complex, which synthesizes the storage carbohydrate trehalose; also found in a monomeric form; expression is induced by the stress response and repressed by the Ras-cAMP pathway || transferase activity, transferring glycosyl groups || alpha,alpha-trehalose-phosphate synthase complex (UDP-forming) || YBR126C_ORF || cellular …	No	1.02	0.46	0.74	1.82578	0.905161
YBR162C	|| TOS1 || Covalently-bound cell wall protein of unknown function; identified as a cell cycle regulated SBF target gene; deletion mutants are highly resistant to treatment with beta-1,3-glucanase; has sequence similarity to YJL171C || molecular_function || extracellular region || YBR162C_TIL_6_13__ORF || biological_process || || 1039743	No	1.14	0.34	0.74	2.03246	0.670241
YDR385W	|| EFT2 || Elongation factor 2 (EF-2), also encoded by EFT1; catalyzes ribosomal translocation during protein synthesis; contains diphthamide, the unique posttranslationally modified histidine residue specifically ADP-ribosylated by diphtheria toxin || translation elongation factor activity || cytoplasm || YDR385W_OCH_US100_ORF || regulation of translation || || 1047286	No	-0.05	1.52	0.735	-0.0171038	2.98028
YJL160C	|| || Putative protein of unknown function; member of the PIR (proteins with internal repeats) family of cell wall proteins; non-essential gene that is required for sporulation; mRNA is weakly cell cycle regulated, peaking in mitosis || structural constituent of cell wall || cell wall || YJL160C_ORF || biological_process || || 1044920	No	0.59	0.88	0.735	1.08518	1.72738
YDR261C-C	|| || Retrotransposon TYA Gag gene co-transcribed with TYB Pol; in YDRCTY1-3 TYB is mutant and probably non-functional || RNA binding || cytoplasm || YDR261C-C_ORF || transposition, RNA-mediated || || 1039703	No	0.7	0.77	0.735	1.27464	1.51204
YIL170W	|| HXT12 || Possible pseudogene in strain S288C; YIL170W/HXT12 and the adjacent ORF, YIL171W, together encode a non-functional member of the hexose transporter family || substrate-specific transmembrane transporter activity || cellular_component || YIL170W_ORF || biological_process || || 1046983	No	0.87	0.6	0.735	1.56743	1.17923
YML123C	|| PHO84 || High-affinity inorganic phosphate (Pi) transporter and low-affinity manganese transporter; regulated by Pho4p and Spt7p; mutation confers resistance to arsenate; exit from the ER during maturation requires Pho86p || inorganic phosphate transmembrane transporter activity || membrane || YML123C_ORF || transmembrane transport || || 1041463	No	0.95	0.52	0.735	1.70522	1.02262
YAR061W	|| || Pseudogene with similarity to Flo1p, which is a lectin-like protein involved in flocculation || molecular_function || cellular_component || YAR061W_OCH_DS100_ORF || biological_process || || 1041220	No	0.97	0.5	0.735	1.73967	0.983467
YNL268W	|| LYP1 || Lysine permease; one of three amino acid permeases (Alp1p, Can1p, Lyp1p) responsible for uptake of cationic amino acids || basic amino acid transmembrane transporter activity || membrane || YNL268W_ORF || organic acid transport || || 1046372	No	1.24	0.23	0.735	2.20469	0.454899
YHR092C	|| HXT4 || High-affinity glucose transporter of the major facilitator superfamily, expression is induced by low levels of glucose and repressed by high levels of glucose || transporter activity || integral to membrane || YHR092C_ORF || transport || || 1043610	No	1.37	0.09	0.73	2.42859	0.180826
YOL019W-A	|| || Identified by gene-trapping, microarray-based expression analysis, and genome-wide homology searching || molecular_function || cellular_component || YOL019W-A_ONO_ORF || biological_process || || 1045961	No	0.36	1.1	0.73	0.689049	2.15806
YDR169C-A	|| || Putative protein of unknown function; identified by fungal homology and RT-PCR || molecular_function || cellular_component || YDR169C-A_ONO_ORF || biological_process || || 1043031	No	0.43	1.03	0.73	0.809611	2.02103
YLR280C	|| || Dubious open reading frame unlikely to encode a functional protein, based on available experimental and comparative sequence data || || || YLR280C_ORF || || || 1044465	No	0.6	0.86	0.73	1.10241	1.68822
YPL222W	|| FMP40 || Putative protein of unknown function; proposed to be involved in responding to environmental stresses; the authentic, non-tagged protein is detected in highly purified mitochondria in high-throughput studies || molecular_function || mitochondrion || YPL222W_ORF || biological_process || || 1045010	No	0.69	0.77	0.73	1.25742	1.51204
YOR072W-B	|| || Putative protein of unknown function; identified by expression profiling and mass spectrometry || molecular_function || cellular_component || YOR072W-B_ONO_ORF || biological_process || || 1041992	No	0.81	0.65	0.73	1.46409	1.27712
YBL111C	|| || Helicase-like protein encoded within the telomeric Y' element || nucleotide binding || cellular_component || YBL111C_INT_1 || biological_process || || 1043180	No	0.83	0.63	0.73	1.49854	1.23796
YML113W	|| DAT1 || DNA binding protein that recognizes oligo(dA).oligo(dT) tracts; Arg side chain in its N-terminal pentad Gly-Arg-Lys-Pro-Gly repeat is required for DNA-binding; not essential for viability || DNA binding || nucleus || YML113W_ORF || negative regulation of transcription from RNA polymerase II promoter || || 1045217	No	0.84	0.62	0.73	1.51576	1.21839
YPR076W	|| || Dubious open reading frame unlikely to encode a functional protein, based on available experimental and comparative sequence data || || || YPR076W_ORF || || || 1040038	No	0.99	0.47	0.73	1.77411	0.924737
YGL186C	|| TPN1 || Plasma membrane pyridoxine (vitamin B6) transporter; member of the purine-cytosine permease subfamily within the major facilitator superfamily; proton symporter with similarity to Fcy21p, Fcy2p, and Fcy22p || substrate-specific transmembrane transporter activity || plasma membrane || YGL186C_ORF || vitamin transport || || 1047225	No	1.32	0.14	0.73	2.34248	0.278709
YGL029W	|| CGR1 || Protein involved in nucleolar integrity and processing of the pre-rRNA for the 60S ribosome subunit; transcript is induced in response to cytotoxic stress but not genotoxic stress || molecular_function || nucleolus || YGL029W_ORF || ribosomal large subunit biogenesis || || 1040346	No	1.44	0.02	0.73	2.54916	0.0437901
YHL018W	|| || Putative protein of unknown function; green fluorescent protein (GFP)-fusion protein localizes to mitochondria and is induced in response to the DNA-damaging agent MMS || lyase activity || mitochondrion || YHL018W_ORF || tetrahydrobiopterin biosynthetic process || || 1041351	No	0.54	0.91	0.725	0.999067	1.78611
YER073W	|| ALD5 || Mitochondrial aldehyde dehydrogenase, involved in regulation or biosynthesis of electron transport chain components and acetate formation; activated by K+; utilizes NADP+ as the preferred coenzyme; constitutively expressed || aldehyde dehydrogenase [NAD(P)+] activity || mitochondrion || YER073W_ORF || nitrogen compound metabolic process || || 1044517	No	0.68	0.77	0.725	1.24019	1.51204
YPR153W	|| || Putative protein of unknown function || molecular_function || integral to membrane || YPR153W_ORF || biological_process || || 1039475	No	0.68	0.77	0.725	1.24019	1.51204
IGR	|| || || || || IGR_CHR07:(924134..925134)_253 || || YBOX_IGR1000172:gGR11_1:gGR11_1:chr07.fsa:(924134..925134):1001:bp._253_0 || 1040303	No	0.9	0.55	0.725	1.6191	1.08135
YHR096C	|| HXT5 || Hexose transporter with moderate affinity for glucose, induced in the presence of non-fermentable carbon sources, induced by a decrease in growth rate, contains an extended N-terminal domain relative to other HXTs || fructose transmembrane transporter activity || integral to membrane || YHR096C_ORF || transport || || 1044277	No	-0.08	1.53	0.725	-0.0687734	2.99986
YOR267C	|| HRK1 || Protein kinase implicated in activation of the plasma membrane H(+)-ATPase Pma1p in response to glucose metabolism; plays a role in ion homeostasis || kinase activity || cytoplasm || YOR267C_ORF || cellular ion homeostasis || || 1044916	No	0.62	0.83	0.725	1.13685	1.6295
YGR279C	|| SCW4 || Cell wall protein with similarity to glucanases; scw4 scw10 double mutants exhibit defects in mating || glucosidase activity || fungal-type cell wall || YGR279C_TIL_5_160__ORF || conjugation with cellular fusion || || 1039326	No	0.69	0.76	0.725	1.25742	1.49246
YDR125C	|| ECM18 || Protein of unknown function, similar to Rlp24p || transferase activity || mitochondrion || YDR125C_ORF || cellular cell wall organization || || 1039646	No	0.86	0.59	0.725	1.55021	1.15966
IGR	|| || || || || IGR_CHR02:(622937..623102)_5 || || YBOX_IGR1000015:NBR044W:NBR044W:chr02.fsa:(622937..623102):166:bp._5_0 || 1047707	No	1.93	-0.48	0.725	3.3931	-0.93504
YIL037C	|| PRM2 || Pheromone-regulated protein, predicted to have 4 transmembrane segments and a coiled coil domain; regulated by Ste12p; required for efficient nuclear fusion || molecular_function || integral to membrane || YIL037C_ORF || sexual reproduction || || 1044475	No	0.34	1.1	0.72	0.654602	2.15806
YFR035C	|| || Putative protein of unknown function, deletion mutant exhibits synthetic phenotype with alpha-synuclein || molecular_function || membrane || YFR035C_ORF || biological_process || || 1043280	No	0.37	1.07	0.72	0.706272	2.09933
YGL063W	|| PUS2 || Mitochondrial tRNA:pseudouridine synthase; acts at positions 27 and 28, but not at position 72; efficiently and rapidly targeted to mitochondria, specifically dedicated to mitochondrial tRNA modification || RNA binding || nucleus || YGL063W_ORF || tRNA processing || || 1045756	Yes	0.53	0.91	0.72	0.981843	1.78611
YAR064W	|| || Putative protein of unknown function || molecular_function || membrane || YAR064W_OCH_DS100_ORF || biological_process || || 1040666	No	0.63	0.81	0.72	1.15408	1.59034
YPR016W-A	|| || Dubious open reading frame unlikely to encode a protein, based on available experimental and comparative sequence data || || || YPR016W-A_ORF || || || 1041297	No	0.69	0.75	0.72	1.25742	1.47288
YPL114W	|| || Dubious open reading frame, unlikely to encode a functional protein; largely overlaps ORF YPL113C; diploid deletion in BY4743 strain background exhibits high budding index || || || YPL114W_ORF || || || 1045988	No	0.69	0.75	0.72	1.25742	1.47288
Q0060	|| AI3 || Endonuclease I-SceIII, encoded by a mobile group I intron within the mitochondrial COX1 gene || heme binding || mitochondrion || Q0060_ORF || aerobic respiration || || 1041488	No	0.72	0.72	0.72	1.30908	1.41415
YOL153C	|| || Hypothetical protein || molecular_function || cellular_component || YOL153C_ORF || biological_process || || 1046117	No	0.75	0.69	0.72	1.36075	1.35542
YLR087C	|| CSF1 || Protein required for fermentation at low temperature; the authentic, non-tagged protein is detected in highly purified mitochondria in high-throughput studies || molecular_function || mitochondrion || YLR087C_TIL_6301_6600_116_ORF || fermentation || || 1040209	No	0.77	0.67	0.72	1.3952	1.31627
YDR537C	|| || Dubious open reading frame unlikely to encode a protein, almost completely overlaps verified ORF PAD1/YDR538W || || || YDR537C_ORF || || || 1042526	No	0.84	0.6	0.72	1.51576	1.17923
Q0085	|| ATP6 || Mitochondrially encoded subunit a of the F0 sector of mitochondrial F1F0 ATP synthase; translation is specifically activated by Atp22p; ATP6 and ATP8 mRNAs are not translated in the absence of the F1 sector of ATPase || ATPase activity || mitochondrion || Q0085_ORF || ion transport || || 1040344	No	0.89	0.55	0.72	1.60188	1.08135
IGR	|| || || || || IGR_CHR15:(193556..193784)_43 || || YBOX_IGR1000121:NOL014W:NOL014W:chr15.fsa:(193556..193784):229:bp._43_0 || 1045760	No	0.91	0.53	0.72	1.63633	1.0422
YGR149W	|| || Putative protein of unknown function; predicted to be an integal membrane protein || molecular_function || membrane || YGR149W_ORF || biological_process || || 1046486	No	1.2	0.24	0.72	2.1358	0.474475
LSR1	|| LSR1 || U2 snRNA, component of the spliceosome; pairs with the branchpoint sequence; functionally equivalent to mammalian U2 snRNA || pre-mRNA 5'-splice site binding || U2 snRNP || LSR1_SNRNA || nuclear mRNA splicing, via spliceosome || || 1040709	No	1.78	-0.34	0.72	3.13475	-0.660968
IGR	|| || || || || IGR_CHR07:(1034512..1035512)_351 || || YBOX_IGR1000177:gGR13_3:gGR13_3:chr07.fsa:(1034512..1035512):1001:bp._351_0 || 1046520	No	0.38	1.05	0.715	0.723495	2.06018
YDL160C	|| DHH1 || Cytoplasmic DExD/H-box helicase, stimulates mRNA decapping, coordinates distinct steps in mRNA function and decay, interacts with both the decapping and deadenylase complexes, may have a role in mRNA export and translation || RNA binding || cytoplasm || YDL160C_ORF || regulation of transport || || 1041646	Yes	0.52	0.91	0.715	0.96462	1.78611
YOR204W	|| DED1 || ATP-dependent DEAD (Asp-Glu-Ala-Asp)-box RNA helicase, required for translation initiation of all yeast mRNAs; mutations in human DEAD-box DBY are a frequent cause of male infertility || nucleic acid binding || cytoplasm || YOR204W_ORF || regulation of transport || || 1040002	No	0.8	0.63	0.715	1.44687	1.23796
YLR374C	|| || Dubious open reading frame unlikely to encode a protein, based on available experimental and comparative sequence data; partially overlaps the uncharacterized ORF STP3/YLR375W || || || YLR374C_ORF || || || 1040206	No	0.92	0.51	0.715	1.65355	1.00304
YCLWTY5-1	|| || Long Terminal Repeat (LTR) retrotransposon of the Copia (Pseudoviridae) group; this is the only near-full length Ty5 retrotransposon in S288C and it is non-functional || || || YCLWTY5-1_RET || || || 1045233	No	1.06	0.37	0.715	1.89467	0.728971
YMR107W	|| SPG4 || Protein required for survival at high temperature during stationary phase; not required for growth on nonfermentable carbon sources || molecular_function || cellular_component || YMR107W_ORF || biological_process || || 1043201	No	-0.01	1.44	0.715	0.0517891	2.82367
YLR047C	|| FRE8 || Protein with sequence similarity to iron/copper reductases, involved in iron homeostasis; deletion mutant has iron deficiency/accumulation growth defects; expression increased in the absence of copper-responsive transcription factor Mac1p || oxidoreductase activity, oxidizing metal ions || membrane || YLR047C_ORF || oxidation reduction || || 1043727	No	0.58	0.85	0.715	1.06796	1.66865
YLR087C	|| CSF1 || Protein required for fermentation at low temperature; the authentic, non-tagged protein is detected in highly purified mitochondria in high-throughput studies || molecular_function || mitochondrion || YLR087C_TIL_6901_7200_39_ORF || fermentation || || 1048110	No	0.85	0.58	0.715	1.53299	1.14008
YJL163C	|| || Putative protein of unknown function || molecular_function || integral to membrane || YJL163C_ORF || transmembrane transport || || 1048282	No	0.97	0.46	0.715	1.73967	0.905161
YOR085W	|| OST3 || Gamma subunit of the oligosaccharyltransferase complex of the ER lumen, which catalyzes asparagine-linked glycosylation of newly synthesized proteins; Ost3p is important for N-glycosylation of a subset of proteins || dolichyl-diphosphooligosaccharide-protein glycotransferase activity || integral to membrane || YOR085W_ORF || peptidyl-amino acid modification || || 1045585	Yes	0.98	0.45	0.715	1.75689	0.885584
YBL030C	|| PET9 || Major ADP/ATP carrier of the mitochondrial inner membrane, exchanges cytosolic ADP for mitochondrially synthesized ATP; also imports heme and ATP; phosphorylated; required for viability in many lab strains that carry a sal1 mutation || binding || integral to membrane || YBL030C_ORF || mitochondrial transport || || 1046811	No	1.27	0.16	0.715	2.25636	0.317863
YDR342C	|| HXT7 || High-affinity glucose transporter of the major facilitator superfamily, nearly identical to Hxt6p, expressed at high basal levels relative to other HXTs, expression repressed by high glucose levels || glucose transmembrane transporter activity || plasma membrane || YDR342C_ORF || transmembrane transport || || 1045435	No	1.28	0.15	0.715	2.27359	0.298286
YEL008W	|| || Hypothetical protein predicted to be involved in metabolism || || || YEL008W_ORF || || || 1042506	No	0.39	1.03	0.71	0.740718	2.02103
YOR376W	|| || Dubious open reading frame unlikely to encode a protein, based on available experimental and comparative sequence data; YOR376W is not an essential gene. || || || YOR376W_ORF || || || 1043424	No	0.67	0.75	0.71	1.22297	1.47288
YGR121W-A	|| || Putative protein of unknown function || molecular_function || cellular_component || YGR121W-A_ONO_ORF || biological_process || || 1045499	No	0.82	0.6	0.71	1.48132	1.17923
YMR245W	|| || Dubious open reading frame unlikely to encode a functional protein, based on available experimental and comparative sequence data || || || YMR245W_ORF || || || 1048165	No	0.99	0.43	0.71	1.77411	0.846431
YPR080W	|| TEF1 || Translational elongation factor EF-1 alpha; also encoded by TEF2; functions in the binding reaction of aminoacyl-tRNA (AA-tRNA) to ribosomes; may also have a role in tRNA re-export from the nucleus || translation elongation factor activity || cytoskeleton || YPR080W_ORF || translation || || 1040014	No	1.01	0.41	0.71	1.80856	0.807278
YHL043W	|| ECM34 || Putative protein of unknown function; member of the DUP380 subfamily of conserved, often subtelomerically-encoded proteins || molecular_function || membrane || YHL043W_ORF || fungal-type cell wall organization || || 1042541	No	1.38	0.04	0.71	2.44582	0.0829433
YBR139W	|| || Putative serine type carboxypeptidase with a role in phytochelatin synthesis; green fluorescent protein (GFP)-fusion protein localizes to the vacuole; expression induced by nitrogen limitation in a GLN3, GAT1-independent manner || carboxypeptidase activity || fungal-type vacuole || YBR139W_ORF || proteolysis || || 1044084	No	0.9	0.51	0.705	1.6191	1.00304
YPL264C	|| || Putative membrane protein of unknown function; physically interacts with Hsp82p; YPL264C is not an essential gene || molecular_function || membrane || YPL264C_ORF || biological_process || || 1044603	No	0.91	0.5	0.705	1.63633	0.983467
YOR187W	|| TUF1 || Mitochondrial translation elongation factor Tu; comprises both GTPase and guanine nucleotide exchange factor activities, while these activities are found in separate proteins in S. pombe and humans || GTP binding || mitochondrial matrix || YOR187W_TIL_10_0_DS100_ORF || mitochondrial translation || || 1048299	No	1.07	0.34	0.705	1.9119	0.670241
SNR13	|| SNR13 || C/D box small nucleolar RNA (snoRNA), guides 2'-O-methylation of large subunit (LSU) rRNA at positions A2280 and A2281 || rRNA 2'-O-ribose methylation guide activity || box C/D snoRNP complex || SNR13_SNORNA || rRNA methylation || || 1042503	No	1.76	-0.35	0.705	3.1003	-0.680544
YGR282C	|| BGL2 || Endo-beta-1,3-glucanase, major protein of the cell wall, involved in cell wall maintenance || cation binding || fungal-type cell wall || YGR282C_ORF || cellular carbohydrate metabolic process || || 1043841	No	1.07	0.33	0.7	1.9119	0.650665
YAL063C	|| FLO9 || Lectin-like protein with similarity to Flo1p, thought to be expressed and involved in flocculation || mannose binding || membrane || YAL063C_OCH__ORF || flocculation || || 1047607	No	1.09	0.31	0.7	1.94634	0.611512
YOR214C	|| || Putative protein of unknown function; YOR214C is not an essential gene || molecular_function || anchored to membrane || YOR214C_ORF || biological_process || || 1045380	No	0.43	0.97	0.7	0.809611	1.90357
YMR305C	|| SCW10 || Cell wall protein with similarity to glucanases; may play a role in conjugation during mating based on mutant phenotype and its regulation by Ste12p || glucosidase activity || fungal-type cell wall || YMR305C_TIL_1_45__ORF || cellular cell wall organization || || 1047372	No	0.55	0.85	0.7	1.01629	1.66865
YGL239C	|| || Dubious open reading frame unlikely to encode a protein, based on available experimental and comparative sequence data; partially overlaps verified gene CSE1 || || || YGL239C_ORF || || || 1045658	No	0.76	0.64	0.7	1.37798	1.25754
YJL212C	|| OPT1 || Proton-coupled oligopeptide transporter of the plasma membrane; also transports glutathione and phytochelatin; member of the OPT family || proton-dependent oligopeptide secondary active transmembrane transporter activity || plasma membrane || YJL212C_ORF || transmembrane transport || || 1047599	No	0.91	0.49	0.7	1.63633	0.963891
YGL131C	|| SNT2 || DNA binding protein with similarity to the S. pombe Snt2 protein; computational analysis suggests a role in regulation of expression of genes encoding amine transporters || DNA binding || cytoplasm || YGL131C_ORF || biological_process || || 1045942	No	0.95	0.45	0.7	1.70522	0.885584
YEL076C-A	|| || Putative protein of unknown function || molecular_function || cellular_component || YEL076C-A_OCH__ORF || biological_process || || 1043316	No	1.04	0.36	0.7	1.86023	0.709395
YDR384C	|| ATO3 || Plasma membrane protein, regulation pattern suggests a possible role in export of ammonia from the cell; phosphorylated in mitochondria; member of the TC 9.B.33 YaaH family of putative transporters || ammonium transmembrane transporter activity || mitochondrion || YDR384C_ORF || transmembrane transport || || 1043289	No	1.18	0.22	0.7	2.10135	0.435322
IGR	|| || || || || IGR_CHR12:(969554..970554)_79 || || YBOX_IGR1000208:gLR11_4:gLR11_4:chr12.fsa:(969554..970554):1001:bp._79_0 || 1047010	No	0.53	0.86	0.695	0.981843	1.68822
YOR116C	|| RPO31 || RNA polymerase III largest subunit C160, part of core enzyme; similar to bacterial beta-prime subunit and to RPA190 and RPO21 || DNA-directed RNA polymerase activity || nucleus || YOR116C_TIL_601_900_47_ORF || tRNA transcription from RNA polymerase III promoter || || 1043461	No	0.65	0.74	0.695	1.18852	1.45331
IGR	|| || || || || IGR_CHR16:(COMPLEMENT(132445..132580))_14 || || YBOX_IGR1000135:NPL023C:NPL023C:chr16.fsa:(complement(132445..132580)):136:bp._14_0 || 1043073	No	0.68	0.71	0.695	1.24019	1.39458
YOR255W	|| OSW1 || Protein involved in sporulation; required for the construction of the outer spore wall layers; required for proper localization of Spo14p || molecular_function || spore wall || YOR255W_ORF || ascospore wall assembly || || 1043532	No	0.83	0.56	0.695	1.49854	1.10093
YLR157W-A	|| || Putative protein of unknown function; identified by gene-trapping, microarray-based expression analysis, and genome-wide homology searching || molecular_function || cellular_component || YLR157W-A_ONO_ORF || biological_process || || 1045895	No	1.02	0.37	0.695	1.82578	0.728971
YOR133W	|| EFT1 || Elongation factor 2 (EF-2), also encoded by EFT2; catalyzes ribosomal translocation during protein synthesis; contains diphthamide, the unique posttranslationally modified histidine residue specifically ADP-ribosylated by diphtheria toxin || GTP binding || cytoplasm || YOR133W_ORF || regulation of translation || || 1045720	No	1.06	0.33	0.695	1.89467	0.650665
YKR095W-A	|| PCC1 || Proposed transcription factor involved in the expression of genes regulated by alpha-factor and galactose; component of the EKC/KEOPS protein complex with Kae1p, Gon7p, Bud32p, and Cgi121p; related to human cancer-testis antigens || chromatin DNA binding || chromosome, telomeric region || YKR095W-A_INT_1 || transcription || || 1041429	No	0.45	0.94	0.695	0.844058	1.84484
YGR101W	|| PCP1 || Mitochondrial serine protease required for the processing of various mitochondrial proteins and maintenance of mitochondrial DNA and morphology; belongs to the rhomboid-GlpG superfamily of intramembrane peptidases || peptidase activity || mitochondrion || YGR101W_ORF || protein import into mitochondrial intermembrane space || || 1047443	No	0.96	0.43	0.695	1.72244	0.846431
TEL	|| || Telomeric region on the left arm of Chromosome XI, composed of an X element core sequence, X element combinatorial repeats, and a short terminal stretch of telomeric repeats || || || TEL_TEL11L || || || 1044719	No	0.92	0.46	0.69	1.65355	0.905161
YLR267W	|| BOP2 || Protein of unknown function || molecular_function || cellular_component || YLR267W_ORF || biological_process || || 1042421	No	0.5	0.88	0.69	0.930174	1.72738
YCR064C	|| || Dubious open reading frame unlikely to encode a protein, based on experimental and comparative sequence data; partially overlaps the verified gene BUD31 || || || YCR064C_ORF || || || 1039572	No	0.64	0.74	0.69	1.1713	1.45331
YPL036W	|| PMA2 || Plasma membrane H+-ATPase, isoform of Pma1p, involved in pumping protons out of the cell; regulator of cytoplasmic pH and plasma membrane potential || hydrogen-exporting ATPase activity, phosphorylative mechanism || plasma membrane || YPL036W_ORF || proton transport || || 1041020	No	0.84	0.54	0.69	1.51576	1.06177
YDR158W	|| HOM2 || Aspartic beta semi-aldehyde dehydrogenase, catalyzes the second step in the common pathway for methionine and threonine biosynthesis; expression regulated by Gcn4p and the general control of amino acid synthesis || NAD or NADH binding || plasma membrane enriched fraction || YDR158W_ORF || oxidation reduction || || 1040914	No	0.86	0.52	0.69	1.55021	1.02262
YAR061W	|| || Pseudogene with similarity to Flo1p, which is a lectin-like protein involved in flocculation || molecular_function || cellular_component || YAR061W_ORF || biological_process || || 1041980	No	1.03	0.35	0.69	1.843	0.689818
YMR205C	|| PFK2 || Beta subunit of heterooctameric phosphofructokinase involved in glycolysis, indispensable for anaerobic growth, activated by fructose-2,6-bisphosphate and AMP, mutation inhibits glucose induction of cell cycle-related genes || 6-phosphofructokinase activity || 6-phosphofructokinase complex || YMR205C_ORF || regulation of translation || || 1041087	No	1.26	0.12	0.69	2.23914	0.239556
Q0080	|| ATP8 || Subunit 8 of the F0 sector of mitochondrial inner membrane F1-F0 ATP synthase, encoded on the mitochondrial genome; ATP8 and ATP6 mRNAs are not translated in the absence of the F1 sector of ATPase || hydrogen ion transporting ATP synthase activity, rotational mechanism || mitochondrial proton-transporting ATP synthase complex, coupling factor F(o) || Q0080_ORF || ion transport || || 10…	No	0.25	1.12	0.685	0.499593	2.19722
YGR291C	|| || Dubious open reading frame unlikely to encode a protein, based on available experimental and comparative sequence data || || || YGR291C_ORF || || || 1040139	No	0.59	0.78	0.685	1.08518	1.53161
IGR	|| || || || || IGR_CHR05:(9552..10552)_137 || || YBOX_IGR1000158:gEL01_2:gEL01_2:chr05.fsa:(9552..10552):1001:bp._137_0 || 1039579	No	0.67	0.7	0.685	1.22297	1.375
YGR068C	|| ART5 || Protein proposed to regulate the endocytosis of plasma membrane proteins by recruiting the ubiquitin ligase Rsp5p to its target in the plasma membrane || ubiquitin protein ligase binding || cellular_component || YGR068C_ORF || ubiquitin-dependent endocytosis || || 1041107	No	0.75	0.62	0.685	1.36075	1.21839
YAL064W-B	|| || Fungal-specific protein of unknown function || molecular_function || cellular_component || YAL064W-B_ORF || biological_process || || 1045200	No	0.82	0.55	0.685	1.48132	1.08135
YLR156W	|| || Putative protein of unknown function; exhibits a two-hybrid interaction with Jsn1p in a large-scale analysis || molecular_function || cellular_component || YLR156W_ORF || biological_process || || 1045781	No	1	0.37	0.685	1.79134	0.728971
YLR023C	|| IZH3 || Membrane protein involved in zinc ion homeostasis, member of the four-protein IZH family, expression induced by zinc deficiency; deletion reduces sensitivity to elevated zinc and shortens lag phase, overexpression reduces Zap1p activity || metal ion binding || membrane || YLR023C_ORF || cellular zinc ion homeostasis || || 1039842	No	1	0.37	0.685	1.79134	0.728971
YBL111C	|| || Helicase-like protein encoded within the telomeric Y' element || nucleotide binding || cellular_component || YBL111C_ORF || biological_process || || 1044167	No	0.96	0.41	0.685	1.72244	0.807278
YGL225W	|| VRG4 || Golgi GDP-mannose transporter; regulates Golgi function and glycosylation in Golgi || nucleotide-sugar transmembrane transporter activity || mitochondrion || YGL225W_ORF || transport || || 1043646	No	1.14	0.23	0.685	2.03246	0.454899
YBR111W-A	|| SUS1 || Protein involved in mRNA export coupled transcription activation and elongation; component of both the SAGA histone acetylase complex and TREX-2, and interacts with RNAPII || transcription regulator activity || DUBm complex || YBR111W-A_INT_2 || positive regulation of transcription from RNA polymerase II promoter || || 1045216	No	0.46	0.9	0.68	0.861281	1.76653
YBR118W	|| TEF2 || Translational elongation factor EF-1 alpha; also encoded by TEF1; functions in the binding reaction of aminoacyl-tRNA (AA-tRNA) to ribosomes; may also have a role in tRNA re-export from the nucleus || translation elongation factor activity || cytoskeleton || YBR118W_ORF || regulation of translation || || 1042870	No	0.8	0.56	0.68	1.44687	1.10093
YNL136W	|| EAF7 || Subunit of the NuA4 histone acetyltransferase complex, which acetylates the N-terminal tails of histones H4 and H2A || molecular_function || nucleus || YNL136W_ORF || transcription || || 1045685	No	1.54	-0.18	0.68	2.72139	-0.347742
Q0275	|| COX3 || Subunit III of cytochrome c oxidase, which is the terminal member of the mitochondrial inner membrane electron transport chain; one of three mitochondrially-encoded subunits || cytochrome-c oxidase activity || mitochondrial respiratory chain complex IV || Q0275_ORF || respiratory electron transport chain || || 1041448	No	0.39	0.97	0.68	0.740718	1.90357
YLR316C	|| TAD3 || Subunit of tRNA-specific adenosine-34 deaminase, forms a heterodimer with Tad2p that converts adenosine to inosine at the wobble position of several tRNAs || zinc ion binding || cytoplasm || YLR316C_INT_2 || tRNA processing || || 1044360	Yes	0.5	0.86	0.68	0.930174	1.68822
YOR371C	|| GPB1 || Multistep regulator of cAMP-PKA signaling; inhibits PKA downstream of Gpa2p and Cyr1p, thereby increasing cAMP dependency; promotes ubiquitin-dependent proteolysis of Ira2p; regulated by G-alpha protein Gpa2p; homolog of Gpb2p || cAMP-dependent protein kinase inhibitor activity || cytoplasm || YOR371C_ORF || signal transduction || || 1047566	No	0.78	0.58	0.68	1.41242	1.14008
YKR042W	|| UTH1 || Mitochondrial outer membrane and cell wall localized SUN family member involved in cell wall biogenesis and required for mitochondrial autophagy; involved in the oxidative stress response, life span during starvation, and cell death || molecular_function || mitochondrial outer membrane || YKR042W_TIL_8_132__ORF || loss of chromatin silencing involved in replicative cell aging || || 103…	No	0.98	0.38	0.68	1.75689	0.748548
IGR	|| || || || || IGR_CHR08:(COMPLEMENT(202504..202657))_13 || || YBOX_IGR1000070:NHR009C:NHR009C:chr08.fsa:(complement(202504..202657)):154:bp._13_0 || 1043658	No	1.15	0.21	0.68	2.04968	0.415746
YJL062W	|| LAS21 || Integral plasma membrane protein involved in the synthesis of the glycosylphosphatidylinositol (GPI) core structure; mutations affect cell wall integrity || transferase activity || membrane || YJL062W_ORF || lipoprotein metabolic process || || 1046590	Yes	1.15	0.21	0.68	2.04968	0.415746
YDR343C	|| HXT6 || High-affinity glucose transporter of the major facilitator superfamily, nearly identical to Hxt7p, expressed at high basal levels relative to other HXTs, repression of expression by high glucose requires SNF3 || transporter activity || plasma membrane || YDR343C_ORF || regulation of binding || || 1044305	No	1.18	0.18	0.68	2.10135	0.357016
YDL048C	|| STP4 || Protein containing a Kruppel-type zinc-finger domain; has similarity to Stp1p, Stp2p, and Stp3p || sequence-specific DNA binding || cytoplasm || YDL048C_TIL_301_600_224_ORF || biological_process || || 1041989	No	0.54	0.81	0.675	0.999067	1.59034
IGR	|| || || || || IGR_CHR05:(535024..536024)_657 || || YBOX_IGR1000165:gER07_5:gER07_5:chr05.fsa:(535024..536024):1001:bp._657_0 || 1043553	No	0.58	0.77	0.675	1.06796	1.51204
YHL005C	|| || Dubious open reading frame unlikely to encode a protein, based on available experimental and comparative sequence data; partially overlaps the verified ORF YHL004W || || || YHL005C_ORF || || || 1045502	No	0.68	0.67	0.675	1.24019	1.31627
YER152C	|| || Protein with 2-aminoadipate transaminase activity; shares amino acid similarity with the aminotransferases Aro8p and Aro9p; YER152C is not an essential gene || pyridoxal phosphate binding || cytoplasm || YER152C_ORF || biosynthetic process || || 1047453	No	0.69	0.66	0.675	1.25742	1.29669
YLL052C	|| AQY2 || Water channel that mediates the transport of water across cell membranes, only expressed in proliferating cells, controlled by osmotic signals, may be involved in freeze tolerance; disrupted by a stop codon in many S. cerevisiae strains || water channel activity || endoplasmic reticulum membrane || YLL052C_ORF || translational elongation || || 1040771	No	0.71	0.64	0.675	1.29186	1.25754
TN(GUU)Q	|| || tRNA-Asn || triplet codon-amino acid adaptor activity || mitochondrion || TN(GUU)Q_TRNA || translational elongation || || 1041335	No	0.72	0.63	0.675	1.30908	1.23796
YNR042W	|| || Dubious open reading frame unlikely to encode a protein, based on available experimental and comparative sequence data; completely overlaps verified gene COQ2 || || || YNR042W_ORF || || || 1042169	No	0.75	0.6	0.675	1.36075	1.17923
YGR143W	|| SKN1 || Protein involved in sphingolipid biosynthesis; type II membrane protein with similarity to Kre6p || glucosidase activity || membrane || YGR143W_ORF || cellular cell wall organization || || 1044209	No	0.89	0.46	0.675	1.60188	0.905161
YNL338W	|| || Dubious open reading frame unlikely to encode a protein, based on available experimental and comparative sequence data; completely overlaps TEL14L-XC, which is Telomeric X element Core sequence on the left arm of Chromosome XIV || || || YNL338W_OCH__ORF || || || 1039441	No	0.97	0.38	0.675	1.73967	0.748548
IGR	|| || || || || IGR_CHR07:(133049..134049)_27 || || YBOX_IGR1000166:gGL03_2:gGL03_2:chr07.fsa:(133049..134049):1001:bp._27_0 || 1043680	No	0.19	1.16	0.675	0.396254	2.27552
IGR	|| || || || || IGR_CHR11:(COMPLEMENT(142823..142991))_24 || || YBOX_IGR1000085:NKL031C:NKL031C:chr11.fsa:(complement(142823..142991)):169:bp._24_0 || 1044246	No	0.28	1.06	0.67	0.551263	2.07976
YOR065W	|| CYT1 || Cytochrome c1, component of the mitochondrial respiratory chain; expression is regulated by the heme-activated, glucose-repressed Hap2p/3p/4p/5p CCAAT-binding complex || iron ion binding || mitochondrial inner membrane || YOR065W_ORF || mitochondrial electron transport, ubiquinol to cytochrome c || || 1045254	No	0.79	0.55	0.67	1.42965	1.08135
YDR012W	|| RPL4B || Protein component of the large (60S) ribosomal subunit, nearly identical to Rpl4Ap and has similarity to E. coli L4 and rat L4 ribosomal proteins || structural constituent of ribosome || ribosome || YDR012W_ORF || translation || || 1041300	No	0.91	0.43	0.67	1.63633	0.846431
IGR	|| || || || || IGR_CHR10:(595254..596254)_451 || || YBOX_IGR1000192:gJR12_0:gJR12_0:chr10.fsa:(595254..596254):1001:bp._451_0 || 1040704	No	1.03	0.31	0.67	1.843	0.611512
YGR066C	|| || Putative protein of unknown function || molecular_function || cellular_component || YGR066C_ORF || biological_process || || 1043350	No	1.08	0.26	0.67	1.92912	0.513629
YLR087C	|| CSF1 || Protein required for fermentation at low temperature; the authentic, non-tagged protein is detected in highly purified mitochondria in high-throughput studies || molecular_function || mitochondrion || YLR087C_TIL_6001_6300_22_ORF || fermentation || || 1041345	No	0.49	0.85	0.67	0.91295	1.66865
YGL028C	|| SCW11 || Cell wall protein with similarity to glucanases; may play a role in conjugation during mating based on its regulation by Ste12p || hydrolase activity || extracellular region || YGL028C_ORF || carbohydrate metabolic process || || 1041469	No	0.71	0.63	0.67	1.29186	1.23796
YDR123C	|| INO2 || Component of the heteromeric Ino2p/Ino4p basic helix-loop-helix transcription activator that binds inositol/choline-responsive elements (ICREs), required for derepression of phospholipid biosynthetic genes in response to inositol depletion || specific RNA polymerase II transcription factor activity || nucleus || YDR123C_ORF || regulation of transcription || || 1045544	No	0.34	0.99	0.665	0.654602	1.94272
YBR078W	|| ECM33 || GPI-anchored protein of unknown function, has a possible role in apical bud growth; GPI-anchoring on the plasma membrane crucial to function; phosphorylated in mitochondria; similar to Sps2p and Pst1p || molecular_function || plasma membrane || YBR078W_JXN_EE20_1_ORF || fungal-type cell wall organization || || 1039397	No	0.59	0.74	0.665	1.08518	1.45331
YGR022C	|| || Dubious open reading frame unlikely to encode a protein, based on available experimental and comparative sequence data; overlaps almost completely with the verified ORF MTL1/YGR023W || || || YGR022C_ORF || || || 1047769	No	0.71	0.62	0.665	1.29186	1.21839
YHR048W	|| YHK8 || Presumed antiporter of the DHA1 family of multidrug resistance transporters; contains 12 predicted transmembrane spans; expression of gene is up-regulated in cells exhibiting reduced susceptibility to azoles || drug transmembrane transporter activity || integral to membrane || YHR048W_ORF || transmembrane transport || || 1047156	No	0.87	0.46	0.665	1.56743	0.905161
YLR347C	|| KAP95 || Karyopherin beta, forms a complex with Srp1p/Kap60p; interacts with nucleoporins to mediate nuclear import of NLS-containing cargo proteins via the nuclear pore complex; regulates PC biosynthesis; GDP-to-GTP exchange factor for Gsp1p || Ran guanyl-nucleotide exchange factor activity || nuclear chromosome || YLR347C_ORF || protein targeting to membrane || || 1048194	No	0.92	0.41	0.665	1.65355	0.807278
IGR	|| || || || || IGR_CHR05:(COMPLEMENT(67363..67504))_33 || || YBOX_IGR1000038:NEL018C:NEL018C:chr05.fsa:(complement(67363..67504)):142:bp._33_0 || 1043728	No	0.94	0.39	0.665	1.688	0.768125
YAR050W	|| FLO1 || Lectin-like protein involved in flocculation, cell wall protein that binds to mannose chains on the surface of other cells, confers floc-forming ability that is chymotrypsin sensitive and heat resistant; similar to Flo5p || mannose binding || membrane || YAR050W_ORF || flocculation via cell wall protein-carbohydrate interaction || || 1040884	No	0.99	0.34	0.665	1.77411	0.670241
YKL096W-A	|| CWP2 || Covalently linked cell wall mannoprotein, major constituent of the cell wall; plays a role in stabilizing the cell wall; involved in low pH resistance; precursor is GPI-anchored || structural constituent of cell wall || fungal-type cell wall || YKL096W-A_ORF || fungal-type cell wall organization || || 1044162	No	1.24	0.09	0.665	2.20469	0.180826
SNR45	|| SNR45 || C/D box small nucleolar RNA (snoRNA) but not shown to be active and no target site is predicted within the ribosomal RNAs || molecular_function || box C/D snoRNP complex || SNR45_SNORNA || biological_process || || 1041092	No	1.51	-0.18	0.665	2.66972	-0.347742
YGL077C	|| HNM1 || Choline/ethanolamine transporter; involved in the uptake of nitrogen mustard and the uptake of glycine betaine during hypersaline stress; co-regulated with phospholipid biosynthetic genes and negatively regulated by choline and myo-inositol || amino acid transmembrane transporter activity || membrane || YGL077C_ORF || cofactor transport || || 1039296	No	1.13	0.2	0.665	2.01524	0.396169
YDR216W	|| ADR1 || Carbon source-responsive zinc-finger transcription factor, required for transcription of the glucose-repressed gene ADH2, of peroxisomal protein genes, and of genes required for ethanol, glycerol, and fatty acid utilization || sequence-specific DNA binding || nucleus || YDR216W_ORF || transcription || || 1045040	No	0.44	0.88	0.66	0.826834	1.72738
YDR134C	|| || Hypothetical protein || molecular_function || fungal-type cell wall || YDR134C_ORF || biological_process || || 1040854	No	0.54	0.78	0.66	0.999067	1.53161
YGL138C	|| || Putative protein of unknown function; has no significant sequence similarity to any known protein || molecular_function || cellular_component || YGL138C_ORF || biological_process || || 1047366	No	0.77	0.55	0.66	1.3952	1.08135
YNL338W	|| || Dubious open reading frame unlikely to encode a protein, based on available experimental and comparative sequence data; completely overlaps TEL14L-XC, which is Telomeric X element Core sequence on the left arm of Chromosome XIV || || || YNL338W_ORF || || || 1046863	No	0.8	0.52	0.66	1.44687	1.02262
YLR255C	|| || Dubious ORF unlikely to encode a functional protein, based on available experimental and comparative sequence data || || || YLR255C_ORF || || || 1047642	No	0.9	0.42	0.66	1.6191	0.826854
YER145C	|| FTR1 || High affinity iron permease involved in the transport of iron across the plasma membrane; forms complex with Fet3p; expression is regulated by iron || iron ion transmembrane transporter activity || membrane || YER145C_ORF || transport || || 1041072	No	1.01	0.31	0.66	1.80856	0.611512
IGR	|| || || || || IGR_CHR11:(COMPLEMENT(164672..164819))_21 || || YBOX_IGR1000083:NKL027C:NKL027C:chr11.fsa:(complement(164672..164819)):148:bp._21_0 || 1045378	No	0.13	1.19	0.66	0.292914	2.33425
YLL016W	|| SDC25 || Non-essential Ras guanine nucleotide exchange factor (GEF) localized to the membrane; expressed in poor nutrients and on non-fermentable carbon sources; homologous to CDC25; contains a stop codon in S288C; full-length gene includes YLL017W || Ras guanyl-nucleotide exchange factor activity || cellular_component || YLL016W_AAA_5_NCR || Ras protein signal transduction || || 1041881	No	0.14	1.18	0.66	0.310138	2.31468
YLR444C	|| || Dubious open reading frame unlikely to encode a functional protein, based on available experimental and comparative sequence data || || || YLR444C_ORF || || || 1043352	No	0.48	0.84	0.66	0.895727	1.64907
YKL055C	|| OAR1 || Mitochondrial 3-oxoacyl-[acyl-carrier-protein] reductase, may comprise a type II mitochondrial fatty acid synthase along with Mct1p || 3-oxoacyl-[acyl-carrier-protein] reductase activity || mitochondrion || YKL055C_ORF || fatty acid metabolic process || || 1046302	No	0.74	0.58	0.66	1.34353	1.14008
IGR	|| || || || || IGR_CHR05:(COMPLEMENT(52350..52515))_85 || || YBOX_IGR1000040:NEL022C:NEL022C:chr05.fsa:(complement(52350..52515)):166:bp._85_0 || 1042596	No	0.82	0.5	0.66	1.48132	0.983467
YLR463C	|| || Dubious open reading frame unlikely to encode a protein, based on available experimental and comparative sequence data; overlaps the uncharacterized ORFs YLR462W and YLR464W || || || YLR463C_ORF || || || 1047265	No	0.96	0.36	0.66	1.72244	0.709395
IGR	|| || || || || IGR_CHR07:(COMPLEMENT(366399..366534))_11 || || YBOX_IGR1000052:NGL010C:NGL010C:chr07.fsa:(complement(366399..366534)):136:bp._11_0 || 1044873	No	0.37	0.94	0.655	0.706272	1.84484
YAR035C-A	|| || Putative protein of unknown function; identified by gene-trapping, microarray-based expression analysis, and genome-wide homology searching; predicted to have a role in cell budding based on computational "guilt by association" analysis || molecular_function || cellular_component || YAR035C-A_ONO_ORF || biological_process || || 1046123	No	0.44	0.87	0.655	0.826834	1.7078
YGR280C	|| PXR1 || Essential protein involved in rRNA and snoRNA maturation; competes with TLC1 RNA for binding to Est2p, suggesting a role in negative regulation of telomerase; human homolog inhibits telomerase; contains a G-patch RNA interacting domain || telomerase inhibitor activity || nucleolus || YGR280C_TIL_8_189__ORF || box C/D snoRNA 3'-end processing || || 1042823	No	0.5	0.81	0.655	0.930174	1.59034
YLR095C	|| IOC2 || Member of a complex (Isw1b) with Isw1p and Ioc4p that exhibits nucleosome-stimulated ATPase activity and acts within coding regions to coordinate transcription elongation with termination and processing, contains a PHD finger motif || nucleosome binding || nucleus || YLR095C_ORF || regulation of transcription || || 1042729	Yes	0.54	0.77	0.655	0.999067	1.51204
YGL074C	|| || Dubious open reading frame unlikely to encode a functional protein; overlaps 5' end of essential HSF1 gene encoding heat shock transcription factor || || || YGL074C_ORF || || || 1042726	No	0.61	0.7	0.655	1.11963	1.375
YAL064C-A	|| || Putative protein of unknown function; YAL064C-A is not an essential gene || molecular_function || cellular_component || YAL064C-A_ORF || biological_process || || 1047421	No	0.63	0.68	0.655	1.15408	1.33585
YDR432W	|| NPL3 || RNA-binding protein that promotes elongation, regulates termination, and carries poly(A) mRNA from nucleus to cytoplasm; required for pre-mRNA splicing; dissociation from mRNAs promoted by Mtr10p; phosphorylated by Sky1p in the cytoplasm || mRNA binding || nucleus || YDR432W_ORF || ribosome biogenesis || || 1043429	No	0.78	0.53	0.655	1.41242	1.0422
YEL017C-A	|| PMP2 || Proteolipid associated with plasma membrane H(+)-ATPase (Pma1p); regulates plasma membrane H(+)-ATPase activity; nearly identical to PMP1 || molecular_function || plasma membrane || YEL017C-A_ORF || cation transport || || 1041338	No	1.05	0.26	0.655	1.87745	0.513629
YLR236C	|| || Dubious open reading frame unlikely to encode a functional protein, based on available experimental and comparative sequence data || || || YLR236C_ORF || || || 1046562	No	1.17	0.14	0.655	2.08413	0.278709
Q0115	|| BI3 || Mitochondrial mRNA maturase, forms a complex with Mrs1p to mediate splicing of the bI3 intron of the COB gene; encoded by both exon and intron sequences of partially processed COB mRNA || oxidoreductase activity || membrane || Q0115_ORF || Group I intron splicing || || 1047182	No	0.29	1.01	0.65	0.568486	1.98187
YNL066W	|| SUN4 || Cell wall protein related to glucanases, possibly involved in cell wall septation; member of the SUN family || glucosidase activity || cell wall || YNL066W_TIL_2_42__ORF || mitochondrion organization || || 1043718	No	0.4	0.9	0.65	0.757941	1.76653
YHR139C	|| SPS100 || Protein required for spore wall maturation; expressed during sporulation; may be a component of the spore wall; expression also induced in cells treated with the mycotoxin patulin || molecular_function || ascospore wall || YHR139C_ORF || sporulation resulting in formation of a cellular spore || || 1043466	No	0.4	0.9	0.65	0.757941	1.76653
IGR	|| || || || || IGR_CHR08:(COMPLEMENT(518765..518939))_100 || || YBOX_IGR1000072:NHR026C:NHR026C:chr08.fsa:(complement(518765..518939)):175:bp._100_0 || 1042530	No	0.56	0.74	0.65	1.03351	1.45331
IGR	|| || || || || IGR_CHR14:(174086..175086)_367 || || YBOX_IGR1000221:gNL05_1:gNL05_1:chr14.fsa:(174086..175086):1001:bp._367_0 || 1048096	No	0.62	0.68	0.65	1.13685	1.33585
YLR338W	|| OPI9 || Dubious open reading frame unlikely to encode a protein, based on available experimental and comparative sequence data; partially overlaps the verified ORF VRP1/YLR337C || || || YLR338W_ORF || || || 1042920	No	0.62	0.68	0.65	1.13685	1.33585
YOR116C	|| RPO31 || RNA polymerase III largest subunit C160, part of core enzyme; similar to bacterial beta-prime subunit and to RPA190 and RPO21 || DNA-directed RNA polymerase activity || nucleus || YOR116C_TIL_2401_2700_41_ORF || tRNA transcription from RNA polymerase III promoter || || 1047429	No	0.62	0.68	0.65	1.13685	1.33585
IGR	|| || || || || IGR_CHR12:(57709..58709)_372 || || YBOX_IGR1000198:gLL01_3:gLL01_3:chr12.fsa:(57709..58709):1001:bp._372_0 || 1043612	No	0.65	0.65	0.65	1.18852	1.27712
YDR497C	|| ITR1 || Myo-inositol transporter with strong similarity to the minor myo-inositol transporter Itr2p, member of the sugar transporter superfamily; expression is repressed by inositol and choline via Opi1p and derepressed via Ino2p and Ino4p || myo-inositol transmembrane transporter activity || membrane || YDR497C_ORF || myo-inositol transport || || 1039357	No	0.66	0.64	0.65	1.20575	1.25754
YKL087C	|| CYT2 || Cytochrome c1 heme lyase, involved in maturation of cytochrome c1, which is a subunit of the mitochondrial ubiquinol-cytochrome-c reductase; links heme covalently to apocytochrome c1 || holocytochrome-c synthase activity || mitochondrion || YKL087C_TIL_30_0_US200_ORF || cytochrome c-heme linkage || || 1047218	No	0.67	0.63	0.65	1.22297	1.23796
SNR52	|| SNR52 || C/D box small nucleolar RNA (snoRNA), guides 2'-O-methylation of large subunit (LSU) rRNA at position U2921 and small subunit (SSU) rRNA at position A420 || rRNA 2'-O-ribose methylation guide activity || nucleolus || SNR52_SNORNA || rRNA methylation || || 1040250	No	1.25	0.05	0.65	2.22192	0.10252
YJL196C	|| ELO1 || Elongase I, medium-chain acyl elongase, catalyzes carboxy-terminal elongation of unsaturated C12-C16 fatty acyl-CoAs to C16-C18 fatty acids || fatty acid elongase activity || membrane || YJL196C_ORF || lipid biosynthetic process || || 1042819	No	1.25	0.05	0.65	2.22192	0.10252
YLL017W	|| || Non-essential Ras guanine nucleotide exchange factor (GEF) localized to the membrane; expressed in poor nutrients and on non-fermentable carbon sources; homologous to CDC25; contains a stop codon in S288C; full-length gene includes YLL016W || Ras guanyl-nucleotide exchange factor activity || membrane || YLL017W_ORF || Ras protein signal transduction || || 1047158	No	0.59	0.71	0.65	1.08518	1.39458
YMR181C	|| || Protein of unknown function; mRNA transcribed as part of a bicistronic transcript with a predicted transcriptional repressor RGM1/YMR182C; mRNA is destroyed by nonsense-mediated decay (NMD); YMR181C is not an essential gene || molecular_function || cellular_component || YMR181C_TIL_6_183__ORF || biological_process || || 1039989	No	0.94	0.36	0.65	1.688	0.709395
YOR192C	|| THI72 || Transporter of thiamine or related compound; shares sequence similarity with Thi7p || nucleobase transmembrane transporter activity || membrane || YOR192C_ORF || transport || || 1045443	No	0.95	0.35	0.65	1.70522	0.689818
YPR159C-A	|| || Identified by gene-trapping, microarray-based expression analysis, and genome-wide homology searching || molecular_function || cellular_component || YPR159C-A_ONO_ORF || biological_process || || 1047767	No	0.42	0.87	0.645	0.792388	1.7078
YDR033W	|| MRH1 || Protein that localizes primarily to the plasma membrane, also found at the nuclear envelope; the authentic, non-tagged protein is detected in mitochondria in a phosphorylated state; has similarity to Hsp30p and Yro2p || ion channel activity || plasma membrane || YDR033W_TIL_3_4__ORF || ion transport || || 1039832	No	0.43	0.86	0.645	0.809611	1.68822
YLR087C	|| CSF1 || Protein required for fermentation at low temperature; the authentic, non-tagged protein is detected in highly purified mitochondria in high-throughput studies || molecular_function || mitochondrion || YLR087C_TIL_5701_6000_156_ORF || fermentation || || 1041903	No	0.47	0.82	0.645	0.878504	1.60992
YMR280C	|| CAT8 || Zinc cluster transcriptional activator necessary for derepression of a variety of genes under non-fermentative growth conditions, active after diauxic shift, binds carbon source responsive elements || specific RNA polymerase II transcription factor activity || nucleus || YMR280C_AAA_30_NCR || regulation of transcription, DNA-dependent || || 1048004	No	0.59	0.7	0.645	1.08518	1.375
YKL037W	|| AIM26 || Putative protein of unknown function; null mutant is viable and displays elevated frequency of mitochondrial genome loss; null mutation confers sensitivity to tunicamycin and DTT || molecular_function || integral to membrane || YKL037W_ORF || mitochondrion degradation || || 1047380	No	0.61	0.68	0.645	1.11963	1.33585
YHL036W	|| MUP3 || Low affinity methionine permease, similar to Mup1p || L-methionine transmembrane transporter activity || membrane || YHL036W_TIL_12_266__ORF || amino acid transport || || 1039722	No	0.62	0.67	0.645	1.13685	1.31627
YHL040C	|| ARN1 || Transporter, member of the ARN family of transporters that specifically recognize siderophore-iron chelates; responsible for uptake of iron bound to ferrirubin, ferrirhodin, and related siderophores || siderophore-iron transmembrane transporter activity || cytoplasmic membrane-bounded vesicle || YHL040C_ORF || siderophore-iron transport || || 1043647	No	0.67	0.62	0.645	1.22297	1.21839
IGX	|| || || || || IGX_YP_463206C || || YBOX_IGX1000044:IGX_591_23:IGX_YP_463206C:[chromosome=XVI]:(complement(463131..463231)) || 1047850	No	0.68	0.61	0.645	1.24019	1.19881
YHL049C	|| || Putative protein of unknown function || molecular_function || cellular_component || YHL049C_ORF || biological_process || || 1047880	No	0.71	0.58	0.645	1.29186	1.14008
YEL036C	|| ANP1 || Subunit of the alpha-1,6 mannosyltransferase complex; type II membrane protein; has a role in retention of glycosyltransferases in the Golgi; involved in osmotic sensitivity and resistance to aminonitrophenyl propanediol || mannosyltransferase activity || alpha-1,6-mannosyltransferase complex || YEL036C_ORF || protein N-linked glycosylation || || 1040150	No	0.72	0.57	0.645	1.30908	1.1205
YCR041W	|| || Dubious open reading frame unlikely to encode a protein, based on available experimental and comparative sequence data || || || YCR041W_ORF || || || 1047985	No	0.72	0.57	0.645	1.30908	1.1205
YEL075C	|| || Putative protein of unknown function || molecular_function || cellular_component || YEL075C_ORF || biological_process || || 1047378	No	0.77	0.52	0.645	1.3952	1.02262
YEL060C	|| PRB1 || Vacuolar proteinase B (yscB), a serine protease of the subtilisin family; involved in protein degradation in the vacuole and required for full protein degradation during sporulation; activity inhibited by Pbi2p || serine-type endopeptidase activity || vacuole || YEL060C_ORF || sporulation resulting in formation of a cellular spore || || 1043442	No	0.83	0.46	0.645	1.49854	0.905161
YJL219W	|| HXT9 || Putative hexose transporter that is nearly identical to Hxt11p, has similarity to major facilitator superfamily (MFS) transporters, expression of HXT9 is regulated by transcription factors Pdr1p and Pdr3p || mannose transmembrane transporter activity || integral to membrane || YJL219W_ORF || transport || || 1044198	No	0.85	0.44	0.645	1.53299	0.866008
YMR316C-B	|| || Dubious open reading frame unlikely to encode a functional protein, based on available experimental and comparative sequence data || || || YMR316C-B_ORF || || || 1045287	No	0.97	0.32	0.645	1.73967	0.631088
YGL006W	|| PMC1 || Vacuolar Ca2+ ATPase involved in depleting cytosol of Ca2+ ions; prevents growth inhibition by activation of calcineurin in the presence of elevated concentrations of calcium; similar to mammalian PMCA1a || calcium-transporting ATPase activity || integral to membrane || YGL006W_ORF || cellular calcium ion homeostasis || || 1044159	No	1.03	0.26	0.645	1.843	0.513629
YAL063C	|| FLO9 || Lectin-like protein with similarity to Flo1p, thought to be expressed and involved in flocculation || mannose binding || membrane || YAL063C_ORF || flocculation || || 1046298	No	1.1	0.19	0.645	1.96357	0.376592
YBR158W	|| AMN1 || Protein required for daughter cell separation, multiple mitotic checkpoints, and chromosome stability; contains 12 degenerate leucine-rich repeat motifs; expression is induced by the Mitotic Exit Network (MEN) || protein binding || nucleus || YBR158W_TIL_2_203__ORF || negative regulation of exit from mitosis || || 1043400	No	1.1	0.19	0.645	1.96357	0.376592
YNL300W	|| TOS6 || Glycosylphosphatidylinositol-dependent cell wall protein, expression is periodic and decreases in respone to ergosterol perturbation or upon entry into stationary phase; depletion increases resistance to lactic acid || molecular_function || membrane || YNL300W_ORF || biological_process || || 1043173	No	0.32	0.96	0.64	0.620156	1.88399
YFR017C	|| || Putative protein of unknown function; green fluorescent protein (GFP)-fusion protein localizes to the cytoplasm and is induced in response to the DNA-damaging agent MMS; YFR017C is not an essential gene || molecular_function || cytoplasm || YFR017C_ORF || biological_process || || 1039959	No	0.52	0.76	0.64	0.96462	1.49246
YLL065W	|| || Dubious open reading frame unlikely to encode a protein, based on available experimental and comparative sequence data; overlaps chromosome XII telomeric element core sequences || || || YLL065W_ORF || || || 1041063	No	0.87	0.41	0.64	1.56743	0.807278
YKL087C	|| CYT2 || Cytochrome c1 heme lyase, involved in maturation of cytochrome c1, which is a subunit of the mitochondrial ubiquinol-cytochrome-c reductase; links heme covalently to apocytochrome c1 || holocytochrome-c synthase activity || mitochondrion || YKL087C_TIL_18_0_DS200_ORF || cytochrome c-heme linkage || || 1041040	No	0.88	0.4	0.64	1.58466	0.787701
YEL063C	|| CAN1 || Plasma membrane arginine permease, requires phosphatidyl ethanolamine (PE) for localization, exclusively associated with lipid rafts; mutation confers canavanine resistance || amino acid transmembrane transporter activity || integral to membrane || YEL063C_ORF || amino acid transport || || 1040053	No	0.9	0.38	0.64	1.6191	0.748548
YOR381W-A	|| || Putative protein of unknown function; identified by fungal homology and RT-PCR || molecular_function || cellular_component || YOR381W-A_ONO_ORF || biological_process || || 1042679	No	1.01	0.27	0.64	1.80856	0.533205
YMR189W	|| GCV2 || P subunit of the mitochondrial glycine decarboxylase complex, required for the catabolism of glycine to 5,10-methylene-THF; expression is regulated by levels of 5,10-methylene-THF in the cytoplasm || oxidoreductase activity || mitochondrion || YMR189W_ORF || glycine decarboxylation via glycine cleavage system || || 1044320	No	1.07	0.21	0.64	1.9119	0.415746
YDL179W	|| PCL9 || Cyclin, forms a functional kinase complex with Pho85p cyclin-dependent kinase (Cdk), expressed in late M/early G1 phase, activated by Swi5p || cyclin-dependent protein kinase regulator activity || cyclin-dependent protein kinase holoenzyme complex || YDL179W_ORF || regulation of binding || || 1042724	Yes	0.26	1.01	0.635	0.516816	1.98187
YJR026W	|| || Retrotransposon TYA Gag gene co-transcribed with TYB Pol; translated as TYA or TYA-TYB polyprotein; Gag is a nucleocapsid protein that is the structural constituent of virus-like particles (VLPs); similar to retroviral Gag || RNA binding || cytoplasm || YJR026W_ORF || transposition, RNA-mediated || || 1043737	No	0.51	0.76	0.635	0.947397	1.49246
YDL162C	|| || Dubious open reading frame unlikely to encode a protein, based on available experimental and comparative sequence data; partially overlaps ENT1/YDL161W, a verified gene involved in endocytosis and actin cortical patch assembly || || || YDL162C_ORF || || || 1039343	No	0.52	0.75	0.635	0.96462	1.47288
YGR110W	|| CLD1 || Mitochondrial cardiolipin-specific phospholipase; functions upstream of Taz1p to generate monolyso-cardiolipin; transcription increases upon genotoxic stress; involved in restricting Ty1 transposition; has homology to mammalian CGI-58 || phospholipase A2 activity || mitochondrion || YGR110W_ORF || cardiolipin metabolic process || || 1040990	No	0.64	0.63	0.635	1.1713	1.23796
IGX	|| || || || || IGX_YB_612269C || || YBOX_IGX1000026:IGX_39_8:IGX_YB_612269C:[chromosome=II]:(complement(612194..612294)) || 1040554	No	0.66	0.61	0.635	1.20575	1.19881
IGR	|| || || || || IGR_CHR07:(331618..332618)_44 || || YBOX_IGR1000167:gGL06_0:gGL06_0:chr07.fsa:(331618..332618):1001:bp._44_0 || 1043112	No	0.67	0.6	0.635	1.22297	1.17923
YIL073C	|| SPO22 || Meiosis-specific protein essential for chromosome synapsis, involved in completion of nuclear divisions during meiosis; induced early in meiosis || molecular_function || condensed nuclear chromosome || YIL073C_ORF || synapsis || || 1047548	No	0.7	0.57	0.635	1.27464	1.1205
YJL220W	|| || Dubious open reading frame unlikely to encode a protein, based on available experimental and comparative sequence data; partially overlaps the verified gene YJL221C/FSP2 || || || YJL220W_ORF || || || 1047549	No	0.75	0.52	0.635	1.36075	1.02262
YGL152C	|| || Dubious open reading frame unlikely to encode a protein, based on available experimental and comparative sequence data; partially overlaps the verified ORF PEX14/YGL153W || || || YGL152C_ORF || || || 1042303	No	0.79	0.48	0.635	1.42965	0.944314
YOR375C	|| GDH1 || NADP(+)-dependent glutamate dehydrogenase, synthesizes glutamate from ammonia and alpha-ketoglutarate; rate of alpha-ketoglutarate utilization differs from Gdh3p; expression regulated by nitrogen and carbon sources || oxidoreductase activity || nucleus || YOR375C_ORF || glutamate biosynthetic process || || 1040061	No	0.83	0.44	0.635	1.49854	0.866008
YJR160C	|| MPH3 || Alpha-glucoside permease, transports maltose, maltotriose, alpha-methylglucoside, and turanose; identical to Mph2p; encoded in a subtelomeric position in a region likely to have undergone duplication || transporter activity || plasma membrane || YJR160C_ORF || transmembrane transport || || 1045682	No	0.96	0.31	0.635	1.72244	0.611512
YNL130C	|| CPT1 || Cholinephosphotransferase, required for phosphatidylcholine biosynthesis and for inositol-dependent regulation of EPT1 transcription || diacylglycerol cholinephosphotransferase activity || microsome || YNL130C_ORF || phospholipid biosynthetic process || || 1047949	No	1.12	0.14	0.63	1.99801	0.278709
YHR079C-A	|| SAE3 || Meiosis specific protein involved in DMC1-dependent meiotic recombination, forms heterodimer with Mei5p; proposed to be an assembly factor for Dmc1p || molecular_function || nucleus || YHR079C-A_ORF || response to DNA damage stimulus || || 1043081	No	0.16	1.1	0.63	0.344584	2.15806
YGR189C	|| CRH1 || Chitin transglycosylase that functions in the transfer of chitin to beta(1-6) and beta(1-3) glucans in the cell wall; similar and functionally redundant to Utr2; localizes to sites of polarized growth; expression induced by cell wall stress || hydrolase activity, acting on glycosyl bonds || cell wall || YGR189C_ORF || metabolic process || || 1046879	No	0.64	0.62	0.63	1.1713	1.21839
IGR	|| || || || || IGR_CHR04:(COMPLEMENT(1251948..1252092))_75 || || YBOX_IGR1000035:NDR157C:NDR157C:chr04.fsa:(complement(1251948..1252092)):145:bp._75_0 || 1042307	No	0.68	0.58	0.63	1.24019	1.14008
YHL049C	|| || Putative protein of unknown function || molecular_function || cellular_component || YHL049C_OCH_DS100_ORF || biological_process || || 1042383	No	0.68	0.58	0.63	1.24019	1.14008
YKR047W	|| || Dubious open reading frame unlikely to encode a protein, based on available experimental and comparative sequence data; partially overlaps the verified gene NAP1 || || || YKR047W_ORF || || || 1041304	No	0.78	0.48	0.63	1.41242	0.944314
TEL	|| || Telomeric region on the left arm of Chromosome II; composed of an X element core sequence, X element combinatorial repeats, and a short Y' element || || || TEL_TEL02L || || || 1046147	No	0.79	0.47	0.63	1.42965	0.924737
TEL	|| || Telomeric region on the right arm of Chromosome X, composed of an X element core sequence, X element combinatorial repeats, and a short terminal stretch of telomeric repeats || || || TEL_TEL10R || || || 1045027	No	0.82	0.44	0.63	1.48132	0.866008
YBL082C	|| ALG3 || Dolichol-P-Man dependent alpha(1-3) mannosyltransferase, involved in the synthesis of dolichol-linked oligosaccharide donor for N-linked glycosylation of proteins || alpha-1,3-mannosyltransferase activity || endoplasmic reticulum || YBL082C_OCH__ORF || protein glycosylation || || 1045090	Yes	0.85	0.41	0.63	1.53299	0.807278
YER085C	|| || Putative protein of unknown function || molecular_function || cellular_component || YER085C_ORF || biological_process || || 1047661	No	0.88	0.38	0.63	1.58466	0.748548
YNR056C	|| BIO5 || Putative transmembrane protein involved in the biotin biosynthesis pathway; responsible for uptake of 7-keto 8-aminopelargonic acid; BIO5 is in a cluster of 3 genes (BIO3, BIO4, and BIO5) that mediate biotin synthesis || amino acid transmembrane transporter activity || plasma membrane || YNR056C_ORF || transmembrane transport || || 1047708	No	0.69	0.57	0.63	1.25742	1.1205
TM(CAU)Q1	|| || tRNA-Met || triplet codon-amino acid adaptor activity || mitochondrion || TM(CAU)Q1_TRNA || translational elongation || || 1040199	No	0.3	0.95	0.625	0.585709	1.86441
YMR105W-A	|| || Putative protein of unknown function || molecular_function || cellular_component || YMR105W-A_ONO_ORF || biological_process || || 1043187	No	0.39	0.86	0.625	0.740718	1.68822
YHR214W	|| || Putative protein of unknown function; predicted to be a glycosylphosphatidylinositol-modified (GPI) protein || molecular_function || extracellular region || YHR214W_ORF || biological_process || || 1048261	No	0.47	0.78	0.625	0.878504	1.53161
YBR162C	|| TOS1 || Covalently-bound cell wall protein of unknown function; identified as a cell cycle regulated SBF target gene; deletion mutants are highly resistant to treatment with beta-1,3-glucanase; has sequence similarity to YJL171C || molecular_function || extracellular region || YBR162C_TIL_4_170__ORF || biological_process || || 1047677	No	0.73	0.52	0.625	1.32631	1.02262
YNL339C	|| YRF1-6 || Helicase encoded by the Y' element of subtelomeric regions, highly expressed in the mutants lacking the telomerase component TLC1; potentially phosphorylated by Cdc28p || DNA helicase activity || nucleus || YNL339C_INT_1 || telomere maintenance via recombination || || 1042054	No	0.73	0.52	0.625	1.32631	1.02262
IGR	|| || || || || IGR_CHR02:(522804..523804)_244 || || YBOX_IGR1000145:gBR08_5:gBR08_5:chr02.fsa:(522804..523804):1001:bp._244_0 || 1046478	No	0.78	0.47	0.625	1.41242	0.924737
YML056C	|| IMD4 || Inosine monophosphate dehydrogenase, catalyzes the first step of GMP biosynthesis, member of a four-gene family in S. cerevisiae, constitutively expressed || IMP dehydrogenase activity || cytoplasm || YML056C_JXN_EI_1_ORF || metabolic process || || 1043223	No	0.89	0.36	0.625	1.60188	0.709395
YDR187C	|| || Dubious open reading frame unlikely to encode a protein, based on available experimental and comparative sequence data; partially overlaps the verified, essential ORF CCT6/YDR188W || || || YDR187C_ORF || || || 1043633	No	0.68	0.56	0.62	1.24019	1.10093
YPL067C	|| || Putative protein of unknown function; green fluorescent protein (GFP)-fusion protein localizes to the cytoplasm; YPL067C is not an essential gene || molecular_function || cytoplasm || YPL067C_ORF || biological_process || || 1046977	No	0.52	0.72	0.62	0.96462	1.41415
TA(UGC)Q	|| || tRNA-Ala || triplet codon-amino acid adaptor activity || mitochondrion || TA(UGC)Q_TRNA || translational elongation || || 1041115	No	0.75	0.49	0.62	1.36075	0.963891
YGR018C	|| || Dubious open reading frame unlikely to encode a protein, based on available experimental and comparative sequence data; partially overlaps the uncharacterized ORF YGR017W || || || YGR018C_ORF || || || 1047791	No	0.91	0.33	0.62	1.63633	0.650665
YBR127C	|| VMA2 || Subunit B of the eight-subunit V1 peripheral membrane domain of the vacuolar H+-ATPase (V-ATPase), an electrogenic proton pump found throughout the endomembrane system; contains nucleotide binding sites; also detected in the cytoplasm || proton-transporting ATPase activity, rotational mechanism || proton-transporting V-type ATPase, V1 domain || YBR127C_ORF || ion transport || || 1043462	No	0.95	0.29	0.62	1.70522	0.572358
YIL107C	|| PFK26 || 6-phosphofructo-2-kinase, inhibited by phosphoenolpyruvate and sn-glycerol 3-phosphate; has negligible fructose-2,6-bisphosphatase activity; transcriptional regulation involves protein kinase A || 6-phosphofructo-2-kinase activity || cytoplasm || YIL107C_TIL_15_107__ORF || regulation of glycolysis || || 1039806	No	1.07	0.17	0.62	1.9119	0.337439
TG(UCC)O	|| SUF1 || tRNA-Gly || triplet codon-amino acid adaptor activity || cytosol || TG(UCC)O_TRNA || translational elongation || || 1047931	No	1.46	-0.22	0.62	2.5836	-0.426048
YER175C	|| TMT1 || Trans-aconitate methyltransferase, cytosolic enzyme that catalyzes the methyl esterification of 3-isopropylmalate, an intermediate of the leucine biosynthetic pathway, and trans-aconitate, which inhibits the citric acid cycle || transferase activity || cytoplasm || YER175C_ORF || biological_process || || 1048212	No	0.73	0.5	0.615	1.32631	0.983467
YMR323W	|| ERR3 || Protein of unknown function, has similarity to enolases || phosphopyruvate hydratase activity || cytoplasm || YMR323W_OCH_US100_ORF || glycolysis || || 1045725	No	0.74	0.49	0.615	1.34353	0.963891
YFL050C	|| ALR2 || Probable Mg(2+) transporter; overexpression confers increased tolerance to Al(3+) and Ga(3+) ions; plays a role in regulating Ty1 transposition || di-, tri-valent inorganic cation transmembrane transporter activity || membrane || YFL050C_ORF || magnesium ion transport || || 1048008	No	0.75	0.48	0.615	1.36075	0.944314
YLR087C	|| CSF1 || Protein required for fermentation at low temperature; the authentic, non-tagged protein is detected in highly purified mitochondria in high-throughput studies || molecular_function || mitochondrion || YLR087C_TIL_4801_5100_199_ORF || fermentation || || 1043591	No	0.77	0.46	0.615	1.3952	0.905161
YIL022W	|| TIM44 || Essential component of the Translocase of the Inner Mitochondrial membrane (TIM23 complex); tethers the import motor and regulatory factors (PAM complex) to the translocation channel (Tim23p-Tim17p core complex) || chaperone binding || presequence translocase-associated import motor || YIL022W_TIL_30_0_US300_ORF || transmembrane transport || || 1041008	No	0.9	0.33	0.615	1.6191	0.650665
YNL142W	|| MEP2 || Ammonium permease involved in regulation of pseudohyphal growth; belongs to a ubiquitous family of cytoplasmic membrane proteins that transport only ammonium (NH4+); expression is under the nitrogen catabolite repression regulation || ammonium transmembrane transporter activity || membrane || YNL142W_ORF || transport || || 1039762	Yes	0.94	0.29	0.615	1.688	0.572358
ARSCONSENSUS-TEL04L-XC	|| || Telomeric region on the left arm of Chromosome IV; composed of an X element core sequence, X element combinatorial repeats, and a terminal stretch of telomeric repeats || || || ARSCONSENSUS-TEL04L-XC_ARS || || || 1041139	No	0.96	0.27	0.615	1.72244	0.533205
YDR433W	|| || Dubious open reading frame unlikely to encode a functional protein, based on available experimental and comparative sequence data || || || YDR433W_ORF || || || 1048230	No	1.02	0.21	0.615	1.82578	0.415746
YGL069C	|| || Dubious open reading frame, unlikely to encode a protein; not conserved in closely related Saccharomyces species; 92% of ORF overlaps the uncharacterized ORF YGL068W; deletion in cyr1 mutant results in loss of stress resistance || || || YGL069C_ORF || || || 1039345	No	0.66	0.56	0.61	1.20575	1.10093
YGL012W	|| ERG4 || C-24(28) sterol reductase, catalyzes the final step in ergosterol biosynthesis; mutants are viable, but lack ergosterol || delta24(24-1) sterol reductase activity || endoplasmic reticulum || YGL012W_ORF || steroid biosynthetic process || || 1046437	No	1.1	0.12	0.61	1.96357	0.239556
YLR306W	|| UBC12 || Enzyme that mediates the conjugation of Rub1p, a ubiquitin-like protein, to other proteins; related to E2 ubiquitin-conjugating enzymes || ligase activity || cellular_component || YLR306W_INT_1 || post-translational protein modification || || 1041246	No	0.41	0.81	0.61	0.775165	1.59034
YOR247W	|| SRL1 || Mannoprotein that exhibits a tight association with the cell wall, required for cell wall stability in the absence of GPI-anchored mannoproteins; has a high serine-threonine content; expression is induced in cell wall mutants || molecular_function || cell wall || YOR247W_TIL_9_21__ORF || fungal-type cell wall organization || || 1039784	No	0.47	0.75	0.61	0.878504	1.47288
YPR202W	|| || Putative protein of unknown function with similarity to telomere-encoded helicases; YPR202W is not an essential gene; transcript is predicted to be spliced but there is no evidence that it is spliced in vivo || molecular_function || cellular_component || YPR202W_INT_1 || biological_process || || 1042627	No	0.72	0.5	0.61	1.30908	0.983467
YPR054W	|| SMK1 || Middle sporulation-specific mitogen-activated protein kinase (MAPK) required for production of the outer spore wall layers; negatively regulates activity of the glucan synthase subunit Gsc2p || MAP kinase activity || mitochondrion || YPR054W_ORF || cellular cell wall organization || || 1042343	No	0.73	0.49	0.61	1.32631	0.963891
YAL056C-A	|| || Dubious open reading frame unlikely to encode a protein, based on available experimental and comparative sequence data || || || YAL056C-A_ORF || || || 1040398	No	0.73	0.49	0.61	1.32631	0.963891
YNL322C	|| KRE1 || Cell wall glycoprotein involved in beta-glucan assembly; serves as a K1 killer toxin membrane receptor || structural constituent of cell wall || extracellular region || YNL322C_ORF || cellular cell wall organization || || 1040892	No	0.74	0.48	0.61	1.34353	0.944314
YMR324C	|| || Dubious open reading frame unlikely to encode a protein, based on experimental and comparative sequence data; transcription is AZF1 dependent in glycerol-lactate medium and SLT2 dependent in response to the lipid hydroperoxides || || || YMR324C_ORF || || || 1044105	No	0.76	0.46	0.61	1.37798	0.905161
YML054C-A	|| || Putative protein of unknown function || molecular_function || cellular_component || YML054C-A_ONO_ORF || biological_process || || 1042492	No	0.79	0.43	0.61	1.42965	0.846431
YKR092C	|| SRP40 || Nucleolar, serine-rich protein with a role in preribosome assembly or transport; may function as a chaperone of small nucleolar ribonucleoprotein particles (snoRNPs); immunologically and structurally to rat Nopp140 || molecular_function || nucleolus || YKR092C_ORF || nucleocytoplasmic transport || || 1041709	No	0.87	0.35	0.61	1.56743	0.689818
YOR389W	|| || Putative protein of unknown function; expression regulated by copper levels || molecular_function || extracellular region || YOR389W_OCH__ORF || biological_process || || 1042715	No	0.87	0.35	0.61	1.56743	0.689818
YJL211C	|| || Dubious open reading frame unlikely to encode a protein, based on available experimental and comparative sequence data; partially overlaps the verified gene YJL210W/PEX2 || || || YJL211C_ORF || || || 1047871	No	0.92	0.3	0.61	1.65355	0.591935
YER119C	|| AVT6 || Vacuolar aspartate and glutamate exporter; member of a family of seven genes (AVT1-7) related to vesicular GABA-glycine transporters; involved in compartmentalizing acidic amino acids in response to nitrogen starvation || L-glutamate transmembrane transporter activity || vacuolar membrane || YER119C_ORF || amino acid transport || || 1039825	No	0.93	0.29	0.61	1.67077	0.572358
YCR024C-A	|| PMP1 || Small single-membrane span proteolipid that functions as a regulatory subunit of the plasma membrane H(+)-ATPase Pma1p, forms unique helix and positively charged cytoplasmic domain that is able to specifically segregate phosphatidylserines || enzyme regulator activity || plasma membrane || YCR024C-A_ORF || cation transport || || 1043812	No	1.15	0.07	0.61	2.04968	0.141673
YMR069W	|| NAT4 || N alpha-acetyl-transferase, involved in acetylation of the N-terminal residues of histones H4 and H2A || acyltransferase activity || cytoplasm || YMR069W_ORF || metabolic process || || 1044665	No	-0.04	1.25	0.605	0.000119467	2.45171
YER089C	|| PTC2 || Type 2C protein phosphatase; dephosphorylates Hog1p to limit maximal osmostress induced kinase activity; dephosphorylates Ire1p to downregulate the unfolded protein response; dephosphorylates Cdc28p; role in DNA checkpoint inactivation || phosphoprotein phosphatase activity || cytoplasm || YER089C_ORF || endoplasmic reticulum unfolded protein response || || 1046516	No	0.43	0.78	0.605	0.809611	1.53161
YER052C	|| HOM3 || Aspartate kinase (L-aspartate 4-P-transferase); cytoplasmic enzyme that catalyzes the first step in the common pathway for methionine and threonine biosynthesis; expression regulated by Gcn4p and the general control of amino acid synthesis || kinase activity || cytoplasm || YER052C_ORF || homoserine biosynthetic process || || 1044447	No	0.54	0.67	0.605	0.999067	1.31627
YPR114W	|| || Putative protein of unknown function || molecular_function || integral to membrane || YPR114W_ORF || biological_process || || 1045413	No	0.56	0.65	0.605	1.03351	1.27712
YER069W	|| ARG5,6 || Protein that is processed in the mitochondrion to yield acetylglutamate kinase and N-acetyl-gamma-glutamyl-phosphate reductase, which catalyze the 2nd and 3rd steps in arginine biosynthesis; enzymes form a complex with Arg2p || acetylglutamate kinase activity || mitochondrial matrix || YER069W_ORF || ornithine biosynthetic process || || 1042884	No	0.58	0.63	0.605	1.06796	1.23796
YGR192C	|| TDH3 || Glyceraldehyde-3-phosphate dehydrogenase, isozyme 3, involved in glycolysis and gluconeogenesis; tetramer that catalyzes the reaction of glyceraldehyde-3-phosphate to 1,3 bis-phosphoglycerate; detected in the cytoplasm and cell wall || binding || cytoplasm || YGR192C_OCH_DS100_ORF || metabolic process || || 1043513	No	0.64	0.57	0.605	1.1713	1.1205
YOL030W	|| GAS5 || 1,3-beta-glucanosyltransferase, has similarity to Gas1p; localizes to the cell wall || 1,3-beta-glucanosyltransferase activity || fungal-type cell wall || YOL030W_ORF || cellular cell wall organization || || 1047552	Yes	0.68	0.53	0.605	1.24019	1.0422
CEN15	|| CEN15 || Chromosome XV centromere || || || CEN15_CEN || || || 1041804	No	0.73	0.48	0.605	1.32631	0.944314
YAL069W	|| || Dubious open reading frame unlikely to encode a protein, based on available experimental and comparative sequence data || || || YAL069W_ORF || || || 1040942	No	0.75	0.46	0.605	1.36075	0.905161
YDR340W	|| || Putative protein of unknown function || || || YDR340W_ORF || || || 1047681	No	0.77	0.44	0.605	1.3952	0.866008
YPL162C	|| || Putative protein of unknown function; green fluorescent protein (GFP)-fusion protein localizes to the membrane of vacuole with cell cycle-correlated morphology || molecular_function || membrane || YPL162C_ORF || biological_process || || 1041333	No	0.77	0.44	0.605	1.3952	0.866008
YOL099C	|| || Dubious open reading frame unlikely to encode a protein, based on available experimental and comparative sequence data; partially overlaps verified gene PKH2/YOL100W; may interact with ribosomes || || || YOL099C_ORF || || || 1045956	No	0.81	0.4	0.605	1.46409	0.787701
YKR104W	|| || Putative transporter of the multidrug resistance-associated protein (MRP) subfamily; contains a stop codon in S288C; adjacent ORFs YKR103W and YKR104W are merged in different strain backgrounds || ATP binding || membrane || YKR104W_ORF || transport || || 1045527	No	0.92	0.29	0.605	1.65355	0.572358
YNL057W	|| || Dubious open reading frame unlikely to encode a protein, based on available experimental and comparative sequence data || || || YNL057W_ORF || || || 1047326	No	0.92	0.29	0.605	1.65355	0.572358
SNR6	|| SNR6 || U6 spliceosomal RNA, interacts with U4; homology to snRNA U6, interacts with snr14 || snRNA binding || U6 snRNP || SNR6_SNRNA || nuclear mRNA splicing, via spliceosome || || 1042379	No	1.13	0.08	0.605	2.01524	0.16125
YBL005W	|| PDR3 || Transcriptional activator of the pleiotropic drug resistance network, regulates expression of ATP-binding cassette (ABC) transporters through binding to cis-acting sites known as PDREs (PDR responsive elements) || DNA binding || nucleus || YBL005W_AAA_22_NCR || response to drug || || 1042377	No	1.07	0.13	0.6	1.9119	0.259133
YCR024C-B	|| || Putative protein of unknown function; identified by expression profiling and mass spectrometry || molecular_function || cellular_component || YCR024C-B_ONO_ORF || biological_process || || 1040213	No	1.12	0.08	0.6	1.99801	0.16125
YAR062W	|| || Pseudogene with similarity to Flo1p, which is a lectin-like protein involved in flocculation || molecular_function || cellular_component || YAR062W_OCH__ORF || flocculation || || 1039671	No	0.57	0.63	0.6	1.05074	1.23796
YJR106W	|| ECM27 || Non-essential protein of unknown function || molecular_function || membrane || YJR106W_ORF || transmembrane transport || || 1043141	No	0.62	0.58	0.6	1.13685	1.14008
IGR	|| || || || || IGR_CHR02:(COMPLEMENT(159881..160055))_0 || || YBOX_IGR1000003:NBL013C:NBL013C:chr02.fsa:(complement(159881..160055)):175:bp._0_0 || 1042764	No	0.63	0.57	0.6	1.15408	1.1205
YNL066W	|| SUN4 || Cell wall protein related to glucanases, possibly involved in cell wall septation; member of the SUN family || glucosidase activity || cell wall || YNL066W_TIL_3_143__ORF || mitochondrion organization || || 1043331	No	0.69	0.51	0.6	1.25742	1.00304
YBR115C	|| LYS2 || Alpha aminoadipate reductase, catalyzes the reduction of alpha-aminoadipate to alpha-aminoadipate 6-semialdehyde, which is the fifth step in biosynthesis of lysine; activation requires posttranslational phosphopantetheinylation by Lys5p || binding || cytoplasm || YBR115C_ORF || oxidation reduction || || 1039451	No	0.87	0.33	0.6	1.56743	0.650665
YGL036W	|| || Putative protein of unknown function; green fluorescent protein (GFP)-fusion protein localizes to the cytoplasm; YGL036W is not an essential gene || molecular_function || membrane || YGL036W_ORF || biological_process || || 1046507	No	0.88	0.32	0.6	1.58466	0.631088
YHL045W	|| || Putative protein of unknown function; not an essential gene || || || YHL045W_ORF || || || 1047903	No	0.89	0.31	0.6	1.60188	0.611512
YKR067W	|| GPT2 || Glycerol-3-phosphate/dihydroxyacetone phosphate dual substrate-specific sn-1 acyltransferase located in lipid particles and the ER; involved in the stepwise acylation of glycerol-3-phosphate and dihydroxyacetone in lipid biosynthesis || transferase activity || endoplasmic reticulum || YKR067W_ORF || phospholipid biosynthetic process || || 1041353	No	0.91	0.29	0.6	1.63633	0.572358
YGR199W	|| PMT6 || Protein O-mannosyltransferase, transfers mannose from dolichyl phosphate-D-mannose to protein serine/threonine residues of secretory proteins; reaction is essential for cell wall rigidity; member of a family of mannosyltransferases || dolichyl-phosphate-mannose-protein mannosyltransferase activity || integral to membrane || YGR199W_ORF || protein O-linked glycosylation || || 1042682	No	0.94	0.26	0.6	1.688	0.513629
TT(UGU)G1	|| || tRNA-Thr || triplet codon-amino acid adaptor activity || cytosol || TT(UGU)G1_TRNA || translational elongation || || 1046812	No	1.09	0.1	0.595	1.94634	0.200403
YGL177W	|| || Dubious open reading frame unlikely to encode a functional protein, based on available experimental and comparative sequence data || || || YGL177W_ORF || || || 1043499	No	0.28	0.91	0.595	0.551263	1.78611
YGR031W	|| || Putative protein of unknown function; the authentic, non-tagged protein is detected in highly purified mitochondria in high-throughput studies || molecular_function || mitochondrion || YGR031W_ORF || biological_process || || 1043008	No	0.35	0.84	0.595	0.671825	1.64907
YOR116C	|| RPO31 || RNA polymerase III largest subunit C160, part of core enzyme; similar to bacterial beta-prime subunit and to RPA190 and RPO21 || DNA-directed RNA polymerase activity || nucleus || YOR116C_TIL_1_300_205_ORF || tRNA transcription from RNA polymerase III promoter || || 1046307	No	0.35	0.84	0.595	0.671825	1.64907
YKL031W	|| || Dubious open reading frame, unlikely to encode a protein; not conserved in closely related Saccharomyces species || || || YKL031W_ORF || || || 1043977	No	0.43	0.76	0.595	0.809611	1.49246
YJR038C	|| || Dubious open reading frame unlikely to encode a functional protein, based on available experimental and comparative sequence data || || || YJR038C_ORF || || || 1044078	No	0.48	0.71	0.595	0.895727	1.39458
YNR014W	|| || Putative protein of unknown function; expression is cell-cycle regulated, Azf1p-dependent, and heat-inducible || molecular_function || cytoplasm || YNR014W_ORF || biological_process || || 1041901	No	0.59	0.6	0.595	1.08518	1.17923
YDL048C	|| STP4 || Protein containing a Kruppel-type zinc-finger domain; has similarity to Stp1p, Stp2p, and Stp3p || sequence-specific DNA binding || cytoplasm || YDL048C_TIL_601_900_57_ORF || biological_process || || 1041436	No	0.61	0.58	0.595	1.11963	1.14008
IGR	|| || || || || IGR_CHR12:(330177..331177)_236 || || YBOX_IGR1000203:gLR05_0:gLR05_0:chr12.fsa:(330177..331177):1001:bp._236_0 || 1040806	No	0.7	0.49	0.595	1.27464	0.963891
YBR226C	|| || Dubious open reading frame unlikely to encode a protein, based on available experimental and comparative sequence data; partially overlaps the uncharacterized ORF YBR225W || || || YBR226C_ORF || || || 1042882	No	0.75	0.44	0.595	1.36075	0.866008
YEL014C	|| || Dubious open reading frame unlikely to encode a functional protein, based on available experimental and comparative sequence data || || || YEL014C_ORF || || || 1040227	No	0.76	0.43	0.595	1.37798	0.846431
YOR087W	|| YVC1 || Vacuolar cation channel, mediates release of Ca(2+) from the vacuole in response to hyperosmotic shock || voltage-gated ion channel activity || fungal-type vacuole || YOR087W_ORF || cellular cation homeostasis || || 1044479	No	0.79	0.4	0.595	1.42965	0.787701
YDR119W	|| VBA4 || Protein of unknown function with proposed role as a basic amino acid permease based on phylogeny; GFP-fusion protein localizes to vacuolar membrane; physical interaction with Atg27p suggests a possible role in autophagy; non-essential gene || molecular_function || vacuole || YDR119W_ORF || transmembrane transport || || 1045566	No	0.98	0.21	0.595	1.75689	0.415746
YBR293W	|| VBA2 || Permease of basic amino acids in the vacuolar membrane || drug transmembrane transporter activity || fungal-type vacuole membrane || YBR293W_ORF || basic amino acid transport || || 1048199	No	1.01	0.18	0.595	1.80856	0.357016
YGL088W	|| || Dubious open reading frame unlikely to encode a protein, based on available experimental and comparative sequence data; partially overlaps snR10, a snoRNA required for preRNA processing || || || YGL088W_ORF || || || 1046946	No	1.45	-0.26	0.595	2.56638	-0.504355
YFL039C	|| ACT1 || Actin, structural protein involved in cell polarization, endocytosis, and other cytoskeletal functions || histone acetyltransferase activity || cytoplasm || YFL039C_INT_1 || protein secretion || || 1047512	No	0.14	1.04	0.59	0.310138	2.0406
YOR382W	|| FIT2 || Mannoprotein that is incorporated into the cell wall via a glycosylphosphatidylinositol (GPI) anchor, involved in the retention of siderophore-iron in the cell wall || molecular_function || extracellular region || YOR382W_ORF || transport || || 1041158	No	0.51	0.67	0.59	0.947397	1.31627
TF(GAA)Q	|| || tRNA-Phe || triplet codon-amino acid adaptor activity || mitochondrion || TF(GAA)Q_TRNA || translational elongation || || 1042848	No	0.51	0.67	0.59	0.947397	1.31627
YPL280W	|| HSP32 || Possible chaperone and cysteine protease with similarity to E. coli Hsp31 and S. cerevisiae Hsp31p, Hsp33p, and Sno4p; member of the DJ-1/ThiJ/PfpI superfamily, which includes human DJ-1 involved in Parkinson's disease || unfolded protein binding || cellular_component || YPL280W_ORF || biological_process || || 1043085	No	0.52	0.66	0.59	0.96462	1.29669
YHL036W	|| MUP3 || Low affinity methionine permease, similar to Mup1p || L-methionine transmembrane transporter activity || membrane || YHL036W_TIL_3_126__ORF || amino acid transport || || 1044017	No	0.53	0.65	0.59	0.981843	1.27712
YOL020W	|| TAT2 || High affinity tryptophan and tyrosine permease, overexpression confers FK506 and FTY720 resistance || aromatic amino acid transmembrane transporter activity || plasma membrane || YOL020W_ORF || transmembrane transport || || 1042351	No	0.53	0.65	0.59	0.981843	1.27712
IGR	|| || || || || IGR_CHR07:(1035512..1036512)_206 || || YBOX_IGR1000178:gGR13_4:gGR13_4:chr07.fsa:(1035512..1036512):1001:bp._206_0 || 1045955	No	0.54	0.64	0.59	0.999067	1.25754
YDL034W	|| || Dubious open reading frame unlikely to encode a protein, based on available experimental and comparative sequence data; partially overlaps with verified gene GPR1/YDL035C; YDL034W is not an essential gene || || || YDL034W_ORF || || || 1043441	No	0.63	0.55	0.59	1.15408	1.08135
YFL066C	|| || Helicase-like protein encoded within the telomeric Y' element; induced by treatment with 8-methoxypsoralen and UVA irradiation || molecular_function || cellular_component || YFL066C_ORF || biological_process || || 1039406	No	0.66	0.52	0.59	1.20575	1.02262
YLR087C	|| CSF1 || Protein required for fermentation at low temperature; the authentic, non-tagged protein is detected in highly purified mitochondria in high-throughput studies || molecular_function || mitochondrion || YLR087C_TIL_7201_7500_90_ORF || fermentation || || 1047554	No	0.67	0.51	0.59	1.22297	1.00304
YBR162C	|| TOS1 || Covalently-bound cell wall protein of unknown function; identified as a cell cycle regulated SBF target gene; deletion mutants are highly resistant to treatment with beta-1,3-glucanase; has sequence similarity to YJL171C || molecular_function || extracellular region || YBR162C_TIL_5_6__ORF || biological_process || || 1048227	No	0.8	0.38	0.59	1.44687	0.748548
YDR504C	|| SPG3 || Protein required for survival at high temperature during stationary phase; not required for growth on nonfermentable carbon sources || molecular_function || membrane || YDR504C_ORF || biological_process || || 1042806	No	1.1	0.08	0.59	1.96357	0.16125
ITS2-1	|| ITS2-1 || Non-coding region between RDN58 and RDN25, that is transcribed as part of the 35S rRNA precursor transcript; forms a stem-loop structure that is required for processing of the precursor transcript || || || ITS2-1_RRNA || || || 1047044	No	0.22	0.96	0.59	0.447923	1.88399
YPL182C	|| || Dubious open reading frame unlikely to encode a protein, based on available experimental and comparative sequence data; partially overlaps the verified gene CTI6/YPL181W || || || YPL182C_ORF || || || 1041381	No	0.3	0.88	0.59	0.585709	1.72738
YNL093W	|| YPT53 || Rab family GTPase, similar to Ypt51p and Ypt52p and to mammalian rab5; required for vacuolar protein sorting and endocytosis || GTPase activity || plasma membrane || YNL093W_ORF || transport || || 1044666	No	0.32	0.86	0.59	0.620156	1.68822
YLL018C-A	|| COX19 || Protein required for cytochrome c oxidase assembly, located in the cytosol and mitochondrial intermembrane space; putative copper metallochaperone that delivers copper to cytochrome c oxidase; contains twin cysteine-x9-cysteine motifs || copper ion binding || cytoplasm || YLL018C-A_ORF || mitochondrial respiratory chain complex IV assembly || || 1044913	No	0.41	0.77	0.59	0.775165	1.51204
YHR102W	|| KIC1 || Protein kinase of the PAK/Ste20 kinase family, required for cell integrity possibly through regulating 1,6-beta-glucan levels in the wall; physically interacts with Cdc31p (centrin), which is a component of the spindle pole body || protein kinase activity || incipient cellular bud site || YHR102W_ORF || fungal-type cell wall organization || || 1046549	Yes	0.57	0.61	0.59	1.05074	1.19881
YBR068C	|| BAP2 || High-affinity leucine permease, functions as a branched-chain amino acid permease involved in the uptake of leucine, isoleucine and valine; contains 12 predicted transmembrane domains || amino acid transmembrane transporter activity || membrane || YBR068C_ORF || transport || || 1044802	No	0.58	0.6	0.59	1.06796	1.17923
YBL113C	|| || Helicase-like protein encoded within the telomeric Y' element || helicase activity || cellular_component || YBL113C_OCH__ORF || biological_process || || 1040518	No	0.77	0.41	0.59	1.3952	0.807278
YER189W	|| || Putative protein of unknown function || molecular_function || cellular_component || YER189W_ORF || biological_process || || 1043158	No	0.82	0.36	0.59	1.48132	0.709395
SNR46	|| SNR46 || H/ACA box small nucleolar RNA (snoRNA); guides pseudouridylation of large subunit (LSU) rRNA at position U2865 || rRNA pseudouridylation guide activity || nucleolus || SNR46_SNORNA || rRNA pseudouridine synthesis || || 1041658	No	1.38	-0.2	0.59	2.44582	-0.386895
YOR067C	|| ALG8 || Glucosyl transferase, involved in N-linked glycosylation; adds glucose to the dolichol-linked oligosaccharide precursor prior to transfer to protein during lipid-linked oligosaccharide biosynthesis; similar to Alg6p || dolichyl pyrophosphate Glc1Man9GlcNAc2 alpha-1,3-glucosyltransferase activity || membrane || YOR067C_ORF || oligosaccharide-lipid intermediate assembly || || 1047495	No	1.08	0.09	0.585	1.92912	0.180826
IGX	|| || || || || IGX_YK_391511C || || YBOX_IGX1000022:IGX_346_22:IGX_YK_391511C:[chromosome=XI]:(complement(391436..391536)) || 1042797	No	0.3	0.87	0.585	0.585709	1.7078
YDR401W	|| || Dubious open reading frame unlikely to encode a functional protein, based on available experimental and comparative sequence data || || || YDR401W_ORF || || || 1039946	No	0.38	0.79	0.585	0.723495	1.55119
YOL019W	|| || Protein of unknown function; green fluorescent protein (GFP)-fusion protein localizes to the cell periphery and vacuole || molecular_function || fungal-type vacuole || YOL019W_ORF || biological_process || || 1041236	No	0.48	0.69	0.585	0.895727	1.35542
YER119C-A	|| || Dubious open reading frame, not conserved in closely related Saccharomyces species; deletion mutation blocks replication of Brome mosaic virus in S. cerevisiae, but this is likely due to effects on the overlapping gene SCS2 || || || YER119C-A_ORF || || || 1040976	No	0.56	0.61	0.585	1.03351	1.19881
YPL032C	|| SVL3 || Protein of unknown function, mutant phenotype suggests a potential role in vacuolar function; green fluorescent protein (GFP)-fusion protein localizes to the cell periphery, cytoplasm, bud, and bud neck || NADP or NADPH binding || cellular bud || YPL032C_ORF || cell division || || 1041041	No	0.68	0.49	0.585	1.24019	0.963891
YNL209W	|| SSB2 || Cytoplasmic ATPase that is a ribosome-associated molecular chaperone, functions with J-protein partner Zuo1p; may be involved in the folding of newly-synthesized polypeptide chains; member of the HSP70 family; homolog of SSB1 || nucleotide binding || polysome || YNL209W_OCH_DS100_ORF || regulation of translational fidelity || || 1040494	No	0.75	0.42	0.585	1.36075	0.826854
YOR082C	|| || Dubious open reading frame unlikely to encode a protein, based on experimental and comparative sequence data; partially overlaps the verified gene YOR083W || || || YOR082C_ORF || || || 1046685	No	0.75	0.42	0.585	1.36075	0.826854
YJL052C-A	|| || Putative protein of unknown function, identified based on comparison to related yeast species || molecular_function || cellular_component || YJL052C-A_ORF || biological_process || || 1045048	No	0.76	0.41	0.585	1.37798	0.807278
YOL137W	|| BSC6 || Protein of unknown function containing 8 putative transmembrane seqments; ORF exhibits genomic organization compatible with a translational readthrough-dependent mode of expression || molecular_function || COPI-coated vesicle || YOL137W_ORF || transmembrane transport || || 1041867	No	0.78	0.39	0.585	1.41242	0.768125
YNL054W-A	|| || Retrotransposon TYA Gag gene co-transcribed with TYB Pol; translated as TYA or TYA-TYB polyprotein; Gag is a nucleocapsid protein that is the structural constituent of virus-like particles (VLPs); similar to retroviral Gag || RNA binding || retrotransposon nucleocapsid || YNL054W-A_ORF || transposition, RNA-mediated || || 1040407	No	0.35	0.81	0.58	0.671825	1.59034
YOL162W	|| || Putative protein of unknown function; member of the Dal5p subfamily of the major facilitator family || transmembrane transporter activity || membrane || YOL162W_ORF || transmembrane transport || || 1047291	No	0.35	0.81	0.58	0.671825	1.59034
YBR178W	|| || Dubious open reading frame unlikely to encode a protein, based on available experimental and comparative sequence data; partially overlaps the verified gene YBR177C || || || YBR178W_ORF || || || 1043299	No	0.54	0.62	0.58	0.999067	1.21839
YHR217C	|| || Dubious open reading frame unlikely to encode a protein, based on available experimental and comparative sequence data; located in the telomeric region TEL08R. || || || YHR217C_ORF || || || 1048281	No	0.68	0.48	0.58	1.24019	0.944314
YKL087C	|| CYT2 || Cytochrome c1 heme lyase, involved in maturation of cytochrome c1, which is a subunit of the mitochondrial ubiquinol-cytochrome-c reductase; links heme covalently to apocytochrome c1 || holocytochrome-c synthase activity || mitochondrion || YKL087C_TIL_30_0_US300_ORF || cytochrome c-heme linkage || || 1041579	No	0.76	0.4	0.58	1.37798	0.787701
YDL016C	|| || Dubious open reading frame unlikely to encode a protein, based on available experimental and comparative sequence data; partially overlaps the verified ORF CDC7/YDL153C, the catalytic subunit of a complex that regulates DNA replication || || || YDL016C_ORF || || || 1045520	No	0.77	0.39	0.58	1.3952	0.768125
YLR390W-A	|| CCW14 || Covalently linked cell wall glycoprotein, present in the inner layer of the cell wall || structural constituent of cell wall || fungal-type cell wall || YLR390W-A_ORF || fungal-type cell wall organization || || 1044257	No	0.9	0.26	0.58	1.6191	0.513629
YOR394W	|| PAU21 || Protein of unknown function, member of the seripauperin multigene family encoded mainly in subtelomeric regions; identical to Pau22p; encodes 2 proteins that are translated from 2 different start codons || molecular_function || cellular_component || YOR394W_ORF || biological_process || || 1046512	No	0.29	0.87	0.58	0.568486	1.7078
YHR165C	|| PRP8 || Component of the U4/U6-U5 snRNP complex, involved in the second catalytic step of splicing; mutations of human Prp8 cause retinitis pigmentosa || RNA binding || U4/U6 x U5 tri-snRNP complex || YHR165C_ORF || nuclear mRNA 3'-splice site recognition || || 1043903	No	0.47	0.69	0.58	0.878504	1.35542
YDL199C	|| || Putative transporter, member of the sugar porter family || substrate-specific transmembrane transporter activity || membrane || YDL199C_ORF || transport || || 1042678	No	0.58	0.58	0.58	1.06796	1.14008
YBR078W	|| ECM33 || GPI-anchored protein of unknown function, has a possible role in apical bud growth; GPI-anchoring on the plasma membrane crucial to function; phosphorylated in mitochondria; similar to Sps2p and Pst1p || molecular_function || plasma membrane || YBR078W_INT_1 || fungal-type cell wall organization || || 1048093	No	0.71	0.45	0.58	1.29186	0.885584
YMR135C	|| GID8 || Protein of unknown function, involved in proteasome-dependent catabolite inactivation of fructose-1,6-bisphosphatase; contains LisH and CTLH domains, like Vid30p; dosage-dependent regulator of START || molecular_function || cytoplasm || YMR135C_ORF || proteasomal ubiquitin-dependent protein catabolic process || || 1043565	No	0.82	0.34	0.58	1.48132	0.670241
YLR161W	|| || Putative protein of unknown function; YLR156W, YLR159W, and YLR161W are three identical open reading frames encoded near the ribosomal DNA region of chromosome 12 || molecular_function || cellular_component || YLR161W_ORF || biological_process || || 1043111	Yes	0.82	0.34	0.58	1.48132	0.670241
YLL020C	|| || Dubious open reading frame unlikely to encode a protein, based on available experimental and comparative sequence data; partially overlaps the verified gene KNS1 || || || YLL020C_ORF || || || 1047135	No	0.83	0.33	0.58	1.49854	0.650665
YEL011W	|| GLC3 || Glycogen branching enzyme, involved in glycogen accumulation; green fluorescent protein (GFP)-fusion protein localizes to the cytoplasm in a punctate pattern || 1,4-alpha-glucan branching enzyme activity || cytoplasm || YEL011W_ORF || glycogen biosynthetic process || || 1043609	No	0.87	0.29	0.58	1.56743	0.572358
YNL321W	|| VNX1 || Calcium/H+ antiporter localized to the endoplasmic reticulum membrane; member of the calcium exchanger (CAX) family; potential Cdc28p substrate || potassium:hydrogen antiporter activity || integral to membrane || YNL321W_ORF || hydrogen transport || || 1042009	No	0.98	0.18	0.58	1.75689	0.357016
YKL015W	|| PUT3 || Transcriptional activator of proline utilization genes, constitutively binds PUT1 and PUT2 promoter sequences and undergoes a conformational change to form the active state; has a Zn(2)-Cys(6) binuclear cluster domain || DNA binding || nucleus || YKL015W_ORF || regulation of transcription || || 1043328	No	1.01	0.15	0.58	1.80856	0.298286
YLR068W	|| FYV7 || Essential protein required for maturation of 18S rRNA; required for survival upon exposure to K1 killer toxin || molecular_function || nucleolus || YLR068W_ORF || rRNA processing || || 1042551	No	1.13	0.03	0.58	2.01524	0.0633667
YHR211W	|| FLO5 || Lectin-like cell wall protein (flocculin) involved in flocculation, binds to mannose chains on the surface of other cells, confers floc-forming ability that is chymotrypsin resistant but heat labile; similar to Flo1p || mannose binding || membrane || YHR211W_OCH__ORF || flocculation via cell wall protein-carbohydrate interaction || || 1044231	No	0.34	0.81	0.575	0.654602	1.59034
YMR048W	|| CSM3 || Replication fork associated factor, required for stable replication fork pausing; component of the DNA replication checkpoint pathway; required for accurate chromosome segregation during meiosis || molecular_function || replication fork protection complex || YMR048W_AAA_19_NCR || mitotic sister chromatid cohesion || || 1045763	No	0.29	0.86	0.575	0.568486	1.68822
YBL100C	|| || Dubious open reading frame unlikely to encode a protein, based on available experimental and comparative sequence data; almost completely overlaps the 5' end of ATP1 || || || YBL100C_ORF || || || 1042207	No	0.55	0.6	0.575	1.01629	1.17923
YMR133W	|| REC114 || Protein involved in early stages of meiotic recombination; possibly involved in the coordination of recombination and meiotic division; mutations lead to premature initiation of the first meiotic division || molecular_function || nucleus || YMR133W_ORF || DNA recombination || || 1041619	No	0.55	0.6	0.575	1.01629	1.17923
IGR	|| || || || || IGR_CHR05:(COMPLEMENT(159379..159517))_59 || || YBOX_IGR1000042:NER001C:NER001C:chr05.fsa:(complement(159379..159517)):139:bp._59_0 || 1041474	No	0.79	0.36	0.575	1.42965	0.709395
YPR197C	|| || Dubious open reading frame unlikely to encode a functional protein, based on available experimental and comparative sequence data || || || YPR197C_ORF || || || 1039328	No	0.82	0.33	0.575	1.48132	0.650665
IGR	|| || || || || IGR_CHR12:(677929..678073)_48 || || YBOX_IGR1000095:NLR116W:NLR116W:chr12.fsa:(677929..678073):145:bp._48_0 || 1040143	No	0.84	0.31	0.575	1.51576	0.611512
YOR187W	|| TUF1 || Mitochondrial translation elongation factor Tu; comprises both GTPase and guanine nucleotide exchange factor activities, while these activities are found in separate proteins in S. pombe and humans || GTP binding || mitochondrial matrix || YOR187W_TIL_601_900_127_ORF || mitochondrial translation || || 1041393	No	0.91	0.24	0.575	1.63633	0.474475
YNR055C	|| HOL1 || Putative transporter in the major facilitator superfamily (DHA1 family) of multidrug resistance transporters; mutations in membrane-spanning domains permit cation and histidinol uptake || alcohol transmembrane transporter activity || membrane || YNR055C_ORF || transmembrane transport || || 1044354	No	0.98	0.17	0.575	1.75689	0.337439
SNR69	|| SNR69 || C/D box small nucleolar RNA (snoRNA), guides 2'-O-methylation of large subunit (LSU) rRNA at position C2948 || rRNA 2'-O-ribose methylation guide activity || box C/D snoRNP complex || SNR69_SNORNA || rRNA methylation || || 1041635	No	1.19	-0.04	0.575	2.11858	-0.0736695
IGR	|| || || || || IGR_CHR12:(994726..995726)_271 || || YBOX_IGR1000210:gLR13_2:gLR13_2:chr12.fsa:(994726..995726):1001:bp._271_0 || 1045889	No	0.11	1.03	0.57	0.258468	2.02103
YGR161C-C	|| || Retrotransposon TYA Gag gene co-transcribed with TYB Pol; translated as TYA or TYA-TYB polyprotein; Gag is a nucleocapsid protein that is the structural constituent of virus-like particles (VLPs); similar to retroviral Gag || RNA binding || cytoplasm || YGR161C-C_ORF || transposition, RNA-mediated || || 1039371	No	0.22	0.92	0.57	0.447923	1.80568
YDR457W	|| TOM1 || E3 ubiquitin ligase of the hect-domain class; has a role in mRNA export from the nucleus and may regulate transcriptional coactivators; involved in degradation of excess histones || acid-amino acid ligase activity || intracellular || YDR457W_TIL_3301_3600_65_ORF || mitosis || || 1044271	No	0.38	0.76	0.57	0.723495	1.49246
YML100W-A	|| || Putative protein of unknown function; identified by gene-trapping, microarray-based expression analysis, and genome-wide homology searching || molecular_function || cellular_component || YML100W-A_ONO_ORF || biological_process || || 1043054	No	0.54	0.6	0.57	0.999067	1.17923
YNL296W	|| || Dubious open reading frame unlikely to encode a functional protein; deletion adversely affects sporulation; deletion mutant exhibits synthetic phenotype under expression of mutant huntingtin fragment, but gene does not have human ortholog || || || YNL296W_ORF || || || 1043194	No	0.56	0.58	0.57	1.03351	1.14008
YOR247W	|| SRL1 || Mannoprotein that exhibits a tight association with the cell wall, required for cell wall stability in the absence of GPI-anchored mannoproteins; has a high serine-threonine content; expression is induced in cell wall mutants || molecular_function || cell wall || YOR247W_ORF || fungal-type cell wall organization || || 1043481	No	0.59	0.55	0.57	1.08518	1.08135
YNL133C	|| FYV6 || Protein of unknown function, required for survival upon exposure to K1 killer toxin; proposed to regulate double-strand break repair via non-homologous end-joining || molecular_function || nucleus || YNL133C_ORF || double-strand break repair via nonhomologous end joining || || 1044578	No	0.59	0.55	0.57	1.08518	1.08135
YNL034W	|| || Putative protein of unknown function; YNL034W is not an essential gene || molecular_function || cellular_component || YNL034W_ORF || biological_process || || 1043717	No	0.66	0.48	0.57	1.20575	0.944314
YDR294C	|| DPL1 || Dihydrosphingosine phosphate lyase, regulates intracellular levels of sphingolipid long-chain base phosphates (LCBPs), degrades phosphorylated long chain bases, prefers C16 dihydrosphingosine-l-phosphate as a substrate || sphinganine-1-phosphate aldolase activity || endoplasmic reticulum || YDR294C_ORF || carboxylic acid metabolic process || || 1047821	No	0.76	0.38	0.57	1.37798	0.748548
YDL198C	|| GGC1 || Mitochondrial GTP/GDP transporter, essential for mitochondrial genome maintenance; has a role in mitochondrial iron transport; member of the mitochondrial carrier family || guanine nucleotide transmembrane transporter activity || mitochondrial inner membrane || YDL198C_ORF || cellular iron ion homeostasis || || 1048179	No	0.8	0.34	0.57	1.44687	0.670241
TS(UGA)E	|| SUP19 || tRNA-Ser || triplet codon-amino acid adaptor activity || cytosol || TS(UGA)E_TRNA || translational elongation || || 1045302	No	0.89	0.25	0.57	1.60188	0.494052
YHR134W	|| WSS1 || Sumoylated protein of unknown function, identified based on genetic interactions with SMT3; UV-sensitive mutant phenotype and genetic interactions suggest a role in the DNA damage response, processing stalled or collapsed replication forks || molecular_function || nucleus || YHR134W_ORF || response to UV-C || || 1040128	No	0.91	0.23	0.57	1.63633	0.454899
YER039C	|| HVG1 || Protein of unknown function, has homology to Vrg4p || molecular_function || integral to membrane || YER039C_ORF || biological_process || || 1044425	No	1.05	0.09	0.57	1.87745	0.180826
SNR30	|| SNR30 || H/ACA box small nucleolar RNA (snoRNA); essential gene required for cleavage of 35S primary rRNA transcript to release the precursor to the 18S rRNA || rRNA primary transcript binding || nucleolus || SNR30_SNORNA || rRNA processing || || 1042185	No	0.17	0.97	0.57	0.361807	1.90357
YMR095C	|| SNO1 || Protein of unconfirmed function, involved in pyridoxine metabolism; expression is induced during stationary phase; forms a putative glutamine amidotransferase complex with Snz1p, with Sno1p serving as the glutaminase || transferase activity || cytoplasm || YMR095C_ORF || anti-apoptosis || || 1044577	No	0.2	0.94	0.57	0.413477	1.84484
YDR033W	|| MRH1 || Protein that localizes primarily to the plasma membrane, also found at the nuclear envelope; the authentic, non-tagged protein is detected in mitochondria in a phosphorylated state; has similarity to Hsp30p and Yro2p || ion channel activity || plasma membrane || YDR033W_TIL_9_99__ORF || ion transport || || 1043226	No	0.72	0.42	0.57	1.30908	0.826854
YNR013C	|| PHO91 || Low-affinity phosphate transporter of the vacuolar membrane; deletion of pho84, pho87, pho89, pho90, and pho91 causes synthetic lethality; transcription independent of Pi and Pho4p activity; overexpression results in vigorous growth || transporter activity || membrane || YNR013C_ORF || sodium ion transport || || 1043025	No	0.94	0.2	0.57	1.688	0.396169
YLR220W	|| CCC1 || Putative vacuolar Fe2+/Mn2+ transporter; suppresses respiratory deficit of yfh1 mutants, which lack the ortholog of mammalian frataxin, by preventing mitochondrial iron accumulation || manganese ion transmembrane transporter activity || membrane fraction || YLR220W_ORF || cellular calcium ion homeostasis || || 1044353	No	0.97	0.17	0.57	1.73967	0.337439
YMR306C-A	|| || Dubious open reading frame unlikely to encode a functional protein, based on available experimental and comparative sequence data || || || YMR306C-A_ORF || || || 1046639	No	0.34	0.79	0.565	0.654602	1.55119
YCL058C	|| FYV5 || Protein involved in regulation of the mating pathway; binds with Matalpha2p to promoters of haploid-specific genes; required for survival upon exposure to K1 killer toxin; involved in ion homeostasis || molecular_function || cellular_component || YCL058C_ORF || cellular ion homeostasis || || 1042441	No	0.68	0.45	0.565	1.24019	0.885584
YBR114W	|| RAD16 || Protein that recognizes and binds damaged DNA in an ATP-dependent manner (with Rad7p) during nucleotide excision repair; subunit of Nucleotide Excision Repair Factor 4 (NEF4) and the Elongin-Cullin-Socs (ECS) ligase complex || nucleic acid binding || repairosome || YBR114W_ORF || protein ubiquitination involved in ubiquitin-dependent protein catabolic process || || 1044656	No	0.79	0.34	0.565	1.42965	0.670241
YOR221C	|| MCT1 || Predicted malonyl-CoA:ACP transferase, putative component of a type-II mitochondrial fatty acid synthase that produces intermediates for phospholipid remodeling || transferase activity || mitochondrion || YOR221C_JXN_EI_1_ORF || fatty acid metabolic process || || 1043200	No	0.58	0.55	0.565	1.06796	1.08135
YHR218W	|| || Helicase-like protein encoded within the telomeric Y' element || molecular_function || cellular_component || YHR218W_ORF || biological_process || || 1044382	No	0.61	0.52	0.565	1.11963	1.02262
YMRCTAU1	|| || || || || YMRCTAU1_LTR || || || 1041310	No	0.7	0.43	0.565	1.27464	0.846431
YEL069C	|| HXT13 || Hexose transporter, induced in the presence of non-fermentable carbon sources, induced by low levels of glucose, repressed by high levels of glucose || fructose transmembrane transporter activity || membrane || YEL069C_ORF || transmembrane transport || || 1045112	No	0.71	0.42	0.565	1.29186	0.826854
YDL245C	|| HXT15 || Protein of unknown function with similarity to hexose transporter family members, expression is induced by low levels of glucose and repressed by high levels of glucose || fructose transmembrane transporter activity || membrane || YDL245C_ORF || hexose transport || || 1042393	No	0.73	0.4	0.565	1.32631	0.787701
YPR156C	|| TPO3 || Polyamine transport protein specific for spermine; localizes to the plasma membrane; member of the major facilitator superfamily || antiporter activity || plasma membrane || YPR156C_ORF || spermine transport || || 1046932	No	0.75	0.38	0.565	1.36075	0.748548
SNR14	|| SNR14 || U4 spliceosomal RNA; interacts with U6; snRNA U4 || snRNA binding || U4/U6 x U5 tri-snRNP complex || SNR14_SNRNA || nuclear mRNA splicing, via spliceosome || || 1041264	No	0.84	0.29	0.565	1.51576	0.572358
YKL054C	|| DEF1 || RNAPII degradation factor, forms a complex with Rad26p in chromatin, enables ubiquitination and proteolysis of RNAPII present in an elongation complex; mutant is deficient in Zip1p loading onto chromosomes during meiosis || molecular_function || nucleus || YKL054C_ORF || ubiquitin-dependent protein catabolic process || || 1045184	No	0.31	0.81	0.56	0.602932	1.59034
YKL157W	|| APE2 || Aminopeptidase yscII; may have a role in obtaining leucine from dipeptide substrates; sequence coordinates have changed since RT-PCR analysis showed that the adjacent ORF YKL158W comprises the 5' exon of APE2/YKL157W || hydrolase activity || cell wall-bounded periplasmic space || YKL157W_JXN_IE_1_ORF || proteolysis || || 1046064	No	0.34	0.78	0.56	0.654602	1.53161
ITS2	|| || || || || ITS2_5.8S_JXN_RRNA || || YBOX_RRN1000015:RRN_JXN_5.8S_ITS2:Chr:12:455375:to:455455:RC:5.8S_ITS2:overlap_8 || 1041956	No	0.37	0.75	0.56	0.706272	1.47288
IGR	|| || || || || IGR_CHR13:(828527..829527)_231 || || YBOX_IGR1000216:gMR10_1:gMR10_1:chr13.fsa:(828527..829527):1001:bp._231_0 || 1045298	No	0.39	0.73	0.56	0.740718	1.43373
YLR087C	|| CSF1 || Protein required for fermentation at low temperature; the authentic, non-tagged protein is detected in highly purified mitochondria in high-throughput studies || molecular_function || mitochondrion || YLR087C_TIL_3001_3300_95_ORF || fermentation || || 1040003	No	0.4	0.72	0.56	0.757941	1.41415
YLR378C	|| SEC61 || Essential subunit of Sec61 complex (Sec61p, Sbh1p, and Sss1p); forms a channel for SRP-dependent protein import and retrograde transport of misfolded proteins out of the ER; with Sec63 complex allows SRP-independent protein import into ER || P-P-bond-hydrolysis-driven protein transmembrane transporter activity || membrane || YLR378C_ORF || protein transport || || 1040181	Yes	0.44	0.68	0.56	0.826834	1.33585
YKL102C	|| || Dubious open reading frame unlikely to encode a functional protein; deletion confers sensitivity to citric acid; predicted protein would include a thiol-disulfide oxidoreductase active site || || || YKL102C_ORF || || || 1046440	No	0.46	0.66	0.56	0.861281	1.29669
YPR137C-A	|| || Retrotransposon TYA Gag gene co-transcribed with TYB Pol; translated as TYA or TYA-TYB polyprotein; Gag is a nucleocapsid protein that is the structural constituent of virus-like particles (VLPs); similar to retroviral Gag || protein binding || retrotransposon nucleocapsid || YPR137C-A_ORF || transposition, RNA-mediated || || 1045474	No	0.49	0.63	0.56	0.91295	1.23796
YNR075C-A	|| || Identified by gene-trapping, microarray-based expression analysis, and genome-wide homology searching || molecular_function || cellular_component || YNR075C-A_OCH__ORF || biological_process || || 1045113	No	0.53	0.59	0.56	0.981843	1.15966
IGX	|| || || || || IGX_YC_66732C || || YBOX_IGX1000034:IGX_49_31:IGX_YC_66732C:[chromosome=III]:(complement(66657..66757)) || 1045080	No	0.57	0.55	0.56	1.05074	1.08135
YOR140W	|| SFL1 || Transcriptional repressor and activator; involved in repression of flocculation-related genes, and activation of stress responsive genes; negatively regulated by cAMP-dependent protein kinase A subunit Tpk2p || specific transcriptional repressor activity || nucleus || YOR140W_ORF || transcription || || 1043050	No	0.65	0.47	0.56	1.18852	0.924737
YMR272C	|| SCS7 || Sphingolipid alpha-hydroxylase, functions in the alpha-hydroxylation of sphingolipid-associated very long chain fatty acids, has both cytochrome b5-like and hydroxylase/desaturase domains, not essential for growth || heme binding || endoplasmic reticulum || YMR272C_ORF || lipid biosynthetic process || || 1041745	Yes	0.74	0.38	0.56	1.34353	0.748548
YLL053C	|| || Putative protein; in the Sigma 1278B strain background YLL053C is contiguous with AQY2 which encodes an aquaporin || molecular_function || cellular_component || YLL053C_ORF || biological_process || || 1041888	No	0.78	0.34	0.56	1.41242	0.670241
YDL128W	|| VCX1 || Vacuolar H+/Ca2+ exchanger involved in control of cytosolic Ca2+ concentration; has similarity to sodium/calcium exchangers, including the bovine Na+/Ca2+,K+ antiporter || calcium ion transmembrane transporter activity || integral to membrane || YDL128W_ORF || transmembrane transport || || 1047691	No	0.88	0.24	0.56	1.58466	0.474475
YAL028W	|| FRT2 || Tail-anchored endoplasmic reticulum membrane protein, interacts with homolog Frt1p but is not a substrate of calcineurin (unlike Frt1p), promotes growth in conditions of high Na+, alkaline pH, or cell wall stress; potential Cdc28p substrate || molecular_function || integral to membrane || YAL028W_ORF || response to stress || || 1041358	No	0.92	0.2	0.56	1.65355	0.396169
IGR	|| || || || || IGR_CHR12:(COMPLEMENT(708167..708338))_8 || || YBOX_IGR1000096:NLR118C:NLR118C:chr12.fsa:(complement(708167..708338)):172:bp._8_0 || 1040728	No	-0.07	1.19	0.56	-0.0515502	2.33425
YDR381W	|| YRA1 || RNA binding protein required for export of poly(A)+ mRNA from the nucleus; proposed to couple mRNA export with 3' end processing via its interactions with Mex67p and Pcf11p; functionally redundant with Yra2p, another REF family member || RNA binding || nucleus || YDR381W_INT_1 || transcription-coupled nucleotide-excision repair || || 1043035	No	0.69	0.43	0.56	1.25742	0.846431
YNL106C	|| INP52 || Polyphosphatidylinositol phosphatase, dephosphorylates a number of phosphatidylinositols (PIs) to PI; involved in endocytosis; hyperosmotic stress causes translocation to actin patches; synaptojanin-like protein with a Sac1 domain || inositol or phosphatidylinositol phosphatase activity || actin cortical patch || YNL106C_ORF || response to osmotic stress || || 1048014	No	0.82	0.3	0.56	1.48132	0.591935
YIL175W	|| || Hypothetical protein || molecular_function || cellular_component || YIL175W_ORF || biological_process || || 1045839	No	0.82	0.3	0.56	1.48132	0.591935
IGR	|| || || || || IGR_CHR07:(COMPLEMENT(225921..226092))_29 || || YBOX_IGR1000057:NGL026C:NGL026C:chr07.fsa:(complement(225921..226092)):172:bp._29_0 || 1045739	No	0.04	1.07	0.555	0.137905	2.09933
YBR232C	|| || Dubious open reading frame unlikely to encode a protein, based on available experimental and comparative sequence data || || || YBR232C_ORF || || || 1040618	No	0.34	0.77	0.555	0.654602	1.51204
YNL066W	|| SUN4 || Cell wall protein related to glucanases, possibly involved in cell wall septation; member of the SUN family || glucosidase activity || cell wall || YNL066W_TIL_7_109__ORF || mitochondrion organization || || 1041088	No	0.46	0.65	0.555	0.861281	1.27712
YHR041C	|| SRB2 || Subunit of the RNA polymerase II mediator complex; associates with core polymerase subunits to form the RNA polymerase II holoenzyme; general transcription factor involved in telomere maintenance || RNA polymerase II transcription mediator activity || mediator complex || YHR041C_INT_1 || regulation of transcription from RNA polymerase II promoter || || 1039651	No	0.46	0.65	0.555	0.861281	1.27712
YMR054W	|| STV1 || Subunit a of the vacuolar-ATPase V0 domain, one of two isoforms (Stv1p and Vph1p); Stv1p is located in V-ATPase complexes of the Golgi and endosomes while Vph1p is located in V-ATPase complexes of the vacuole || proton-transporting ATPase activity, rotational mechanism || endosome membrane || YMR054W_ORF || establishment of protein localization || || 1039653	No	1.01	0.1	0.555	1.80856	0.200403
SNR50	|| SNR50 || C/D box small nucleolar RNA (snoRNA), guides 2'-O-methylation of large subunit (LSU) rRNA at position G867 || rRNA 2'-O-ribose methylation guide activity || nucleolus || SNR50_SNORNA || rRNA methylation || || 1041940	No	1.56	-0.45	0.555	2.75584	-0.87631
YMR125W	|| STO1 || Large subunit of the nuclear mRNA cap-binding protein complex, interacts with Npl3p to carry nuclear poly(A)+ mRNA to cytoplasm; also involved in nuclear mRNA degradation and telomere maintenance; orthologous to mammalian CBP80 || mRNA binding || small nuclear ribonucleoprotein complex || YMR125W_INT_1 || nuclear-transcribed mRNA catabolic process, nonsense-mediated decay || || 1041505	No	0.27	0.84	0.555	0.534039	1.64907
YOR203W	|| || Dubious open reading frame unlikely to encode a protein, based on available experimental and comparative sequence data; overlaps 5' end of essential DED1 gene required for translation initiation || || || YOR203W_ORF || || || 1043368	No	0.4	0.71	0.555	0.757941	1.39458
YKR032W	|| || Dubious open reading frame unlikely to encode a protein, based on available experimental and comparative sequence data || || || YKR032W_ORF || || || 1046581	No	0.47	0.64	0.555	0.878504	1.25754
YGR280C	|| PXR1 || Essential protein involved in rRNA and snoRNA maturation; competes with TLC1 RNA for binding to Est2p, suggesting a role in negative regulation of telomerase; human homolog inhibits telomerase; contains a G-patch RNA interacting domain || telomerase inhibitor activity || nucleolus || YGR280C_TIL_3_41__ORF || box C/D snoRNA 3'-end processing || || 1042076	No	0.57	0.54	0.555	1.05074	1.06177
YBR074W	|| || Putative metalloprotease || hydrolase activity || membrane || YBR074W_ORF || proteolysis || || 1040514	No	0.58	0.53	0.555	1.06796	1.0422
YNL124W	|| NAF1 || RNA-binding protein required for the assembly of box H/ACA snoRNPs and thus for pre-rRNA processing, forms a complex with Shq1p and interacts with H/ACA snoRNP components Nhp2p and Cbf5p; similar to Gar1p || RNA binding || nucleoplasm || YNL124W_ORF || box H/ACA snoRNP assembly || || 1041998	Yes	0.75	0.36	0.555	1.36075	0.709395
YDR344C	|| || Dubious open reading frame unlikely to encode a functional protein, based on available experimental and comparative sequence data || || || YDR344C_ORF || || || 1047660	No	0.08	1.02	0.55	0.206798	2.00145
YGL178W	|| MPT5 || Member of the Puf family of RNA-binding proteins; binds to mRNAs encoding chromatin modifiers and spindle pole body components; involved in longevity, maintenance of cell wall integrity, and sensitivity to and recovery from pheromone arrest || binding || cytoplasm || YGL178W_INT_1 || replicative cell aging || || 1043550	No	0.21	0.89	0.55	0.4307	1.74695
YJL067W	|| || Dubious ORF unlikely to encode a functional protein, based on available experimental and comparative sequence data || || || YJL067W_ORF || || || 1047735	No	0.29	0.81	0.55	0.568486	1.59034
YLR087C	|| CSF1 || Protein required for fermentation at low temperature; the authentic, non-tagged protein is detected in highly purified mitochondria in high-throughput studies || molecular_function || mitochondrion || YLR087C_TIL_4501_4800_202_ORF || fermentation || || 1043391	No	0.44	0.66	0.55	0.826834	1.29669
YMR306W	|| FKS3 || Protein involved in spore wall assembly, has similarity to 1,3-beta-D-glucan synthase catalytic subunits Fks1p and Gsc2p; the authentic, non-tagged protein is detected in highly purified mitochondria in high-throughput studies || transferase activity || mitochondrion || YMR306W_ORF || 1,3-beta-glucan biosynthetic process || || 1047762	No	0.5	0.6	0.55	0.930174	1.17923
YGR279C	|| SCW4 || Cell wall protein with similarity to glucanases; scw4 scw10 double mutants exhibit defects in mating || glucosidase activity || fungal-type cell wall || YGR279C_TIL_10_93__ORF || conjugation with cellular fusion || || 1045597	No	0.53	0.57	0.55	0.981843	1.1205
YHR094C	|| HXT1 || Low-affinity glucose transporter of the major facilitator superfamily, expression is induced by Hxk2p in the presence of glucose and repressed by Rgt1p when glucose is limiting || fructose transmembrane transporter activity || membrane || YHR094C_OCH__ORF || carbohydrate transport || || 1047524	No	0.6	0.5	0.55	1.10241	0.983467
YPR044C	|| OPI11 || Dubious open reading frame unlikely to encode a protein, based on available experimental and comparative sequence data; partially overlaps verified gene RPL43A/YPR043W; deletion confers sensitivity to GSAO || || || YPR044C_ORF || || || 1043204	No	0.61	0.49	0.55	1.11963	0.963891
YKL147C	|| || Dubious open reading frame, unlikely to encode a protein; not conserved in closely related Saccharomyces species; partially overlaps the verified gene AVT3 || || || YKL147C_ORF || || || 1047958	No	0.61	0.49	0.55	1.11963	0.963891
YGR269W	|| || Dubious open reading frame unlikely to encode a protein, based on available experimental and comparative sequence data; partially overlaps the uncharacterized ORF HUA1/YGR268C || || || YGR269W_ORF || || || 1042326	No	0.61	0.49	0.55	1.11963	0.963891
YDL048C	|| STP4 || Protein containing a Kruppel-type zinc-finger domain; has similarity to Stp1p, Stp2p, and Stp3p || sequence-specific DNA binding || cytoplasm || YDL048C_TIL_1501_1637_64_ORF || biological_process || || 1043115	No	0.64	0.46	0.55	1.1713	0.905161
YFLWTAU1	|| || || || || YFLWTAU1_LTR || || || 1041750	No	0.64	0.46	0.55	1.1713	0.905161
YMR181C	|| || Protein of unknown function; mRNA transcribed as part of a bicistronic transcript with a predicted transcriptional repressor RGM1/YMR182C; mRNA is destroyed by nonsense-mediated decay (NMD); YMR181C is not an essential gene || molecular_function || cellular_component || YMR181C_ORF || biological_process || || 1043399	No	0.66	0.44	0.55	1.20575	0.866008
YDR508C	|| GNP1 || High-affinity glutamine permease, also transports Leu, Ser, Thr, Cys, Met and Asn; expression is fully dependent on Grr1p and modulated by the Ssy1p-Ptr3p-Ssy5p (SPS) sensor of extracellular amino acids || amino acid transmembrane transporter activity || integral to membrane || YDR508C_ORF || amine transport || || 1044659	No	0.75	0.35	0.55	1.36075	0.689818
YDR385W	|| EFT2 || Elongation factor 2 (EF-2), also encoded by EFT1; catalyzes ribosomal translocation during protein synthesis; contains diphthamide, the unique posttranslationally modified histidine residue specifically ADP-ribosylated by diphtheria toxin || translation elongation factor activity || cytoplasm || YDR385W_ORF || regulation of translation || || 1047545	No	0.79	0.31	0.55	1.42965	0.611512
YGL008C	|| PMA1 || Plasma membrane H+-ATPase, pumps protons out of the cell; major regulator of cytoplasmic pH and plasma membrane potential; part of the P2 subgroup of cation-transporting ATPases || hydrogen-exporting ATPase activity, phosphorylative mechanism || mitochondrion || YGL008C_ORF || metabolic process || || 1046413	No	0.86	0.24	0.55	1.55021	0.474475
YIL048W	|| NEO1 || Putative aminophospholipid translocase (flippase) involved in endocytosis and vacuolar biogenesis; localizes to endosomes and the Golgi aparatus || magnesium ion binding || Golgi apparatus || YIL048W_ORF || protein transport || || 1047893	No	0.9	0.2	0.55	1.6191	0.396169
YPL187W	|| MF(ALPHA)1 || Mating pheromone alpha-factor, made by alpha cells; interacts with mating type a cells to induce cell cycle arrest and other responses leading to mating; also encoded by MF(ALPHA)2, although MF(ALPHA)1 produces most alpha-factor || mating pheromone activity || extracellular region || YPL187W_ORF || pheromone-dependent signal transduction involved in conjugation with cellular fusi…	No	-0.01	1.1	0.545	0.0517891	2.15806
YDL048C	|| STP4 || Protein containing a Kruppel-type zinc-finger domain; has similarity to Stp1p, Stp2p, and Stp3p || sequence-specific DNA binding || cytoplasm || YDL048C_TIL_16_0_US100_ORF || biological_process || || 1046129	No	-0.01	1.1	0.545	0.0517891	2.15806
YHR086W	|| NAM8 || RNA binding protein, component of the U1 snRNP protein; mutants are defective in meiotic recombination and in formation of viable spores, involved in the formation of DSBs through meiosis-specific splicing of MER2 pre-mRNA || nucleotide binding || mitochondrion || YHR086W_ORF || positive regulation of nuclear mRNA splicing, via spliceosome || || 1041408	No	0.01	1.08	0.545	0.0862356	2.11891
YHL028W	|| WSC4 || ER membrane protein involved in the translocation of soluble secretory proteins and insertion of membrane proteins into the ER membrane; may also have a role in the stress response but has only partial functional overlap with WSC1-3 || transmembrane receptor activity || membrane fraction || YHL028W_ORF || protein targeting to ER || || 1044307	No	0.18	0.91	0.545	0.37903	1.78611
YDL187C	|| || Dubious ORF unlikely to encode a functional protein, based on available experimental and comparative sequence data || || || YDL187C_ORF || || || 1044767	No	0.21	0.88	0.545	0.4307	1.72738
YBR196C-A	|| || Putative protein of unknown function; identified by fungal homology and RT-PCR || molecular_function || integral to membrane || YBR196C-A_ONO_ORF || biological_process || || 1045871	No	0.41	0.68	0.545	0.775165	1.33585
TD(GUC)Q	|| || tRNA-Asp || triplet codon-amino acid adaptor activity || mitochondrion || TD(GUC)Q_TRNA || mitochondrial translation || || 1040776	No	0.42	0.67	0.545	0.792388	1.31627
YLL047W	|| || Dubious open reading frame unlikely to encode a protein, based on available experimental and comparative sequence data; partially overlaps verified gene RNP1 || || || YLL047W_ORF || || || 1048172	No	0.53	0.56	0.545	0.981843	1.10093
YBR086C	|| IST2 || Plasma membrane protein that may be involved in osmotolerance, localizes to the mother cell in small-budded cells and to the bud in medium- and large-budded cells; mRNA is transported to the bud tip by an actomyosin-driven process || lipid binding || plasma membrane || YBR086C_ORF || response to osmotic stress || || 1045882	No	0.55	0.54	0.545	1.01629	1.06177
YGR265W	|| || Dubious open reading frame unlikely to encode a protein, based on available experimental and comparative sequence data; partially overlaps the verified ORF MES1/YGR264C, which encodes methionyl-tRNA synthetase || || || YGR265W_ORF || || || 1042304	No	0.64	0.45	0.545	1.1713	0.885584
YOR329C	|| SCD5 || Protein required for normal actin organization and endocytosis; targeting subunit for protein phosphatase type 1; undergoes Crm1p-dependent nuclear-cytoplasmic shuttling; multicopy suppressor of clathrin deficiency || protein binding || nucleus || YOR329C_ORF || protein transport || || 1044764	No	0.64	0.45	0.545	1.1713	0.885584
YKL201C	|| MNN4 || Putative positive regulator of mannosylphosphate transferase (Mnn6p), involved in mannosylphosphorylation of N-linked oligosaccharides; expression increases in late-logarithmic and stationary growth phases || molecular_function || membrane || YKL201C_ORF || response to stress || || 1045900	No	0.81	0.28	0.545	1.46409	0.552782
YDR406W	|| PDR15 || Plasma membrane ATP binding cassette (ABC) transporter, multidrug transporter and general stress response factor implicated in cellular detoxification; regulated by Pdr1p, Pdr3p and Pdr8p; promoter contains a PDR responsive element || ATPase activity, coupled to transmembrane movement of substances || integral to membrane || YDR406W_ORF || transport || || 1041117	Yes	0.89	0.2	0.545	1.60188	0.396169
YAR010C	|| || Retrotransposon TYA Gag gene co-transcribed with TYB Pol; in YARCTY1-1 TYB is mutant and probably non-functional || RNA binding || cytoplasm || YAR010C_ORF || transposition, RNA-mediated || || 1042020	No	0.35	0.74	0.545	0.671825	1.45331
YNL194C	|| || Integral membrane protein required for sporulation and plasma membrane sphingolipid content; has sequence similarity to SUR7 and FMP45; GFP-fusion protein is induced in response to the DNA-damaging agent MMS || molecular_function || membrane || YNL194C_AAA_12_NCR || ascospore formation || || 1042353	No	0.4	0.69	0.545	0.757941	1.35542
YBL044W	|| || Putative protein of unknown function; YBL044W is not an essential protein || molecular_function || cellular_component || YBL044W_ORF || biological_process || || 1044581	No	0.47	0.62	0.545	0.878504	1.21839
YFR033C	|| QCR6 || Subunit 6 of the ubiquinol cytochrome-c reductase complex, which is a component of the mitochondrial inner membrane electron transport chain; highly acidic protein; required for maturation of cytochrome c1 || ubiquinol-cytochrome-c reductase activity || mitochondrion || YFR033C_ORF || oxidation reduction || || 1041059	No	1.16	-0.07	0.545	2.06691	-0.132399
NTS1-2	|| NTS1-2 || Non-transcribed region of the rDNA repeat located between the 3' ETS and RDN5, required for rDNA repeat expansion || || || NTS1-2_RRNA || || || 1045366	No	0.03	1.05	0.54	0.120682	2.06018
YDL221W	|| || Dubious open reading frame unlikely to encode a protein, based on available experimental and comparative sequence data; partially overlaps the 3' end of essential gene CDC13 || || || YDL221W_ORF || || || 1047122	No	0.06	1.02	0.54	0.172352	2.00145
YMR172C-A	|| || Dubious open reading frame unlikely to encode a protein, based on available experimental and comparative sequence data || || || YMR172C-A_ORF || || || 1045410	No	0.38	0.7	0.54	0.723495	1.375
Q0045	|| COX1 || Subunit I of cytochrome c oxidase, which is the terminal member of the mitochondrial inner membrane electron transport chain; one of three mitochondrially-encoded subunits || endonuclease activity || mitochondrion || Q0045_JXN_IE_5_ORF || aerobic respiration || || 1040600	No	0.43	0.65	0.54	0.809611	1.27712
YDL037C	|| BSC1 || Protein of unconfirmed function, similar to cell surface flocculin Muc1p; ORF exhibits genomic organization compatible with a translational readthrough-dependent mode of expression || molecular_function || cellular_component || YDL037C_ORF || biological_process || || 1040052	No	0.47	0.61	0.54	0.878504	1.19881
YNL034W	|| || Putative protein of unknown function; YNL034W is not an essential gene || molecular_function || cellular_component || YNL034W_OCH_US100_ORF || biological_process || || 1045172	No	0.48	0.6	0.54	0.895727	1.17923
YGL006W-A	|| || Putative protein of unknown function; identified by SAGE || molecular_function || cellular_component || YGL006W-A_ONO_ORF || biological_process || || 1048290	No	0.49	0.59	0.54	0.91295	1.15966
YEL076C-A	|| || Putative protein of unknown function || molecular_function || cellular_component || YEL076C-A_ORF || biological_process || || 1042003	No	0.53	0.55	0.54	0.981843	1.08135
YPL282C	|| PAU22 || Protein of unknown function, member of the seripauperin multigene family encoded mainly in subtelomeric regions; identical to Pau21p; encodes 2 proteins that are translated from 2 different start codons || molecular_function || cellular_component || YPL282C_ORF || response to stress || || 1040862	No	0.57	0.51	0.54	1.05074	1.00304
YIL123W	|| SIM1 || Protein of the SUN family (Sim1p, Uth1p, Nca3p, Sun4p) that may participate in DNA replication, promoter contains SCB regulation box at -300 bp indicating that expression may be cell cycle-regulated || molecular_function || fungal-type cell wall || YIL123W_ORF || cellular cell wall organization || || 1045173	No	0.62	0.46	0.54	1.13685	0.905161
YKL008C	|| LAC1 || Ceramide synthase component, involved in synthesis of ceramide from C26(acyl)-coenzyme A and dihydrosphingosine or phytosphingosine, functionally equivalent to Lag1p || transferase activity || endoplasmic reticulum membrane || YKL008C_ORF || replicative cell aging || || 1040520	No	0.66	0.42	0.54	1.20575	0.826854
YCR037C	|| PHO87 || Low-affinity inorganic phosphate (Pi) transporter, involved in activation of PHO pathway; expression is independent of Pi concentration and Pho4p activity; contains 12 membrane-spanning segments || inorganic phosphate transmembrane transporter activity || membrane || YCR037C_ORF || citrate transport || || 1040377	No	0.68	0.4	0.54	1.24019	0.787701
YNL154C	|| YCK2 || Palmitoylated plasma membrane-bound casein kinase I isoform; shares redundant functions with Yck1p in morphogenesis, proper septin assembly, endocytic trafficking; provides an essential function overlapping with that of Yck1p || ATP binding || mating projection || YNL154C_ORF || cell morphogenesis || || 1047883	No	0.93	0.15	0.54	1.67077	0.298286
YEL064C	|| AVT2 || Putative transporter, member of a family of seven S. cerevisiae genes (AVT1-7) related to vesicular GABA-glycine transporters || transporter activity || integral to membrane || YEL064C_ORF || amino acid transport || || 1043949	No	0.98	0.1	0.54	1.75689	0.200403
YKL087C	|| CYT2 || Cytochrome c1 heme lyase, involved in maturation of cytochrome c1, which is a subunit of the mitochondrial ubiquinol-cytochrome-c reductase; links heme covalently to apocytochrome c1 || holocytochrome-c synthase activity || mitochondrion || YKL087C_TIL_7_0_US100_ORF || cytochrome c-heme linkage || || 1044442	No	0.31	0.76	0.535	0.602932	1.49246
YLR091W	|| GEP5 || Protein of unknown function, required for mitochondrial genome maintenance; detected in highly purified mitochondria in high-throughput studies; null mutant has decreased levels of cardiolipin and phosphatidylethanolamine || molecular_function || mitochondrion || YLR091W_AAA_9_NCR || mitochondrial genome maintenance || || 1039594	No	0.33	0.74	0.535	0.637379	1.45331
YFR034C	|| PHO4 || Basic helix-loop-helix (bHLH) transcription factor of the myc-family; binds cooperatively with Pho2p to the PHO5 promoter; function is regulated by phosphorylation at multiple sites and by phosphate availability || sequence-specific DNA binding || nucleus || YFR034C_ORF || positive regulation of phosphate metabolic process || || 1039910	No	0.34	0.73	0.535	0.654602	1.43373
YOR379C	|| || Dubious open reading frame unlikely to encode a protein, based on available experimental and comparative sequence data; partially overlaps the uncharacterized ORF YOR378W || || || YOR379C_ORF || || || 1040037	No	0.39	0.68	0.535	0.740718	1.33585
YIL022W	|| TIM44 || Essential component of the Translocase of the Inner Mitochondrial membrane (TIM23 complex); tethers the import motor and regulatory factors (PAM complex) to the translocation channel (Tim23p-Tim17p core complex) || chaperone binding || presequence translocase-associated import motor || YIL022W_TIL_23_0_US100_ORF || transmembrane transport || || 1045009	No	0.42	0.65	0.535	0.792388	1.27712
SNR78	|| SNR78 || C/D box small nucleolar RNA (snoRNA), guides 2'-O-methylation of large subunit (LSU) rRNA at position U2421 || rRNA 2'-O-ribose methylation guide activity || nucleolus || SNR78_SNORNA || rRNA methylation || || 1046182	No	0.46	0.61	0.535	0.861281	1.19881
YPL152W-A	|| || Identified by gene-trapping, microarray-based expression analysis, and genome-wide homology searching || molecular_function || cellular_component || YPL152W-A_ONO_ORF || biological_process || || 1040987	No	0.51	0.56	0.535	0.947397	1.10093
YDL209C	|| CWC2 || Member of the NineTeen Complex (NTC) that contains Prp19p and stabilizes U6 snRNA in catalytic forms of the spliceosome containing U2, U5, and U6 snRNAs; binds directly to U6 snRNA; similar to S. pombe Cwf2 || first spliceosomal transesterification activity || U2-type catalytic step 2 spliceosome || YDL209C_TIL_10_155__ORF || nuclear mRNA splicing, via spliceosome || || 1041486	No	0.52	0.55	0.535	0.96462	1.08135
25S	|| || || || || 25S_ITS2_JXN_RRNA || || YBOX_RRN1000016:RRN_JXN_ITS2_25S:Chr:12:455143:to:455223:RC:ITS2_25S:overlap_10 || 1042520	No	0.54	0.53	0.535	0.999067	1.0422
YHR137W	|| ARO9 || Aromatic aminotransferase II, catalyzes the first step of tryptophan, phenylalanine, and tyrosine catabolism || transaminase activity || cytoplasm || YHR137W_ORF || aromatic amino acid family metabolic process || || 1041244	No	0.74	0.33	0.535	1.34353	0.650665
YJL172W	|| CPS1 || Vacuolar carboxypeptidase yscS; expression is induced under low-nitrogen conditions || carboxypeptidase activity || integral to membrane || YJL172W_ORF || metabolic process || || 1042887	No	0.78	0.29	0.535	1.41242	0.572358
YGR086C	|| PIL1 || Primary component of eisosomes, which are large immobile cell cortex structures associated with endocytosis; null mutants show activation of Pkc1p/Ypk1p stress resistance pathways; detected in phosphorylated state in mitochondria || protein kinase inhibitor activity || cytoplasm || YGR086C_ORF || response to heat || || 1043303	No	0.78	0.29	0.535	1.41242	0.572358
YMR253C	|| || Putative protein of unknown function; green fluorescent protein (GFP)-fusion protein localizes to the cytoplasm in a punctate pattern; YMR253C is not an essential gene || molecular_function || membrane || YMR253C_ORF || biological_process || || 1040671	No	0.79	0.28	0.535	1.42965	0.552782
YOR270C	|| VPH1 || Subunit a of vacuolar-ATPase V0 domain, one of two isoforms (Vph1p and Stv1p); Vph1p is located in V-ATPase complexes of the vacuole while Stv1p is located in V-ATPase complexes of the Golgi and endosomes || hydrogen ion transmembrane transporter activity || vacuolar proton-transporting V-type ATPase, V1 domain || YOR270C_ORF || ion homeostasis || || 1041600	No	0.87	0.2	0.535	1.56743	0.396169
YER133W	|| GLC7 || Type 1 serine/threonine protein phosphatase catalytic subunit, involved in many processes (eg: glycogen metabolism, sporulation, mitosis); accumulates at mating projections by interaction with Afr1p; interacts with many regulatory subunits || phosphoprotein phosphatase activity || cytoplasm || YER133W_INT_1 || cell division || || 1046390	No	0.38	0.69	0.535	0.723495	1.35542
IGR	|| || || || || IGR_CHR12:(193163..194163)_282 || || YBOX_IGR1000200:gLR03_5:gLR03_5:chr12.fsa:(193163..194163):1001:bp._282_0 || 1042483	No	0.47	0.6	0.535	0.878504	1.17923
YLR316C	|| TAD3 || Subunit of tRNA-specific adenosine-34 deaminase, forms a heterodimer with Tad2p that converts adenosine to inosine at the wobble position of several tRNAs || zinc ion binding || cytoplasm || YLR316C_INT_1 || tRNA processing || || 1044921	Yes	0.5	0.57	0.535	0.930174	1.1205
YPRWTY1-3	|| || Long Terminal Repeat (LTR) retrotransposon of the Copia (Pseudoviridae) group; contains co-transcribed genes TYA Gag and TYB Pol, encoding proteins involved in structure and function of virus-like particles, flanked by two direct repeats || || || YPRWTY1-3_RET || || || 1046910	No	0.2	0.86	0.53	0.413477	1.68822
YNR066C	|| || Putative membrane-localized protein of unknown function || molecular_function || membrane || YNR066C_ORF || biological_process || || 1042240	No	0.34	0.72	0.53	0.654602	1.41415
IGR	|| || || || || IGR_CHR14:(314453..315379)_269 || || YBOX_IGR1000225:gNL06_5:gNL06_5:chr14.fsa:(314453..315379):927:bp._269_0 || 1041332	No	0.45	0.61	0.53	0.844058	1.19881
YAL053W	|| FLC2 || Putative FAD transporter; required for uptake of FAD into endoplasmic reticulum; involved in cell wall maintenance || FAD transmembrane transporter activity || cytoplasm || YAL053W_ORF || fungal-type cell wall biogenesis || || 1043508	No	0.49	0.57	0.53	0.91295	1.1205
YML047C	|| PRM6 || Pheromone-regulated protein, predicted to have 2 transmembrane segments; regulated by Ste12p during mating || molecular_function || integral to membrane || YML047C_ORF || biological_process || || 1041744	No	0.52	0.54	0.53	0.96462	1.06177
YBL099W	|| ATP1 || Alpha subunit of the F1 sector of mitochondrial F1F0 ATP synthase, which is a large, evolutionarily conserved enzyme complex required for ATP synthesis; phosphorylated || ATPase activity, coupled || mitochondrial proton-transporting ATP synthase, catalytic core || YBL099W_ORF || cell death || || 1041091	No	0.56	0.5	0.53	1.03351	0.983467
YJL108C	|| PRM10 || Pheromone-regulated protein, proposed to be involved in mating; predicted to have 5 transmembrane segments; induced by treatment with 8-methoxypsoralen and UVA irradiation || molecular_function || membrane || YJL108C_ORF || biological_process || || 1043904	No	0.57	0.49	0.53	1.05074	0.963891
YML052W	|| SUR7 || Plasma membrane protein that localizes to furrow-like invaginations (MCC patches); component of eisosomes; associated with endocytosis, along with Pil1p and Lsp1p; sporulation and plasma membrane sphingolipid content are altered in mutants || molecular_function || membrane || YML052W_ORF || endocytosis || || 1039421	No	0.67	0.39	0.53	1.22297	0.768125
YLR157W-C	|| || Putative protein of unknown function identified by gene-trapping, microarray-based expression analysis, and genome-wide homology searching; partially overlaps a Ty1 element || molecular_function || cellular_component || YLR157W-C_OCH__ORF || biological_process || || 1044541	No	0.69	0.37	0.53	1.25742	0.728971
YDR387C	|| || Putative transporter, member of the sugar porter family; YDR387C is not an essential gene || substrate-specific transmembrane transporter activity || membrane || YDR387C_ORF || transport || || 1045304	No	0.7	0.36	0.53	1.27464	0.709395
YCR108C	|| || Putative protein of unknown function; identified by fungal homology and RT-PCR || molecular_function || cellular_component || YCR108C_OCH__ORF || biological_process || || 1044572	No	0.71	0.35	0.53	1.29186	0.689818
YPR202W	|| || Putative protein of unknown function with similarity to telomere-encoded helicases; YPR202W is not an essential gene; transcript is predicted to be spliced but there is no evidence that it is spliced in vivo || molecular_function || cellular_component || YPR202W_OCH__ORF || biological_process || || 1047390	No	0.78	0.28	0.53	1.41242	0.552782
IGR	|| || || || || IGR_CHR02:(COMPLEMENT(681361..681574))_127 || || YBOX_IGR1000018:NBR051C:NBR051C:chr02.fsa:(complement(681361..681574)):214:bp._127_0 || 1046015	No	1.29	-0.23	0.53	2.29081	-0.445625
YOR116C	|| RPO31 || RNA polymerase III largest subunit C160, part of core enzyme; similar to bacterial beta-prime subunit and to RPA190 and RPO21 || DNA-directed RNA polymerase activity || nucleus || YOR116C_TIL_901_1200_164_ORF || tRNA transcription from RNA polymerase III promoter || || 1043640	No	0.37	0.68	0.525	0.706272	1.33585
YER184C	|| || Putative zinc cluster protein; deletion confers sensitivity to Calcufluor white, and prevents growth on glycerol or lactate as sole carbon source || zinc ion binding || nucleus || YER184C_ORF || regulation of transcription, DNA-dependent || || 1047051	No	0.6	0.45	0.525	1.10241	0.885584
YFL007W	|| BLM10 || Proteasome activator subunit; found in association with core particles, with and without the 19S regulatory particle; required for resistance to bleomycin, may be involved in protecting against oxidative damage; similar to mammalian PA200 || binding || proteasome complex || YFL007W_ORF || proteasome assembly || || 1047031	No	0.61	0.44	0.525	1.11963	0.866008
YML100W	|| TSL1 || Large subunit of trehalose 6-phosphate synthase (Tps1p)/phosphatase (Tps2p) complex, which converts uridine-5'-diphosphoglucose and glucose 6-phosphate to trehalose, homologous to Tps3p and may share function || catalytic activity || cytoplasm || YML100W_ORF || trehalose biosynthetic process || || 1043626	No	0.63	0.42	0.525	1.15408	0.826854
YDR033W	|| MRH1 || Protein that localizes primarily to the plasma membrane, also found at the nuclear envelope; the authentic, non-tagged protein is detected in mitochondria in a phosphorylated state; has similarity to Hsp30p and Yro2p || ion channel activity || plasma membrane || YDR033W_TIL_8_86__ORF || ion transport || || 1042675	No	0.67	0.38	0.525	1.22297	0.748548
YKR040C	|| || Dubious open reading frame unlikely to encode a protein, based on available experimental and comparative sequence data; partially overlaps the uncharacterized ORF YKR041W || || || YKR040C_ORF || || || 1042372	No	0.68	0.37	0.525	1.24019	0.728971
YDR438W	|| THI74 || Mitochondrial transporter repressible by thiamine || molecular_function || mitochondrion || YDR438W_ORF || biological_process || || 1047093	No	0.71	0.34	0.525	1.29186	0.670241
YEL013W	|| VAC8 || Phosphorylated and palmitoylated vacuolar membrane protein that interacts with Atg13p, required for the cytoplasm-to-vacuole targeting (Cvt) pathway; interacts with Nvj1p to form nucleus-vacuole junctions || protein anchor || vacuole || YEL013W_ORF || piecemeal microautophagy of nucleus || || 1041362	No	0.81	0.24	0.525	1.46409	0.474475
YHL037C	|| || Dubious open reading frame unlikely to encode a functional protein, based on available experimental and comparative sequence data || || || YHL037C_ORF || || || 1040267	No	0.88	0.17	0.525	1.58466	0.337439
IGR	|| || || || || IGR_CHR12:(315355..315877)_234 || || YBOX_IGR1000202:gLR04_8:gLR04_8:chr12.fsa:(315355..315877):523:bp._234_0 || 1041365	No	0.7	0.35	0.525	1.27464	0.689818
IGR	|| || || || || IGR_CHR13:(COMPLEMENT(762445..762586))_14 || || YBOX_IGR1000110:NMR061C:NMR061C:chr13.fsa:(complement(762445..762586)):142:bp._14_0 || 1048217	No	0.26	0.78	0.52	0.516816	1.53161
YML045W-A	|| || Retrotransposon TYA Gag gene co-transcribed with TYB Pol; translated as TYA or TYA-TYB polyprotein; Gag is a nucleocapsid protein that is the structural constituent of virus-like particles (VLPs); similar to retroviral Gag || protein binding || cytoplasm || YML045W-A_ORF || transposition, RNA-mediated || || 1039471	No	0.28	0.76	0.52	0.551263	1.49246
YJL073W	|| JEM1 || DnaJ-like chaperone required for nuclear membrane fusion during mating, localizes to the ER membrane; exhibits genetic interactions with KAR2 || heat shock protein binding || endoplasmic reticulum membrane || YJL073W_ORF || karyogamy involved in conjugation with cellular fusion || || 1042338	Yes	0.31	0.73	0.52	0.602932	1.43373
YLR087C	|| CSF1 || Protein required for fermentation at low temperature; the authentic, non-tagged protein is detected in highly purified mitochondria in high-throughput studies || molecular_function || mitochondrion || YLR087C_TIL_4201_4500_192_ORF || fermentation || || 1042835	No	0.36	0.68	0.52	0.689049	1.33585
YJR018W	|| || Dubious open reading frame unlikely to encode a functional protein, based on available experimental and comparative sequence data || || || YJR018W_ORF || || || 1044126	No	0.4	0.64	0.52	0.757941	1.25754
YOR187W	|| TUF1 || Mitochondrial translation elongation factor Tu; comprises both GTPase and guanine nucleotide exchange factor activities, while these activities are found in separate proteins in S. pombe and humans || GTP binding || mitochondrial matrix || YOR187W_TIL_1_300_174_ORF || mitochondrial translation || || 1042512	No	0.46	0.58	0.52	0.861281	1.14008
YBR162C	|| TOS1 || Covalently-bound cell wall protein of unknown function; identified as a cell cycle regulated SBF target gene; deletion mutants are highly resistant to treatment with beta-1,3-glucanase; has sequence similarity to YJL171C || molecular_function || extracellular region || YBR162C_TIL_10_107__ORF || biological_process || || 1042018	No	0.52	0.52	0.52	0.96462	1.02262
YJR162C	|| || Dubious open reading frame unlikely to encode a protein, based on available experimental and comparative sequence data || || || YJR162C_ORF || || || 1047904	No	0.55	0.49	0.52	1.01629	0.963891
YPL017C	|| IRC15 || Microtubule associated protein; regulates microtubule dynamics; required for accurate meiotic chromosome segregation; null mutant displays large budded cells due to delayed mitotic progression, increased levels of spontaneous Rad52 foci || dihydrolipoyl dehydrogenase activity || cytoplasm || YPL017C_ORF || cell redox homeostasis || || 1047657	No	0.57	0.47	0.52	1.05074	0.924737
YER019W	|| ISC1 || Mitochondrial membrane localized inositol phosphosphingolipid phospholipase C, hydrolyzes complex sphingolipids to produce ceramide; activated by phosphatidylserine, cardiolipin, and phosphatidylglycerol; mediates Na+ and Li+ halotolerance || phospholipase C activity || membrane || YER019W_ORF || sphingolipid catabolic process || || 1043069	No	0.57	0.47	0.52	1.05074	0.924737
YCR087W	|| || Dubious open reading frame unlikely to encode a protein, based on available experimental and comparative sequence data; partially overlaps uncharacterized gene YCR087C-A; YCR087W is not an essential gene || || || YCR087W_ORF || || || 1040787	No	0.58	0.46	0.52	1.06796	0.905161
YGL026C	|| TRP5 || Tryptophan synthase, catalyzes the last step of tryptophan biosynthesis; regulated by the general control system of amino acid biosynthesis || pyridoxal phosphate binding || cytoplasm || YGL026C_ORF || tryptophan biosynthetic process || || 1043722	No	0.6	0.44	0.52	1.10241	0.866008
YEL074W	|| || Hypothetical protein || || || YEL074W_ORF || || || 1046255	No	0.6	0.44	0.52	1.10241	0.866008
YAL005C	|| SSA1 || ATPase involved in protein folding and nuclear localization signal (NLS)-directed nuclear transport; member of heat shock protein 70 (HSP70) family; forms a chaperone complex with Ydj1p; localized to the nucleus, cytoplasm, and cell wall || unfolded protein binding || nucleus || YAL005C_ORF || protein refolding || || 1043652	No	0.63	0.41	0.52	1.15408	0.807278
YKL146W	|| AVT3 || Vacuolar transporter, exports large neutral amino acids from the vacuole; member of a family of seven S. cerevisiae genes (AVT1-7) related to vesicular GABA-glycine transporters || L-isoleucine transmembrane transporter activity || integral to membrane || YKL146W_ORF || transport || || 1046839	No	0.63	0.41	0.52	1.15408	0.807278
YLR339C	|| || Dubious open reading frame unlikely to encode a protein, based on available experimental and comparative sequence data; partially overlaps the essential gene RPP0 || || || YLR339C_ORF || || || 1039530	No	0.66	0.38	0.52	1.20575	0.748548
YMR013W-A	|| || Dubious open reading frame unlikely to encode a protein, based on available experimental and comparative sequence data; completely overlaps the characterized snoRNA gene snR73 || || || YMR013W-A_ORF || || || 1043982	No	0.68	0.36	0.52	1.24019	0.709395
YMR304C-A	|| || Dubious open reading frame unlikely to encode a protein, based on available experimental and comparative sequence data; partially overlaps the verified gene SCW10 || || || YMR304C-A_ORF || || || 1039325	No	0.69	0.35	0.52	1.25742	0.689818
YKRWOMEGA1	|| || || || || YKRWOMEGA1_LTR || || || 1039452	No	0.72	0.32	0.52	1.30908	0.631088
ARS315	|| ARS315 || Highly-active autonomously replicating sequence, initiates replication in ~90% of cell cycles || || || ARS315_ARS || || || 1044143	No	0.87	0.17	0.52	1.56743	0.337439
YHR174W	|| ENO2 || Enolase II, a phosphopyruvate hydratase that catalyzes the conversion of 2-phosphoglycerate to phosphoenolpyruvate during glycolysis and the reverse reaction during gluconeogenesis; expression is induced in response to glucose || phosphopyruvate hydratase activity || plasma membrane enriched fraction || YHR174W_ORF || organic acid metabolic process || || 1045091	No	0.95	0.09	0.52	1.70522	0.180826
Q0065	|| AI4 || Endonuclease I-SceII, encoded by a mobile group I intron within the mitochondrial COX1 gene; intron is normally spliced by the BI4p maturase but AI4p can mutate to acquire the same maturase activity || endonuclease activity || integral to membrane || Q0065_INT_2 || aerobic respiration || || 1041843	No	0.28	0.75	0.515	0.551263	1.47288
YML047W-A	|| || Dubious open reading frame unlikely to encode a functional protein, based on available experimental and comparative sequence data || || || YML047W-A_ORF || || || 1039446	No	0.32	0.71	0.515	0.620156	1.39458
YPL035C	|| || Dubious open reading frame unlikely to encode a protein, based on available experimental and comparative sequence data; partially overlaps the uncharacterized gene YPL034W; YPL035C is not an essential gene || || || YPL035C_ORF || || || 1042137	No	0.38	0.65	0.515	0.723495	1.27712
YPL130W	|| SPO19 || Meiosis-specific prospore protein; required to produce bending force necessary for proper assembly of the prospore membrane during sporulation; identified as a weak high-copy suppressor of the spo1-1 ts mutation || molecular_function || membrane || YPL130W_ORF || sporulation resulting in formation of a cellular spore || || 1041591	No	0.41	0.62	0.515	0.775165	1.21839
YAR042W	|| SWH1 || Protein similar to mammalian oxysterol-binding protein; contains ankyrin repeats; localizes to the Golgi and the nucleus-vacuole junction || lipid binding || endoplasmic reticulum || YAR042W_ORF || steroid metabolic process || || 1043127	No	0.44	0.59	0.515	0.826834	1.15966
Q0105	|| COB || Cytochrome b, mitochondrially encoded subunit of the ubiquinol-cytochrome c reductase complex which includes Cobp, Rip1p, Cyt1p, Cor1p, Qcr2p, Qcr6p, Qcr7p, Qcr8p, Qcr9p, and Qcr10p || metal ion binding || mitochondrial respiratory chain complex III || Q0105_INT_4 || electron transport chain || || 1042965	No	0.47	0.56	0.515	0.878504	1.10093
YCL004W	|| PGS1 || Phosphatidylglycerolphosphate synthase, catalyzes the synthesis of phosphatidylglycerolphosphate from CDP-diacylglycerol and sn-glycerol 3-phosphate in the first committed and rate-limiting step of cardiolipin biosynthesis || CDP-diacylglycerol-glycerol-3-phosphate 3-phosphatidyltransferase activity || mitochondrion || YCL004W_ORF || metabolic process || || 1044857	No	0.54	0.49	0.515	0.999067	0.963891
YEL046C	|| GLY1 || Threonine aldolase, catalyzes the cleavage of L-allo-threonine and L-threonine to glycine; involved in glycine biosynthesis || threonine aldolase activity || cytosol || YEL046C_ORF || cellular metabolic compound salvage || || 1045041	No	0.66	0.37	0.515	1.20575	0.728971
CEN11	|| CEN11 || Chromosome XI centromere || || || CEN11_CEN || || || 1043382	No	0.7	0.33	0.515	1.27464	0.650665
YGL083W	|| SCY1 || Putative kinase, suppressor of GTPase mutant, similar to bovine rhodopsin kinase || molecular_function || clathrin-coated vesicle || YGL083W_ORF || protein phosphorylation || || 1045801	No	0.72	0.31	0.515	1.30908	0.611512
YJL157C	|| FAR1 || Cyclin-dependent kinase inhibitor that mediates cell cycle arrest in response to pheromone; also forms a complex with Cdc24p, Ste4p, and Ste18p that may specify the direction of polarized growth during mating; potential Cdc28p substrate || zinc ion binding || nucleus || YJL157C_ORF || maintenance of protein location in nucleus || || 1046021	No	0.74	0.29	0.515	1.34353	0.572358
YMR319C	|| FET4 || Low-affinity Fe(II) transporter of the plasma membrane || iron ion transmembrane transporter activity || membrane || YMR319C_ORF || intracellular copper ion transport || || 1045264	No	0.76	0.27	0.515	1.37798	0.533205
YDR091C	|| RLI1 || Essential iron-sulfur protein required for ribosome biogenesis and translation initiation and termination; facilitates binding of a multifactor complex (MFC) of initiation factors to the small ribosomal subunit; predicted ABC family ATPase || ATP binding || cytosolic ribosome || YDR091C_ORF || peptidyl-amino acid modification || || 1047901	No	0.79	0.24	0.515	1.42965	0.474475
YOR092W	|| ECM3 || Non-essential protein of unknown function; involved in signal transduction and the genotoxic response; induced rapidly in response to treatment with 8-methoxypsoralen and UVA irradiation || ATPase activity || endoplasmic reticulum membrane || YOR092W_ORF || transmembrane transport || || 1043174	Yes	0.79	0.24	0.515	1.42965	0.474475
YGR260W	|| TNA1 || High affinity nicotinic acid plasma membrane permease, responsible for uptake of low levels of nicotinic acid; expression of the gene increases in the absence of extracellular nicotinic acid or para-aminobenzoate (PABA) || nicotinamide mononucleotide transmembrane transporter activity || integral to membrane || YGR260W_ORF || nicotinamide mononucleotide transport || || 1041165	No	0.8	0.23	0.515	1.44687	0.454899
YNL065W	|| AQR1 || Plasma membrane multidrug transporter of the major facilitator superfamily, confers resistance to short-chain monocarboxylic acids and quinidine; involved in the excretion of excess amino acids || monocarboxylic acid transmembrane transporter activity || plasma membrane || YNL065W_ORF || transport || || 1043918	No	0.83	0.2	0.515	1.49854	0.396169
YJR107W	|| || Putative protein of unknown function; has sequence or structural similarity to lipases || triglyceride lipase activity || cellular_component || YJR107W_ORF || lipid catabolic process || || 1048082	Yes	0.93	0.1	0.515	1.67077	0.200403
YNL044W	|| YIP3 || Protein localized to COPII vesicles, proposed to be involved in ER to Golgi transport; interacts with members of the Rab GTPase family and Yip1p; also interacts with Rtn1p || molecular_function || Golgi membrane || YNL044W_INT_1 || ER to Golgi vesicle-mediated transport || || 1044394	No	0.08	0.94	0.51	0.206798	1.84484
IGR	|| || || || || IGR_CHR16:(763476..764476)_677 || || YBOX_IGR1000241:gPR13_4:gPR13_4:chr16.fsa:(763476..764476):1001:bp._677_0 || 1046831	No	0.21	0.81	0.51	0.4307	1.59034
YKL202W	|| || Dubious open reading frame unlikely to encode a functional protein, based on available experimental and comparative sequence data || || || YKL202W_ORF || || || 1047021	No	0.34	0.68	0.51	0.654602	1.33585
Q0017	|| || Dubious mitochondrial open reading frame unlikely to encode a protein, based on available experimental and comparative sequence data; partially overlaps the dubious ORF Q0010 || || || Q0017_ORF || || || 1042632	No	0.42	0.6	0.51	0.792388	1.17923
TT(XXX)Q2	|| || tRNA-Thr || triplet codon-amino acid adaptor activity || mitochondrion || TT(XXX)Q2_TRNA || translational elongation || || 1040561	No	0.47	0.55	0.51	0.878504	1.08135
YDL041W	|| || Dubious open reading frame unlikely to encode a protein, based on available experimental and comparative sequence data; overlaps the verified gene SIR2/YDL042C || || || YDL041W_ORF || || || 1040028	No	0.47	0.55	0.51	0.878504	1.08135
YLR428C	|| || Dubious open reading frame unlikely to encode a protein, based on available experimental and comparative sequence data; partially overlaps the verified ORF CRN1 || || || YLR428C_ORF || || || 1040010	No	0.5	0.52	0.51	0.930174	1.02262
YLR462W	|| || Putative protein of unknown function with similarity to helicases; YLR462W is within the telomere on the right arm of chromosome XII || molecular_function || cellular_component || YLR462W_ORF || biological_process || || 1046139	No	0.54	0.48	0.51	0.999067	0.944314
YBL112C	|| || Putative protein of unknown function; YBL112C is contained within TEL02L || ATP binding || cellular_component || YBL112C_ORF || biological_process || || 1039968	No	0.55	0.47	0.51	1.01629	0.924737
YJR131W	|| MNS1 || Alpha-1,2-mannosidase involved in ER quality control; catalyzes the removal of one mannose residue from Man9GlcNAc to produce a single isomer of Man8GlcNAc in N-linked oligosaccharide biosynthesis; integral to ER membrane || calcium ion binding || endoplasmic reticulum || YJR131W_ORF || ER-associated protein catabolic process || || 1048011	Yes	0.6	0.42	0.51	1.10241	0.826854
YDR033W	|| MRH1 || Protein that localizes primarily to the plasma membrane, also found at the nuclear envelope; the authentic, non-tagged protein is detected in mitochondria in a phosphorylated state; has similarity to Hsp30p and Yro2p || ion channel activity || plasma membrane || YDR033W_ORF || ion transport || || 1044976	No	0.7	0.32	0.51	1.27464	0.631088
ARS300-TEL3L	|| ARS300 || Autonomously Replicating Sequence || || || ARS300-TEL3L_ARS || || || 1040585	No	0.73	0.29	0.51	1.32631	0.572358
YGR279C	|| SCW4 || Cell wall protein with similarity to glucanases; scw4 scw10 double mutants exhibit defects in mating || glucosidase activity || fungal-type cell wall || YGR279C_ORF || conjugation with cellular fusion || || 1047226	No	0.81	0.21	0.51	1.46409	0.415746
YMR322C	|| SNO4 || Possible chaperone and cysteine protease, similar to bacterial Hsp31 and yeast Hsp31p, Hsp32p, and Hsp33p; DJ-1/ThiJ/PfpI superfamily member; predicted involvement in pyridoxine metabolism; induced by mild heat stress and copper deprivation || peptidase activity || cellular_component || YMR322C_ORF || vitamin metabolic process || || 1046361	No	0.81	0.21	0.51	1.46409	0.415746
YBR162W-A	|| YSY6 || Protein whose expression suppresses a secretory pathway mutation in E. coli; has similarity to the mammalian RAMP4 protein involved in secretion || molecular_function || endoplasmic reticulum || YBR162W-A_ORF || protein secretion || || 1044155	No	1.31	-0.29	0.51	2.32526	-0.563085
YDR347W	|| MRP1 || Mitochondrial ribosomal protein of the small subunit; MRP1 exhibits genetic interactions with PET122, encoding a COX3-specific translational activator, and with PET123, encoding a small subunit mitochondrial ribosomal protein || structural constituent of ribosome || mitochondrion || YDR347W_AAA_0_NCR || mitochondrial translation || || 1044655	No	0.17	0.84	0.505	0.361807	1.64907
YHR205W	|| SCH9 || Protein kinase involved in transcriptional activation of osmostress-responsive genes; regulates G1 progression, cAPK activity, nitrogen activation of the FGM pathway; involved in life span regulation; homologous to mammalian Akt/PKB || protein serine/threonine kinase activity || fungal-type vacuole membrane || YHR205W_ORF || regulation of response to osmotic stress || || 1042998	No	0.35	0.66	0.505	0.671825	1.29669
YJL077C	|| ICS3 || Protein of unknown function || molecular_function || cellular_component || YJL077C_ORF || biological_process || || 1042316	No	0.38	0.63	0.505	0.723495	1.23796
YLL019C	|| KNS1 || Nonessential putative protein kinase of unknown cellular role; member of the LAMMER family of protein kinases, which are serine/threonine kinases also capable of phosphorylating tyrosine residues || nucleotide binding || cellular_component || YLL019C_ORF || protein autophosphorylation || || 1048253	No	0.56	0.45	0.505	1.03351	0.885584
YGR077C	|| PEX8 || Intraperoxisomal organizer of the peroxisomal import machinery, tightly associated with the lumenal face of the peroxisomal membrane, essential for peroxisome biogenesis, binds PTS1-signal receptor Pex5p || peroxisome targeting sequence binding || peroxisome || YGR077C_ORF || protein targeting to peroxisome || || 1047379	No	0.6	0.41	0.505	1.10241	0.807278
YML054C	|| CYB2 || Cytochrome b2 (L-lactate cytochrome-c oxidoreductase), component of the mitochondrial intermembrane space, required for lactate utilization; expression is repressed by glucose and anaerobic conditions || catalytic activity || mitochondrial intermembrane space || YML054C_ORF || transport || || 1046023	No	0.6	0.41	0.505	1.10241	0.807278
YHR159W	|| || Putative protein of unknown function; green fluorescent protein (GFP)-fusion protein localizes to the cytoplasm; potential Cdc28p substrate || molecular_function || cytoplasm || YHR159W_ORF || biological_process || || 1041175	No	0.61	0.4	0.505	1.11963	0.787701
YGR280C	|| PXR1 || Essential protein involved in rRNA and snoRNA maturation; competes with TLC1 RNA for binding to Est2p, suggesting a role in negative regulation of telomerase; human homolog inhibits telomerase; contains a G-patch RNA interacting domain || telomerase inhibitor activity || nucleolus || YGR280C_TIL_2_104__ORF || box C/D snoRNA 3'-end processing || || 1041532	No	0.62	0.39	0.505	1.13685	0.768125
YER175W-A	|| || Putative protein of unknown function; identified by gene-trapping, microarray-based expression analysis, and genome-wide homology searching || molecular_function || cellular_component || YER175W-A_ONO_ORF || biological_process || || 1040964	No	0.64	0.37	0.505	1.1713	0.728971
YPR074C	|| TKL1 || Transketolase, similar to Tkl2p; catalyzes conversion of xylulose-5-phosphate and ribose-5-phosphate to sedoheptulose-7-phosphate and glyceraldehyde-3-phosphate in the pentose phosphate pathway; needed for synthesis of aromatic amino acids || transketolase activity || cytoplasm || YPR074C_ORF || regulation of translation || || 1042298	No	0.65	0.36	0.505	1.18852	0.709395
SNR35	|| SNR35 || H/ACA box small nucleolar RNA (snoRNA); predicted to guide pseudouridylation of small subunit (SSU) rRNA at position 1191 || rRNA pseudouridylation guide activity || nucleolus || SNR35_SNORNA || rRNA pseudouridine synthesis || || 1042477	No	0.66	0.35	0.505	1.20575	0.689818
YJR073C	|| OPI3 || Phospholipid methyltransferase (methylene-fatty-acyl-phospholipid synthase), catalyzes the last two steps in phosphatidylcholine biosynthesis || phosphatidyl-N-dimethylethanolamine N-methyltransferase activity || microsome || YJR073C_ORF || cellular carbohydrate metabolic process || || 1042166	Yes	0.67	0.34	0.505	1.22297	0.670241
YNL028W	|| || Dubious open reading frame unlikely to encode a protein, based on available experimental and comparative sequence data || || || YNL028W_ORF || || || 1041445	No	0.69	0.32	0.505	1.25742	0.631088
YMR315W	|| || Protein with NADP(H) oxidoreductase activity; transcription is regulated by Stb5p in response to NADPH depletion induced by diamide; promoter contains a putative Stb5p binding site || binding || cytoplasm || YMR315W_ORF || oxidation reduction || || 1047529	No	0.78	0.23	0.505	1.41242	0.454899
YLR046C	|| || Putative membrane protein; member of the fungal lipid-translocating exporter (LTE) family of proteins; transcription is activated by paralogous transcription factors Yrm1p and Yrr1p along with genes involved in multidrug resistance || molecular_function || membrane || YLR046C_ORF || response to stress || || 1040371	Yes	0.85	0.16	0.505	1.53299	0.317863
YOR347C	|| PYK2 || Pyruvate kinase that appears to be modulated by phosphorylation; PYK2 transcription is repressed by glucose, and Pyk2p may be active under low glycolytic flux || pyruvate kinase activity || cytosol || YOR347C_ORF || glycolysis || || 1042970	No	0.89	0.12	0.505	1.60188	0.239556
YER095W	|| RAD51 || Strand exchange protein, forms a helical filament with DNA that searches for homology; involved in the recombinational repair of double-strand breaks in DNA during vegetative growth and meiosis; homolog of Dmc1p and bacterial RecA protein || protein heterodimerization activity || nucleus || YER095W_ORF || meiotic joint molecule formation || || 1041481	No	0.95	0.06	0.505	1.70522	0.122097
YER030W	|| CHZ1 || Histone chaperone for Htz1p/H2A-H2B dimer; required for the stabilization of the Chz1p-Htz1-H2B complex; has overlapping function with Nap1p; null mutant displays weak sensitivity to MMS and benomyl; contains a highly conserved CHZ motif || histone binding || nucleus || YER030W_ORF || chromatin remodeling || || 1039610	No	1.42	-0.41	0.505	2.51471	-0.798004
YLR162W	|| || Putative protein of unknown function; overexpression confers resistance to the antimicrobial peptide MiAMP1 || molecular_function || integral to membrane || YLR162W_OCH__ORF || biological_process || || 1043246	No	0.27	0.73	0.5	0.534039	1.43373
YOL035C	|| || Dubious open reading frame unlikely to encode a functional protein, based on available experimental and comparative sequence data || || || YOL035C_ORF || || || 1041260	No	0.3	0.7	0.5	0.585709	1.375
YLR432W	|| IMD3 || Inosine monophosphate dehydrogenase, catalyzes the first step of GMP biosynthesis, member of a four-gene family in S. cerevisiae, constitutively expressed || oxidoreductase activity || plasma membrane enriched fraction || YLR432W_OCH__ORF || regulation of translation || || 1039564	No	0.33	0.67	0.5	0.637379	1.31627
CEN12	|| CEN12 || Chromosome XII centromere || || || CEN12_CEN || || || 1043483	No	0.4	0.6	0.5	0.757941	1.17923
YIL082W	|| || Retrotransposon TYA Gag gene co-transcribed with TYB Pol; translated as TYA or TYA-TYB polyprotein; Gag is a nucleocapsid protein that is the structural constituent of virus-like particles (VLPs); similar to retroviral Gag || || || YIL082W_ORF || || || 1047503	No	0.4	0.6	0.5	0.757941	1.17923
YOR228C	|| || Protein of unknown function, localized to the mitochondrial outer membrane || molecular_function || mitochondrion || YOR228C_ORF || biological_process || || 1040074	No	0.56	0.44	0.5	1.03351	0.866008
YMR182C	|| RGM1 || Putative transcriptional repressor with proline-rich zinc fingers; overproduction impairs cell growth || nucleic acid binding || nucleus || YMR182C_ORF || negative regulation of transcription from RNA polymerase II promoter || || 1042272	No	0.56	0.44	0.5	1.03351	0.866008
YNL019C	|| || Putative protein of unknown function || molecular_function || integral to membrane || YNL019C_ORF || biological_process || || 1047418	No	0.62	0.38	0.5	1.13685	0.748548
YDR297W	|| SUR2 || Sphinganine C4-hydroxylase, catalyses the conversion of sphinganine to phytosphingosine in sphingolipid biosyntheis || iron ion binding || endoplasmic reticulum || YDR297W_ORF || sphingolipid metabolic process || || 1040778	No	0.66	0.34	0.5	1.20575	0.670241
YOR152C	|| || Putative protein of unknown function; has no similarity to any known protein; YOR152C is not an essential gene || molecular_function || membrane fraction || YOR152C_ORF || biological_process || || 1046884	No	0.68	0.32	0.5	1.24019	0.631088
YGR216C	|| GPI1 || Membrane protein involved in the synthesis of N-acetylglucosaminyl phosphatidylinositol (GlcNAc-PI), the first intermediate in the synthesis of glycosylphosphatidylinositol (GPI) anchors; human and mouse GPI1p are functional homologs || UDP-glycosyltransferase activity || membrane || YGR216C_ORF || GPI anchor biosynthetic process || || 1045850	No	0.74	0.26	0.5	1.34353	0.513629
YDR178W	|| SDH4 || Membrane anchor subunit of succinate dehydrogenase (Sdh1p, Sdh2p, Sdh3p, Sdh4p), which couples the oxidation of succinate to the transfer of electrons to ubiquinone as part of the TCA cycle and the mitochondrial respiratory chain || quinone binding || mitochondrial respiratory chain complex II || YDR178W_ORF || mitochondrial electron transport, succinate to ubiquinone || || 1046609	No	0.76	0.24	0.5	1.37798	0.474475
YMR181C	|| || Protein of unknown function; mRNA transcribed as part of a bicistronic transcript with a predicted transcriptional repressor RGM1/YMR182C; mRNA is destroyed by nonsense-mediated decay (NMD); YMR181C is not an essential gene || molecular_function || cellular_component || YMR181C_TIL_3_153__ORF || biological_process || || 1041700	No	0.77	0.23	0.5	1.3952	0.454899
YDR233C	|| RTN1 || ER membrane protein that interacts with Sey1p to maintain ER morphology; interacts with exocyst subunit Sec6p, with Yip3p, and with Sbh1p; null mutant has an altered ER morphology; member of the RTNLA (reticulon-like A) subfamily || molecular_function || mitochondrion || YDR233C_ORF || protein localization || || 1041241	No	0.8	0.2	0.5	1.44687	0.396169
YPR028W	|| YOP1 || Membrane protein that interacts with Yip1p to mediate membrane traffic; interacts with Sey1p to maintain ER morphology; overexpression leads to cell death and accumulation of internal cell membranes || protein binding || Golgi membrane || YPR028W_INT_1 || vesicle-mediated transport || || 1044112	No	0.81	0.19	0.5	1.46409	0.376592
YDR478W	|| SNM1 || Subunit of RNase MRP, which cleaves pre-rRNA and has a role in cell cycle-regulated degradation of daughter cell-specific mRNAs; binds to the NME1 RNA subunit of RNase MRP || hydrolase activity || ribonuclease MRP complex || YDR478W_ORF || mRNA cleavage || || 1040492	No	0.83	0.17	0.5	1.49854	0.337439
YJR156C	|| THI11 || Protein involved in synthesis of the thiamine precursor hydroxymethylpyrimidine (HMP); member of a subtelomeric gene family including THI5, THI11, THI12, and THI13 || protein binding || cellular_component || YJR156C_AAA_2_NCR || thiamin biosynthetic process || || 1041171	No	0.89	0.11	0.5	1.60188	0.21998
YHR039C-A	|| VMA10 || Subunit G of the eight-subunit V1 peripheral membrane domain of the vacuolar H+-ATPase (V-ATPase), an electrogenic proton pump found throughout the endomembrane system; involved in vacuolar acidification || proton-transporting ATPase activity, rotational mechanism || fungal-type vacuole || YHR039C-A_ORF || ion transport || || 1047770	No	1.55	-0.55	0.5	2.73861	-1.07208
YBR145W	|| ADH5 || Alcohol dehydrogenase isoenzyme V; involved in ethanol production || oxidoreductase activity || cytoplasm || YBR145W_ORF || organic acid metabolic process || || 1046364	Yes	1.07	-0.08	0.495	1.9119	-0.151976
YOR116C	|| RPO31 || RNA polymerase III largest subunit C160, part of core enzyme; similar to bacterial beta-prime subunit and to RPA190 and RPO21 || DNA-directed RNA polymerase activity || nucleus || YOR116C_TIL_8_0_US200_ORF || tRNA transcription from RNA polymerase III promoter || || 1039267	No	-0.02	1.01	0.495	0.0345659	1.98187
YLR245C	|| CDD1 || Cytidine deaminase; catalyzes the modification of cytidine to uridine in vitro but native RNA substrates have not been identified, localizes to both the nucleus and cytoplasm || catalytic activity || cytoplasm || YLR245C_ORF || deoxycytidine catabolic process || || 1042349	No	0.11	0.88	0.495	0.258468	1.72738
YNL324W	|| || Dubious ORF unlikely to encode a functional protein, based on available experimental and comparative sequence data || || || YNL324W_ORF || || || 1043113	No	0.23	0.76	0.495	0.465147	1.49246
YOR230W	|| WTM1 || Transcriptional modulator involved in regulation of meiosis, silencing, and expression of RNR genes; required for nuclear localization of the ribonucleotide reductase small subunit Rnr2p and Rnr4p; contains WD repeats || transcription activator activity || nucleus || YOR230W_ORF || regulation of transcription || || 1042331	No	0.3	0.69	0.495	0.585709	1.35542
YNL104C	|| LEU4 || Alpha-isopropylmalate synthase (2-isopropylmalate synthase); the main isozyme responsible for the first step in the leucine biosynthesis pathway || transferase activity, transferring acyl groups, acyl groups converted into alkyl on transfer || mitochondrion || YNL104C_ORF || cellular aromatic compound metabolic process || || 1041958	No	0.32	0.67	0.495	0.620156	1.31627
YPL204W	|| HRR25 || Protein kinase involved in regulating diverse events including vesicular trafficking, DNA repair, and chromosome segregation; binds the CTD of RNA pol II; homolog of mammalian casein kinase 1delta (CK1delta) || transferase activity || cytoplasm || YPL204W_ORF || reproduction || || 1040319	No	0.34	0.65	0.495	0.654602	1.27712
YMR323W	|| ERR3 || Protein of unknown function, has similarity to enolases || phosphopyruvate hydratase activity || cytoplasm || YMR323W_ORF || glycolysis || || 1045242	No	0.37	0.62	0.495	0.706272	1.21839
YER166W	|| DNF1 || Aminophospholipid translocase (flippase) that localizes primarily to the plasma membrane; contributes to endocytosis, protein transport and cell polarity; type 4 P-type ATPase || magnesium ion binding || integral to membrane || YER166W_ORF || ATP biosynthetic process || || 1043361	No	0.39	0.6	0.495	0.740718	1.17923
YKL053W	|| || Dubious open reading frame unlikely to encode a protein, based on available experimental and comparative sequence data; partially overlaps verified ORF ASK1 || || || YKL053W_ORF || || || 1044046	Yes	0.39	0.6	0.495	0.740718	1.17923
YKL038W	|| RGT1 || Glucose-responsive transcription factor that regulates expression of several glucose transporter (HXT) genes in response to glucose; binds to promoters and acts both as a transcriptional activator and repressor || transcription repressor activity || nucleus || YKL038W_ORF || negative regulation of transcription || || 1043260	No	0.42	0.57	0.495	0.792388	1.1205
YLR375W	|| STP3 || Zinc-finger protein of unknown function, possibly involved in pre-tRNA splicing and in uptake of branched-chain amino acids || metal ion binding || nucleus || YLR375W_ORF || biological_process || || 1043564	No	0.49	0.5	0.495	0.91295	0.983467
YOR247W	|| SRL1 || Mannoprotein that exhibits a tight association with the cell wall, required for cell wall stability in the absence of GPI-anchored mannoproteins; has a high serine-threonine content; expression is induced in cell wall mutants || molecular_function || cell wall || YOR247W_TIL_8_5__ORF || fungal-type cell wall organization || || 1048266	No	0.55	0.44	0.495	1.01629	0.866008
YNL172W	|| APC1 || Largest subunit of the Anaphase-Promoting Complex/Cyclosome (APC/C), which is a ubiquitin-protein ligase required for degradation of anaphase inhibitors, including mitotic cyclins, during the metaphase/anaphase transition || protein binding || anaphase-promoting complex || YNL172W_ORF || cyclin catabolic process || || 1041578	No	0.59	0.4	0.495	1.08518	0.787701
YOR153W	|| PDR5 || Plasma membrane ATP-binding cassette (ABC) transporter, multidrug transporter actively regulated by Pdr1p; also involved in steroid transport, cation resistance, and cellular detoxification during exponential growth || ATPase activity, coupled to transmembrane movement of substances || membrane || YOR153W_ORF || transport || || 1048003	No	0.64	0.35	0.495	1.1713	0.689818
YKL225W	|| || Dubious open reading frame unlikely to encode a functional protein, based on available experimental and comparative sequence data || || || YKL225W_ORF || || || 1041166	No	0.67	0.32	0.495	1.22297	0.631088
YJR161C	|| COS5 || Protein of unknown function, member the DUP380 subfamily of conserved, often subtelomerically-encoded proteins || molecular_function || membrane || YJR161C_ORF || biological_process || || 1044552	Yes	0.77	0.22	0.495	1.3952	0.435322
YJL171C	|| || GPI-anchored cell wall protein of unknown function; induced in response to cell wall damaging agents and by mutations in genes involved in cell wall biogenesis; sequence similarity to YBR162C/TOS1, a covalently bound cell wall protein || molecular_function || mitochondrion || YJL171C_ORF || biological_process || || 1039493	No	0.84	0.15	0.495	1.51576	0.298286
YKR049C	|| FMP46 || Putative redox protein containing a thioredoxin fold; the authentic, non-tagged protein is detected in highly purified mitochondria in high-throughput studies || oxidoreductase activity || mitochondrion || YKR049C_ORF || oxidation reduction || || 1043551	No	0.91	0.08	0.495	1.63633	0.16125
YBR162C	|| TOS1 || Covalently-bound cell wall protein of unknown function; identified as a cell cycle regulated SBF target gene; deletion mutants are highly resistant to treatment with beta-1,3-glucanase; has sequence similarity to YJL171C || molecular_function || extracellular region || YBR162C_TIL_7_105__ORF || biological_process || || 1040342	No	0.93	0.06	0.495	1.67077	0.122097
YDR092W	|| UBC13 || Ubiquitin-conjugating enzyme involved in the error-free DNA postreplication repair pathway; interacts with Mms2p to assemble ubiquitin chains at the Ub Lys-63 residue; DNA damage triggers redistribution from the cytoplasm to the nucleus || ubiquitin-protein ligase activity || cytoplasm || YDR092W_INT_1 || regulation of protein metabolic process || || 1039624	No	0.38	0.6	0.49	0.723495	1.17923
YIR020C	|| || Dubious open reading frame unlikely to encode a functional protein, based on available experimental and comparative sequence data || || || YIR020C_ORF || || || 1048010	No	0.39	0.59	0.49	0.740718	1.15966
YJR019C	|| TES1 || Peroxisomal acyl-CoA thioesterase likely to be involved in fatty acid oxidation rather than fatty acid synthesis; conserved protein also found in human peroxisomes; TES1 mRNA levels increase during growth on fatty acids || acyl-CoA thioesterase activity || peroxisome || YJR019C_ORF || acyl-CoA metabolic process || || 1047480	No	0.41	0.57	0.49	0.775165	1.1205
YGR155W	|| CYS4 || Cystathionine beta-synthase, catalyzes synthesis of cystathionine from serine and homocysteine, the first committed step in cysteine biosynthesis; responsible for hydrogen sulfide generation; mutations in human ortholog cause homocystinuria || cystathionine beta-synthase activity || cytoplasm || YGR155W_ORF || hydrogen sulfide biosynthetic process || || 1042818	No	0.47	0.51	0.49	0.878504	1.00304
YIL047C	|| SYG1 || Plasma membrane protein of unknown function; truncation and overexpression suppresses lethality of G-alpha protein deficiency || molecular_function || membrane || YIL047C_ORF || signal transduction || || 1046772	No	0.5	0.48	0.49	0.930174	0.944314
YCR105W	|| ADH7 || NADPH-dependent medium chain alcohol dehydrogenase with broad substrate specificity; member of the cinnamyl family of alcohol dehydrogenases; may be involved in fusel alcohol synthesis or in aldehyde tolerance || alcohol dehydrogenase (NADP+) activity || soluble fraction || YCR105W_ORF || oxidation reduction || || 1039669	No	0.57	0.41	0.49	1.05074	0.807278
YOR292C	|| || Putative protein of unknown function; green fluorescent protein (GFP)-fusion protein localizes to the vacuole; YOR292C is not an essential gene || molecular_function || vacuole || YOR292C_ORF || biological_process || || 1039365	No	0.63	0.35	0.49	1.15408	0.689818
YIL151C	|| || Putative protein of unknown function, predicted to contain a PINc domain || ATP binding || cellular_component || YIL151C_ORF || biological_process || || 1045910	No	0.65	0.33	0.49	1.18852	0.650665
YFR036W	|| CDC26 || Subunit of the Anaphase-Promoting Complex/Cyclosome (APC/C), which is a ubiquitin-protein ligase required for degradation of anaphase inhibitors, including mitotic cyclins, during the metaphase/anaphase transition || protein binding || nucleus || YFR036W_ORF || mitotic metaphase/anaphase transition || || 1042153	No	0.68	0.3	0.49	1.24019	0.591935
YGR284C	|| ERV29 || Protein localized to COPII-coated vesicles, involved in vesicle formation and incorporation of specific secretory cargo || molecular_function || ER to Golgi transport vesicle || YGR284C_ORF || ER to Golgi vesicle-mediated transport || || 1041232	Yes	0.71	0.27	0.49	1.29186	0.533205
YMR167W	|| MLH1 || Protein required for mismatch repair in mitosis and meiosis as well as crossing over during meiosis; forms a complex with Pms1p and Msh2p-Msh3p during mismatch repair; human homolog is associated with hereditary non-polyposis colon cancer || ATP binding || MutLbeta complex || YMR167W_ORF || reciprocal meiotic recombination || || 1044258	No	0.74	0.24	0.49	1.34353	0.474475
YGR254W	|| ENO1 || Enolase I, a phosphopyruvate hydratase that catalyzes the conversion of 2-phosphoglycerate to phosphoenolpyruvate during glycolysis and the reverse reaction during gluconeogenesis; expression is repressed in response to glucose || magnesium ion binding || plasma membrane enriched fraction || YGR254W_ORF || organic acid metabolic process || || 1043939	No	0.8	0.18	0.49	1.44687	0.357016
YKL115C	|| || Dubious open reading frame, unlikely to encode a protein; partially overlaps the verified gene PRR1 || || || YKL115C_ORF || || || 1039323	No	0.13	0.84	0.485	0.292914	1.64907
YHR208W	|| BAT1 || Mitochondrial branched-chain amino acid aminotransferase, homolog of murine ECA39; highly expressed during logarithmic phase and repressed during stationary phase || branched-chain-amino-acid transaminase activity || mitochondrion || YHR208W_ORF || branched chain family amino acid biosynthetic process || || 1039588	No	0.23	0.74	0.485	0.465147	1.45331
YOR301W	|| RAX1 || Protein involved in bud site selection during bipolar budding; localization requires Rax2p; has similarity to members of the insulin-related peptide superfamily || molecular_function || cellular bud neck || YOR301W_ORF || cell division || || 1041712	No	0.23	0.74	0.485	0.465147	1.45331
IGR	|| || || || || IGR_CHR16:(706695..706830)_58 || || YBOX_IGR1000138:NPR014W:NPR014W:chr16.fsa:(706695..706830):136:bp._58_0 || 1041390	No	0.26	0.71	0.485	0.516816	1.39458
YHR033W	|| || Putative protein of unknown function; epitope-tagged protein localizes to the cytoplasm || molecular_function || cytoplasm || YHR033W_ORF || cellular amino acid biosynthetic process || || 1040700	No	0.3	0.67	0.485	0.585709	1.31627
YDL219W	|| DTD1 || D-Tyr-tRNA(Tyr) deacylase, functions in protein translation, may affect nonsense suppression via alteration of the protein synthesis machinery; ubiquitous among eukaryotes || hydrolase activity, acting on ester bonds || cytoplasm || YDL219W_JXN_IE_1_ORF || peptidyl-amino acid modification || || 1044553	No	0.3	0.67	0.485	0.585709	1.31627
YDL011C	|| || Dubious open reading frame unlikely to encode a protein, based on available experimental and comparative sequence data; overlaps the uncharacterized ORF YDL010W || || || YDL011C_ORF || || || 1046664	No	0.37	0.6	0.485	0.706272	1.17923
YOR316C-A	|| || Putative protein of unknown function; identified by fungal homology and RT-PCR || molecular_function || cellular_component || YOR316C-A_ONO_ORF || biological_process || || 1043688	No	0.45	0.52	0.485	0.844058	1.02262
YGR109W-B	|| || Retrotransposon TYA Gag and TYB Pol genes; transcribed/translated as one unit; polyprotein is processed to make a nucleocapsid-like protein (Gag), reverse transcriptase (RT), protease (PR), and integrase (IN); similar to retroviral genes || ribonuclease activity || retrotransposon nucleocapsid || YGR109W-B_ORF || transposition, RNA-mediated || || 1042106	No	0.48	0.49	0.485	0.895727	0.963891
TEL	|| || Telomeric region on the right arm of Chromosome XV, composed of an X element core sequence, X element combinatorial repeats, a long Y' element, and a very short terminal stretch of telomeric repeats || || || TEL_TEL15R || || || 1044157	No	0.56	0.41	0.485	1.03351	0.807278
YPL203W	|| TPK2 || cAMP-dependent protein kinase catalytic subunit; promotes vegetative growth in response to nutrients via the Ras-cAMP signaling pathway; partially redundant with Tpk1p and Tpk3p; localizes to P-bodies during stationary phase || kinase activity || cAMP-dependent protein kinase complex || YPL203W_ORF || protein phosphorylation || || 1043920	No	0.58	0.39	0.485	1.06796	0.768125
YOR328W	|| PDR10 || ATP-binding cassette (ABC) transporter, multidrug transporter involved in the pleiotropic drug resistance network; regulated by Pdr1p and Pdr3p || ATPase activity, coupled to transmembrane movement of substances || membrane || YOR328W_ORF || response to toxin || || 1045891	No	0.7	0.27	0.485	1.27464	0.533205
YHL048C-A	|| || Putative protein of unknown function; identified by expression profiling and mass spectrometry || molecular_function || cellular_component || YHL048C-A_OCH__ORF || biological_process || || 1044010	No	0.9	0.07	0.485	1.6191	0.141673
YNL194C	|| || Integral membrane protein required for sporulation and plasma membrane sphingolipid content; has sequence similarity to SUR7 and FMP45; GFP-fusion protein is induced in response to the DNA-damaging agent MMS || molecular_function || membrane || YNL194C_ORF || ascospore formation || || 1043906	No	-0.14	1.1	0.48	-0.172113	2.15806
YLR329W	|| REC102 || Protein involved in early stages of meiotic recombination; required for chromosome synapsis; forms a complex with Rec104p and Spo11p necessary during the initiation of recombination || protein binding || nucleus || YLR329W_ORF || reciprocal meiotic recombination || || 1045995	No	0.11	0.85	0.48	0.258468	1.66865
YNR019W	|| ARE2 || Acyl-CoA:sterol acyltransferase, isozyme of Are1p; endoplasmic reticulum enzyme that contributes the major sterol esterification activity in the presence of oxygen || acyltransferase activity || endoplasmic reticulum || YNR019W_ORF || ergosterol metabolic process || || 1046906	No	0.29	0.67	0.48	0.568486	1.31627
YNL210W	|| MER1 || Protein with RNA-binding motifs required for meiosis-specific mRNA splicing; required for chromosome pairing and meiotic recombination || mRNA binding || U1 snRNP || YNL210W_ORF || positive regulation of nuclear mRNA splicing, via spliceosome || || 1043729	No	0.36	0.6	0.48	0.689049	1.17923
YPR154W	|| PIN3 || Protein that induces appearance of [PIN+] prion when overproduced || molecular_function || cytoplasm || YPR154W_ORF || actin cytoskeleton organization || || 1044680	No	0.53	0.43	0.48	0.981843	0.846431
YGR192C	|| TDH3 || Glyceraldehyde-3-phosphate dehydrogenase, isozyme 3, involved in glycolysis and gluconeogenesis; tetramer that catalyzes the reaction of glyceraldehyde-3-phosphate to 1,3 bis-phosphoglycerate; detected in the cytoplasm and cell wall || binding || cytoplasm || YGR192C_AAA_21_NCR || metabolic process || || 1047038	No	0.59	0.37	0.48	1.08518	0.728971
YOR350C	|| MNE1 || Mitochondrial protein similar to Lucilia illustris mitochondrial cytochrome oxidase || molecular_function || mitochondrion || YOR350C_ORF || biological_process || || 1041275	No	0.6	0.36	0.48	1.10241	0.709395
YLR349W	|| || Dubious open reading frame unlikely to encode a protein, based on available experimental and comparative sequence data; overlaps the verified ORF DIC1/YLR348C || || || YLR349W_ORF || || || 1045954	No	0.61	0.35	0.48	1.11963	0.689818
YLR249W	|| YEF3 || Gamma subunit of translational elongation factor eEF1B, stimulates the binding of aminoacyl-tRNA (AA-tRNA) to ribosomes by releasing eEF1A (Tef1p/Tef2p) from the ribosomal complex; contains two ABC cassettes; binds and hydrolyzes ATP || ATPase activity || cytosolic ribosome || YLR249W_ORF || translational elongation || || 1042373	No	0.62	0.34	0.48	1.13685	0.670241
YCL005W-A	|| VMA9 || Vacuolar H+ ATPase subunit e of the V-ATPase V0 subcomplex; essential for vacuolar acidification; interacts with the V-ATPase assembly factor Vma21p in the ER; involved in V0 biogenesis || ATPase activity, coupled to transmembrane movement of ions || proton-transporting V-type ATPase, V0 domain || YCL005W-A_INT_2 || vacuolar acidification || || 1043724	No	0.63	0.33	0.48	1.15408	0.650665
YEL069C	|| HXT13 || Hexose transporter, induced in the presence of non-fermentable carbon sources, induced by low levels of glucose, repressed by high levels of glucose || fructose transmembrane transporter activity || membrane || YEL069C_OCH__ORF || transmembrane transport || || 1047672	No	0.63	0.33	0.48	1.15408	0.650665
YOR247W	|| SRL1 || Mannoprotein that exhibits a tight association with the cell wall, required for cell wall stability in the absence of GPI-anchored mannoproteins; has a high serine-threonine content; expression is induced in cell wall mutants || molecular_function || cell wall || YOR247W_TIL_2_225__ORF || fungal-type cell wall organization || || 1045472	No	0.64	0.32	0.48	1.1713	0.631088
YBR174C	|| || Dubious open reading frame unlikely to encode a protein, based on available experimental and comparative sequence data; partially overlaps the verified ORF YBR175W; null mutant is viable and sporulation defective || || || YBR174C_ORF || || || 1043322	No	0.67	0.29	0.48	1.22297	0.572358
YDL174C	|| DLD1 || D-lactate dehydrogenase, oxidizes D-lactate to pyruvate, transcription is heme-dependent, repressed by glucose, and derepressed in ethanol or lactate; located in the mitochondrial inner membrane || oxidoreductase activity || mitochondrial inner membrane || YDL174C_ORF || oxidation reduction || || 1048112	No	0.71	0.25	0.48	1.29186	0.494052
YBR008C	|| FLR1 || Plasma membrane multidrug transporter of the major facilitator superfamily, involved in efflux of fluconazole, diazaborine, benomyl, methotrexate, and other drugs; expression induced in cells treated with the mycotoxin patulin || drug transmembrane transporter activity || integral to membrane || YBR008C_ORF || drug transmembrane transport || || 1041160	No	0.78	0.18	0.48	1.41242	0.357016
YDL209C	|| CWC2 || Member of the NineTeen Complex (NTC) that contains Prp19p and stabilizes U6 snRNA in catalytic forms of the spliceosome containing U2, U5, and U6 snRNAs; binds directly to U6 snRNA; similar to S. pombe Cwf2 || first spliceosomal transesterification activity || U2-type catalytic step 2 spliceosome || YDL209C_TIL_2_99__ORF || nuclear mRNA splicing, via spliceosome || || 1046006	No	0.81	0.15	0.48	1.46409	0.298286
TV(CAC)D	|| || tRNA-Val || triplet codon-amino acid adaptor activity || cytosol || TV(CAC)D_TRNA || translational elongation || || 1046205	No	0.88	0.08	0.48	1.58466	0.16125
SNR55	|| SNR55 || C/D box small nucleolar RNA (snoRNA), predicted to guide 2'-O-methylation of small subunit (SSU) rRNA at position U1269 || rRNA 2'-O-ribose methylation guide activity || nucleolus || SNR55_SNORNA || rRNA methylation || || 1047593	No	1.13	-0.17	0.48	2.01524	-0.328165
YGRWTY3-1	|| || Long Terminal Repeat (LTR) retrotransposon of the Gypsy (Metaviridae) group; contains co-transcribed genes TYA Gag and TYB Pol, encoding proteins involved in structure and function of virus-like particles, flanked by two direct repeats || || || YGRWTY3-1_RET || || || 1039536	No	-0.12	1.07	0.475	-0.137666	2.09933
YCR006C	|| || Dubious open reading frame unlikely to encode a protein, based on available experimental and comparative sequence data || || || YCR006C_ORF || || || 1046121	No	-0.06	1.01	0.475	-0.034327	1.98187
YHL032C	|| GUT1 || Glycerol kinase, converts glycerol to glycerol-3-phosphate; glucose repression of expression is mediated by Adr1p and Ino2p-Ino4p; derepression of expression on non-fermentable carbon sources is mediated by Opi1p and Rsf1p || kinase activity || mitochondrion || YHL032C_ORF || carbohydrate metabolic process || || 1044287	Yes	0.07	0.88	0.475	0.189575	1.72738
YOR247W	|| SRL1 || Mannoprotein that exhibits a tight association with the cell wall, required for cell wall stability in the absence of GPI-anchored mannoproteins; has a high serine-threonine content; expression is induced in cell wall mutants || molecular_function || cell wall || YOR247W_TIL_4_49__ORF || fungal-type cell wall organization || || 1046594	No	0.14	0.81	0.475	0.310138	1.59034
TS(GCU)Q1	|| || tRNA-Ser || triplet codon-amino acid adaptor activity || mitochondrion || TS(GCU)Q1_TRNA || translational elongation || || 1047887	No	0.16	0.79	0.475	0.344584	1.55119
YNL090W	|| RHO2 || Non-essential small GTPase of the Rho/Rac subfamily of Ras-like proteins, involved in the establishment of cell polarity and in microtubule assembly || GTP binding || intracellular || YNL090W_AAA_20_NCR || fungal-type cell wall organization || || 1041368	No	0.21	0.74	0.475	0.4307	1.45331
IGR	|| || || || || IGR_CHR05:(425683..426683)_101 || || YBOX_IGR1000159:gER03_0:gER03_0:chr05.fsa:(425683..426683):1001:bp._101_0 || 1040169	No	0.29	0.66	0.475	0.568486	1.29669
YGL009C	|| LEU1 || Isopropylmalate isomerase, catalyzes the second step in the leucine biosynthesis pathway || metal ion binding || soluble fraction || YGL009C_ORF || leucine biosynthetic process || || 1047534	No	0.32	0.63	0.475	0.620156	1.23796
YOR323C	|| PRO2 || Gamma-glutamyl phosphate reductase, catalyzes the second step in proline biosynthesis || glutamate-5-semialdehyde dehydrogenase activity || cytoplasm || YOR323C_AAA_30_NCR || cellular metabolic compound salvage || || 1040640	No	0.38	0.57	0.475	0.723495	1.1205
YDR250C	|| || Dubious open reading frame unlikely to encode a protein, based on experimental and comparative sequence data || || || YDR250C_ORF || || || 1047401	No	0.41	0.54	0.475	0.775165	1.06177
YOR116C	|| RPO31 || RNA polymerase III largest subunit C160, part of core enzyme; similar to bacterial beta-prime subunit and to RPA190 and RPO21 || DNA-directed RNA polymerase activity || nucleus || YOR116C_TIL_1201_1500_230_ORF || tRNA transcription from RNA polymerase III promoter || || 1044613	No	0.41	0.54	0.475	0.775165	1.06177
YPL049C	|| DIG1 || MAP kinase-responsive inhibitor of the Ste12p transcription factor, involved in the regulation of mating-specific genes and the invasive growth pathway; related regulators Dig1p and Dig2p bind to Ste12p || DNA binding || nucleus || YPL049C_ORF || cell growth || || 1047193	No	0.42	0.53	0.475	0.792388	1.0422
YOL166W-A	|| || Identified by gene-trapping, microarray-based expression analysis, and genome-wide homology searching || molecular_function || cellular_component || YOL166W-A_OCH__ORF || biological_process || || 1045671	No	0.44	0.51	0.475	0.826834	1.00304
YKL162C-A	|| || Dubious open reading frame unlikely to encode a functional protein, based on available experimental and comparative sequence data || || || YKL162C-A_ORF || || || 1039771	No	0.47	0.48	0.475	0.878504	0.944314
YPL136W	|| || Dubious open reading frame unlikely to encode a protein, based on available experimental and comparative sequence data; completely overlaps the verified gene GIP3/YPL137C || || || YPL136W_ORF || || || 1048267	No	0.49	0.46	0.475	0.91295	0.905161
YER036C	|| ARB1 || ATPase of the ATP-binding cassette (ABC) family involved in 40S and 60S ribosome biogenesis, has similarity to Gcn20p; shuttles from nucleus to cytoplasm, physically interacts with Tif6p, Lsg1p || nucleoside-triphosphatase activity || cytoplasm || YER036C_ORF || ribosomal small subunit export from nucleus || || 1045535	No	0.55	0.4	0.475	1.01629	0.787701
YBR069C	|| TAT1 || Amino acid transport protein for valine, leucine, isoleucine, and tyrosine, low-affinity tryptophan and histidine transporter; overexpression confers FK506 and FTY720 resistance || low-affinity tryptophan transmembrane transporter activity || membrane || YBR069C_ORF || transport || || 1039304	No	0.82	0.13	0.475	1.48132	0.259133
YLR285C-A	|| || Putative protein of unknown function; identified by fungal homology and RT-PCR || molecular_function || cellular_component || YLR285C-A_ONO_ORF || biological_process || || 1047581	No	-0.26	1.2	0.47	-0.378792	2.35383
YBR162C	|| TOS1 || Covalently-bound cell wall protein of unknown function; identified as a cell cycle regulated SBF target gene; deletion mutants are highly resistant to treatment with beta-1,3-glucanase; has sequence similarity to YJL171C || molecular_function || extracellular region || YBR162C_TIL_3_230__ORF || biological_process || || 1047109	No	-0.01	0.95	0.47	0.0517891	1.86441
YKL157W	|| APE2 || Aminopeptidase yscII; may have a role in obtaining leucine from dipeptide substrates; sequence coordinates have changed since RT-PCR analysis showed that the adjacent ORF YKL158W comprises the 5' exon of APE2/YKL157W || hydrolase activity || cell wall-bounded periplasmic space || YKL157W_INT_1 || proteolysis || || 1041329	No	0.02	0.92	0.47	0.103459	1.80568
YER088C	|| DOT6 || Protein involved in rRNA and ribosome biogenesis; binds polymerase A and C motif; subunit of the RPD3L histone deacetylase complex; similar to Tod6p; has chromatin specific SANT domain; involved in telomeric gene silencing and filamentation || sequence-specific DNA binding || nucleus || YER088C_ORF || translational elongation || || 1047639	No	0.12	0.82	0.47	0.275691	1.60992
IGR	|| || || || || IGR_CHR05:(430683..431125)_187 || || YBOX_IGR1000162:gER03_5:gER03_5:chr05.fsa:(430683..431125):443:bp._187_0 || 1041866	No	0.17	0.77	0.47	0.361807	1.51204
IGX	|| || || || || IGX_YD_461208C || || YBOX_IGX1000048:IGX_89_29:IGX_YD_461208C:[chromosome=IV]:(complement(461133..461233)) || 1041076	No	0.21	0.73	0.47	0.4307	1.43373
YBR085C-A	|| || Putative protein of unknown function; green fluorescent protein (GFP)-fusion protein localizes to the cytoplasm and to the nucleus || molecular_function || nucleus || YBR085C-A_ORF || biological_process || || 1043731	No	0.23	0.71	0.47	0.465147	1.39458
YNL328C	|| MDJ2 || Constituent of the mitochondrial import motor associated with the presequence translocase; function overlaps with that of Pam18p; stimulates the ATPase activity of Ssc1p to drive mitochondrial import; contains a J domain || heat shock protein binding || presequence translocase-associated import motor || YNL328C_ORF || protein transport || || 1043093	No	0.29	0.65	0.47	0.568486	1.27712
YOL086C	|| ADH1 || Alcohol dehydrogenase, fermentative isozyme active as homo- or heterotetramers; required for the reduction of acetaldehyde to ethanol, the last step in the glycolytic pathway || zinc ion binding || plasma membrane enriched fraction || YOL086C_AAA_16_NCR || metabolic process || || 1047013	No	0.34	0.6	0.47	0.654602	1.17923
YMR103C	|| || Dubious open reading frame unlikely to encode a protein, based on available experimental and comparative sequence data || || || YMR103C_ORF || || || 1043181	No	0.38	0.56	0.47	0.723495	1.10093
YGR279C	|| SCW4 || Cell wall protein with similarity to glucanases; scw4 scw10 double mutants exhibit defects in mating || glucosidase activity || fungal-type cell wall || YGR279C_TIL_2_222__ORF || conjugation with cellular fusion || || 1041065	No	0.39	0.55	0.47	0.740718	1.08135
YLR120C	|| YPS1 || Aspartic protease, member of the yapsin family of proteases involved in cell wall growth and maintenance; attached to the plasma membrane via a glycosylphosphatidylinositol (GPI) anchor || peptidase activity || membrane || YLR120C_ORF || proteolysis || || 1042086	No	0.46	0.48	0.47	0.861281	0.944314
IGR	|| || || || || IGR_CHR08:(COMPLEMENT(519037..519229))_108 || || YBOX_IGR1000073:NHR027C:NHR027C:chr08.fsa:(complement(519037..519229)):193:bp._108_0 || 1041966	No	0.47	0.47	0.47	0.878504	0.924737
YCR011C	|| ADP1 || Putative ATP-dependent permease of the ABC transporter family of proteins || nucleoside-triphosphatase activity || cytoplasm || YCR011C_ORF || transmembrane transport || || 1042515	No	0.52	0.42	0.47	0.96462	0.826854
YKR050W	|| TRK2 || Component of the Trk1p-Trk2p potassium transport system || cation transmembrane transporter activity || integral to membrane || YKR050W_ORF || ion homeostasis || || 1047664	Yes	0.53	0.41	0.47	0.981843	0.807278
YNR075W	|| COS10 || Protein of unknown function, member of the DUP380 subfamily of conserved, often subtelomerically-encoded proteins || molecular_function || membrane || YNR075W_ORF || endocytosis || || 1043412	No	0.56	0.38	0.47	1.03351	0.748548
YOR317W	|| FAA1 || Long chain fatty acyl-CoA synthetase, activates imported fatty acids with a preference for C12:0-C16:0 chain lengths; functions in long chain fatty acid import; accounts for most acyl-CoA synthetase activity; localized to lipid particles || nucleotide binding || mitochondrion || YOR317W_ORF || long-chain fatty-acyl-CoA metabolic process || || 1042857	No	0.59	0.35	0.47	1.08518	0.689818
YDR457W	|| TOM1 || E3 ubiquitin ligase of the hect-domain class; has a role in mRNA export from the nucleus and may regulate transcriptional coactivators; involved in degradation of excess histones || acid-amino acid ligase activity || intracellular || YDR457W_TIL_8101_8400_159_ORF || mitosis || || 1043661	No	0.6	0.34	0.47	1.10241	0.670241
YOR109W	|| INP53 || Polyphosphatidylinositol phosphatase, dephosphorylates multiple phosphatidylinositols; involved in trans Golgi network-to-early endosome pathway; hyperosmotic stress causes translocation to actin patches; contains Sac1 and 5-ptase domains || phosphatidylinositol-4,5-bisphosphate 5-phosphatase activity || actin cortical patch || YOR109W_ORF || phosphoinositide dephosphorylation || || 1…	No	0.61	0.33	0.47	1.11963	0.650665
YPL221W	|| FLC1 || Putative FAD transporter; required for uptake of FAD into endoplasmic reticulum; involved in cell wall maintenance || FAD transmembrane transporter activity || integral to membrane || YPL221W_ORF || FAD transport || || 1046130	No	0.66	0.28	0.47	1.20575	0.552782
YMR105C	|| PGM2 || Phosphoglucomutase, catalyzes the conversion from glucose-1-phosphate to glucose-6-phosphate, which is a key step in hexose metabolism; functions as the acceptor for a Glc-phosphotransferase || phosphoglucomutase activity || cytoplasm || YMR105C_ORF || galactose catabolic process || || 1040958	No	0.79	0.15	0.47	1.42965	0.298286
YGR240C	|| PFK1 || Alpha subunit of heterooctameric phosphofructokinase involved in glycolysis, indispensable for anaerobic growth, activated by fructose-2,6-bisphosphate and AMP, mutation inhibits glucose induction of cell cycle-related genes || 6-phosphofructokinase activity || cytoplasm || YGR240C_ORF || glycolysis || || 1045921	No	0.79	0.15	0.47	1.42965	0.298286
YBL031W	|| SHE1 || Mitotic spindle protein that interacts with components of the Dam1 (DASH) complex, its effector Sli15p, and microtubule-associated protein Bim1p; also localizes to nuclear microtubules and to the bud neck in a ring-shaped structure || molecular_function || cytoskeleton || YBL031W_ORF || mitotic spindle elongation || || 1047930	No	0.82	0.12	0.47	1.48132	0.239556
YPL006W	|| NCR1 || Vacuolar membrane protein that transits through the biosynthetic vacuolar protein sorting pathway, involved in sphingolipid metabolism; glycoprotein and functional orthologue of human Niemann Pick C1 (NPC1) protein || sphingolipid transporter activity || integral to membrane || YPL006W_ORF || ion homeostasis || || 1043355	No	0.82	0.12	0.47	1.48132	0.239556
YBR004C	|| GPI18 || Functional ortholog of human PIG-V, which is a mannosyltransferase that transfers the second mannose in glycosylphosphatidylinositol biosynthesis; the authentic, non-tagged protein was localized to mitochondria || mannosyltransferase activity || endoplasmic reticulum || YBR004C_ORF || GPI anchor biosynthetic process || || 1041138	No	0.87	0.07	0.47	1.56743	0.141673
YER061C	|| CEM1 || Mitochondrial beta-keto-acyl synthase with possible role in fatty acid synthesis; required for mitochondrial respiration || fatty acid synthase activity || mitochondrion || YER061C_ORF || metabolic process || || 1047868	No	0.91	0.03	0.47	1.63633	0.0633667
YNL203C	|| || Dubious open reading frame unlikely to encode a functional protein, based on available experimental and comparative sequence data || || || YNL203C_ORF || || || 1042642	No	0.07	0.86	0.465	0.189575	1.68822
Q0105	|| COB || Cytochrome b, mitochondrially encoded subunit of the ubiquinol-cytochrome c reductase complex which includes Cobp, Rip1p, Cyt1p, Cor1p, Qcr2p, Qcr6p, Qcr7p, Qcr8p, Qcr9p, and Qcr10p || metal ion binding || mitochondrial respiratory chain complex III || Q0105_INT_5 || electron transport chain || || 1043527	No	0.22	0.71	0.465	0.447923	1.39458
Q0075	|| AI5_BETA || Protein of unknown function, encoded within an intron of the mitochondrial COX1 gene; translational initiation codon is predicted to be ATA rather than ATG || iron ion binding || integral to membrane || Q0075_ORF || biological_process || || 1042589	No	0.24	0.69	0.465	0.48237	1.35542
IGR	|| || || || || IGR_CHR12:(1048294..1049294)_209 || || YBOX_IGR1000213:gLR14_6:gLR14_6:chr12.fsa:(1048294..1049294):1001:bp._209_0 || 1044200	No	0.26	0.67	0.465	0.516816	1.31627
YNL327W	|| EGT2 || Glycosylphosphatidylinositol (GPI)-anchored cell wall endoglucanase required for proper cell separation after cytokinesis, expression is activated by Swi5p and tightly regulated in a cell cycle-dependent manner || cellulase activity || membrane || YNL327W_ORF || cytokinesis || || 1039710	No	0.28	0.65	0.465	0.551263	1.27712
YHR214C-D	|| || Putative protein of unknown function; identified by gene-trapping, microarray-based expression analysis, and genome-wide homology searching || molecular_function || integral to membrane || YHR214C-D_ONO_ORF || biological_process || || 1041972	No	0.38	0.55	0.465	0.723495	1.08135
YDL186W	|| || Putative protein of unknown function; YDL186W is not an essential gene || molecular_function || cellular_component || YDL186W_ORF || biological_process || || 1039270	No	0.4	0.53	0.465	0.757941	1.0422
YGL118C	|| || Dubious open reading frame unlikely to encode a functional protein, based on available experimental and comparative sequence data || || || YGL118C_ORF || || || 1043167	No	0.44	0.49	0.465	0.826834	0.963891
YPL205C	|| || Hypothetical protein; deletion of locus affects telomere length || || || YPL205C_ORF || || || 1041447	No	0.47	0.46	0.465	0.878504	0.905161
YAL037C-A	|| || Putative protein of unknown function || molecular_function || cellular_component || YAL037C-A_ONO_ORF || biological_process || || 1047249	No	0.51	0.42	0.465	0.947397	0.826854
YDL247W	|| MPH2 || Alpha-glucoside permease, transports maltose, maltotriose, alpha-methylglucoside, and turanose; identical to Mph3p; encoded in a subtelomeric position in a region likely to have undergone duplication || carbohydrate transmembrane transporter activity || plasma membrane || YDL247W_ORF || carbohydrate transport || || 1047343	No	0.56	0.37	0.465	1.03351	0.728971
YKL223W	|| || Dubious open reading frame unlikely to encode a protein, based on available experimental and comparative sequence data || || || YKL223W_ORF || || || 1043387	No	0.59	0.34	0.465	1.08518	0.670241
YML056C	|| IMD4 || Inosine monophosphate dehydrogenase, catalyzes the first step of GMP biosynthesis, member of a four-gene family in S. cerevisiae, constitutively expressed || IMP dehydrogenase activity || cytoplasm || YML056C_JXN_EE20_1_ORF || metabolic process || || 1043294	No	0.61	0.32	0.465	1.11963	0.631088
YHR183W	|| GND1 || 6-phosphogluconate dehydrogenase (decarboxylating), catalyzes an NADPH regenerating reaction in the pentose phosphate pathway; required for growth on D-glucono-delta-lactone and adaptation to oxidative stress || coenzyme binding || mitochondrion || YHR183W_ORF || pentose-phosphate shunt || || 1040827	No	0.62	0.31	0.465	1.13685	0.611512
IGR	|| || || || || IGR_CHR12:(307355..308355)_170 || || YBOX_IGR1000201:gLR04_0:gLR04_0:chr12.fsa:(307355..308355):1001:bp._170_0 || 1041923	No	0.63	0.3	0.465	1.15408	0.591935
YER125W	|| RSP5 || E3 ubiquitin ligase of the NEDD4 family; involved in regulating many cellular processes, including MVB sorting, heat shock response, transcription, and endocytosis; the human homolog is invovled in Liddle syndrome || ubiquitin binding || Golgi apparatus || YER125W_ORF || chromatin assembly or disassembly || || 1043245	No	0.64	0.29	0.465	1.1713	0.572358
YER060W	|| FCY21 || Putative purine-cytosine permease, very similar to Fcy2p but cannot substitute for its function || nucleobase transmembrane transporter activity || membrane || YER060W_ORF || transmembrane transport || || 1045625	Yes	0.65	0.28	0.465	1.18852	0.552782
YLR340W	|| RPP0 || Conserved ribosomal protein P0 of the ribosomal stalk, which is involved in interaction between translational elongation factors and the ribosome; similar to rat P0, human P0, and E. coli L10e; phosphorylated on serine 302 || structural constituent of ribosome || cytoplasm || YLR340W_ORF || translational elongation || || 1040703	No	0.67	0.26	0.465	1.22297	0.513629
IGR	|| || || || || IGR_CHR16:(443758..444574)_297 || || YBOX_IGR1000238:gPL07_8:gPL07_8:chr16.fsa:(443758..444574):817:bp._297_0 || 1039448	No	0.67	0.26	0.465	1.22297	0.513629
YOL064C	|| MET22 || Bisphosphate-3'-nucleotidase, involved in salt tolerance and methionine biogenesis; dephosphorylates 3'-phosphoadenosine-5'-phosphate and 3'-phosphoadenosine-5'-phosphosulfate, intermediates of the sulfate assimilation pathway || 3'(2'),5'-bisphosphate nucleotidase activity || cellular_component || YOL064C_ORF || sulfur compound metabolic process || || 1042765	No	0.79	0.14	0.465	1.42965	0.278709
YKR043C	|| || Metal-independent fructose 1,6-bisphosphatase, may play a role in gluconeogenesis under metal-limiting conditions; green fluorescent protein (GFP)-fusion protein localizes to the cytoplasm and nucleus || fructose 1,6-bisphosphate 1-phosphatase activity || nucleus || YKR043C_ORF || biological_process || || 1041281	No	0.84	0.09	0.465	1.51576	0.180826
YHR028C	|| DAP2 || Dipeptidyl aminopeptidase, synthesized as a glycosylated precursor; localizes to the vacuolar membrane; similar to Ste13p || dipeptidyl-peptidase activity || fungal-type vacuole membrane || YHR028C_ORF || protein processing || || 1039504	No	0.86	0.07	0.465	1.55021	0.141673
NME1	|| NME1 || RNA component of RNase MRP, which cleaves pre-rRNA and has a role in cell cycle-regulated degradation of daughter cell-specific mRNAs; human ortholog is implicated in cartilage-hair hypoplasia (CHH) || ribonuclease MRP activity || ribonuclease MRP complex || NME1_NCR || rRNA processing || || 1043498	No	0.87	0.06	0.465	1.56743	0.122097
YCR034W	|| FEN1 || Fatty acid elongase, involved in sphingolipid biosynthesis; acts on fatty acids of up to 24 carbons in length; mutations have regulatory effects on 1,3-beta-glucan synthase, vacuolar ATPase, and the secretory pathway || fatty acid elongase activity || membrane || YCR034W_ORF || fatty acid elongation || || 1041479	No	0.98	-0.05	0.465	1.75689	-0.0932461
SNR34	|| SNR34 || H/ACA box small nucleolar RNA (snoRNA); guides pseudouridylation of large subunit (LSU) rRNA at positions U2826 and U2880 || rRNA pseudouridylation guide activity || nucleolus || SNR34_SNORNA || rRNA pseudouridine synthesis || || 1043042	No	1.02	-0.09	0.465	1.82578	-0.171553
YOR394C-A	|| || Identified by gene-trapping, microarray-based expression analysis, and genome-wide homology searching || molecular_function || cellular_component || YOR394C-A_OCH__ORF || biological_process || || 1046794	No	0.14	0.78	0.46	0.310138	1.53161
YLR087C	|| CSF1 || Protein required for fermentation at low temperature; the authentic, non-tagged protein is detected in highly purified mitochondria in high-throughput studies || molecular_function || mitochondrion || YLR087C_TIL_3301_3600_228_ORF || fermentation || || 1041148	No	0.17	0.75	0.46	0.361807	1.47288
YMR305C	|| SCW10 || Cell wall protein with similarity to glucanases; may play a role in conjugation during mating based on mutant phenotype and its regulation by Ste12p || glucosidase activity || fungal-type cell wall || YMR305C_TIL_3_18__ORF || cellular cell wall organization || || 1046249	No	0.19	0.73	0.46	0.396254	1.43373
YNL309W	|| STB1 || Protein with a role in regulation of MBF-specific transcription at Start, phosphorylated by Cln-Cdc28p kinases in vitro; unphosphorylated form binds Swi6p and binding is required for Stb1p function; expression is cell-cycle regulated || transcription activator activity || SBF transcription complex || YNL309W_ORF || G1/S transition of mitotic cell cycle || || 1045653	No	0.22	0.7	0.46	0.447923	1.375
YOR050C	|| || Dubious open reading frame unlikely to encode a protein, based on available experimental and comparative sequence data; null mutation is viable || || || YOR050C_ORF || || || 1041344	No	0.22	0.7	0.46	0.447923	1.375
YLR087C	|| CSF1 || Protein required for fermentation at low temperature; the authentic, non-tagged protein is detected in highly purified mitochondria in high-throughput studies || molecular_function || mitochondrion || YLR087C_TIL_5101_5400_140_ORF || fermentation || || 1043028	No	0.36	0.56	0.46	0.689049	1.10093
IGR	|| || || || || IGR_CHR14:(313453..314453)_213 || || YBOX_IGR1000224:gNL06_4:gNL06_4:chr14.fsa:(313453..314453):1001:bp._213_0 || 1040773	No	0.4	0.52	0.46	0.757941	1.02262
YFR024C-A	|| LSB3 || Protein containing a C-terminal SH3 domain; binds Las17p, which is a homolog of human Wiskott-Aldrich Syndrome protein involved in actin patch assembly and actin polymerization || molecular_function || actin cortical patch || YFR024C-A_JXN_IE_1_ORF || regulation of transport || || 1043446	No	0.45	0.47	0.46	0.844058	0.924737
YPR126C	|| || Dubious open reading frame unlikely to encode a functional protein, based on available experimental and comparative sequence data || || || YPR126C_ORF || || || 1042138	No	0.48	0.44	0.46	0.895727	0.866008
YLR340W	|| RPP0 || Conserved ribosomal protein P0 of the ribosomal stalk, which is involved in interaction between translational elongation factors and the ribosome; similar to rat P0, human P0, and E. coli L10e; phosphorylated on serine 302 || structural constituent of ribosome || cytoplasm || YLR340W_AAA_30_NCR || translational elongation || || 1046967	No	0.54	0.38	0.46	0.999067	0.748548
YKL204W	|| EAP1 || eIF4E-associated protein, competes with eIF4G for binding to eIF4E; inhibits cap-dependent translation; functions independently of eIF4E to maintain genetic stability; plays a role in cell growth, implicated in the TOR signaling cascade || nucleotide binding || cytoplasm || YKL204W_ORF || translational elongation || || 1047300	Yes	0.55	0.37	0.46	1.01629	0.728971
YGL022W	|| STT3 || Subunit of the oligosaccharyltransferase complex of the ER lumen, which catalyzes asparagine-linked glycosylation of newly synthesized proteins; forms a subcomplex with Ost3p and Ost4p and is directly involved in catalysis || oligosaccharyl transferase activity || membrane || YGL022W_ORF || protein N-linked glycosylation || || 1043744	Yes	0.56	0.36	0.46	1.03351	0.709395
YHR194W	|| MDM31 || Mitochondrial inner membrane protein with similarity to Mdm32p, required for normal mitochondrial morphology and inheritance; interacts genetically with MMM1, MDM10, MDM12, and MDM34 || molecular_function || integral to membrane || YHR194W_ORF || mitochondrion organization || || 1045984	No	0.58	0.34	0.46	1.06796	0.670241
YNL073W	|| MSK1 || Mitochondrial lysine-tRNA synthetase, required for import of both aminoacylated and deacylated forms of tRNA(Lys) into mitochondria and for aminoacylation of mitochondrially encoded tRNA(Lys) || lysine-tRNA ligase activity || mitochondrion || YNL073W_ORF || mitochondrial translation || || 1043225	No	0.59	0.33	0.46	1.08518	0.650665
YDR207C	|| UME6 || Key transcriptional regulator of early meiotic genes, binds URS1 upstream regulatory sequence, couples metabolic responses to nutritional cues with initiation and progression of meiosis, forms complex with Ime1p, and also with Sin3p-Rpd3p || sequence-specific DNA binding || Rpd3L-Expanded complex || YDR207C_ORF || sporulation resulting in formation of a cellular spore || || 1043583	No	0.59	0.33	0.46	1.08518	0.650665
YAR053W	|| || Dubious open reading frame unlikely to encode a protein, based on available experimental and comparative sequence data || || || YAR053W_ORF || || || 1039724	No	0.6	0.32	0.46	1.10241	0.631088
YMR181C	|| || Protein of unknown function; mRNA transcribed as part of a bicistronic transcript with a predicted transcriptional repressor RGM1/YMR182C; mRNA is destroyed by nonsense-mediated decay (NMD); YMR181C is not an essential gene || molecular_function || cellular_component || YMR181C_TIL_5_131__ORF || biological_process || || 1040581	No	0.65	0.27	0.46	1.18852	0.533205
YGL018C	|| JAC1 || Specialized J-protein that functions with Hsp70 in Fe-S cluster biogenesis in mitochondria, involved in iron metabolism; contains a J domain typical to J-type chaperones; localizes to the mitochondrial matrix || chaperone binding || mitochondrial matrix || YGL018C_ORF || aerobic respiration || || 1043769	No	0.8	0.12	0.46	1.44687	0.239556
IGR	|| || || || || IGR_CHR13:(830527..831527)_105 || || YBOX_IGR1000217:gMR10_3:gMR10_3:chr13.fsa:(830527..831527):1001:bp._105_0 || 1045854	No	0.85	0.07	0.46	1.53299	0.141673
YER056C-A	|| RPL34A || Protein component of the large (60S) ribosomal subunit, nearly identical to Rpl34Bp and has similarity to rat L34 ribosomal protein || structural constituent of ribosome || ribosome || YER056C-A_ORF || translation || || 1045603	No	0.95	-0.03	0.46	1.70522	-0.0540929
YCR085W	|| || Dubious open reading frame unlikely to encode a protein, based on available experimental and comparative sequence data || || || YCR085W_ORF || || || 1041882	No	0.23	0.68	0.455	0.465147	1.33585
YJL215C	|| || Dubious open reading frame unlikely to encode a protein, based on available experimental and comparative sequence data || || || YJL215C_ORF || || || 1044223	No	0.25	0.66	0.455	0.499593	1.29669
YKL071W	|| || Putative protein of unknown function; expression induced in cells treated with the mycotoxin patulin, and also the quinone methide triterpene celastrol; green fluorescent protein (GFP)-fusion protein localizes to the cytoplasm || oxidoreductase activity || cytoplasm || YKL071W_ORF || metabolic process || || 1041472	No	0.46	0.45	0.455	0.861281	0.885584
YBR263W	|| SHM1 || Mitochondrial serine hydroxymethyltransferase, converts serine to glycine plus 5,10 methylenetetrahydrofolate; involved in generating precursors for purine, pyrimidine, amino acid, and lipid biosynthesis; reverse reaction generates serine || glycine hydroxymethyltransferase activity || mitochondrion || YBR263W_ORF || serine family amino acid biosynthetic process || || 1045869	Yes	0.53	0.38	0.455	0.981843	0.748548
YPL076W	|| GPI2 || Protein involved in the synthesis of N-acetylglucosaminyl phosphatidylinositol (GlcNAc-PI), the first intermediate in the synthesis of glycosylphosphatidylinositol (GPI) anchors; homologous to the human PIG-C protein || UDP-glycosyltransferase activity || endoplasmic reticulum || YPL076W_ORF || GPI anchor biosynthetic process || || 1039474	No	0.55	0.36	0.455	1.01629	0.709395
YAR047C	|| || Dubious open reading frame unlikely to encode a protein, based on available experimental and comparative sequence data || || || YAR047C_ORF || || || 1042001	No	0.63	0.28	0.455	1.15408	0.552782
YOL013W-B	|| || Dubious open reading frame unlikely to encode a protein, based on available experimental and comparative sequence data; completely overlaps the long terminal repeat (LTR) of a Ty1 element || || || YOL013W-B_ONO_ORF || || || 1045405	No	0.64	0.27	0.455	1.1713	0.533205
YOR116C	|| RPO31 || RNA polymerase III largest subunit C160, part of core enzyme; similar to bacterial beta-prime subunit and to RPA190 and RPO21 || DNA-directed RNA polymerase activity || nucleus || YOR116C_TIL_3001_3300_194_ORF || tRNA transcription from RNA polymerase III promoter || || 1039487	No	0.68	0.23	0.455	1.24019	0.454899
YGL258W	|| VEL1 || Protein of unknown function; highly induced in zinc-depleted conditions and has increased expression in NAP1 deletion mutants || molecular_function || soluble fraction || YGL258W_OCH__ORF || biological_process || || 1043757	No	0.87	0.04	0.455	1.56743	0.0829433
YDR457W	|| TOM1 || E3 ubiquitin ligase of the hect-domain class; has a role in mRNA export from the nucleus and may regulate transcriptional coactivators; involved in degradation of excess histones || acid-amino acid ligase activity || intracellular || YDR457W_TIL_4201_4500_60_ORF || mitosis || || 1045097	No	0.33	0.58	0.455	0.637379	1.14008
YOL154W	|| ZPS1 || Putative GPI-anchored protein; transcription is induced under low-zinc conditions, as mediated by the Zap1p transcription factor, and at alkaline pH || molecular_function || fungal-type vacuole || YOL154W_ORF || biological_process || || 1047243	No	0.34	0.57	0.455	0.654602	1.1205
YDR457W	|| TOM1 || E3 ubiquitin ligase of the hect-domain class; has a role in mRNA export from the nucleus and may regulate transcriptional coactivators; involved in degradation of excess histones || acid-amino acid ligase activity || intracellular || YDR457W_TIL_7801_8100_126_ORF || mitosis || || 1043369	No	0.49	0.42	0.455	0.91295	0.826854
YJL107C	|| || Putative protein of unknown function; expression is induced by activation of the HOG1 mitogen-activated signaling pathway and this induction is Hog1p/Pbs2p dependent; YJL107C and adjacent ORF, YJL108C are merged in related fungi || molecular_function || cellular_component || YJL107C_ORF || biological_process || || 1047263	No	0.59	0.32	0.455	1.08518	0.631088
YHL027W	|| RIM101 || Transcriptional repressor involved in response to pH and in cell wall construction; required for alkaline pH-stimulated haploid invasive growth and sporulation; activated by proteolytic processing; similar to A. nidulans PacC || specific transcriptional repressor activity || nucleus || YHL027W_ORF || response to pH || || 1045437	No	0.61	0.3	0.455	1.11963	0.591935
TK(CUU)C	|| || tRNA-Lys; a small portion is imported into mitochondria via interaction with mt lysyl-tRNA synthetase Msk1p and is necessary to decode AAG codons at high temperature, when base modification of mt-encoded tRNA-Lys is reduced || triplet codon-amino acid adaptor activity || mitochondrion || TK(CUU)C_TRNA || mitochondrial translation || || 1040147	No	0.73	0.18	0.455	1.32631	0.357016
YCR100C	|| || Putative protein of unknown function || molecular_function || cellular_component || YCR100C_ORF || biological_process || || 1045587	No	0.56	0.34	0.45	1.03351	0.670241
YFR049W	|| YMR31 || Mitochondrial ribosomal protein of the small subunit, has similarity to human mitochondrial ribosomal protein MRP-S36 || structural constituent of ribosome || ribosome || YFR049W_TIL_7_116__ORF || oxidation reduction || || 1042753	No	0.05	0.85	0.45	0.155129	1.66865
YGR054W	|| || Eukaryotic initiation factor (eIF) 2A; associates specifically with both 40S subunits and 80 S ribosomes, and interacts genetically with both eIF5b and eIF4E; homologous to mammalian eIF2A || translation initiation factor activity || cytosolic small ribosomal subunit || YGR054W_ORF || translational initiation || || 1039695	No	0.1	0.8	0.45	0.241245	1.57077
Q0120	|| BI4 || Mitochondrial mRNA maturase, forms a complex with Nam2p to mediate splicing of the bI4 intron of the COB gene; encoded by both exon and intron sequences of partially processed COB mRNA || RNA binding || membrane || Q0120_JXN_EE20_3_ORF || mRNA processing || || 1046828	No	0.14	0.76	0.45	0.310138	1.49246
YGL071W	|| AFT1 || Transcription factor involved in iron utilization and homeostasis; binds the consensus site PyPuCACCCPu and activates the expression of target genes in response to changes in iron availability || metal ion binding || nucleus || YGL071W_ORF || positive regulation of transcription from RNA polymerase II promoter || || 1041626	No	0.23	0.67	0.45	0.465147	1.31627
YBL043W	|| ECM13 || Non-essential protein of unknown function; induced by treatment with 8-methoxypsoralen and UVA irradiation || molecular_function || cellular_component || YBL043W_ORF || fungal-type cell wall organization || || 1039535	No	0.28	0.62	0.45	0.551263	1.21839
YOR187W	|| TUF1 || Mitochondrial translation elongation factor Tu; comprises both GTPase and guanine nucleotide exchange factor activities, while these activities are found in separate proteins in S. pombe and humans || GTP binding || mitochondrial matrix || YOR187W_TIL_301_600_12_ORF || mitochondrial translation || || 1041950	No	0.5	0.4	0.45	0.930174	0.787701
YER060W-A	|| FCY22 || Putative purine-cytosine permease, very similar to Fcy2p but cannot substitute for its function || nucleobase transmembrane transporter activity || membrane || YER060W-A_OCH__ORF || transmembrane transport || || 1040335	Yes	0.5	0.4	0.45	0.930174	0.787701
YNR058W	|| BIO3 || 7,8-diamino-pelargonic acid aminotransferase (DAPA), catalyzes the second step in the biotin biosynthesis pathway; BIO3 is in a cluster of 3 genes (BIO3, BIO4, and BIO5) that mediate biotin synthesis || catalytic activity || cytoplasm || YNR058W_ORF || biotin biosynthetic process || || 1045462	No	0.54	0.36	0.45	0.999067	0.709395
YNL138W-A	|| YSF3 || Component of the SF3b subcomplex of the U2 snRNP, essential protein required for for splicing and for assembly of SF3b || molecular_function || U2 snRNP || YNL138W-A_INT_1 || mRNA processing || || 1039250	No	0.62	0.28	0.45	1.13685	0.552782
YCL002C	|| || Putative protein of unknown function; YCL002C is not an essential gene || molecular_function || integral to membrane || YCL002C_INT_1 || biological_process || || 1041471	No	0.65	0.25	0.45	1.18852	0.494052
YDR543C	|| || Dubious open reading frame unlikely to encode a functional protein, based on available experimental and comparative sequence data || || || YDR543C_ORF || || || 1047692	No	0.66	0.24	0.45	1.20575	0.474475
YPL056C	|| LCL1 || Putative protein of unknown function; deletion mutant is fluconazole resistant and has long chronological lifespan || molecular_function || plasma membrane || YPL056C_ORF || biological_process || || 1040695	Yes	0.67	0.23	0.45	1.22297	0.454899
YPL261C	|| || Dubious open reading frame unlikely to encode a protein; partially overlaps the uncharacterized ORF YPL260W || || || YPL261C_ORF || || || 1047974	No	0.68	0.22	0.45	1.24019	0.435322
YOL046C	|| || Dubious open reading frame unlikely to encode a protein, based on available experimental and comparative sequence data;almost completely overlaps the verified gene PSK2/YOL045W || || || YOL046C_ORF || || || 1047797	No	0.74	0.16	0.45	1.34353	0.317863
YKL096W	|| CWP1 || Cell wall mannoprotein that localizes specifically to birth scars of daughter cells, linked to a beta-1,3- and beta-1,6-glucan heteropolymer through a phosphodiester bond; required for propionic acid resistance || structural constituent of cell wall || fungal-type cell wall || YKL096W_ORF || ascospore-type prospore membrane assembly || || 1040279	No	0.32	0.58	0.45	0.620156	1.14008
YGL125W	|| MET13 || Major isozyme of methylenetetrahydrofolate reductase, catalyzes the reduction of 5,10-methylenetetrahydrofolate to 5-methyltetrahydrofolate in the methionine biosynthesis pathway || methylenetetrahydrofolate reductase (NADPH) activity || mitochondrion || YGL125W_ORF || cellular amino acid and derivative metabolic process || || 1039747	No	0.32	0.58	0.45	0.620156	1.14008
YGL132W	|| || Dubious open reading frame unlikely to encode a protein, based on available experimental and comparative sequence data; overlaps the verified gene SNT2/YGL131C || || || YGL132W_ORF || || || 1047063	No	0.33	0.57	0.45	0.637379	1.1205
YKL081W	|| TEF4 || Gamma subunit of translational elongation factor eEF1B, stimulates the binding of aminoacyl-tRNA (AA-tRNA) to ribosomes by releasing eEF1A (Tef1p/Tef2p) from the ribosomal complex || translation elongation factor activity || eukaryotic translation elongation factor 1 complex || YKL081W_INT_1 || translational elongation || || 1042446	No	0.42	0.48	0.45	0.792388	0.944314
YIL121W	|| QDR2 || Multidrug transporter of the major facilitator superfamily, required for resistance to quinidine, barban, cisplatin, and bleomycin; may have a role in potassium uptake || drug transmembrane transporter activity || integral to membrane || YIL121W_ORF || transmembrane transport || || 1047414	No	0.59	0.31	0.45	1.08518	0.611512
YHL003C	|| LAG1 || Ceramide synthase component, involved in synthesis of ceramide from C26(acyl)-coenzyme A and dihydrosphingosine or phytosphingosine, functionally equivalent to Lac1p || sphingosine N-acyltransferase activity || endoplasmic reticulum || YHL003C_ORF || replicative cell aging || || 1047747	No	0.7	0.2	0.45	1.27464	0.396169
YDR129C	|| SAC6 || Fimbrin, actin-bundling protein; cooperates with Scp1p (calponin/transgelin) in the organization and maintenance of the actin cytoskeleton || actin filament binding || mating projection tip || YDR129C_INT_1 || actin filament organization || || 1040217	No	-0.01	0.9	0.445	0.0517891	1.76653
YDL238C	|| GUD1 || Guanine deaminase, a catabolic enzyme of the guanine salvage pathway producing xanthine and ammonia from guanine; activity is low in exponentially-growing cultures but expression is increased in post-diauxic and stationary-phase cultures || hydrolase activity || cytoplasm || YDL238C_ORF || guanine metabolic process || || 1043474	No	0.14	0.75	0.445	0.310138	1.47288
YLR087C	|| CSF1 || Protein required for fermentation at low temperature; the authentic, non-tagged protein is detected in highly purified mitochondria in high-throughput studies || molecular_function || mitochondrion || YLR087C_TIL_2401_2700_17_ORF || fermentation || || 1047919	No	0.25	0.64	0.445	0.499593	1.25754
YER053C-A	|| || Putative protein of unknown function; green fluorescent protein (GFP)-fusion protein localizes to the endoplasmic reticulum || molecular_function || endoplasmic reticulum || YER053C-A_ORF || biological_process || || 1043662	No	0.27	0.62	0.445	0.534039	1.21839
YDR127W	|| ARO1 || Pentafunctional arom protein, catalyzes steps 2 through 6 in the biosynthesis of chorismate, which is a precursor to aromatic amino acids || transferase activity, transferring alkyl or aryl (other than methyl) groups || cytoplasm || YDR127W_ORF || aromatic amino acid family biosynthetic process || || 1041928	No	0.27	0.62	0.445	0.534039	1.21839
YDR516C	|| EMI2 || Non-essential protein of unknown function required for transcriptional induction of the early meiotic-specific transcription factor IME1; required for sporulation; expression is regulated by glucose-repression transcription factors Mig1/2p || phosphotransferase activity, alcohol group as acceptor || cytoplasm || YDR516C_ORF || energy reserve metabolic process || || 1044615	No	0.35	0.54	0.445	0.671825	1.06177
YBL017C	|| PEP1 || Type I transmembrane sorting receptor for multiple vacuolar hydrolases; cycles between the late-Golgi and prevacuolar endosome-like compartments || signal sequence binding || Golgi apparatus || YBL017C_ORF || protein targeting to vacuole || || 1041892	No	0.38	0.51	0.445	0.723495	1.00304
YOR248W	|| || Dubious open reading frame unlikely to encode a functional protein, based on available experimental and comparative sequence data || || || YOR248W_ORF || || || 1040120	No	0.39	0.5	0.445	0.740718	0.983467
YPL166W	|| ATG29 || Autophagy-specific protein that is required for recruitment of other ATG proteins to the pre-autophagosomal structure (PAS); interacts with Atg17p and localizas to the PAS in a manner interdependent with Atg17p and Cis1p; not conserved || molecular_function || pre-autophagosomal structure || YPL166W_ORF || autophagy || || 1041357	No	0.4	0.49	0.445	0.757941	0.963891
TT(CGU)K	|| TRT2 || tRNA-Thr; tRNA threonine 2 || triplet codon-amino acid adaptor activity || cytosol || TT(CGU)K_TRNA || translational elongation || || 1039380	No	0.49	0.4	0.445	0.91295	0.787701
YMR145C	|| NDE1 || Mitochondrial external NADH dehydrogenase, a type II NAD(P)H:quinone oxidoreductase that catalyzes the oxidation of cytosolic NADH; Nde1p and Nde2p provide cytosolic NADH to the mitochondrial respiratory chain || NADH dehydrogenase activity || mitochondrion || YMR145C_ORF || glucose catabolic process to ethanol || || 1040132	No	0.73	0.16	0.445	1.32631	0.317863
TH(GUG)E1	|| || tRNA-His || triplet codon-amino acid adaptor activity || cytosol || TH(GUG)E1_TRNA || translational elongation || || 1045858	No	0.85	0.04	0.445	1.53299	0.0829433
YBR213W	|| MET8 || Bifunctional dehydrogenase and ferrochelatase, involved in the biosynthesis of siroheme, a prosthetic group used by sulfite reductase; required for sulfate assimilation and methionine biosynthesis || catalytic activity || cellular_component || YBR213W_ORF || methionine biosynthetic process || || 1047670	Yes	-0.25	1.14	0.445	-0.361568	2.23637
YBR230C	|| OM14 || Integral mitochondrial outer membrane protein; abundance is decreased in cells grown in glucose relative to other carbon sources; appears to contain 3 alpha-helical transmembrane segments; ORF encodes a 97-basepair intron || molecular_function || mitochondrion || YBR230C_INT_1 || biological_process || || 1043501	No	0.19	0.7	0.445	0.396254	1.375
Q0255	|| || Maturase-like protein || molecular_function || mitochondrion || Q0255_ORF || intron homing || || 1042569	No	0.32	0.57	0.445	0.620156	1.1205
YOR008W-B	|| || Dubious open reading frame unlikely to encode a protein, based on available experimental and comparative sequence data || || || YOR008W-B_ORF || || || 1043568	No	0.47	0.42	0.445	0.878504	0.826854
IGR	|| || || || || IGR_CHR14:(684190..685190)_169 || || YBOX_IGR1000226:gNR09_3:gNR09_3:chr14.fsa:(684190..685190):1001:bp._169_0 || 1041890	No	0.47	0.42	0.445	0.878504	0.826854
YBR209W	|| || Dubious open reading frame unlikely to encode a protein, based on available experimental and comparative sequence data; YBR209W is not an essential gene || || || YBR209W_ORF || || || 1040410	No	0.48	0.41	0.445	0.895727	0.807278
IGR	|| || || || || IGR_CHR14:(685190..686190)_680 || || YBOX_IGR1000227:gNR09_4:gNR09_4:chr14.fsa:(685190..686190):1001:bp._680_0 || 1042449	No	0.28	0.6	0.44	0.551263	1.17923
YNL269W	|| BSC4 || Protein of unknown function, ORF exhibits genomic organization compatible with a translational readthrough-dependent mode of expression; readthrough is increased upon depletion of Sup35p || molecular_function || cellular_component || YNL269W_ORF || biological_process || || 1047494	No	0.28	0.6	0.44	0.551263	1.17923
YAL048C	|| GEM1 || Evolutionarily-conserved tail-anchored outer mitochondrial membrane GTPase which regulates mitochondrial morphology; cells lacking Gem1p contain collapsed, globular, or grape-like mitochondria; not required for pheromone-induced cell death || GTPase activity || mitochondrion || YAL048C_ORF || vesicle-mediated transport || || 1042402	No	0.35	0.53	0.44	0.671825	1.0422
YJL083W	|| TAX4 || EH domain-containing protein involved in regulating phosphatidylinositol 4,5-bisphosphate levels and autophagy; Irs4p and Tax4p bind and activate the PtdIns phosphatase Inp51p; Irs4p and Tax4p are involved in localizing Atg17p to the PAS || molecular_function || pre-autophagosomal structure || YJL083W_ORF || autophagy || || 1047188	No	0.35	0.53	0.44	0.671825	1.0422
YOR098C	|| NUP1 || Nuclear pore complex (NPC) subunit, involved in protein import/export and in export of RNAs, possible karyopherin release factor that accelerates release of karyopherin-cargo complexes after transport across NPC; potential Cdc28p substrate || structural molecule activity || membrane || YOR098C_ORF || mRNA-binding (hnRNP) protein import into nucleus || || 1040912	Yes	0.37	0.51	0.44	0.706272	1.00304
CEN14	|| CEN14 || Chromosome XIV centromere || || || CEN14_CEN || || || 1042354	No	0.39	0.49	0.44	0.740718	0.963891
YGL251C	|| HFM1 || Meiosis specific DNA helicase involved in the conversion of double-stranded breaks to later recombination intermediates and in crossover control; catalyzes the unwinding of Holliday junctions; has ssDNA and dsDNA stimulated ATPase activity || metal ion binding || nucleus || YGL251C_JXN_EI_1_ORF || meiosis || || 1041767	No	0.42	0.46	0.44	0.792388	0.905161
CEN4	|| CEN4 || Chromosome IV centromere || || || CEN4_CEN || || || 1040098	No	0.43	0.45	0.44	0.809611	0.885584
Q0045	|| COX1 || Subunit I of cytochrome c oxidase, which is the terminal member of the mitochondrial inner membrane electron transport chain; one of three mitochondrially-encoded subunits || endonuclease activity || mitochondrion || Q0045_INT_5 || aerobic respiration || || 1047490	No	0.48	0.4	0.44	0.895727	0.787701
YNL055C	|| POR1 || Mitochondrial porin (voltage-dependent anion channel), outer membrane protein required for the maintenance of mitochondrial osmotic stability and mitochondrial membrane permeability; phosphorylated || voltage-gated anion channel activity || mitochondrial outer membrane || YNL055C_ORF || apoptosis || || 1042651	No	0.49	0.39	0.44	0.91295	0.768125
YJR020W	|| || Dubious open reading frame unlikely to encode a functional protein, based on available experimental and comparative sequence data || || || YJR020W_ORF || || || 1046358	No	0.51	0.37	0.44	0.947397	0.728971
YHL004W	|| MRP4 || Mitochondrial ribosomal protein of the small subunit || structural constituent of ribosome || intracellular || YHL004W_ORF || translation || || 1046624	No	0.53	0.35	0.44	0.981843	0.689818
YMR305C	|| SCW10 || Cell wall protein with similarity to glucanases; may play a role in conjugation during mating based on mutant phenotype and its regulation by Ste12p || glucosidase activity || fungal-type cell wall || YMR305C_TIL_6_229__ORF || cellular cell wall organization || || 1044556	No	0.53	0.35	0.44	0.981843	0.689818
YFL011W	|| HXT10 || Putative hexose transporter, expressed at low levels and expression is repressed by glucose || fructose transmembrane transporter activity || plasma membrane || YFL011W_ORF || hexose transport || || 1045886	No	0.63	0.25	0.44	1.15408	0.494052
YLL023C	|| POM33 || Transmembrane nucleoporin involved in nuclear pore complex (NPC) distribution, assembly or stabilization; highly conserved across species, orthologous to human TMEM33 and paralogous to Per33p || molecular_function || integral to membrane || YLL023C_ORF || nuclear pore organization || || 1048234	No	0.64	0.24	0.44	1.1713	0.474475
YNL307C	|| MCK1 || Protein serine/threonine/tyrosine (dual-specificity) kinase involved in control of chromosome segregation and in regulating entry into meiosis; related to mammalian glycogen synthase kinases of the GSK-3 family || transferase activity || soluble fraction || YNL307C_ORF || response to stress || || 1039753	No	0.74	0.14	0.44	1.34353	0.278709
YGR191W	|| HIP1 || High-affinity histidine permease, also involved in the transport of manganese ions || amino acid transmembrane transporter activity || membrane || YGR191W_ORF || histidine transport || || 1044648	No	0.79	0.09	0.44	1.42965	0.180826
YDR089W	|| || Protein of unknown function; deletion confers resistance to Nickel || molecular_function || membrane || YDR089W_ORF || cellular membrane organization || || 1041840	No	0.83	0.05	0.44	1.49854	0.10252
YDR456W	|| NHX1 || Endosomal Na+/H+ exchanger, required for intracellular sequestration of Na+; required for osmotolerance to acute hypertonic shock || monovalent inorganic cation transmembrane transporter activity || integral to membrane || YDR456W_ORF || ion transport || || 1042667	No	0.59	0.29	0.44	1.08518	0.572358
YAL016W	|| TPD3 || Regulatory subunit A of the heterotrimeric protein phosphatase 2A (PP2A), which also contains regulatory subunit Cdc55p and either catalytic subunit Pph21p or Pph22p; required for cell morphogenesis and transcription by RNA polymerase III || protein serine/threonine phosphatase activity || spindle pole body || YAL016W_ORF || budding cell bud growth || || 1046157	No	0.69	0.19	0.44	1.25742	0.376592
Q0070	|| AI5_ALPHA || Endonuclease I-SceIV, involved in intron mobility; encoded by a mobile group I intron within the mitochondrial COX1 gene || endonuclease activity || membrane || Q0070_ORF || movement of group I intron || || 1043720	No	0.31	0.56	0.435	0.602932	1.10093
YNL017C	|| || Dubious open reading frame unlikely to encode a protein, based on available experimental and comparative sequence data; completely overlaps the tRNA ORF tI(AAU)N2 || || || YNL017C_ORF || || || 1045198	No	0.54	0.33	0.435	0.999067	0.650665
YJR154W	|| || Putative protein of unknown function; green fluorescent protein (GFP)-fusion protein localizes to the cytoplasm || molecular_function || cytoplasm || YJR154W_ORF || biological_process || || 1047946	No	0.54	0.33	0.435	0.999067	0.650665
YDL032W	|| || Dubious open reading frame unlikely to encode a protein, based on available experimental and comparative sequence data; partially overlaps verified gene SLM3/YDL033C; YDL032W is not an essential gene || || || YDL032W_ORF || || || 1042049	No	0.56	0.31	0.435	1.03351	0.611512
YOR318C	|| || Dubious open reading frame unlikely to encode a protein, based on available experimental and comparative sequence data; transcript is predicted to be spliced but there is no evidence that it is spliced in vivo || || || YOR318C_ORF || || || 1039462	No	0.68	0.19	0.435	1.24019	0.376592
SNR53	|| SNR53 || C/D box small nucleolar RNA (snoRNA), guides 2'-O-methylation of small subunit (SSU) rRNA at position A796 || rRNA 2'-O-ribose methylation guide activity || box C/D snoRNP complex || SNR53_SNORNA || rRNA methylation || || 1039658	No	0.8	0.07	0.435	1.44687	0.141673
YPL089C	|| RLM1 || MADS-box transcription factor, component of the protein kinase C-mediated MAP kinase pathway involved in the maintenance of cell integrity; phosphorylated and activated by the MAP-kinase Slt2p || sequence-specific DNA binding || nucleus || YPL089C_ORF || regulation of transcription, DNA-dependent || || 1044800	No	0	0.87	0.435	0.0690124	1.7078
YMR104C	|| YPK2 || Protein kinase with similarity to serine/threonine protein kinase Ypk1p; functionally redundant with YPK1 at the genetic level; participates in a signaling pathway required for optimal cell wall integrity; homolog of mammalian kinase SGK || protein serine/threonine kinase activity || nucleus || YMR104C_ORF || cellular cell wall organization || || 1039804	No	0.03	0.84	0.435	0.120682	1.64907
YCR100C	|| || Putative protein of unknown function || molecular_function || cellular_component || YCR100C_AAA_20_NCR || biological_process || || 1040741	No	0.09	0.78	0.435	0.224021	1.53161
YFR018C	|| || Putative protein of unknown function || acyltransferase activity || cellular_component || YFR018C_ORF || proteolysis || || 1044022	No	0.28	0.59	0.435	0.551263	1.15966
YGR249W	|| MGA1 || Protein similar to heat shock transcription factor; multicopy suppressor of pseudohyphal growth defects of ammonium permease mutants || sequence-specific DNA binding transcription factor activity || nucleus || YGR249W_ORF || regulation of transcription, DNA-dependent || || 1045101	No	0.36	0.51	0.435	0.689049	1.00304
YOR116C	|| RPO31 || RNA polymerase III largest subunit C160, part of core enzyme; similar to bacterial beta-prime subunit and to RPA190 and RPO21 || DNA-directed RNA polymerase activity || nucleus || YOR116C_TIL_8_0_US300_ORF || tRNA transcription from RNA polymerase III promoter || || 1042699	No	0.37	0.5	0.435	0.706272	0.983467
YDL242W	|| || Dubious open reading frame unlikely to encode a protein, based on available experimental and comparative sequence data || || || YDL242W_ORF || || || 1043497	No	0.42	0.45	0.435	0.792388	0.885584
YKL138C-A	|| HSK3 || Essential subunit of the Dam1 complex (aka DASH complex), couples kinetochores to the force produced by MT depolymerization thereby aiding in chromosome segregation; is transferred to the kinetochore prior to mitosis || protein binding || DASH complex || YKL138C-A_ORF || cell division || || 1047318	No	0.47	0.4	0.435	0.878504	0.787701
YFL044C	|| OTU1 || Deubiquitylation enzyme that binds to the chaperone-ATPase Cdc48p; may contribute to regulation of protein degradation by deubiquitylating substrates that have been ubiquitylated by Ufd2p; member of the Ovarian Tumor (OTU) family || metal ion binding || cytoplasm || YFL044C_ORF || regulation of transcription || || 1041638	No	0.49	0.38	0.435	0.91295	0.748548
YNL305C	|| || Putative protein of unknown function; green fluorescent protein (GFP)-fusion protein localizes to the vacuole; YNL305C is not an essential gene || molecular_function || fungal-type vacuole || YNL305C_ORF || biological_process || || 1042028	No	0.52	0.35	0.435	0.96462	0.689818
YBR020W	|| GAL1 || Galactokinase, phosphorylates alpha-D-galactose to alpha-D-galactose-1-phosphate in the first step of galactose catabolism; expression regulated by Gal4p || transcription activator activity || cytoplasm || YBR020W_ORF || carbohydrate metabolic process || || 1044095	No	0.59	0.28	0.435	1.08518	0.552782
YLL042C	|| ATG10 || Conserved E2-like conjugating enzyme that mediates formation of the Atg12p-Atg5p conjugate, which is a critical step in autophagy || Atg12 ligase activity || cytoplasm || YLL042C_ORF || protein transport || || 1044852	No	0.61	0.26	0.435	1.11963	0.513629
YAR075W	|| || Non-functional protein with homology IMP dehydrogenase; YAR073W/IMD1 and YAR075W comprise a continuous reading frame in some strains of S. cerevisiae. || || || YAR075W_OCH_DS100_ORF || || || 1040079	No	0.62	0.25	0.435	1.13685	0.494052
YGL198W	|| YIP4 || Protein that interacts with Rab GTPases, localized to late Golgi vesicles; computational analysis of large-scale protein-protein interaction data suggests a possible role in vesicle-mediated transport || Rab GTPase binding || Golgi apparatus || YGL198W_ORF || biological_process || || 1040190	No	0.66	0.21	0.435	1.20575	0.415746
YKL221W	|| MCH2 || Protein with similarity to mammalian monocarboxylate permeases, which are involved in transport of monocarboxylic acids across the plasma membrane; mutant is not deficient in monocarboxylate transport || monocarboxylic acid transmembrane transporter activity || integral to membrane || YKL221W_ORF || transport || || 1041144	No	0.78	0.09	0.435	1.41242	0.180826
YLR317W	|| || Dubious open reading frame; may be part of a bicistronic transcript with NKP2/YLR315W; overlaps the verified ORF TAD3/YLR316C || || || YLR317W_ORF || || || 1041756	No	0.89	-0.02	0.435	1.60188	-0.0345163
YOR186W	|| || Putative protein of unknown function; proper regulation of expression during heat stress is sphingolipid-dependent || molecular_function || cellular_component || YOR186W_ORF || biological_process || || 1047709	No	0.3	0.57	0.435	0.585709	1.1205
YLR087C	|| CSF1 || Protein required for fermentation at low temperature; the authentic, non-tagged protein is detected in highly purified mitochondria in high-throughput studies || molecular_function || mitochondrion || YLR087C_TIL_5401_5700_22_ORF || fermentation || || 1042462	No	0.3	0.57	0.435	0.585709	1.1205
IGX	|| || || || || IGX_YH_478862C || || YBOX_IGX1000013:IGX_257_17:IGX_YH_478862C:[chromosome=VIII]:(complement(478787..478887)) || 1039264	No	0.07	0.79	0.43	0.189575	1.55119
YKL164C	|| PIR1 || O-glycosylated protein required for cell wall stability; attached to the cell wall via beta-1,3-glucan; mediates mitochondrial translocation of Apn1p; expression regulated by the cell integrity pathway and by Swi5p during the cell cycle || structural constituent of cell wall || cell wall || YKL164C_ORF || cellular cell wall organization || || 1042025	No	0.18	0.68	0.43	0.37903	1.33585
TL(UAA)Q	|| || Mitochondrial tRNA-Leu, required for mitochondrial translation and indirectly for maintenance of the mitochondrial genome; mutations in the orthologous human gene cause the neurological disease MELAS || triplet codon-amino acid adaptor activity || mitochondrion || TL(UAA)Q_TRNA || translational elongation || || 1047498	No	0.31	0.55	0.43	0.602932	1.08135
YLR355C	|| ILV5 || Acetohydroxyacid reductoisomerase, mitochondrial protein involved in branched-chain amino acid biosynthesis, also required for maintenance of wild-type mitochondrial DNA and found in mitochondrial nucleoids || binding || mitochondrion || YLR355C_ORF || mitochondrial genome maintenance || || 1048152	No	0.32	0.54	0.43	0.620156	1.06177
YAL062W	|| GDH3 || NADP(+)-dependent glutamate dehydrogenase, synthesizes glutamate from ammonia and alpha-ketoglutarate; rate of alpha-ketoglutarate utilization differs from Gdh1p; expression regulated by nitrogen and carbon sources || binding || nucleus || YAL062W_ORF || oxidation reduction || || 1045180	No	0.33	0.53	0.43	0.637379	1.0422
YBR218C	|| PYC2 || Pyruvate carboxylase isoform, cytoplasmic enzyme that converts pyruvate to oxaloacetate; highly similar to isoform Pyc1p but differentially regulated; mutations in the human homolog are associated with lactic acidosis || ATP binding || cytosol || YBR218C_ORF || gluconeogenesis || || 1044334	No	0.46	0.4	0.43	0.861281	0.787701
YMR140W	|| SIP5 || Protein of unknown function; interacts with both the Reg1p/Glc7p phosphatase and the Snf1p kinase || molecular_function || cytoplasm || YMR140W_ORF || vacuolar protein catabolic process || || 1041295	No	0.53	0.33	0.43	0.981843	0.650665
YOL163W	|| || Putative protein of unknown function; member of the Dal5p subfamily of the major facilitator family || transmembrane transporter activity || membrane || YOL163W_ORF || transport || || 1043751	No	0.54	0.32	0.43	0.999067	0.631088
YOR269W	|| PAC1 || Protein involved in nuclear migration, part of the dynein/dynactin pathway; targets dynein to microtubule tips, which is necessary for sliding of microtubules along bud cortex; synthetic lethal with bni1; homolog of human LIS1 || microtubule plus-end binding || cytoskeleton || YOR269W_ORF || cell cycle || || 1040479	No	0.66	0.2	0.43	1.20575	0.396169
YGL257C	|| MNT2 || Mannosyltransferase involved in adding the 4th and 5th mannose residues of O-linked glycans || transferase activity || cellular_component || YGL257C_ORF || protein O-linked glycosylation || || 1047856	No	0.81	0.05	0.43	1.46409	0.10252
IGX	|| || || || || IGX_YA_130870W || || YBOX_IGX1000045:IGX_6_31:IGX_YA_130870W:[chromosome=I]:(130845..130945) || 1039337	No	-0.12	0.98	0.43	-0.137666	1.92314
YIR015W	|| RPR2 || Subunit of nuclear RNase P, which cleaves tRNA precursors to generate mature 5' ends; not shared between RNase MRP and RNase P, in contrast to all other RNase P protein subunits || ribonuclease P activity || nucleolar ribonuclease P complex || YIR015W_ORF || tRNA processing || || 1042670	No	0.26	0.6	0.43	0.516816	1.17923
IGR	|| || || || || IGR_CHR07:(664770..665572)_360 || || YBOX_IGR1000171:gGR08_5:gGR08_5:chr07.fsa:(664770..665572):803:bp._360_0 || 1040869	No	0.35	0.51	0.43	0.671825	1.00304
YKR103W	|| NFT1 || Putative transporter of the multidrug resistance-associated protein (MRP) subfamily; adjacent ORFs YKR103W and YKR104W are merged in different strain backgrounds. || ATPase activity || integral to membrane || YKR103W_ORF || transport || || 1046648	No	0.38	0.48	0.43	0.723495	0.944314
YLL043W	|| FPS1 || Plasma membrane channel, member of major intrinsic protein (MIP) family; involved in efflux of glycerol and in uptake of acetic acid and the trivalent metalloids arsenite and antimonite; phosphorylated by Hog1p MAPK under acetate stress || transporter activity || membrane || YLL043W_ORF || glycerol metabolic process || || 1048193	No	0.38	0.48	0.43	0.723495	0.944314
YLR342W-A	|| || Putative protein of unknown function || molecular_function || integral to membrane || YLR342W-A_ONO_ORF || biological_process || || 1040239	No	0.41	0.45	0.43	0.775165	0.885584
IGR	|| || || || || IGR_CHR08:(39532..40532)_427 || || YBOX_IGR1000180:gHL01_0:gHL01_0:chr08.fsa:(39532..40532):1001:bp._427_0 || 1044831	No	0.42	0.44	0.43	0.792388	0.866008
TL(GAG)G	|| || tRNA-Leu || triplet codon-amino acid adaptor activity || cytosol || TL(GAG)G_TRNA || translational elongation || || 1045257	No	0.42	0.44	0.43	0.792388	0.866008
YJL026W	|| RNR2 || Ribonucleotide-diphosphate reductase (RNR), small subunit; the RNR complex catalyzes the rate-limiting step in dNTP synthesis and is regulated by DNA replication and DNA damage checkpoint pathways via localization of the small subunits || ribonucleoside-diphosphate reductase activity || nucleus || YJL026W_ORF || oxidation reduction || || 1040230	No	0.5	0.36	0.43	0.930174	0.709395
YDL048C	|| STP4 || Protein containing a Kruppel-type zinc-finger domain; has similarity to Stp1p, Stp2p, and Stp3p || sequence-specific DNA binding || cytoplasm || YDL048C_TIL_30_0_DS200_ORF || biological_process || || 1042730	No	0.51	0.35	0.43	0.947397	0.689818
YGL198W	|| YIP4 || Protein that interacts with Rab GTPases, localized to late Golgi vesicles; computational analysis of large-scale protein-protein interaction data suggests a possible role in vesicle-mediated transport || Rab GTPase binding || Golgi apparatus || YGL198W_OCH__ORF || biological_process || || 1043139	No	0.61	0.25	0.43	1.11963	0.494052
YJL187C	|| SWE1 || Protein kinase that regulates the G2/M transition by inhibition of Cdc28p kinase activity; localizes to the nucleus and to the daughter side of the mother-bud neck; homolog of S. pombe Wee1p; potential Cdc28p substrate || protein kinase activity || nucleus || YJL187C_ORF || sexual reproduction || || 1047803	No	0.65	0.21	0.43	1.18852	0.415746
YDR264C	|| AKR1 || Palmitoyl transferase involved in protein palmitoylation; acts as a negative regulator of pheromone response pathway; required for endocytosis of pheromone receptors; involved in cell shape control; contains ankyrin repeats || acyltransferase activity || membrane || YDR264C_ORF || pheromone-dependent signal transduction involved in conjugation with cellular fusion || || 1046038	No	0.71	0.15	0.43	1.29186	0.298286
IGR	|| || || || || IGR_CHR02:(680590..680830)_87 || || YBOX_IGR1000017:NBR048W:NBR048W:chr02.fsa:(680590..680830):241:bp._87_0 || 1046583	No	0.71	0.15	0.43	1.29186	0.298286
YLR088W	|| GAA1 || Subunit of the GPI (glycosylphosphatidylinositol):protein transamidase complex, removes the GPI-anchoring signal and attaches GPI to proteins in the ER || GPI-anchor transamidase activity || integral to membrane || YLR088W_ORF || GPI anchor biosynthetic process || || 1045321	Yes	0.73	0.13	0.43	1.32631	0.259133
YMR177W	|| MMT1 || Putative metal transporter involved in mitochondrial iron accumulation; closely related to Mmt2p || cation transmembrane transporter activity || membrane || YMR177W_ORF || ion transport || || 1043422	No	0.76	0.1	0.43	1.37798	0.200403
YGR264C	|| MES1 || Methionyl-tRNA synthetase, forms a complex with glutamyl-tRNA synthetase (Gus1p) and Arc1p, which increases the catalytic efficiency of both tRNA synthetases; also has a role in nuclear export of tRNAs || nucleotide binding || cytoplasm || YGR264C_ORF || translation || || 1041188	No	0.76	0.1	0.43	1.37798	0.200403
YPR059C	|| || Dubious open reading frame unlikely to encode a protein, based on available experimental and comparative sequence data; partially overlaps the verified gene YMC1/YPR058W || || || YPR059C_ORF || || || 1041206	No	0.76	0.1	0.43	1.37798	0.200403
YLR114C	|| AVL9 || Conserved protein involved in exocytic transport from the Golgi; mutation is synthetically lethal with apl2 vps1 double mutation; member of a protein superfamily with orthologs in diverse organisms || molecular_function || cytoplasm || YLR114C_ORF || post-Golgi vesicle-mediated transport || || 1047916	No	1.01	-0.15	0.43	1.80856	-0.289012
YER186W-A	|| || || || || YER186W-A_ORF || || || 1040915	No	1.24	-0.38	0.43	2.20469	-0.739274
YBR283C	|| SSH1 || Subunit of the Ssh1 translocon complex; Sec61p homolog involved in co-translational pathway of protein translocation; not essential || P-P-bond-hydrolysis-driven protein transmembrane transporter activity || endoplasmic reticulum membrane || YBR283C_AAA_17_NCR || SRP-dependent cotranslational protein targeting to membrane || || 1041238	No	0.57	0.29	0.43	1.05074	0.572358
YGR204C-A	|| || Putative protein of unknown function; identified by gene-trapping, microarray-based expression analysis, and genome-wide homology searching || molecular_function || cellular_component || YGR204C-A_ONO_ORF || biological_process || || 1045384	No	0.4	0.45	0.425	0.757941	0.885584
YJR015W	|| || Putative protein of unknown function; localizes to the endoplasmic reticulum and cytoplasm; predicted to encode a membrane transporter based on phylogenetic analysis; YJR015W is a non-essential gene || molecular_function || membrane || YJR015W_ORF || biological_process || || 1047504	No	0.4	0.45	0.425	0.757941	0.885584
YGR094W	|| VAS1 || Mitochondrial and cytoplasmic valyl-tRNA synthetase || valine-tRNA ligase activity || mitochondrion || YGR094W_ORF || regulation of translation || || 1043258	No	0.52	0.33	0.425	0.96462	0.650665
YDR193W	|| || Dubious open reading frame unlikely to encode a functional protein, based on available experimental and comparative sequence data || || || YDR193W_ORF || || || 1041361	No	0.52	0.33	0.425	0.96462	0.650665
YEL041W	|| YEF1 || ATP-NADH kinase; phosphorylates both NAD and NADH; homooctameric structure consisting of 60-kDa subunits; sequence similarity to Utr1p and Pos5p; overexpression complements certain pos5 phenotypes || NADH kinase activity || cellular_component || YEL041W_ORF || metabolic process || || 1043875	No	0.53	0.32	0.425	0.981843	0.631088
YER158C	|| || Protein of unknown function, has similarity to Afr1p; potentially phosphorylated by Cdc28p || molecular_function || cellular_component || YER158C_ORF || biological_process || || 1045192	No	0.53	0.32	0.425	0.981843	0.631088
YGL114W	|| || Putative protein of unknown function; predicted member of the oligopeptide transporter (OPT) family of membrane transporters || oligopeptide transporter activity || integral to membrane || YGL114W_ORF || peptide transport || || 1043189	No	0.65	0.2	0.425	1.18852	0.396169
YAL022C	|| FUN26 || Nucleoside transporter with broad nucleoside selectivity; localized to intracellular membranes || nucleoside transmembrane transporter activity || membrane || YAL022C_ORF || transport || || 1043630	No	0.67	0.18	0.425	1.22297	0.357016
YDR457W	|| TOM1 || E3 ubiquitin ligase of the hect-domain class; has a role in mRNA export from the nucleus and may regulate transcriptional coactivators; involved in degradation of excess histones || acid-amino acid ligase activity || intracellular || YDR457W_TIL_601_900_31_ORF || mitosis || || 1039980	No	0.12	0.73	0.425	0.275691	1.43373
YOR325W	|| || Dubious open reading frame unlikely to encode a protein, based on available experimental and comparative sequence data; completely overlaps the verified ORF FRT1 || || || YOR325W_ORF || || || 1042902	No	0.36	0.49	0.425	0.689049	0.963891
YEL007W	|| || Putative protein with sequence similarity to S. pombe gti1+ (gluconate transport inducer 1) || molecular_function || nucleus || YEL007W_ORF || biological_process || || 1043634	No	0.37	0.48	0.425	0.706272	0.944314
YMR307W	|| GAS1 || Beta-1,3-glucanosyltransferase, required for cell wall assembly and also has a role in transcriptional silencing; localizes to the cell surface via a glycosylphosphatidylinositol (GPI) anchor; also found at the nuclear periphery || 1,3-beta-glucanosyltransferase activity || nuclear periphery || YMR307W_ORF || chromatin silencing || || 1044409	No	0.43	0.42	0.425	0.809611	0.826854
YDR457W	|| TOM1 || E3 ubiquitin ligase of the hect-domain class; has a role in mRNA export from the nucleus and may regulate transcriptional coactivators; involved in degradation of excess histones || acid-amino acid ligase activity || intracellular || YDR457W_TIL_5701_6000_68_ORF || mitosis || || 1047899	No	0.47	0.38	0.425	0.878504	0.748548
YHR049C-A	|| || Dubious open reading frame unlikely to encode a functional protein, based on available experimental and comparative sequence data || || || YHR049C-A_ORF || || || 1046032	No	0.5	0.35	0.425	0.930174	0.689818
YGL249W	|| ZIP2 || Meiosis-specific protein involved in normal synaptonemal complex formation and pairing between homologous chromosomes during meiosis || DNA binding || synaptonemal complex || YGL249W_ORF || synaptonemal complex assembly || || 1039479	No	0.5	0.35	0.425	0.930174	0.689818
YHR050W	|| SMF2 || Divalent metal ion transporter involved in manganese homeostasis; has broad specificity for di-valent and tri-valent metals; post-translationally regulated by levels of metal ions; member of the Nramp family of metal transport proteins || transporter activity || vacuole || YHR050W_ORF || transport || || 1039575	No	0.6	0.25	0.425	1.10241	0.494052
YPL026C	|| SKS1 || Putative serine/threonine protein kinase; involved in the adaptation to low concentrations of glucose independent of the SNF3 regulated pathway || protein serine/threonine kinase activity || cytoplasm || YPL026C_ORF || protein phosphorylation || || 1043309	No	0.61	0.24	0.425	1.11963	0.474475
YGR098C	|| ESP1 || Separase, a caspase-like cysteine protease that promotes sister chromatid separation by mediating dissociation of the cohesin Scc1p from chromatin; inhibits protein phosphatase 2A-Cdc55p to promote mitotic exit; inhibited by Pds1p || hydrolase activity || cytoplasm || YGR098C_ORF || apoptosis || || 1044066	No	0.72	0.13	0.425	1.30908	0.259133
YHR017W	|| YSC83 || Non-essential mitochondrial protein of unknown function; mRNA induced during meiosis, peaking between mid to late prophase of meiosis I; similar to S. douglasii YSD83 || molecular_function || mitochondrion || YHR017W_ORF || biological_process || || 1047835	Yes	0.74	0.11	0.425	1.34353	0.21998
SNR73	|| SNR73 || C/D box small nucleolar RNA (snoRNA), guides 2'-O-methylation of large subunit (LSU) rRNA at position C2959 || rRNA 2'-O-ribose methylation guide activity || box C/D snoRNP complex || SNR73_SNORNA || rRNA methylation || || 1045327	No	0.84	0.01	0.425	1.51576	0.0242135
YNL195C	|| || Putative protein of unknown function; shares a promoter with YNL194C; the authentic, non-tagged protein is detected in highly purified mitochondria in high-throughput studies || molecular_function || mitochondrion || YNL195C_ORF || biological_process || || 1045046	No	-0.09	0.93	0.42	-0.0859967	1.82526
YGR038C-A	|| || Retrotransposon TYA Gag gene co-transcribed with TYB Pol; translated as TYA or TYA-TYB polyprotein; Gag is a nucleocapsid protein that is the structural constituent of virus-like particles (VLPs); similar to retroviral Gag || RNA binding || cytoplasm || YGR038C-A_ORF || transposition, RNA-mediated || || 1041931	No	0.03	0.81	0.42	0.120682	1.59034
YDR488C	|| PAC11 || Dynein intermediate chain, acts in the cytoplasmic dynein pathway, forms cortical cytoplasmic microtubule capture site with Num1p; null mutant is defective in nuclear migration, essential in the absence of CIN8 || microtubule motor activity || cytoplasmic dynein complex || YDR488C_ORF || nuclear migration along microtubule || || 1044707	Yes	0.17	0.67	0.42	0.361807	1.31627
YML009C-A	|| || Dubious open reading frame unlikely to encode a functional protein, based on available experimental and comparative sequence data || || || YML009C-A_ORF || || || 1041369	No	0.3	0.54	0.42	0.585709	1.06177
YKL148C	|| SDH1 || Flavoprotein subunit of succinate dehydrogenase (Sdh1p, Sdh2p, Sdh3p, Sdh4p), which couples the oxidation of succinate to the transfer of electrons to ubiquinone as part of the TCA cycle and the mitochondrial respiratory chain || oxidoreductase activity, acting on the CH-CH group of donors || mitochondrion || YKL148C_ORF || cellular respiration || || 1044608	No	0.3	0.54	0.42	0.585709	1.06177
YPL274W	|| SAM3 || High-affinity S-adenosylmethionine permease, required for utilization of S-adenosylmethionine as a sulfur source; has similarity to S-methylmethionine permease Mmp1p || S-adenosylmethionine transmembrane transporter activity || plasma membrane || YPL274W_ORF || putrescine transport || || 1040821	No	0.39	0.45	0.42	0.740718	0.885584
YDR362C	|| TFC6 || One of six subunits of RNA polymerase III transcription initiation factor complex (TFIIIC); part of TFIIIC TauB domain that binds BoxB promoter sites of tRNA and other genes; cooperates with Tfc3p in DNA binding; human homolog is TFIIIC-110 || DNA binding || nucleus || YDR362C_ORF || regulation of transcription || || 1042091	Yes	0.44	0.4	0.42	0.826834	0.787701
YOR002W	|| ALG6 || Alpha 1,3 glucosyltransferase, involved in transfer of oligosaccharides from dolichyl pyrophosphate to asparagine residues of proteins during N-linked protein glycosylation; mutations in human ortholog are associated with disease || transferase activity, transferring hexosyl groups || endoplasmic reticulum || YOR002W_ORF || cellular carbohydrate metabolic process || || 1042598	Yes	0.53	0.31	0.42	0.981843	0.611512
YNL020C	|| ARK1 || Serine/threonine protein kinase involved in regulation of the cortical actin cytoskeleton; involved in control of endocytosis || protein serine/threonine kinase activity || cytoskeleton || YNL020C_ORF || protein phosphorylation || || 1046295	No	0.65	0.19	0.42	1.18852	0.376592
YHR073W	|| OSH3 || Member of an oxysterol-binding protein family with seven members in S. cerevisiae; family members have overlapping, redundant functions in sterol metabolism and collectively perform a function essential for viability || sterol transporter activity || cytoplasm || YHR073W_ORF || sterol transport || || 1039650	Yes	0.66	0.18	0.42	1.20575	0.357016
YMR305C	|| SCW10 || Cell wall protein with similarity to glucanases; may play a role in conjugation during mating based on mutant phenotype and its regulation by Ste12p || glucosidase activity || fungal-type cell wall || YMR305C_TIL_9_183__ORF || cellular cell wall organization || || 1044301	No	0.67	0.17	0.42	1.22297	0.337439
YHL020C	|| OPI1 || Transcriptional regulator of a variety of genes; phosphorylation by protein kinase A stimulates Opi1p function in negative regulation of phospholipid biosynthetic genes; involved in telomere maintenance || transcription corepressor activity || nuclear envelope || YHL020C_ORF || negative regulation of transcription from RNA polymerase II promoter || || 1043598	No	0.68	0.16	0.42	1.24019	0.317863
YOL081W	|| IRA2 || GTPase-activating protein that negatively regulates RAS by converting it from the GTP- to the GDP-bound inactive form, required for reducing cAMP levels under nutrient limiting conditions, has similarity to Ira1p and human neurofibromin || Ras GTPase activator activity || cytoplasm || YOL081W_ORF || response to stress || || 1039389	No	0.8	0.04	0.42	1.44687	0.0829433
YBR083W	|| TEC1 || Transcription factor required for full Ty1 expression, Ty1-mediated gene activation, and haploid invasive and diploid pseudohyphal growth; TEA/ATTS DNA-binding domain family member || specific RNA polymerase II transcription factor activity || nucleus || YBR083W_ORF || invasive growth in response to glucose limitation || || 1045905	No	0.13	0.71	0.42	0.292914	1.39458
YMR058W	|| FET3 || Ferro-O2-oxidoreductase required for high-affinity iron uptake and involved in mediating resistance to copper ion toxicity, belongs to class of integral membrane multicopper oxidases || iron ion transmembrane transporter activity || high affinity iron permease complex || YMR058W_ORF || high-affinity iron ion transport || || 1039677	No	0.25	0.59	0.42	0.499593	1.15966
YDR209C	|| || Dubious open reading frame unlikely to encode a protein, based on available experimental and comparative sequence data; partially overlaps uncharacterized gene YDR210W. || || || YDR209C_ORF || || || 1041337	No	0.37	0.47	0.42	0.706272	0.924737
YJR121W	|| ATP2 || Beta subunit of the F1 sector of mitochondrial F1F0 ATP synthase, which is a large, evolutionarily conserved enzyme complex required for ATP synthesis; phosphorylated || hydrogen ion transporting ATP synthase activity, rotational mechanism || mitochondrial proton-transporting ATP synthase, catalytic core || YJR121W_ORF || ATP synthesis coupled proton transport || || 1042034	No	0.43	0.41	0.42	0.809611	0.807278
YNR070W	|| PDR18 || Putative transporter of the ATP-binding cassette (ABC) family, implicated in pleiotropic drug resistance; the authentic, non-tagged protein is detected in highly purified mitochondria in high-throughput studies || ATPase activity, coupled to transmembrane movement of substances || integral to membrane || YNR070W_ORF || transport || || 1042262	No	0.47	0.37	0.42	0.878504	0.728971
YIL088C	|| AVT7 || Putative transporter, member of a family of seven S. cerevisiae genes (AVT1-7) related to vesicular GABA-glycine transporters || L-amino acid transmembrane transporter activity || membrane || YIL088C_ORF || amino acid transport || || 1043758	No	0.61	0.23	0.42	1.11963	0.454899
YLR446W	|| || Putative protein of unknown function with similarity to hexokinases; transcript is upregulated during sporulation and the unfolded protein response; YLR446W is not an essential gene || ATP binding || cellular_component || YLR446W_ORF || biological_process || || 1041109	No	0.75	0.09	0.42	1.36075	0.180826
YFL056C	|| AAD6 || Putative aryl-alcohol dehydrogenase with similarity to P. chrysosporium aryl-alcohol dehydrogenase, involved in the oxidative stress response; expression induced in cells treated with the mycotoxin patulin || aryl-alcohol dehydrogenase activity || cellular_component || YFL056C_ORF || cellular aldehyde metabolic process || || 1045745	No	0.76	0.08	0.42	1.37798	0.16125
YGR124W	|| ASN2 || Asparagine synthetase, isozyme of Asn1p; catalyzes the synthesis of L-asparagine from L-aspartate in the asparagine biosynthetic pathway || asparagine synthase (glutamine-hydrolyzing) activity || cytoplasm || YGR124W_ORF || organic acid metabolic process || || 1045294	Yes	0.3	0.53	0.415	0.585709	1.0422
YLR087C	|| CSF1 || Protein required for fermentation at low temperature; the authentic, non-tagged protein is detected in highly purified mitochondria in high-throughput studies || molecular_function || mitochondrion || YLR087C_TIL_2701_3000_165_ORF || fermentation || || 1039414	No	0.3	0.53	0.415	0.585709	1.0422
YBR031W	|| RPL4A || N-terminally acetylated protein component of the large (60S) ribosomal subunit, nearly identical to Rpl4Bp and has similarity to E. coli L4 and rat L4 ribosomal proteins || structural constituent of ribosome || intracellular || YBR031W_ORF || translation || || 1042344	No	0.38	0.45	0.415	0.723495	0.885584
ARS609	|| ARS609 || Autonomously replicating sequence on Chromosome VI, activated very late in S phase in ~37% of cell cycles || || || ARS609_ARS || || || 1046228	No	0.4	0.43	0.415	0.757941	0.846431
YOR081C	|| TGL5 || Bifunction enzyme with triacylglycerol lipase and lysophosphatidic acid acyltransferase activity; involved in triacylglycerol mobilization; localizes to lipid particles; potential Cdc28p substrate || hydrolase activity || lipid particle || YOR081C_ORF || sporulation resulting in formation of a cellular spore || || 1045563	No	0.43	0.4	0.415	0.809611	0.787701
YPR183W	|| DPM1 || Dolichol phosphate mannose (Dol-P-Man) synthase of the ER membrane, catalyzes the formation of Dol-P-Man from Dol-P and GDP-Man; required for glycosyl phosphatidylinositol membrane anchoring, O mannosylation, and protein glycosylation || transferase activity, transferring glycosyl groups || endoplasmic reticulum || YPR183W_ORF || GPI anchor biosynthetic process || || 1045927	Yes	0.49	0.34	0.415	0.91295	0.670241
YPL265W	|| DIP5 || Dicarboxylic amino acid permease, mediates high-affinity and high-capacity transport of L-glutamate and L-aspartate; also a transporter for Gln, Asn, Ser, Ala, and Gly || L-amino acid transmembrane transporter activity || integral to membrane || YPL265W_ORF || transmembrane transport || || 1047951	No	0.5	0.33	0.415	0.930174	0.650665
IGR	|| || || || || IGR_CHR02:(COMPLEMENT(376100..376292))_114 || || YBOX_IGR1000008:NBR016C:NBR016C:chr02.fsa:(complement(376100..376292)):193:bp._114_0 || 1042617	No	0.52	0.31	0.415	0.96462	0.611512
Q0065	|| AI4 || Endonuclease I-SceII, encoded by a mobile group I intron within the mitochondrial COX1 gene; intron is normally spliced by the BI4p maturase but AI4p can mutate to acquire the same maturase activity || endonuclease activity || integral to membrane || Q0065_INT_1 || aerobic respiration || || 1041280	No	0.22	0.61	0.415	0.447923	1.19881
YLR087C	|| CSF1 || Protein required for fermentation at low temperature; the authentic, non-tagged protein is detected in highly purified mitochondria in high-throughput studies || molecular_function || mitochondrion || YLR087C_TIL_6601_6900_119_ORF || fermentation || || 1039617	No	0.24	0.59	0.415	0.48237	1.15966
YKL157W	|| APE2 || Aminopeptidase yscII; may have a role in obtaining leucine from dipeptide substrates; sequence coordinates have changed since RT-PCR analysis showed that the adjacent ORF YKL158W comprises the 5' exon of APE2/YKL157W || hydrolase activity || cell wall-bounded periplasmic space || YKL157W_ORF || proteolysis || || 1040949	No	0.25	0.58	0.415	0.499593	1.14008
YDR457W	|| TOM1 || E3 ubiquitin ligase of the hect-domain class; has a role in mRNA export from the nucleus and may regulate transcriptional coactivators; involved in degradation of excess histones || acid-amino acid ligase activity || intracellular || YDR457W_TIL_6301_6600_93_ORF || mitosis || || 1040572	No	0.42	0.41	0.415	0.792388	0.807278
YBL101W-C	|| || Putative protein of unknown function; identified by gene-trapping, microarray-based expression analysis, and genome-wide homology searching || molecular_function || cellular_component || YBL101W-C_ONO_ORF || biological_process || || 1043864	No	0.42	0.41	0.415	0.792388	0.807278
YOR139C	|| || Dubious open reading frame unlikely to encode a protein, based on available experimental and comparative sequence data; partially overlaps the verified ORF SFL1/YOR140W || || || YOR139C_ORF || || || 1047983	No	0.48	0.35	0.415	0.895727	0.689818
YOL134C	|| || Dubious open reading frame unlikely to encode a protein, based on experimental and comparative sequence data; partially overlaps HRT1, a verified gene that encodes an SCF ubiquitin ligase subunit || || || YOL134C_ORF || || || 1042969	No	0.48	0.35	0.415	0.895727	0.689818
YER005W	|| YND1 || Apyrase with wide substrate specificity, involved in preventing the inhibition of glycosylation by hydrolyzing nucleoside tri- and diphosphates which are inhibitors of glycotransferases; partially redundant with Gda1p || nucleotide binding || membrane || YER005W_ORF || protein glycosylation || || 1043088	No	0.58	0.25	0.415	1.06796	0.494052
YFR015C	|| GSY1 || Glycogen synthase with similarity to Gsy2p, the more highly expressed yeast homolog; expression induced by glucose limitation, nitrogen starvation, environmental stress, and entry into stationary phase || glycogen (starch) synthase activity || mitochondrion || YFR015C_ORF || glycogen biosynthetic process || || 1042222	No	0.59	0.24	0.415	1.08518	0.474475
YCR053W	|| THR4 || Threonine synthase, conserved protein that catalyzes formation of threonine from O-phosphohomoserine; expression is regulated by the GCN4-mediated general amino acid control pathway || catalytic activity || cytoplasm || YCR053W_ORF || cellular metabolic compound salvage || || 1039524	No	0.6	0.23	0.415	1.10241	0.454899
YNL246W	|| VPS75 || NAP family histone chaperone; binds to histones and Rtt109p, stimulating histone acetyltransferase activity; possesses nucleosome assembly activity in vitro; proposed role in vacuolar protein sorting and in double-strand break repair || acetyltransferase activator activity || chromatin || YNL246W_INT_1 || transport || || 1040991	No	0.71	0.12	0.415	1.29186	0.239556
YCL069W	|| VBA3 || Permease of basic amino acids in the vacuolar membrane || transporter activity || integral to membrane || YCL069W_ORF || amino acid transport || || 1043618	No	0.71	0.12	0.415	1.29186	0.239556
YKL004W	|| AUR1 || Phosphatidylinositol:ceramide phosphoinositol transferase (IPC synthase), required for sphingolipid synthesis; can mutate to confer aureobasidin A resistance || transferase activity || integral to membrane || YKL004W_ORF || lipid metabolic process || || 1039310	No	0.74	0.09	0.415	1.34353	0.180826
YOL067C	|| RTG1 || Transcription factor (bHLH) involved in interorganelle communication between mitochondria, peroxisomes, and nucleus || sequence-specific DNA binding || nucleus || YOL067C_ORF || regulation of transcription || || 1041667	No	0.01	0.81	0.41	0.0862356	1.59034
TR(ACG)Q2	|| || tRNA-Arg || triplet codon-amino acid adaptor activity || mitochondrion || TR(ACG)Q2_TRNA || translational elongation || || 1046252	No	0.04	0.78	0.41	0.137905	1.53161
YLR156C-A	|| || Putative protein of unknown function identified by fungal homology comparisons and RT-PCR; this ORF partially overlaps RND5-3 || molecular_function || cellular_component || YLR156C-A_OCH__ORF || biological_process || || 1043974	No	0.15	0.67	0.41	0.327361	1.31627
YKL032C	|| IXR1 || Protein that binds DNA containing intrastrand cross-links formed by cisplatin, contains two HMG (high mobility group box) domains, which confer the ability to bend cisplatin-modified DNA; mediates aerobic transcriptional repression of COX5b || DNA binding || nuclear chromatin || YKL032C_ORF || transcription || || 1045115	No	0.18	0.64	0.41	0.37903	1.25754
YDR457W	|| TOM1 || E3 ubiquitin ligase of the hect-domain class; has a role in mRNA export from the nucleus and may regulate transcriptional coactivators; involved in degradation of excess histones || acid-amino acid ligase activity || intracellular || YDR457W_TIL_301_600_99_ORF || mitosis || || 1044834	No	0.2	0.62	0.41	0.413477	1.21839
YBR191W-A	|| || Dubious open reading frame unlikely to encode a protein, based on available experimental and comparative sequence data || || || YBR191W-A_ORF || || || 1043521	No	0.27	0.55	0.41	0.534039	1.08135
YLL038C	|| ENT4 || Protein of unknown function, contains an N-terminal epsin-like domain; proposed to be involved in the trafficking of Arn1p in the absence of ferrichrome || clathrin binding || actin cortical patch || YLL038C_ORF || endocytosis || || 1042987	No	0.27	0.55	0.41	0.534039	1.08135
YDL138W	|| RGT2 || Plasma membrane high glucose sensor that regulates glucose transport; contains 12 predicted transmembrane segments and a long C-terminal tail required for induction of hexose transporters; highly similar to Snf3p || receptor activity || membrane || YDL138W_ORF || carbohydrate transport || || 1039416	No	0.38	0.44	0.41	0.723495	0.866008
YER074W-A	|| YOS1 || Integral membrane protein required for ER to Golgi transport; localized to the Golgi, the ER, and COPII vesicles; interacts with Yip1p and Yif1p || molecular_function || Golgi apparatus || YER074W-A_INT_2 || protein transport || || 1044135	No	0.38	0.44	0.41	0.723495	0.866008
YOL013W-A	|| || Putative protein of unknown function; identified by SAGE || molecular_function || cellular_component || YOL013W-A_ORF || biological_process || || 1043436	No	0.44	0.38	0.41	0.826834	0.748548
YLR372W	|| SUR4 || Elongase, involved in fatty acid and sphingolipid biosynthesis; synthesizes very long chain 20-26-carbon fatty acids from C18-CoA primers; involved in regulation of sphingolipid biosynthesis || fatty acid elongase activity || membrane || YLR372W_ORF || sphingolipid biosynthetic process || || 1042459	No	0.46	0.36	0.41	0.861281	0.709395
YPR138C	|| MEP3 || Ammonium permease of high capacity and low affinity; belongs to a ubiquitous family of cytoplasmic membrane proteins that transport only ammonium (NH4+); expression is under the nitrogen catabolite repression regulation ammonia permease || ammonium transmembrane transporter activity || plasma membrane || YPR138C_ORF || transport || || 1044365	No	0.48	0.34	0.41	0.895727	0.670241
YJL091C	|| GWT1 || Protein involved in the inositol acylation of glucosaminyl phosphatidylinositol (GlcN-PI) to form glucosaminyl(acyl)phosphatidylinositol (GlcN(acyl)PI), an intermediate in the biosynthesis of glycosylphosphatidylinositol (GPI) anchors || glucosaminyl-phosphotidylinositol O-acyltransferase activity || integral to membrane || YJL091C_ORF || GPI anchor biosynthetic process || || 1047239	Yes	0.5	0.32	0.41	0.930174	0.631088
IGR	|| || || || || IGR_CHR14:(394506..394662)_78 || || YBOX_IGR1000114:NNL039W:NNL039W:chr14.fsa:(394506..394662):157:bp._78_0 || 1045978	No	0.53	0.29	0.41	0.981843	0.572358
YPL027W	|| SMA1 || Protein of unknown function involved in the assembly of the prospore membrane during sporulation; interacts with Spo14p || molecular_function || prospore membrane || YPL027W_ORF || ascospore-type prospore membrane assembly || || 1042182	No	0.53	0.29	0.41	0.981843	0.572358
YOR268C	|| || Putative protein of unknown function; sporulation is abnormal in homozygous diploid; YOR268C is not an essential gene || molecular_function || integral to membrane || YOR268C_ORF || biological_process || || 1039291	No	0.53	0.29	0.41	0.981843	0.572358
ARSCONSENSUS-TEL12L-YP2	|| || Telomeric region on the left arm of Chromosome XII, composed of an X element core sequence, X element combinatorial repeats, and three distinct regions of telomeric repeats separated by two short Y' elements || || || ARSCONSENSUS-TEL12L-YP2_ARS || || || 1041704	No	0.55	0.27	0.41	1.01629	0.533205
YOR162C	|| YRR1 || Zn2-Cys6 zinc-finger transcription factor that activates genes involved in multidrug resistance; paralog of Yrm1p, acting on an overlapping set of target genes || zinc ion binding || nucleus || YOR162C_ORF || drug transmembrane transport || || 1047206	No	0.66	0.16	0.41	1.20575	0.317863
YML018C	|| || Putative protein of unknown function; green fluorescent protein (GFP)-fusion protein localizes to the membrane of the vacuole; physical interaction with Atg27p suggests a possible role in autophagy; YML018C is not an essential gene || molecular_function || fungal-type vacuole membrane || YML018C_ORF || biological_process || || 1042957	No	0.79	0.03	0.41	1.42965	0.0633667
YOR247W	|| SRL1 || Mannoprotein that exhibits a tight association with the cell wall, required for cell wall stability in the absence of GPI-anchored mannoproteins; has a high serine-threonine content; expression is induced in cell wall mutants || molecular_function || cell wall || YOR247W_OCH__ORF || fungal-type cell wall organization || || 1042808	No	-0.05	0.87	0.41	-0.0171038	1.7078
YDR149C	|| || Dubious open reading frame unlikely to encode a functional protein, based on available experimental and comparative sequence data; overlaps the verified gene NUM1; null mutation blocks anaerobic growth || || || YDR149C_ORF || || || 1039714	No	0.13	0.69	0.41	0.292914	1.35542
YDL048C	|| STP4 || Protein containing a Kruppel-type zinc-finger domain; has similarity to Stp1p, Stp2p, and Stp3p || sequence-specific DNA binding || cytoplasm || YDL048C_TIL_9_0_DS300_ORF || biological_process || || 1039892	No	0.22	0.6	0.41	0.447923	1.17923
YLL024C	|| SSA2 || ATP binding protein involved in protein folding and vacuolar import of proteins; member of heat shock protein 70 (HSP70) family; associated with the chaperonin-containing T-complex; present in the cytoplasm, vacuolar membrane and cell wall || nucleotide binding || extracellular region || YLL024C_ORF || response to stress || || 1047116	No	0.59	0.23	0.41	1.08518	0.454899
YER090W	|| TRP2 || Anthranilate synthase, catalyzes the initial step of tryptophan biosynthesis, forms multifunctional hetero-oligomeric anthranilate synthase:indole-3-glycerol phosphate synthase enzyme complex with Trp3p || anthranilate synthase activity || anthranilate synthase complex || YER090W_ORF || tryptophan biosynthetic process || || 1045395	No	0.59	0.23	0.41	1.08518	0.454899
YOR291W	|| YPK9 || Vacuolar protein with a possible role in sequestering heavy metals; has similarity to the type V P-type ATPase Spf1p; homolog of human ATP13A2 (PARK9), mutations in which are associated with Parkinson disease and Kufor?Rakeb syndrome || hydrolase activity || integral to membrane || YOR291W_ORF || metabolic process || || 1044856	No	0.6	0.22	0.41	1.10241	0.435322
YBR283C	|| SSH1 || Subunit of the Ssh1 translocon complex; Sec61p homolog involved in co-translational pathway of protein translocation; not essential || P-P-bond-hydrolysis-driven protein transmembrane transporter activity || endoplasmic reticulum membrane || YBR283C_ORF || SRP-dependent cotranslational protein targeting to membrane || || 1045917	No	0.61	0.21	0.41	1.11963	0.415746
YHR026W	|| PPA1 || Subunit c'' of the vacuolar ATPase, which functions in acidification of the vacuole; one of three proteolipid subunits of the V0 domain || proton-transporting ATPase activity, rotational mechanism || proton-transporting V-type ATPase, V0 domain || YHR026W_ORF || proton transport || || 1045547	No	0.7	0.12	0.41	1.27464	0.239556
YBR216C	|| YBP1 || Protein required for oxidation of specific cysteine residues of the transcription factor Yap1p, resulting in the nuclear localization of Yap1p in response to stress || molecular_function || cytoplasm || YBR216C_ORF || cellular response to oxidative stress || || 1046566	No	0.72	0.1	0.41	1.30908	0.200403
YCL038C	|| ATG22 || Vacuolar integral membrane protein required for efflux of amino acids during autophagic body breakdown in the vacuole; null mutation causes a gradual loss of viability during starvation || molecular_function || membrane || YCL038C_ORF || protein transport || || 1043523	Yes	0.83	-0.01	0.41	1.49854	-0.0149397
YCR089W	|| FIG2 || Cell wall adhesin, expressed specifically during mating; may be involved in maintenance of cell wall integrity during mating || molecular_function || mating projection || YCR089W_ORF || translational elongation || || 1043029	No	0.04	0.77	0.405	0.137905	1.51204
YPR149W	|| NCE102 || Protein of unknown function; contains transmembrane domains; involved in secretion of proteins that lack classical secretory signal sequences; component of the detergent-insoluble glycolipid-enriched complexes (DIGs) || molecular_function || cytoplasm || YPR149W_ORF || transport || || 1039500	No	0.14	0.67	0.405	0.310138	1.31627
YLL009C	|| COX17 || Copper metallochaperone that transfers copper to Sco1p and Cox11p for eventual delivery to cytochrome c oxidase; contains twin cysteine-x9-cysteine motifs || metal ion binding || mitochondrial intermembrane space || YLL009C_TIL_3_96__ORF || copper ion transport || || 1041446	No	0.16	0.65	0.405	0.344584	1.27712
YHR012W	|| VPS29 || Endosomal protein that is a subunit of the membrane-associated retromer complex essential for endosome-to-Golgi retrograde transport; forms a subcomplex with Vps35p and Vps26p that selects cargo proteins for endosome-to-Golgi retrieval || protein transporter activity || retromer complex || YHR012W_INT_1 || retrograde transport, endosome to Golgi || || 1045899	No	0.29	0.52	0.405	0.568486	1.02262
YNL270C	|| ALP1 || Arginine transporter; expression is normally very low and it is unclear what conditions would induce significant expression || amino acid transmembrane transporter activity || integral to membrane || YNL270C_ORF || amino acid transport || || 1044139	No	0.32	0.49	0.405	0.620156	0.963891
IGR	|| || || || || IGR_CHR15:(COMPLEMENT(922940..923084))_3 || || YBOX_IGR1000128:NOR068C:NOR068C:chr15.fsa:(complement(922940..923084)):145:bp._3_0 || 1040680	No	0.35	0.46	0.405	0.671825	0.905161
YGL066W	|| SGF73 || Subunit of SAGA histone acetyltransferase complex; involved in formation of the preinitiation complex assembly at promoters; null mutant displays defects in premeiotic DNA synthesis || structural molecule activity || nucleus || YGL066W_ORF || histone acetylation || || 1042770	No	0.38	0.43	0.405	0.723495	0.846431
YCR048W	|| ARE1 || Acyl-CoA:sterol acyltransferase, isozyme of Are2p; endoplasmic reticulum enzyme that contributes the major sterol esterification activity in the absence of oxygen || lanosterol O-acyltransferase activity || endoplasmic reticulum || YCR048W_ORF || sterol metabolic process || || 1044593	Yes	0.39	0.42	0.405	0.740718	0.826854
YMR148W	|| OSW5 || Protein of unknown function that may play a role in spore wall assembly; predicted to contain an N-terminal transmembrane domain; osw5 null mutant spores exhibit increased spore wall permeability and sensitivity to beta-glucanase digestion || molecular_function || membrane || YMR148W_ORF || biological_process || || 1046442	No	0.39	0.42	0.405	0.740718	0.826854
YHR078W	|| || High osmolarity-regulated gene of unknown function || molecular_function || integral to membrane || YHR078W_ORF || biological_process || || 1040838	No	0.4	0.41	0.405	0.757941	0.807278
YPR024W	|| YME1 || Catalytic subunit of the mitochondrial inner membrane i-AAA protease complex, which is responsible for degradation of unfolded or misfolded mitochondrial gene products; mutation causes an elevated rate of mitochondrial turnover || metallopeptidase activity || mitochondrion || YPR024W_ORF || mitochondrion organization || || 1043164	No	0.41	0.4	0.405	0.775165	0.787701
YOL027C	|| MDM38 || Mitochondrial inner membrane protein, involved in membrane integration of a subset of mitochondrial proteins; required for K+/H+ exchange; associates with mitochondrial ribosomes; human ortholog Letm1 implicated in Wolf-Hirschhorn syndrome || molecular_function || mitochondrion || YOL027C_ORF || protein insertion into mitochondrial membrane || || 1046454	No	0.46	0.35	0.405	0.861281	0.689818
YJR046W	|| TAH11 || DNA replication licensing factor, required for pre-replication complex assembly || ATP binding || pre-replicative complex || YJR046W_ORF || regulation of DNA-dependent DNA replication initiation || || 1044035	No	0.47	0.34	0.405	0.878504	0.670241
YBR036C	|| CSG2 || Endoplasmic reticulum membrane protein, required for mannosylation of inositolphosphorylceramide and for growth at high calcium concentrations || enzyme regulator activity || endoplasmic reticulum membrane || YBR036C_ORF || glycosphingolipid biosynthetic process || || 1044906	No	0.49	0.32	0.405	0.91295	0.631088
YJL139C	|| YUR1 || Mannosyltransferase of the KTR1 family, involved in protein N-glycosylation; located in the Golgi apparatus || mannosyltransferase activity || Golgi apparatus || YJL139C_ORF || protein N-linked glycosylation || || 1048224	No	0.61	0.2	0.405	1.11963	0.396169
YHR153C	|| SPO16 || Meiosis-specific protein involved in synaptonemal complex assembly; implicated in regulation of crossover formation; required for sporulation || molecular_function || condensed nuclear chromosome || YHR153C_ORF || ascospore formation || || 1043444	No	0.78	0.03	0.405	1.41242	0.0633667
YLR087C	|| CSF1 || Protein required for fermentation at low temperature; the authentic, non-tagged protein is detected in highly purified mitochondria in high-throughput studies || molecular_function || mitochondrion || YLR087C_TIL_601_900_158_ORF || fermentation || || 1040786	No	0.11	0.7	0.405	0.258468	1.375
YHR070W	|| TRM5 || tRNA(m(1)G37)methyltransferase, methylates a tRNA base adjacent to the anticodon that has a role in prevention of frameshifting; highly conserved across Archaea, Bacteria, and Eukarya || tRNA (guanine) methyltransferase activity || cytoplasm || YHR070W_ORF || RNA modification || || 1048213	No	0.21	0.6	0.405	0.4307	1.17923
YLR048W	|| RPS0B || Protein component of the small (40S) ribosomal subunit, nearly identical to Rps0Ap; required for maturation of 18S rRNA along with Rps0Ap; deletion of either RPS0 gene reduces growth rate, deletion of both genes is lethal || structural constituent of ribosome || intracellular || YLR048W_INT_1 || ribosomal small subunit assembly || || 1048192	No	0.23	0.58	0.405	0.465147	1.14008
TEL	|| || Telomeric region on the left arm of Chromosome XIII, composed of an X element core sequence, X element combinatorial repeats, a short region of telomeric repeats, a short Y' element, and a short terminal region of telomeric repeats || || || TEL_TEL13L || || || 1044459	No	0.57	0.24	0.405	1.05074	0.474475
YPL281C	|| ERR2 || Protein of unknown function, has similarity to enolases || phosphopyruvate hydratase activity || phosphopyruvate hydratase complex || YPL281C_ORF || glycolysis || || 1039700	No	0.58	0.23	0.405	1.06796	0.454899
YJR040W	|| GEF1 || Voltage-gated chloride channel localized to the golgi, the endosomal system, and plasma membrane, and involved in cation homeostasis; highly homologous to vertebrate voltage-gated chloride channels || chloride channel activity || Golgi medial cisterna || YJR040W_ORF || cellular copper ion homeostasis || || 1046313	No	0.6	0.21	0.405	1.10241	0.415746
CEN2	|| CEN2 || Chromosome II centromere || || || CEN2_CEN || || || 1046790	No	0.6	0.21	0.405	1.10241	0.415746
YGR288W	|| MAL13 || MAL-activator protein, part of complex locus MAL1; nonfunctional in genomic reference strain S288C || sequence-specific DNA binding transcription factor activity || nucleus || YGR288W_ORF || transcription || || 1041255	No	0.73	0.08	0.405	1.32631	0.16125
YMR269W	|| TMA23 || Nucleolar protein of unknown function implicated in ribosome biogenesis; TMA23 may be a fungal-specific gene as no homologs have been yet identified in higher eukaryotes || molecular_function || nucleolus || YMR269W_ORF || rRNA metabolic process || || 1047108	No	0.82	-0.01	0.405	1.48132	-0.0149397
YIL154C	|| IMP2' || Transcriptional activator involved in maintenance of ion homeostasis and protection against DNA damage caused by bleomycin and other oxidants, contains a C-terminal leucine-rich repeat || transcription coactivator activity || cytoplasm || YIL154C_ORF || DNA repair || || 1047008	No	0.16	0.64	0.4	0.344584	1.25754
YDR457W	|| TOM1 || E3 ubiquitin ligase of the hect-domain class; has a role in mRNA export from the nucleus and may regulate transcriptional coactivators; involved in degradation of excess histones || acid-amino acid ligase activity || intracellular || YDR457W_TIL_2101_2400_173_ORF || mitosis || || 1047079	No	0.16	0.64	0.4	0.344584	1.25754
YIL028W	|| || Dubious open reading frame unlikely to encode a protein, based on available experimental and comparative sequence data || || || YIL028W_ORF || || || 1039468	No	0.19	0.61	0.4	0.396254	1.19881
YLR133W	|| CKI1 || Choline kinase, catalyzing the first step in phosphatidylcholine synthesis via the CDP-choline (Kennedy pathway); exhibits some ethanolamine kinase activity contributing to phosphatidylethanolamine synthesis via the CDP-ethanolamine pathway || transferase activity || cytoplasm || YLR133W_ORF || phosphatidylcholine biosynthetic process || || 1046840	No	0.26	0.54	0.4	0.516816	1.06177
YNL204C	|| SPS18 || Protein of unknown function, contains a putative zinc-binding domain; expressed during sporulation || GTPase activator activity || cellular_component || YNL204C_ORF || sporulation resulting in formation of a cellular spore || || 1041520	No	0.27	0.53	0.4	0.534039	1.0422
YMR173W	|| DDR48 || DNA damage-responsive protein, expression is increased in response to heat-shock stress or treatments that produce DNA lesions; contains multiple repeats of the amino acid sequence NNNDSYGS || GTPase activity || cytoplasm || YMR173W_ORF || DNA repair || || 1047655	No	0.28	0.52	0.4	0.551263	1.02262
YEL033W	|| MTC7 || Predicted metabolic role based on network analysis derived from ChIP experiments, a large-scale deletion study and localization of transcription factor binding sites; null mutant is sensitive to temperature oscillation in a cdc13-1 mutant || molecular_function || integral to membrane || YEL033W_ORF || biological_process || || 1043537	No	0.29	0.51	0.4	0.568486	1.00304
YFR029W	|| PTR3 || Component of the SPS plasma membrane amino acid sensor system (Ssy1p-Ptr3p-Ssy5p), which senses external amino acid concentration and transmits intracellular signals that result in regulation of expression of amino acid permease genes || molecular_function || extrinsic to plasma membrane || YFR029W_ORF || response to acid || || 1043325	No	0.3	0.5	0.4	0.585709	0.983467
YLR072W	|| || Protein of unknown function; green fluorescent protein (GFP)-fusion protein localizes to the cytoplasm in a punctate pattern; YLR072W is not an esssential gene || molecular_function || membrane || YLR072W_ORF || biological_process || || 1042529	No	0.38	0.42	0.4	0.723495	0.826854
YDR105C	|| TMS1 || Vacuolar membrane protein of unknown function that is conserved in mammals; predicted to contain eleven transmembrane helices; interacts with Pdr5p, a protein involved in multidrug resistance || molecular_function || membrane || YDR105C_ORF || biological_process || || 1039596	No	0.4	0.4	0.4	0.757941	0.787701
YMR056C	|| AAC1 || Mitochondrial inner membrane ADP/ATP translocator, exchanges cytosolic ADP for mitochondrially synthesized ATP; phosphorylated; Aac1p is a minor isoform while Pet9p is the major ADP/ATP translocator || transporter activity || mitochondrion || YMR056C_ORF || oxidation reduction || || 1041935	No	0.42	0.38	0.4	0.792388	0.748548
YHR020W	|| || Protein of unknown function that may interact with ribosomes, based on co-purification experiments; has similarity to proline-tRNA ligase; YHR020W is an essential gene || aminoacyl-tRNA ligase activity || cytoplasm || YHR020W_ORF || chromosome organization || || 1044462	No	0.44	0.36	0.4	0.826834	0.709395
YPR123C	|| || Hypothetical protein || || || YPR123C_AAA_5_NCR || || || 1042412	No	0.46	0.34	0.4	0.861281	0.670241
YEL067C	|| || Putative protein of unknown function; the authentic, non-tagged protein is detected in highly purified mitochondria in high-throughput studies || molecular_function || mitochondrion || YEL067C_ORF || biological_process || || 1047333	No	0.47	0.33	0.4	0.878504	0.650665
YER038C	|| KRE29 || Essential subunit of the Mms21-Smc5-Smc6 complex, required for growth and DNA repair; heterozygous mutant shows haploinsufficiency in K1 killer toxin resistance || molecular_function || Smc5-Smc6 complex || YER038C_ORF || DNA repair || || 1047780	No	0.49	0.31	0.4	0.91295	0.611512
[truncated: 6,472 more rows]
[truncated: 3 more columns]

## Sheet: sec12-DAmP
YORF	NAME	UPR Target?	Sec12-DamP_BY4741#1	Sec12-DamP_BY4741#2	Mean	Z1	Z2
[truncated: 8,018 more rows]
